# Supplementary material for: UDP‐glucose dehydrogenase expression is upregulated following EMT and differentially affects intracellular glycerophosphocholine and acetylaspartate levels in breast mesenchymal cell lines
Source: Mol Oncol. 2022 Feb 3;16(9):1816–40. doi: 10.1002/1878-0261.13172 (PMC9067156; doi:10.1002/1878-0261.13172)
Supplement: Supplementary file 10 — Table S3. Perseus output data. [file MOL2-16-1816-s009.xlsx]

## Sheet: PerseusOutputData
Accession	Protein.Name	Gene.Name	EC	D492_1	D492_2	D492_3	D492M_1	D492M_2	D492M_3	HMLE_1	HMLE_2	HMLE_3	HMLE.M._1	HMLE.M._2	HMLE.M._3	PMC42_LA_1	PMC42_LA_2	PMC42_LA_3	PMC42_ET_1	PMC42_ET_2	PMC42_ET_3	Student's T-test Significant D492_D492M	Student's T-test Significant HMLE_HMLE.M.	Student's T-test Significant PMC42_LA_PMC42_ET	-Log Student's T-test p-value D492_D492M	Student's T-test q-value D492_D492M	Log2(D492/D492M)	-Log Student's T-test p-value HMLE_HMLE.M.	Student's T-test q-value HMLE_HMLE.M.	Log2(HMLE/HMLEM)	-Log Student's T-test p-value PMC42_LA_PMC42_ET	Student's T-test q-value PMC42_LA_PMC42_ET	Log2(PMC42LA/PMC42ET)	GOBP name	GOMF name	GOCC name	GOBP slim name	GOCC slim name	KEGG name
P09936	Ubiquitin carboxyl-terminal hydrolase isozyme L1	UCHL1	3.4.19.12;6.-.-.-	18.3216	17.8568	18.45	23.7354	24.1332	23.6399	18.9629	17.9883	19.6628	18.8439	19.3052	18.6944	24.7912	24.7202	24.0949	24.3874	24.1759	23.7592	+			4.74278	0	-5.62669	0.0506348	0.936588	-0.0765266	0.674362	0.270086	0.427872	adult behavior;adult locomotory behavior;adult walking behavior;anatomical structure development;axon cargo transport;axon target recognition;axon transport of mitochondrion;behavior;biological regulation;catabolic process;cell communication;cell development;cell proliferation;cellular catabolic process;cellular component movement;cellular developmental process;cellular macromolecule catabolic pr…	adrenergic receptor binding;alpha-2A adrenergic receptor binding;binding;catalytic activity;cysteine-type endopeptidase activity;cysteine-type peptidase activity;endopeptidase activity;enzyme binding;exopeptidase activity;G-protein-coupled receptor binding;hydrolase activity;ligase activity;omega peptidase activity;peptidase activity;peptidase activity, acting on L-amino acid peptides;protein bin…	axon;cell body;cell part;cell projection;cytoplasm;cytoplasmic part;cytosol;endoplasmic reticulum membrane;endoplasmic reticulum part;extracellular membrane-bounded organelle;extracellular organelle;extracellular region part;extracellular vesicular exosome;intracellular organelle part;intracellular part;membrane;membrane part;membrane-bounded organelle;membrane-bounded vesicle;neuron projection;n…	anatomical structure development;behavior;biological regulation;catabolic process;cell communication;cell development;cell proliferation;cellular component movement;cellular metabolic process;cellular process;cytoskeleton-dependent intracellular transport;developmental process;establishment of localization;macromolecule metabolic process;macromolecule modification;metabolic process;multicellular …	cell body;cell part;cell projection;cytoplasm;cytosol;extracellular organelle;membrane;neuron projection;neuronal cell body;nucleoplasm;organelle;vesicle	Parkinson's disease
P29279-1	Connective tissue growth factor	CTGF		16.8823	17.6105	18.3532	22.5996	22.2315	22.2499	17.7927	19.8064	17.1779	18.9158	18.8019	18.8058	18.4187	19.0208	19.0386	19.4679	19.3622	18.9056	+			3.37299	0.00826667	-4.74499	0.2972	0.546038	-0.582149	0.717906	0.24935	-0.419194	aging;anatomical structure development;anatomical structure formation involved in morphogenesis;anatomical structure homeostasis;angiogenesis;biological adhesion;biological regulation;biosynthetic process;calcium ion transport;cartilage condensation;cation transport;cell adhesion;cell communication;cell differentiation;cell migration;cell motility;cell proliferation;cell surface receptor linked s…	binding;carbohydrate binding;glycosaminoglycan binding;growth factor binding;heparin binding;insulin-like growth factor binding;integrin binding;pattern binding;polysaccharide binding;protein binding;protein complex binding;receptor binding	cell cortex;cell part;cis-Golgi network;cytoplasmic part;cytosol;extracellular matrix;extracellular region;extracellular region part;extracellular space;Golgi apparatus;Golgi apparatus part;intracellular membrane-bounded organelle;intracellular organelle;intracellular organelle part;intracellular part;membrane;membrane-bounded organelle;organelle;organelle part;perinuclear region of cytoplasm;pla…	aging;anatomical structure development;anatomical structure formation involved in morphogenesis;biological adhesion;biological regulation;biosynthetic process;cell adhesion;cell communication;cell differentiation;cell motility;cell proliferation;cell-cell signaling;cellular component movement;cellular lipid metabolic process;cellular metabolic process;cellular nitrogen compound metabolic process;…	cell cortex;cell part;cytosol;extracellular matrix;extracellular region;extracellular space;Golgi apparatus;intracellular membrane-bounded organelle;intracellular organelle;membrane;organelle;plasma membrane;proteinaceous extracellular matrix
P05121-1	Plasminogen activator inhibitor 1	SERPINE1		20.0494	19.5774	18.8605	23.4	23.9365	23.8579	21.0639	20.4614	20.5873	24.5898	24.2088	23.6395	19.529	19.324	18.5782	23.1945	23.052	23.1638	+	+	+	3.41571	0.00885714	-4.23568	3.31333	0.00557143	-3.44184	3.78016	0	-3.99308	aging;anatomical structure formation involved in morphogenesis;angiogenesis;biological regulation;biosynthetic process;blood coagulation;cell activation;cell aging;cell surface receptor linked signaling pathway;cellular biosynthetic process;cellular component organization;cellular component organization at cellular level;cellular component organization or biogenesis;cellular component organizatio…	binding;endopeptidase inhibitor activity;endopeptidase regulator activity;enzyme binding;enzyme inhibitor activity;enzyme regulator activity;peptidase inhibitor activity;peptidase regulator activity;protease binding;protein binding;receptor binding;serine-type endopeptidase inhibitor activity	cell part;cytoplasmic membrane-bounded vesicle lumen;cytoplasmic part;cytoplasmic vesicle part;extracellular matrix;extracellular membrane-bounded organelle;extracellular organelle;extracellular region;extracellular region part;extracellular space;extracellular vesicular exosome;intracellular organelle part;intracellular part;membrane;membrane-bounded organelle;membrane-bounded vesicle;membrane-e…	aging;anatomical structure formation involved in morphogenesis;biological regulation;biosynthetic process;cell activation;cellular component organization;cellular metabolic process;cellular nitrogen compound metabolic process;cellular process;coagulation;developmental process;establishment of localization;exocytosis;extracellular matrix organization;extracellular structure organization;macromolec…	cell part;extracellular matrix;extracellular organelle;extracellular region;extracellular space;membrane;organelle;plasma membrane;vesicle	Chagas disease (American trypanosomiasis);Complement and coagulation cascades;p53 signaling pathway
Q14315	Filamin-C	FLNC		18.2997	18.2593	19.2611	22.8027	22.6902	22.8418	18.6847	17.5597	19.3356	19.7195	19.4108	19.3676	22.2652	21.8454	22.2595	22.6164	22.03	21.9862	+			3.6442	0.0165333	-4.17151	0.851923	0.116196	-0.972607	0.130688	0.849377	-0.0875206	anatomical structure development;cell development;cell junction assembly;cell junction organization;cellular component assembly;cellular component assembly at cellular level;cellular component organization;cellular component organization at cellular level;cellular component organization or biogenesis;cellular component organization or biogenesis at cellular level;cellular developmental process;ce…	ankyrin binding;binding;cytoskeletal protein binding;protein binding	adherens junction;anchoring junction;cell junction;cell part;cell-substrate adherens junction;cell-substrate junction;contractile fiber part;costamere;cytoplasm;cytoplasmic part;cytoskeleton;cytosol;focal adhesion;intracellular non-membrane-bounded organelle;intracellular organelle;intracellular part;membrane;non-membrane-bounded organelle;organelle;organelle part;plasma membrane;sarcolemma;sarco…	anatomical structure development;cell development;cell junction organization;cellular component assembly;cellular component organization;cellular process;developmental process	cell part;cytoplasm;cytoskeleton;cytosol;intracellular non-membrane-bounded organelle;intracellular organelle;membrane;organelle;plasma membrane	Focal adhesion;MAPK signaling pathway
Q02952-1	A-kinase anchor protein 12	AKAP12		18.6169	18.7126	18.9573	21.433	21.7387	22.5155	17.557	18.5303	16.7949	20.1595	19.576	19.8869	19.9074	19.4559	20.7429	20.5888	19.8588	21.2727	+	+		3.12448	0.0122105	-3.13344	1.87782	0.0101255	-2.24673	0.411437	0.472335	-0.538024	biological regulation;cell surface receptor linked signaling pathway;cellular process;cellular response to stimulus;establishment of localization;establishment of localization in cell;establishment of protein localization;G-protein coupled receptor protein signaling pathway;intracellular protein transport;intracellular transport;positive regulation of biological process;positive regulation of bio…	adenylate cyclase binding;binding;enzyme binding;protein binding;protein kinase A binding	adherens junction;anchoring junction;cell cortex;cell junction;cell part;cell-substrate adherens junction;cell-substrate junction;cytoplasm;cytoplasmic part;cytoskeleton;focal adhesion;intracellular non-membrane-bounded organelle;intracellular organelle;intracellular part;membrane;non-membrane-bounded organelle;organelle;plasma membrane	biological regulation;cellular process;establishment of localization;protein targeting;protein transport;response to stimulus;signal transduction;transport	cell cortex;cell part;cytoplasm;cytoskeleton;intracellular non-membrane-bounded organelle;intracellular organelle;membrane;organelle;plasma membrane
O00499	Myc box-dependent-interacting protein 1	BIN1		18.7808	19.3203	15.8993	20.8463	20.8491	20.3013	17.3316	20.8242	19.2174	16.9176	20.891	21.3034	18.5419	18.1383	20.3986	19.864	19.729	19.9478				1.16332	0.120442	-2.66545	0.122808	0.828894	-0.579595	0.515049	0.37102	-0.820637	biological regulation;cell differentiation;cell proliferation;cellular component assembly;cellular component assembly at cellular level;cellular component organization;cellular component organization at cellular level;cellular component organization or biogenesis;cellular component organization or biogenesis at cellular level;cellular developmental process;cellular macromolecular complex assembly…	binding;cytoskeletal protein binding;enzyme binding;identical protein binding;protein binding;RNA polymerase binding;tau protein binding	actin cytoskeleton;axon;axon part;axon terminus;cell part;cell projection;cell projection part;cerebellar mossy fiber;clathrin-coated vesicle;coated vesicle;contractile fiber part;cytoplasm;cytoplasmic membrane-bounded vesicle;cytoplasmic part;cytoplasmic vesicle;cytoskeleton;I band;initial segment;intracellular membrane-bounded organelle;intracellular non-membrane-bounded organelle;intracellular…	biological regulation;cell differentiation;cell proliferation;cellular component assembly;cellular component organization;cellular macromolecular complex assembly;cellular membrane organization;cellular process;developmental process;endocytosis;establishment of localization;macromolecular complex assembly;membrane invagination;membrane organization;regulation of cell cycle;regulation of transport…	cell part;cell projection;cytoplasm;cytoplasmic membrane-bounded vesicle;cytoskeleton;intracellular membrane-bounded organelle;intracellular non-membrane-bounded organelle;intracellular organelle;macromolecular complex;membrane;neuron projection;nucleus;organelle;vesicle
O94907	Dickkopf-related protein 1	DKK1		20.0913	21.2094	21.317	23.2639	23.8375	23.0701	20.8697	20.4028	20.4559	17.8126	17.2838	17.2796	18.6794	17.394	19.0988	19.2176	18.1839	19.2382	+	+		2.28453	0.0202264	-2.51792	3.76257	0	3.11748	0.32413	0.58246	-0.489205	anatomical structure development;anatomical structure formation involved in morphogenesis;anatomical structure morphogenesis;appendage morphogenesis;biological regulation;cell morphogenesis;cell morphogenesis involved in differentiation;cell surface receptor linked signaling pathway;cellular component morphogenesis;cellular component organization;cellular component organization or biogenesis;cell…	binding;growth factor activity;lipoprotein particle receptor binding;low-density lipoprotein particle receptor binding;molecular transducer activity;protein binding;receptor antagonist activity;receptor binding;receptor inhibitor activity;receptor regulator activity;signal transducer activity	cell part;cytoplasmic part;early endosome membrane;endosomal part;endosome membrane;extracellular region;extracellular region part;extracellular space;intracellular organelle part;intracellular part;membrane;organelle membrane;organelle part;plasma membrane	anatomical structure development;anatomical structure formation involved in morphogenesis;anatomical structure morphogenesis;biological regulation;cell morphogenesis;cellular component morphogenesis;cellular component organization;cellular process;developmental process;molting cycle;multicellular organismal process;regulation of protein modification process;regulation of transport;response to che…	cell part;extracellular region;extracellular space;membrane;plasma membrane	Wnt signaling pathway
Q08431	Lactadherin	MFGE8		18.2707	18.7607	18.8775	21.3399	21.3726	20.7358	20.5958	20.4599	20.6591	20.9819	20.7669	20.8548	20.6515	20.0475	20.331	20.2833	20.5628	20.2393	+	+		3.0798	0.0139512	-2.51313	1.58674	0.0191953	-0.296244	0.030847	0.966247	-0.0184765	anatomical structure formation involved in morphogenesis;angiogenesis;biological adhesion;biological regulation;cell adhesion;cell recognition;cellular component organization;cellular component organization or biogenesis;cellular membrane organization;cellular process;developmental process;fertilization;membrane invagination;membrane organization;phagocytosis, engulfment;phagocytosis, recognition…	binding;lipid binding;phosphatidylethanolamine binding;phosphatidylserine binding;phospholipid binding	cell part;external side of plasma membrane;extracellular membrane-bounded organelle;extracellular organelle;extracellular region;extracellular region part;extracellular space;extracellular vesicular exosome;extrinsic to membrane;extrinsic to plasma membrane;membrane;membrane part;membrane-bounded organelle;membrane-bounded vesicle;organelle;plasma membrane part;vesicle	anatomical structure formation involved in morphogenesis;biological adhesion;biological regulation;cell adhesion;cell recognition;cellular component organization;cellular membrane organization;cellular process;developmental process;membrane invagination;membrane organization;regulation of transport;viral reproduction	cell part;extracellular organelle;extracellular region;extracellular space;membrane;organelle;vesicle
O95302	Peptidyl-prolyl cis-trans isomerase FKBP9	FKBP9	5.2.1.8	18.3204	18.872	13.8291	20.0112	18.5291	19.9374	17.8253	18.3314	17.736	19.2565	19.7259	18.9133	20.8692	21.3006	21.1704	19.9019	20.1127	19.5833		+	+	0.676727	0.281388	-2.48536	1.94957	0.00811024	-1.33432	2.47274	0.0233258	1.2474	cellular macromolecule metabolic process;cellular metabolic process;cellular process;cellular protein metabolic process;chaperone-mediated protein folding;macromolecule metabolic process;macromolecule modification;metabolic process;peptidyl-amino acid modification;peptidyl-proline modification;primary metabolic process;protein folding;protein metabolic process;protein modification process;protein…	binding;calcium ion binding;catalytic activity;cation binding;cis-trans isomerase activity;drug binding;FK506 binding;ion binding;isomerase activity;macrolide binding;metal ion binding;peptidyl-prolyl cis-trans isomerase activity	cell part;cytoplasmic part;endoplasmic reticulum;endoplasmic reticulum membrane;endoplasmic reticulum part;intracellular membrane-bounded organelle;intracellular organelle;intracellular organelle part;intracellular part;membrane;membrane part;membrane-bounded organelle;organelle;organelle membrane;organelle part	cellular metabolic process;cellular process;macromolecule metabolic process;macromolecule modification;metabolic process;peptidyl-amino acid modification;primary metabolic process;protein folding;protein metabolic process;protein modification process	cell part;endoplasmic reticulum;intracellular membrane-bounded organelle;intracellular organelle;membrane;organelle
Q9UNX3	60S ribosomal protein L26-like 1	RPL26L1		18.0207	19.2529	19.146	20.9436	21.842	20.7338	19.662	20.2924	20.0404	21.1834	21.1899	20.9898	18.2881	18.7512	17.9219	19.6153	19.3619	20.0207	+	+	+	1.98139	0.0327297	-2.36663	2.34881	0.00554011	-1.12277	1.9254	0.0341366	-1.34556	biosynthetic process;catabolic process;cellular biosynthetic process;cellular catabolic process;cellular component disassembly;cellular component disassembly at cellular level;cellular component organization;cellular component organization at cellular level;cellular component organization or biogenesis;cellular component organization or biogenesis at cellular level;cellular macromolecular complex…	structural constituent of ribosome;structural molecule activity	cell part;cytoplasmic part;cytosol;extracellular membrane-bounded organelle;extracellular organelle;extracellular region part;extracellular vesicular exosome;intracellular organelle part;intracellular part;large ribosomal subunit;macromolecular complex;membrane-bounded organelle;membrane-bounded vesicle;organelle;organelle part;ribonucleoprotein complex;vesicle	biosynthetic process;catabolic process;cellular component disassembly;cellular component organization;cellular metabolic process;cellular nitrogen compound metabolic process;cellular process;establishment of localization;macromolecule metabolic process;metabolic process;mRNA metabolic process;nitrogen compound metabolic process;nucleobase-containing compound metabolic process;primary metabolic pr…	cell part;cytosol;extracellular organelle;macromolecular complex;organelle;ribonucleoprotein complex;vesicle	Ribosome
Q0ZGT2	Nexilin	NEXN		18.1626	17.5015	19.0735	20.4985	20.209	20.2095	17.6697	18.7673	18.8501	21.0066	20.8534	20.3236	17.3993	18.1008	18.4834	17.7161	18.306	18.5345	+	+		1.93965	0.0351948	-2.05982	2.21819	0.00549763	-2.29889	NaN	1	0	anatomical structure development;biological regulation;cardiac muscle fiber development;cell development;cellular developmental process;cellular macromolecule metabolic process;cellular metabolic process;cellular process;cellular protein metabolic process;developmental process;macromolecule metabolic process;macromolecule modification;metabolic process;muscle cell development;muscle fiber develop…	actin binding;actin filament binding;binding;calmodulin-dependent protein kinase activity;catalytic activity;cytoskeletal protein binding;kinase activity;phosphotransferase activity, alcohol group as acceptor;protein binding;protein kinase activity;protein serine/threonine kinase activity;structural constituent of muscle;structural molecule activity;transferase activity;transferase activity, tran…	adherens junction;anchoring junction;cell junction;cell part;cell-substrate adherens junction;cell-substrate junction;contractile fiber part;cytoplasmic part;cytoskeleton;focal adhesion;intracellular non-membrane-bounded organelle;intracellular organelle;intracellular part;non-membrane-bounded organelle;organelle;organelle part;Z disc	anatomical structure development;biological regulation;cell development;cellular metabolic process;cellular process;developmental process;macromolecule metabolic process;macromolecule modification;metabolic process;phosphorus metabolic process;primary metabolic process;protein metabolic process;protein modification process;protein phosphorylation;regulation of organelle organization	cell part;cytoskeleton;intracellular non-membrane-bounded organelle;intracellular organelle;organelle
P07197	Neurofilament medium polypeptide	NEFM		20.8055	20.4332	19.5624	22.1848	22.5063	22.0104	20.2833	19.8961	20.1144	20.5103	20.1539	19.8898	20.0586	20.4422	20.4205	20.18	20.4078	20.4945	+			2.1154	0.0276563	-1.96681	0.15294	0.78275	-0.08675	0.126184	0.853859	-0.0536658	axon cargo transport;biological regulation;cellular component assembly;cellular component assembly at cellular level;cellular component movement;cellular component organization;cellular component organization at cellular level;cellular component organization or biogenesis;cellular component organization or biogenesis at cellular level;cellular process;cytoskeleton organization;cytoskeleton-depend…	binding;cytoskeletal protein binding;microtubule binding;protein binding;structural constituent of cytoskeleton;structural molecule activity;tubulin binding	axon;axon part;cell part;cell projection;cell projection part;cytoskeletal part;intermediate filament;intracellular organelle part;intracellular part;macromolecular complex;neurofilament;neuromuscular junction;neuron projection;organelle part;protein complex;synapse	biological regulation;cellular component assembly;cellular component movement;cellular component organization;cellular process;cytoskeleton organization;cytoskeleton-dependent intracellular transport;establishment of localization;organelle organization;transport	cell part;cell projection;macromolecular complex;neuron projection;protein complex;synapse	Amyotrophic lateral sclerosis (ALS)
Q8N726	Tumor suppressor ARF	CDKN2A		19.969	20.2126	20.0677	21.8366	21.7882	22.2423	22.8074	22.0688	22.6586	21.0396	20.3938	20.2706	17.9789	16.4838	12.04	19.8897	17.5904	18.844	+	+		3.51162	0.0118095	-1.8726	2.39008	0.0052514	1.94358	0.794427	0.212413	-3.27381	activation of caspase activity;aging;apoptotic mitochondrial changes;autophagy;biological regulation;biosynthetic process;catabolic process;cell aging;cell cycle arrest;cell cycle process;cell division;cellular biosynthetic process;cellular catabolic process;cellular chemical homeostasis;cellular component organization;cellular component organization at cellular level;cellular component organizat…	binding;DNA binding;enzyme inhibitor activity;enzyme regulator activity;ligase inhibitor activity;ligase regulator activity;nucleic acid binding;p53 binding;protein binding;transcription factor binding;ubiquitin-protein ligase inhibitor activity;ubiquitin-protein ligase regulator activity	cell part;cytoplasmic part;intracellular membrane-bounded organelle;intracellular non-membrane-bounded organelle;intracellular organelle;intracellular organelle part;intracellular part;macromolecular complex;membrane-bounded organelle;mitochondrion;non-membrane-bounded organelle;nuclear part;nucleolus;nucleoplasm;nucleus;organelle;organelle part;protein complex	aging;autophagy;biological regulation;biosynthetic process;catabolic process;cell division;cellular component organization;cellular homeostasis;cellular ion homeostasis;cellular metabolic process;cellular nitrogen compound metabolic process;cellular process;developmental process;homeostatic process;macromolecule metabolic process;macromolecule modification;metabolic process;mitochondrion organiza…	cell part;intracellular membrane-bounded organelle;intracellular non-membrane-bounded organelle;intracellular organelle;macromolecular complex;mitochondrion;nucleolus;nucleoplasm;nucleus;organelle;protein complex	Bladder cancer;Cell cycle;Chronic myeloid leukemia;Glioma;Melanoma;Non-small cell lung cancer;p53 signaling pathway;Pancreatic cancer;Pathways in cancer
O00469-1	procollagen-lysine,2-oxoglutarate 5-dioxygenase 2	PLOD2	1.14.11.4	20.7839	20.8835	20.9956	22.6716	22.7481	22.6943	19.9509	20.1524	20.1621	21.3866	21.7956	21.5939	17.8846	18.096	18.4537	19.1058	19.5899	19.1007	+	+	+	5.0053	0	-1.81702	3.41104	0.0066383	-1.50352	2.0717	0.0266957	-1.12073	cellular component organization;cellular component organization at cellular level;cellular component organization or biogenesis;cellular component organization or biogenesis at cellular level;cellular macromolecule metabolic process;cellular metabolic process;cellular process;cellular protein metabolic process;extracellular matrix organization;extracellular structure organization;macromolecule me…	binding;carboxylic acid binding;catalytic activity;cation binding;ion binding;iron ion binding;L-ascorbic acid binding;metal ion binding;oxidoreductase activity;oxidoreductase activity, acting on paired donors, with incorporation or reduction of molecular oxygen;oxidoreductase activity, acting on paired donors, with incorporation or reduction of molecular oxygen, 2-oxoglutarate as one donor, and …	cell part;cytoplasmic part;endoplasmic reticulum;endoplasmic reticulum membrane;endoplasmic reticulum part;extracellular membrane-bounded organelle;extracellular organelle;extracellular region part;extracellular vesicular exosome;intracellular membrane-bounded organelle;intracellular organelle;intracellular organelle part;intracellular part;membrane;membrane part;membrane-bounded organelle;membra…	cellular component organization;cellular metabolic process;cellular process;extracellular matrix organization;extracellular structure organization;macromolecule metabolic process;macromolecule modification;metabolic process;primary metabolic process;protein metabolic process;protein modification process;response to chemical stimulus;response to stimulus;response to stress	cell part;endoplasmic reticulum;extracellular organelle;intracellular membrane-bounded organelle;intracellular organelle;membrane;organelle;vesicle	Lysine degradation
P29966	Myristoylated alanine-rich C-kinase substrate	MARCKS		20.5981	21.3714	20.961	22.4438	22.7246	22.9878	21.9412	21.7507	21.9082	20.8393	21.0241	20.5644	22.4725	22.8494	22.3907	23.0698	22.4298	23.1572	+	+		2.50886	0.014747	-1.74188	2.71564	0.002496	1.05748	0.512277	0.37188	-0.314741	biological regulation;cellular metabolic process;cellular process;energy derivation by oxidation of organic compounds;energy reserve metabolic process;generation of precursor metabolites and energy;metabolic process;oxidation-reduction process;regulation of biological process;regulation of cell communication;regulation of cellular localization;regulation of cellular process;regulation of hormone …	actin binding;actin filament binding;binding;calmodulin binding;cytoskeletal protein binding;protein binding	actin cytoskeleton;adherens junction;anchoring junction;cell cortex;cell junction;cell part;cell-substrate adherens junction;cell-substrate junction;centrosome;cytoplasmic part;cytoskeletal part;cytoskeleton;extracellular membrane-bounded organelle;extracellular organelle;extracellular region part;extracellular vesicular exosome;female germ cell nucleus;focal adhesion;germ cell nucleus;germinal v…	biological regulation;cellular metabolic process;cellular process;energy reserve metabolic process;generation of precursor metabolites and energy;metabolic process;regulation of transport;small molecule metabolic process	cell cortex;cell part;centrosome;cytoskeleton;extracellular organelle;intracellular membrane-bounded organelle;intracellular non-membrane-bounded organelle;intracellular organelle;membrane;microtubule organizing center;nucleus;organelle;plasma membrane;vesicle	Fc gamma R-mediated phagocytosis
P17096-1	High mobility group protein HMG-I/HMG-Y	HMGA1		19.7585	20.7178	20.254	22.2416	22.1008	21.2232	22.1363	21.3746	21.7712	23.131	22.4144	22.2916	21.3066	21.3762	20.9524	21.631	21.05	21.4866	+			1.7255	0.0477778	-1.61179	1.17126	0.0570725	-0.851618	0.335328	0.563752	-0.1775	aging;base-excision repair;biological regulation;biosynthetic process;cell aging;cellular biosynthetic process;cellular component assembly;cellular component assembly at cellular level;cellular component disassembly;cellular component disassembly at cellular level;cellular component organization;cellular component organization at cellular level;cellular component organization or biogenesis;cellul…	5'-deoxyribose-5-phosphate lyase activity;AT DNA binding;binding;carbon-oxygen lyase activity;catalytic activity;DNA binding;DNA-(apurinic or apyrimidinic site) lyase activity;enzyme binding;hormone receptor binding;ligand-dependent nuclear receptor transcription coactivator activity;lyase activity;nuclear hormone receptor binding;nucleic acid binding;peroxisome proliferator activated receptor bi…	adherens junction;anchoring junction;cell junction;cell part;cell-substrate adherens junction;cell-substrate junction;chromatin;chromosomal part;cytoplasmic part;cytosol;focal adhesion;heterochromatin;intracellular membrane-bounded organelle;intracellular organelle;intracellular organelle part;intracellular part;macromolecular complex;membrane-bounded organelle;nuclear part;nucleoplasm;nucleoplas…	aging;biological regulation;biosynthetic process;cellular component assembly;cellular component disassembly;cellular component organization;cellular metabolic process;cellular nitrogen compound metabolic process;cellular process;chromatin modification;chromatin organization;chromosome organization;developmental process;DNA geometric change;DNA metabolic process;DNA repair;macromolecular complex a…	cell part;cytosol;intracellular membrane-bounded organelle;intracellular organelle;macromolecular complex;nucleoplasm;nucleus;organelle;protein complex;transcription factor complex
Q9UPN3	Microtubule-actin cross-linking factor 1, isoforms 1/2/3/5	MACF1		24.7523	24.7724	25.1383	25.9714	26.5892	26.9311	25.6907	25.9201	24.9443	26.3333	26.2389	26.343	26.0282	25.8721	25.9625	25.6458	25.8138	25.7111	+	+		2.19583	0.0217739	-1.60957	1.24606	0.0493241	-0.786726	1.5888	0.0569346	0.230708	anatomical structure formation involved in morphogenesis;biological regulation;cell cycle arrest;cell cycle process;cell surface receptor linked signaling pathway;cellular process;cellular response to stimulus;developmental process;establishment of localization;establishment of localization in cell;establishment of protein localization;establishment of protein localization in endoplasmic reticulu…	actin binding;actin filament binding;ATPase activity;binding;calcium ion binding;catalytic activity;cation binding;cytoskeletal protein binding;hydrolase activity;hydrolase activity, acting on acid anhydrides;hydrolase activity, acting on acid anhydrides, in phosphorus-containing anhydrides;ion binding;metal ion binding;nucleoside-triphosphatase activity;protein binding;pyrophosphatase activity	actin cytoskeleton;cell part;cell projection membrane;cell projection part;cytoplasm;cytoplasmic part;cytoskeletal part;cytoskeleton;Golgi apparatus;intracellular membrane-bounded organelle;intracellular non-membrane-bounded organelle;intracellular organelle;intracellular organelle part;intracellular part;leading edge membrane;macromolecular complex;membrane;membrane part;membrane-bounded organel…	anatomical structure formation involved in morphogenesis;biological regulation;cellular process;developmental process;establishment of localization;establishment or maintenance of cell polarity;Golgi vesicle transport;metabolic process;protein targeting;protein transport;regulation of cell cycle;response to stimulus;response to stress;signal transduction;transport;vesicle-mediated transport	cell part;cytoplasm;cytoskeleton;Golgi apparatus;intracellular membrane-bounded organelle;intracellular non-membrane-bounded organelle;intracellular organelle;macromolecular complex;membrane;organelle;plasma membrane;protein complex
P0DMM9	Sulfotransferase 1A3	SULT1A3	2.8.2.1	18.1093	18.6435	15.4115	19.5687	19.1401	18.1562	18.9292	18.5417	17.9837	18.2016	17.6478	17.5709	21.3594	21.6394	21.1076	19.0762	18.9497	17.5406			+	0.653847	0.294518	-1.5669	NaN	1	0	2.27954	0.0244444	2.84662	3'-phosphoadenosine 5'-phosphosulfate metabolic process;alcohol metabolic process;amine metabolic process;benzene-containing compound metabolic process;biological regulation;catecholamine metabolic process;catechol-containing compound metabolic process;cellular amine metabolic process;cellular aromatic compound metabolic process;cellular biogenic amine metabolic process;cellular macromolecule met…	aryl sulfotransferase activity;catalytic activity;sulfotransferase activity;transferase activity;transferase activity, transferring sulfur-containing groups	cell part;cytoplasmic part;cytosol;intracellular part	alcohol metabolic process;amine metabolic process;biological regulation;cellular aromatic compound metabolic process;cellular metabolic process;cellular nitrogen compound metabolic process;cellular process;heterocycle metabolic process;lipid metabolic process;macromolecule metabolic process;metabolic process;nitrogen compound metabolic process;nucleobase-containing compound metabolic process;nucl…	cell part;cytosol	Sulfur metabolism
P00966	Argininosuccinate synthase	ASS1	6.3.4.5	19.2452	18.7754	17.6942	20.5205	20.0971	19.6622	20.7604	20.0795	20.0361	19.5672	18.0211	17.6552	21.9568	21.5387	21.928	19.896	18.8705	18.8877		+	+	1.36252	0.0840945	-1.52168	1.38774	0.0346943	1.87749	2.68193	0.0148657	2.58979	acute inflammatory response;acute-phase response;aging;amide biosynthetic process;amine biosynthetic process;amine metabolic process;anatomical structure development;arginine biosynthetic process;arginine metabolic process;argininosuccinate metabolic process;aspartate family amino acid metabolic process;aspartate metabolic process;biological regulation;biosynthetic process;carboxylic acid biosynt…	adenyl nucleotide binding;adenyl ribonucleotide binding;amine binding;amino acid binding;argininosuccinate synthase activity;ATP binding;binding;carboxylic acid binding;catalytic activity;identical protein binding;ligase activity;ligase activity, forming carbon-nitrogen bonds;nucleotide binding;protein binding;purine nucleotide binding;purine ribonucleoside triphosphate binding;purine ribonucleot…	cell body fiber;cell part;cell projection;cytoplasm;cytoplasmic part;cytosol;endoplasmic reticulum;extracellular membrane-bounded organelle;extracellular organelle;extracellular region part;extracellular vesicular exosome;intracellular membrane-bounded organelle;intracellular organelle;intracellular organelle part;intracellular part;lysosome;lytic vacuole;membrane;membrane-bounded organelle;membr…	aging;amine metabolic process;anatomical structure development;biological regulation;biosynthetic process;cellular amide metabolic process;cellular amino acid metabolic process;cellular ketone metabolic process;cellular metabolic process;cellular nitrogen compound metabolic process;cellular process;developmental process;metabolic process;nitrogen compound metabolic process;nitrogen cycle metaboli…	cell part;cell projection;cytoplasm;cytosol;endoplasmic reticulum;extracellular organelle;intracellular membrane-bounded organelle;intracellular organelle;lysosome;membrane;neuron projection;nucleus;organelle;vacuole;vesicle	Alanine, aspartate and glutamate metabolism;Arginine and proline metabolism
P55285-1	Cadherin-6	CDH6		17.0066	16.991	17.2435	18.0047	18.7183	19.0677	19.258	18.6584	15.9565	19.4857	17.7444	16.2379	22.3324	22.0669	22.3329	22.8824	22.4673	22.8651	+			2.02821	0.0288611	-1.51652	0.0329467	0.962711	0.134946	1.4204	0.0744	-0.494207	adherens junction organization;biological adhesion;cell adhesion;cell junction assembly;cell junction organization;cell-cell adhesion;cell-cell junction organization;cellular component assembly;cellular component assembly at cellular level;cellular component organization;cellular component organization at cellular level;cellular component organization or biogenesis;cellular component organization…	binding;calcium ion binding;cation binding;ion binding;metal ion binding	cell part;extracellular membrane-bounded organelle;extracellular organelle;extracellular region part;extracellular vesicular exosome;integral to membrane;intrinsic to membrane;membrane;membrane part;membrane-bounded organelle;membrane-bounded vesicle;organelle;plasma membrane;vesicle	biological adhesion;cell adhesion;cell junction organization;cellular component assembly;cellular component organization;cellular process	cell part;extracellular organelle;membrane;organelle;plasma membrane;vesicle
Q9Y570	Protein phosphatase methylesterase 1	PPME1	3.1.1.89	19.6067	18.6825	18.532	20.669	19.8034	20.8312	21.4013	19.7882	20.5455	21.0961	19.9166	20.2463	19.2692	18.453	18.5094	20.4162	19.2392	19.6991				1.49313	0.0638767	-1.49411	0.0973818	0.864318	0.158691	1.13344	0.11536	-1.04096	biological regulation;cellular macromolecule metabolic process;cellular metabolic process;cellular process;cellular protein metabolic process;demethylation;macromolecule metabolic process;macromolecule modification;metabolic process;negative regulation of catalytic activity;negative regulation of molecular function;one-carbon metabolic process;primary metabolic process;protein dealkylation;protei…	binding;carboxylic ester hydrolase activity;catalytic activity;enzyme binding;enzyme inhibitor activity;enzyme regulator activity;hydrolase activity;hydrolase activity, acting on ester bonds;phosphatase binding;phosphatase inhibitor activity;phosphatase regulator activity;protein binding;protein C-terminal methylesterase activity;protein methylesterase activity;protein phosphatase 2A binding;prot…		biological regulation;cellular metabolic process;cellular process;macromolecule metabolic process;macromolecule modification;metabolic process;one-carbon metabolic process;primary metabolic process;protein metabolic process;protein modification process;small molecule metabolic process
P02786	Transferrin receptor protein 1	TFRC		20.5976	20.4668	18.6782	20.2059	21.0053	22.8516	20.4862	20.1195	19.6812	19.636	19.6285	20.2997	20.4463	21.2285	20.8477	22.4222	21.4237	20.9588				0.652247	0.296081	-1.44008	0.304688	0.533874	0.240948	0.713423	0.251084	-0.760739	biological regulation;cation homeostasis;cation transport;cell differentiation;cellular cation homeostasis;cellular chemical homeostasis;cellular developmental process;cellular homeostasis;cellular ion homeostasis;cellular iron ion homeostasis;cellular metal ion homeostasis;cellular process;cellular response to chemical stimulus;cellular response to drug;cellular response to stimulus;chemical hom…	binding;cargo receptor activity;double-stranded RNA binding;identical protein binding;nucleic acid binding;protein binding;receptor activity;RNA binding;transferrin receptor activity	blood microparticle;cell part;cell surface;coated pit;cytoplasmic membrane-bounded vesicle;cytoplasmic part;cytoplasmic vesicle;endosome;external side of plasma membrane;extracellular membrane-bounded organelle;extracellular organelle;extracellular region;extracellular region part;extracellular space;extracellular vesicular exosome;integral to membrane;integral to plasma membrane;intracellular me…	biological regulation;cell differentiation;cellular homeostasis;cellular ion homeostasis;cellular process;developmental process;establishment of localization;homeostatic process;ion transport;protein transport;response to chemical stimulus;response to drug;response to stimulus;transmembrane transport;transport;viral reproduction	cell part;cell surface;cytoplasmic membrane-bounded vesicle;endosome;extracellular organelle;extracellular region;extracellular space;intracellular membrane-bounded organelle;intracellular organelle;membrane;organelle;plasma membrane;vesicle	Endocytosis;Hematopoietic cell lineage;Phagosome
P62820	Ras-related protein Rab-1A	RAB1A		19.071	18.7163	18.5315	19.7327	20.9011	19.9346	19.6781	19.9418	19.5965	20.2536	20.0711	19.8585	19.762	19.3732	19.5552	20.0822	19.8055	20.5343				1.64181	0.0528122	-1.41652	0.976994	0.0901732	-0.322251	1.12983	0.116976	-0.577229	anatomical structure morphogenesis;autophagic vacuole assembly;autophagy;biological adhesion;biological regulation;cargo loading into COPII-coated vesicle;cargo loading into vesicle;catabolic process;cell adhesion;cell cycle;cell migration;cell morphogenesis;cell morphogenesis involved in differentiation;cell motility;cell-substrate adhesion;cellular catabolic process;cellular component assembly;…	binding;catalytic activity;GTP binding;GTPase activity;guanyl nucleotide binding;guanyl ribonucleotide binding;hydrolase activity;hydrolase activity, acting on acid anhydrides;hydrolase activity, acting on acid anhydrides, in phosphorus-containing anhydrides;nucleoside-triphosphatase activity;nucleotide binding;purine nucleotide binding;purine ribonucleoside triphosphate binding;purine ribonucleo…	cell part;cytoplasmic membrane-bounded vesicle;cytoplasmic part;cytoplasmic vesicle;cytosol;early endosome;endoplasmic reticulum membrane;endoplasmic reticulum part;endosome;extracellular membrane-bounded organelle;extracellular organelle;extracellular region part;extracellular vesicular exosome;Golgi apparatus;Golgi apparatus part;Golgi membrane;intracellular membrane-bounded organelle;intracell…	anatomical structure morphogenesis;autophagy;biological adhesion;biological regulation;catabolic process;cell adhesion;cell cycle;cell morphogenesis;cell motility;cellular component assembly;cellular component morphogenesis;cellular component movement;cellular component organization;cellular localization;cellular macromolecular complex assembly;cellular membrane organization;cellular metabolic pr…	cell part;cytoplasmic membrane-bounded vesicle;cytosol;endosome;extracellular organelle;Golgi apparatus;intracellular membrane-bounded organelle;intracellular organelle;membrane;organelle;vesicle
Q15417	Calponin-3	CNN3		21.3547	21.4884	21.59	22.9897	22.8854	22.668	21.4097	21.4758	21.7095	21.6348	21.3624	21.5125	22.8843	22.6291	22.3537	22.6149	22.3969	22.2467	+			3.52067	0.0124	-1.36999	0.083647	0.881377	0.0284259	0.470279	0.413554	0.202851	actin cytoskeleton organization;actin filament-based process;actomyosin structure organization;cell differentiation;cellular component organization;cellular component organization at cellular level;cellular component organization or biogenesis;cellular component organization or biogenesis at cellular level;cellular developmental process;cellular process;cytoskeleton organization;developmental pro…		actin cytoskeleton;adherens junction;anchoring junction;cell junction;cell part;cell-substrate adherens junction;cell-substrate junction;cytoplasm;cytoskeleton;focal adhesion;intracellular non-membrane-bounded organelle;intracellular organelle;intracellular part;non-membrane-bounded organelle;organelle	cell differentiation;cellular component organization;cellular process;cytoskeleton organization;developmental process;organelle organization	cell part;cytoplasm;cytoskeleton;intracellular non-membrane-bounded organelle;intracellular organelle;organelle
P40121	Macrophage-capping protein	CAPG		21.1538	21.12	21.1619	22.4948	22.546	22.434	23.373	23.4095	23.5447	23.4079	23.1901	23.3091	21.6488	21.8361	21.6527	23.2647	22.9554	23.1435	+		+	5.57325	0	-1.34638	0.790098	0.137126	0.140012	3.6822	0	-1.40866	actin filament capping;barbed-end actin filament capping;biological regulation;cell projection assembly;cell projection organization;cellular component assembly;cellular component assembly at cellular level;cellular component organization;cellular component organization at cellular level;cellular component organization or biogenesis;cellular component organization or biogenesis at cellular level;…	binding;protein binding;protein complex binding;protein domain specific binding	cell part;centriole;cytoplasm;cytoplasmic membrane-bounded vesicle;cytoplasmic part;cytoplasmic vesicle;cytoskeletal part;extracellular membrane-bounded organelle;extracellular organelle;extracellular region part;extracellular vesicular exosome;F-actin capping protein complex;intracellular membrane-bounded organelle;intracellular non-membrane-bounded organelle;intracellular organelle;intracellula…	biological regulation;cellular component assembly;cellular component organization;cellular process;macromolecular complex assembly;protein complex assembly;regulation of organelle organization	cell part;cytoplasm;cytoplasmic membrane-bounded vesicle;extracellular organelle;F-actin capping protein complex;intracellular membrane-bounded organelle;intracellular non-membrane-bounded organelle;intracellular organelle;macromolecular complex;nucleolus;nucleoplasm;nucleus;organelle;protein complex;vesicle
O15212	Prefoldin subunit 6	PFDN6		18.4509	19.5111	20.5196	21.0096	20.6125	20.7295	20.8994	20.4206	20.4357	20.9354	19.8117	20.3492	20.0083	20.928	20.5116	19.8722	20.3147	20.1675				0.993786	0.160507	-1.29	0.240311	0.64291	0.219795	0.544136	0.349154	0.364473	cellular component assembly;cellular component assembly at cellular level;cellular component organization;cellular component organization at cellular level;cellular component organization or biogenesis;cellular component organization or biogenesis at cellular level;cellular macromolecular complex assembly;cellular macromolecular complex subunit organization;cellular macromolecule metabolic proces…	binding;chaperone binding;protein binding;unfolded protein binding	cell part;cytoplasm;cytoplasmic part;cytosolic part;intracellular part;macromolecular complex;prefoldin complex;protein complex	cellular component assembly;cellular component organization;cellular macromolecular complex assembly;cellular metabolic process;cellular process;macromolecular complex assembly;macromolecule metabolic process;metabolic process;primary metabolic process;protein complex assembly;protein folding;protein metabolic process	cell part;cytoplasm;macromolecular complex;protein complex
Q9NRN7	L-aminoadipate-semialdehyde dehydrogenase-phosphopantetheinyl transferase	AASDHPPT	2.7.8.-	18.9592	18.4585	18.3913	19.931	20.272	19.4245	17.4148	17.6855	17.7478	17.4603	17.2492	18.0783	18.3681	18.5679	17.2915	18.5718	18.9244	19.7368	+			1.85646	0.0402182	-1.27283	0.025018	0.971073	0.0200971	0.888554	0.176258	-1.00181	amine metabolic process;carboxylic acid metabolic process;cellular amine metabolic process;cellular amino acid metabolic process;cellular ketone metabolic process;cellular metabolic process;cellular modified amino acid metabolic process;cellular nitrogen compound metabolic process;cellular process;coenzyme metabolic process;cofactor metabolic process;metabolic process;nitrogen compound metabolic …	binding;catalytic activity;cation binding;holo-[acyl-carrier-protein] synthase activity;ion binding;magnesium ion binding;metal ion binding;phosphotransferase activity, for other substituted phosphate groups;transferase activity;transferase activity, transferring phosphorus-containing groups	cell part;cytoplasmic part;cytosol;extracellular membrane-bounded organelle;extracellular organelle;extracellular region part;extracellular vesicular exosome;intracellular part;membrane-bounded organelle;membrane-bounded vesicle;organelle;vesicle	amine metabolic process;cellular amino acid metabolic process;cellular ketone metabolic process;cellular metabolic process;cellular nitrogen compound metabolic process;cellular process;cofactor metabolic process;metabolic process;nitrogen compound metabolic process;organic acid metabolic process;primary metabolic process;small molecule metabolic process;vitamin metabolic process	cell part;cytosol;extracellular organelle;organelle;vesicle	Pantothenate and CoA biosynthesis
P49207	60S ribosomal protein L34	RPL34		19.6219	19.4427	18.9782	20.467	21.0253	20.3472	20.8954	20.3962	20.2157	20.2642	19.9483	20.2963	19.9583	20.0092	20.5378	20.5929	20.3519	21.0676	+			1.95293	0.0340915	-1.26554	0.649512	0.19663	0.332803	0.831334	0.201107	-0.50241	biosynthetic process;catabolic process;cellular biosynthetic process;cellular catabolic process;cellular component disassembly;cellular component disassembly at cellular level;cellular component organization;cellular component organization at cellular level;cellular component organization or biogenesis;cellular component organization or biogenesis at cellular level;cellular macromolecular complex…	binding;nucleic acid binding;RNA binding;structural constituent of ribosome;structural molecule activity	cell part;cytoplasm;cytoplasmic part;cytosol;cytosolic large ribosomal subunit;extracellular membrane-bounded organelle;extracellular organelle;extracellular region part;extracellular vesicular exosome;intracellular non-membrane-bounded organelle;intracellular organelle;intracellular organelle part;intracellular part;large ribosomal subunit;macromolecular complex;membrane-bounded organelle;membra…	biosynthetic process;catabolic process;cellular component disassembly;cellular component organization;cellular metabolic process;cellular nitrogen compound metabolic process;cellular process;establishment of localization;macromolecule metabolic process;metabolic process;mRNA metabolic process;nitrogen compound metabolic process;nucleobase-containing compound metabolic process;primary metabolic pr…	cell part;cytoplasm;cytosol;extracellular organelle;intracellular non-membrane-bounded organelle;intracellular organelle;macromolecular complex;nucleolus;organelle;ribonucleoprotein complex;vesicle	Ribosome
Q8IYB3	Serine/arginine repetitive matrix protein 1	SRRM1		16.5971	18.2856	18.2241	19.5079	18.4007	18.9866	19.459	18.9877	18.9107	18.2034	18.2094	18.1395	18.9171	18.6189	18.9674	19.1911	18.7679	19.6903		+		0.923761	0.175979	-1.2628	2.24753	0.00498077	0.934999	0.592943	0.318705	-0.381957	biosynthetic process;cellular biosynthetic process;cellular macromolecule biosynthetic process;cellular macromolecule metabolic process;cellular metabolic process;cellular nitrogen compound metabolic process;cellular process;establishment of localization;establishment of localization in cell;establishment of RNA localization;gene expression;intracellular transport;macromolecule biosynthetic proce…	binding;DNA binding;nucleic acid binding	catalytic step 2 spliceosome;cell part;cytoplasmic part;cytosol;intracellular membrane-bounded organelle;intracellular organelle;intracellular organelle part;intracellular part;macromolecular complex;membrane-bounded organelle;nuclear body;nuclear matrix;nuclear part;nuclear speck;nucleoplasm;nucleoplasm part;nucleus;organelle;organelle part;ribonucleoprotein complex;spliceosomal complex	biosynthetic process;cellular metabolic process;cellular nitrogen compound metabolic process;cellular process;establishment of localization;macromolecule metabolic process;metabolic process;mRNA metabolic process;mRNA processing;nitrogen compound metabolic process;nuclear transport;nucleobase-containing compound metabolic process;nucleobase-containing compound transport;nucleocytoplasmic transpor…	cell part;cytosol;intracellular membrane-bounded organelle;intracellular organelle;macromolecular complex;nucleoplasm;nucleus;organelle;ribonucleoprotein complex;spliceosomal complex	mRNA surveillance pathway;RNA transport
P05204	Non-histone chromosomal protein HMG-17	HMGN2		21.0519	22.4381	23.1863	23.7279	23.441	23.2077	24.703	24.5066	24.2619	23.6014	23.7785	23.4582	23.9662	24.643	24.8439	23.9881	23.9385	24.6805		+		0.894252	0.187089	-1.23343	2.29237	0.00523232	0.877776	0.323787	0.581922	0.281956		binding;DNA binding;nucleic acid binding	cell part;chromatin;chromosomal part;cytoplasm;intracellular membrane-bounded organelle;intracellular organelle;intracellular organelle part;intracellular part;membrane-bounded organelle;nucleus;organelle;organelle part		cell part;cytoplasm;intracellular membrane-bounded organelle;intracellular organelle;nucleus;organelle
Q9NVP2	Histone chaperone ASF1B	ASF1B		19.4524	18.5816	18.5844	20.1968	19.8642	20.2008	19.9525	18.6224	19.0202	19.5859	18.7523	18.8108	19.5611	18.6717	17.9977	19.807	19.1564	19.4943	+			1.75998	0.0455819	-1.2145	0.113051	0.846544	0.148702	0.689409	0.264272	-0.7424	biological regulation;biosynthetic process;cell differentiation;cellular biosynthetic process;cellular component assembly;cellular component assembly at cellular level;cellular component organization;cellular component organization at cellular level;cellular component organization or biogenesis;cellular component organization or biogenesis at cellular level;cellular developmental process;cellular…		cell part;chromatin;chromosomal part;intracellular organelle part;intracellular part;macromolecular complex;nuclear chromatin;nuclear chromosome part;nuclear part;nucleoplasm;organelle part;protein complex	biological regulation;biosynthetic process;cell differentiation;cellular component assembly;cellular component organization;cellular macromolecular complex assembly;cellular metabolic process;cellular nitrogen compound metabolic process;cellular process;chromatin modification;chromatin organization;chromosome organization;developmental process;macromolecular complex assembly;macromolecule metabol…	cell part;macromolecular complex;nucleoplasm;protein complex
O60701	UDP-glucose 6-dehydrogenase	UGDH	1.1.1.22	21.348	21.6325	21.6518	22.7005	22.9009	22.6104	22.168	22.0165	22.2717	24.9981	24.5078	24.6002	20.3648	20.5088	20.6996	21.4341	21.1029	21.3741	+	+	+	3.10069	0.0118974	-1.19316	3.96245	0	-2.54999	2.28503	0.0249057	-0.779264	alcohol metabolic process;amine metabolic process;aminoglycan biosynthetic process;aminoglycan metabolic process;anatomical structure morphogenesis;biosynthetic process;carbohydrate biosynthetic process;carbohydrate metabolic process;carboxylic acid biosynthetic process;carboxylic acid metabolic process;cellular biosynthetic process;cellular carbohydrate metabolic process;cellular glucuronidation…	binding;catalytic activity;coenzyme binding;cofactor binding;electron carrier activity;NAD binding;nucleotide binding;oxidoreductase activity;oxidoreductase activity, acting on CH-OH group of donors;oxidoreductase activity, acting on the CH-OH group of donors, NAD or NADP as acceptor;UDP-glucose 6-dehydrogenase activity	cell part;cytoplasmic part;cytosol;extracellular membrane-bounded organelle;extracellular organelle;extracellular region part;extracellular vesicular exosome;intracellular organelle part;intracellular part;membrane-bounded organelle;membrane-bounded vesicle;nuclear part;nucleoplasm;organelle;organelle part;vesicle	alcohol metabolic process;amine metabolic process;anatomical structure morphogenesis;biosynthetic process;carbohydrate metabolic process;cellular ketone metabolic process;cellular metabolic process;cellular nitrogen compound metabolic process;cellular process;developmental process;macromolecule metabolic process;metabolic process;nitrogen compound metabolic process;nucleobase-containing compound …	cell part;cytosol;extracellular organelle;nucleoplasm;organelle;vesicle	Amino sugar and nucleotide sugar metabolism;Ascorbate and aldarate metabolism;Pentose and glucuronate interconversions;Starch and sucrose metabolism
P02751	fibronectin	FN1		25.2016	25.5818	25.7118	26.6598	27.0112	26.3531	25.711	25.5818	25.4377	26.6505	26.4862	26.2382	18.8361	19.207	16.7836	20.1407	18.2942	18.0602	+	+		2.06926	0.029363	-1.1763	2.44857	0.00390419	-0.881448	0.216155	0.732708	-0.556126	acute inflammatory response;acute-phase response;anatomical structure formation involved in morphogenesis;anatomical structure morphogenesis;angiogenesis;biological adhesion;biological regulation;blood coagulation;calcium-independent cell-matrix adhesion;cell activation;cell adhesion;cell differentiation;cell junction assembly;cell junction organization;cell migration;cell morphogenesis;cell morp…	binding;carbohydrate binding;collagen binding;enzyme activator activity;enzyme binding;enzyme regulator activity;glycosaminoglycan binding;heparin binding;integrin binding;pattern binding;peptidase activator activity;peptidase regulator activity;polysaccharide binding;protease binding;protein binding;protein complex binding;receptor binding	apical plasma membrane;basal lamina;blood microparticle;cell part;cytoplasmic membrane-bounded vesicle lumen;cytoplasmic part;cytoplasmic vesicle part;endoplasmic reticulum-Golgi intermediate compartment;extracellular matrix;extracellular matrix part;extracellular membrane-bounded organelle;extracellular organelle;extracellular region;extracellular region part;extracellular space;extracellular ve…	anatomical structure formation involved in morphogenesis;anatomical structure morphogenesis;biological adhesion;biological regulation;cell activation;cell adhesion;cell differentiation;cell junction organization;cell morphogenesis;cell motility;cellular component assembly;cellular component disassembly;cellular component morphogenesis;cellular component movement;cellular component organization;ce…	cell part;extracellular matrix;extracellular organelle;extracellular region;extracellular space;intracellular membrane-bounded organelle;intracellular organelle;macromolecular complex;organelle;protein complex;vesicle	Amoebiasis;Bacterial invasion of epithelial cells;ECM-receptor interaction;Focal adhesion;Pathways in cancer;Regulation of actin cytoskeleton;Small cell lung cancer
Q05682-4	Isoform 4 of Caldesmon	CALD1		22.15	21.9323	22.1144	23.2644	23.3332	23.0177	22.4297	21.9513	22.1348	21.9648	21.7713	22.0575	24.025	24.1368	23.8283	24.0455	23.7472	23.9276	+			3.20365	0.00729412	-1.1395	0.670673	0.188106	0.24073	0.290618	0.62911	0.0899086	cellular component movement;cellular process;multicellular organismal process;muscle contraction;muscle system process;system process	actin binding;binding;calmodulin binding;cytoskeletal protein binding;protein binding;tropomyosin binding	actin cap;actin cytoskeleton;cell cortex part;cell part;contractile fiber;cytoplasmic part;cytoskeletal part;cytoskeleton;cytosol;intracellular non-membrane-bounded organelle;intracellular organelle;intracellular organelle part;intracellular part;membrane;myofibril;non-membrane-bounded organelle;organelle;organelle part;plasma membrane	cellular component movement;cellular process;multicellular organismal process;muscle contraction	cell part;cytoskeleton;cytosol;intracellular non-membrane-bounded organelle;intracellular organelle;membrane;organelle;plasma membrane	Vascular smooth muscle contraction
Q9Y490	Talin-1	TLN1		24.4167	24.4907	24.5959	25.5607	25.7117	25.6157	24.2337	23.8395	23.7825	25.0626	24.971	24.9406	25.1585	25.1122	25.1368	24.475	24.4917	24.5432	+	+	+	4.10713	0	-1.12827	2.68095	0.00418462	-1.03947	4.87495	0	0.632582	actin cytoskeleton organization;actin filament-based process;axon guidance;biological adhesion;biological regulation;blood coagulation;cell activation;cell adhesion;cell junction assembly;cell junction organization;cell-cell adhesion;cell-cell junction assembly;cell-cell junction organization;cell-substrate junction assembly;cellular component assembly;cellular component assembly at cellular leve…	binding;cytoskeletal protein binding;integrin binding;LIM domain binding;protein binding;protein complex binding;protein domain specific binding;receptor binding;structural constituent of cytoskeleton;structural molecule activity;vinculin binding	adherens junction;anchoring junction;cell junction;cell part;cell projection;cell projection membrane;cell projection part;cell surface;cell-cell junction;cell-substrate adherens junction;cell-substrate junction;cytoplasm;cytoplasmic part;cytoskeletal part;cytosol;extracellular membrane-bounded organelle;extracellular organelle;extracellular region;extracellular region part;extracellular vesicula…	biological adhesion;biological regulation;cell activation;cell adhesion;cell junction organization;cellular component assembly;cellular component movement;cellular component organization;cellular metabolic process;cellular process;coagulation;cytoskeleton organization;establishment of localization;exocytosis;locomotion;macromolecule metabolic process;metabolic process;multicellular organismal pro…	cell part;cell projection;cell surface;cytoplasm;cytosol;extracellular organelle;extracellular region;membrane;microtubule organizing center;organelle;plasma membrane;vesicle	Focal adhesion
Q15942	Zyxin	ZYX		23.7324	23.7415	23.7456	24.7852	24.9285	24.8047	23.8615	23.9851	23.7223	23.8182	23.8116	23.7576	23.9065	23.4203	23.8253	24.7786	24.645	24.7789	+		+	4.77771	0	-1.0996	0.316115	0.516687	0.0604731	2.53471	0.0165301	-1.01681	actin cytoskeleton organization;actin filament bundle assembly;actin filament organization;actin filament-based process;biological adhesion;biological regulation;cell adhesion;cell communication;cell surface receptor linked signaling pathway;cell-cell signaling;cell-matrix adhesion;cell-substrate adhesion;cellular component assembly;cellular component assembly at cellular level;cellular component…	binding;cation binding;ion binding;metal ion binding;transition metal ion binding;zinc ion binding	actin filament bundle;actomyosin;adherens junction;anchoring junction;cell junction;cell part;cell-cell adherens junction;cell-cell junction;cell-substrate adherens junction;cell-substrate junction;cytoplasm;cytoskeletal part;focal adhesion;integral to membrane;integral to plasma membrane;intracellular membrane-bounded organelle;intracellular organelle;intracellular organelle part;intracellular p…	biological adhesion;biological regulation;cell adhesion;cell communication;cell-cell signaling;cellular component assembly;cellular component organization;cellular process;cytoskeleton organization;organelle organization;response to stimulus;signal transduction;signaling;viral reproduction	cell part;cytoplasm;intracellular membrane-bounded organelle;intracellular organelle;membrane;nucleus;organelle;plasma membrane	Focal adhesion
P50454	Serpin H1	SERPINH1		24.5527	24.6434	24.7728	25.674	25.7915	25.7176	26.1148	26.1474	26.0765	25.3045	25.38	24.9803	25.8328	25.8364	25.6807	24.8775	24.9908	24.781	+	+	+	3.91424	0	-1.07142	2.69847	0.00428346	0.891293	3.46106	0.00740741	0.900191	anatomical structure development;biological regulation;biosynthetic process;cell development;cellular component organization;cellular component organization at cellular level;cellular component organization or biogenesis;cellular component organization or biogenesis at cellular level;cellular developmental process;cellular process;chondrocyte development;chondrocyte development involved in endoch…	binding;collagen binding;endopeptidase inhibitor activity;endopeptidase regulator activity;enzyme inhibitor activity;enzyme regulator activity;peptidase inhibitor activity;peptidase regulator activity;protein binding;serine-type endopeptidase inhibitor activity	cell part;cytoplasmic part;endoplasmic reticulum;endoplasmic reticulum lumen;endoplasmic reticulum part;endoplasmic reticulum-Golgi intermediate compartment;extracellular membrane-bounded organelle;extracellular organelle;extracellular region part;extracellular vesicular exosome;intracellular membrane-bounded organelle;intracellular organelle;intracellular organelle lumen;intracellular organelle …	anatomical structure development;biological regulation;biosynthetic process;cell development;cellular component organization;cellular process;developmental process;extracellular matrix organization;extracellular structure organization;macromolecule metabolic process;metabolic process;multicellular organismal process;primary metabolic process;protein maturation;protein metabolic process;response t…	cell part;endoplasmic reticulum;extracellular organelle;intracellular membrane-bounded organelle;intracellular organelle;organelle;vesicle
O43852	Calumenin	CALU		22.581	22.5866	21.9176	23.2535	23.155	23.8521	22.6234	22.7167	22.3542	23.5771	23.8061	23.59	23.2455	23.8358	23.3376	23.8619	24.1121	24.3312		+		1.56532	0.0580284	-1.0585	2.9398	0.00331915	-1.09296	1.29253	0.0924493	-0.628783	biological regulation;blood coagulation;cell activation;cellular process;coagulation;establishment of localization;establishment of localization in cell;exocytosis;hemostasis;multicellular organismal process;platelet activation;platelet degranulation;regulation of biological quality;regulation of body fluid levels;secretion;secretion by cell;transport;vesicle-mediated transport	binding;calcium ion binding;cation binding;ion binding;metal ion binding	cell part;cytoplasmic membrane-bounded vesicle;cytoplasmic part;cytoplasmic vesicle;endoplasmic reticulum;endoplasmic reticulum lumen;endoplasmic reticulum part;extracellular region;Golgi apparatus;intracellular membrane-bounded organelle;intracellular organelle;intracellular organelle lumen;intracellular organelle part;intracellular part;melanosome;membrane;membrane-bounded organelle;membrane-bo…	biological regulation;cell activation;cellular process;coagulation;establishment of localization;exocytosis;multicellular organismal process;regulation of body fluid levels;secretion;transport;vesicle-mediated transport	cell part;cytoplasmic membrane-bounded vesicle;endoplasmic reticulum;extracellular region;Golgi apparatus;intracellular membrane-bounded organelle;intracellular organelle;membrane;organelle;vesicle
P67936	Tropomyosin alpha-4 chain	TPM4		23.5033	23.9566	23.696	24.7005	24.7277	24.9013	24.7114	24.5934	24.6025	25.2837	25.119	25.0668	25.8951	26.1629	25.516	25.6346	25.3478	25.3409	+	+		2.71944	0.0156923	-1.05785	2.63377	0.004	-0.520737	0.92246	0.167501	0.416909	actin filament-based movement;actin filament-based process;actin-mediated cell contraction;actin-myosin filament sliding;cell differentiation;cellular component movement;cellular developmental process;cellular process;developmental process;multicellular organismal process;muscle contraction;muscle filament sliding;muscle system process;osteoblast differentiation;system process	binding;calcium ion binding;cation binding;ion binding;metal ion binding;structural constituent of muscle;structural molecule activity	actin filament bundle;actomyosin;adherens junction;anchoring junction;cell cortex part;cell junction;cell part;cell-substrate adherens junction;cell-substrate junction;contractile fiber part;cortical cytoskeleton;cytoplasmic part;cytoskeletal part;cytoskeleton;cytosol;extracellular membrane-bounded organelle;extracellular organelle;extracellular region part;extracellular vesicular exosome;filamen…	cell differentiation;cellular component movement;cellular process;developmental process;multicellular organismal process;muscle contraction	cell part;cytoskeleton;cytosol;extracellular organelle;intracellular non-membrane-bounded organelle;intracellular organelle;macromolecular complex;membrane;organelle;protein complex;vesicle	Cardiac muscle contraction;Dilated cardiomyopathy;Hypertrophic cardiomyopathy (HCM)
P33316-3	Deoxyuridine 5'-triphosphate nucleotidohydrolase, mitochondrial	DUT	3.6.1.23	23.4655	23.8171	23.9549	24.7642	24.8097	24.8368	23.7998	23.8806	23.7801	23.3601	23.1515	23.3151	22.6929	22.9143	22.7468	23.8959	23.7943	23.8124	+	+	+	2.70147	0.0152239	-1.05774	2.82137	0.00297143	0.544591	3.85145	0	-1.04956	2'-deoxyribonucleotide biosynthetic process;2'-deoxyribonucleotide metabolic process;biosynthetic process;catabolic process;cellular aromatic compound metabolic process;cellular biosynthetic process;cellular catabolic process;cellular macromolecule biosynthetic process;cellular macromolecule metabolic process;cellular metabolic process;cellular nitrogen compound biosynthetic process;cellular nitr…	binding;catalytic activity;cation binding;dUTP diphosphatase activity;hydrolase activity;hydrolase activity, acting on acid anhydrides;hydrolase activity, acting on acid anhydrides, in phosphorus-containing anhydrides;ion binding;magnesium ion binding;metal ion binding;nucleoside-triphosphate diphosphatase activity;pyrophosphatase activity	cell part;cytoplasmic part;extracellular membrane-bounded organelle;extracellular organelle;extracellular region part;extracellular vesicular exosome;intracellular membrane-bounded organelle;intracellular organelle;intracellular organelle part;intracellular part;membrane-bounded organelle;membrane-bounded vesicle;mitochondrion;nuclear part;nucleoplasm;nucleus;organelle;organelle part;vesicle	biosynthetic process;catabolic process;cellular aromatic compound metabolic process;cellular metabolic process;cellular nitrogen compound metabolic process;cellular process;DNA metabolic process;DNA replication;heterocycle metabolic process;macromolecule metabolic process;metabolic process;nitrogen compound metabolic process;nucleobase-containing compound catabolic process;nucleobase-containing c…	cell part;extracellular organelle;intracellular membrane-bounded organelle;intracellular organelle;mitochondrion;nucleoplasm;nucleus;organelle;vesicle	Pyrimidine metabolism
P18206	Vinculin	VCL		24.3815	24.6367	24.7655	25.5549	25.8866	25.5047	24.4004	24.7394	24.6379	25.2017	25.0915	24.9139	24.7271	24.8097	25.1007	24.6999	25.056	24.8566	+	+		2.51533	0.0137561	-1.05416	1.65882	0.0152671	-0.476442	0.0180157	0.981504	0.00830269	adherens junction assembly;adherens junction organization;anatomical structure morphogenesis;apical junction assembly;axon extension;biological adhesion;biological regulation;blood coagulation;cell activation;cell adhesion;cell growth;cell junction assembly;cell junction organization;cell projection assembly;cell projection organization;cell-cell adhesion;cell-cell junction assembly;cell-cell jun…	actin binding;alpha-catenin binding;beta-catenin binding;binding;cadherin binding;cell adhesion molecule binding;cytoskeletal protein binding;dystroglycan binding;enzyme binding;glycoprotein binding;protein binding;structural molecule activity;ubiquitin protein ligase binding	actin cytoskeleton;adherens junction;anchoring junction;cell junction;cell part;cell-cell adherens junction;cell-cell junction;cell-substrate adherens junction;cell-substrate junction;contractile fiber part;costamere;cytoplasmic part;cytoskeleton;cytosol;extracellular membrane-bounded organelle;extracellular organelle;extracellular region;extracellular region part;extracellular vesicular exosome;…	anatomical structure morphogenesis;biological adhesion;biological regulation;cell activation;cell adhesion;cell growth;cell junction organization;cellular component assembly;cellular component movement;cellular component organization;cellular localization;cellular process;coagulation;developmental process;establishment of localization;exocytosis;growth;localization;multicellular organismal proces…	cell part;cytoskeleton;cytosol;extracellular organelle;extracellular region;intracellular non-membrane-bounded organelle;intracellular organelle;macromolecular complex;membrane;organelle;plasma membrane;protein complex;vesicle	Adherens junction;Amoebiasis;Bacterial invasion of epithelial cells;Focal adhesion;Leukocyte transendothelial migration;Regulation of actin cytoskeleton;Shigellosis
Q15005	Signal peptidase complex subunit 2	SPCS2	3.4.-.-	21.234	21.0105	21.4068	22.2718	22.1485	22.3664	21.4375	21.2266	20.9347	21.0873	21.1573	20.7541	20.8366	21.0557	20.4642	21.2935	21.2762	20.9648	+			2.87436	0.01792	-1.04511	0.449243	0.347473	0.200055	0.902307	0.174241	-0.392658	biological regulation;biosynthetic process;cellular biosynthetic process;cellular macromolecule biosynthetic process;cellular macromolecule metabolic process;cellular metabolic process;cellular process;cellular protein metabolic process;cotranslational protein targeting to membrane;establishment of localization;establishment of localization in cell;establishment of protein localization;establishm…	catalytic activity;hydrolase activity;peptidase activity	cell part;cytoplasmic part;endoplasmic reticulum membrane;endoplasmic reticulum part;integral to membrane;intracellular organelle part;intracellular part;intrinsic to membrane;macromolecular complex;membrane;membrane part;organelle membrane;organelle part;protein complex;signal peptidase complex	biological regulation;biosynthetic process;cellular metabolic process;cellular process;establishment of localization;macromolecule metabolic process;metabolic process;peptide metabolic process;primary metabolic process;protein maturation;protein metabolic process;protein targeting;protein transport;regulation of transport;translation;transport	cell part;macromolecular complex;membrane;protein complex	Protein export
Q9Y5P6	Mannose-1-phosphate guanyltransferase beta	GMPPB	2.7.7.13	19.4139	17.2222	18.6085	19.551	19.547	19.2527	19.1357	19.2946	19.0704	19.5678	18.6626	17.9704	18.6145	18.9681	18.4583	17.2102	17.2471	17.8283			+	0.732569	0.261168	-1.03544	0.391248	0.41477	0.43334	2.12399	0.0273538	1.25176	alcohol biosynthetic process;alcohol metabolic process;biosynthetic process;carbohydrate biosynthetic process;carbohydrate metabolic process;cellular biosynthetic process;cellular carbohydrate biosynthetic process;cellular carbohydrate metabolic process;cellular macromolecule metabolic process;cellular metabolic process;cellular nitrogen compound metabolic process;cellular process;cellular protei…	binding;catalytic activity;GTP binding;guanyl nucleotide binding;guanyl ribonucleotide binding;guanylyltransferase activity;mannose-1-phosphate guanylyltransferase activity;mannose-phosphate guanylyltransferase activity;nucleotide binding;nucleotidyltransferase activity;purine nucleotide binding;purine ribonucleoside triphosphate binding;purine ribonucleotide binding;ribonucleotide binding;transf…	cell part;cytoplasm;cytoplasmic part;extracellular membrane-bounded organelle;extracellular organelle;extracellular region part;extracellular vesicular exosome;intracellular membrane-bounded organelle;intracellular organelle;intracellular part;membrane-bounded organelle;membrane-bounded vesicle;mitochondrion;organelle;vesicle	alcohol metabolic process;biosynthetic process;carbohydrate metabolic process;cellular metabolic process;cellular nitrogen compound metabolic process;cellular process;macromolecule metabolic process;macromolecule modification;metabolic process;nitrogen compound metabolic process;nucleobase-containing compound metabolic process;nucleotide-sugar metabolic process;oligosaccharide metabolic process;p…	cell part;cytoplasm;extracellular organelle;intracellular membrane-bounded organelle;intracellular organelle;mitochondrion;organelle;vesicle	Amino sugar and nucleotide sugar metabolism;Fructose and mannose metabolism
O95197	Reticulon-3	RTN3		20.6136	19.8347	19.8911	21.3325	20.9711	21.1117	21.0732	19.9482	20.2446	21.5953	20.8779	20.0762	20.5607	20.1104	18.8433	21.0922	20.5409	20.5996	+			1.70787	0.0493333	-1.02532	0.316609	0.516792	-0.427781	0.768235	0.227748	-0.906106	apoptosis;cell death;cellular component organization;cellular component organization at cellular level;cellular component organization or biogenesis;cellular component organization or biogenesis at cellular level;cellular process;death;endoplasmic reticulum organization;endoplasmic reticulum tubular network organization;establishment of localization;organelle organization;programmed cell death;tr…		cell part;cytoplasmic part;endoplasmic reticulum;endoplasmic reticulum membrane;endoplasmic reticulum part;extracellular membrane-bounded organelle;extracellular organelle;extracellular region part;extracellular space;extracellular vesicular exosome;Golgi apparatus part;Golgi membrane;integral to membrane;intracellular membrane-bounded organelle;intracellular organelle;intracellular organelle par…	cell death;cellular component organization;cellular process;death;endoplasmic reticulum organization;establishment of localization;organelle organization;transport;vesicle-mediated transport;viral reproduction	cell part;endoplasmic reticulum;extracellular organelle;extracellular space;intracellular membrane-bounded organelle;intracellular organelle;membrane;organelle;vesicle
P31942	Heterogeneous nuclear ribonucleoprotein H3	HNRNPH3		22.8802	22.5207	22.8174	23.9189	23.5604	23.7969	23.2044	23.2765	23.1917	23.0746	22.6328	22.5697	22.5433	23.098	22.5377	22.8743	22.542	22.5706	+	+		2.58056	0.0148421	-1.01932	1.35057	0.0377945	0.465181	0.108029	0.87077	0.0640284	cell differentiation;cellular developmental process;cellular macromolecule metabolic process;cellular metabolic process;cellular nitrogen compound metabolic process;cellular process;developmental process;epithelial cell differentiation;macromolecule metabolic process;metabolic process;mRNA metabolic process;mRNA processing;nitrogen compound metabolic process;nuclear mRNA splicing, via spliceosome…	binding;nucleic acid binding;nucleotide binding;RNA binding	cell part;intracellular membrane-bounded organelle;intracellular organelle;intracellular organelle part;intracellular part;macromolecular complex;membrane-bounded organelle;nuclear part;nucleoplasm;nucleus;organelle;organelle part;ribonucleoprotein complex;spliceosomal complex	cell differentiation;cellular metabolic process;cellular nitrogen compound metabolic process;cellular process;developmental process;macromolecule metabolic process;metabolic process;mRNA metabolic process;mRNA processing;nitrogen compound metabolic process;nucleobase-containing compound metabolic process;primary metabolic process;RNA metabolic process;RNA processing;RNA splicing	cell part;intracellular membrane-bounded organelle;intracellular organelle;macromolecular complex;nucleoplasm;nucleus;organelle;ribonucleoprotein complex;spliceosomal complex
P09493-10	Isoform 10 of Tropomyosin alpha-1 chain	TPM1		19.5041	18.2413	17.6806	19.3517	19.6083	19.5232	19.6678	19.5447	18.3604	20.2176	19.3746	19.5364	21.1959	21.6047	20.875	21.925	21.8246	22.0146				0.871015	0.19866	-1.0191	0.456048	0.339418	-0.518569	1.47907	0.0637637	-0.696239	actin cytoskeleton organization;actin filament-based movement;actin filament-based process;actin-mediated cell contraction;actin-myosin filament sliding;actomyosin structure organization;anatomical structure morphogenesis;biological regulation;cardiac muscle contraction;cardiac muscle tissue morphogenesis;cell projection organization;cellular component movement;cellular component organization;cel…	actin binding;binding;cytoskeletal protein binding;protein binding;structural constituent of cytoskeleton;structural constituent of muscle;structural molecule activity	actin filament bundle;actomyosin;bleb;cell part;cell projection;cell projection membrane;cell projection part;contractile fiber part;cytoplasmic part;cytoskeletal part;cytoskeleton;cytosol;filamentous actin;intracellular non-membrane-bounded organelle;intracellular organelle;intracellular organelle part;intracellular part;leading edge membrane;macromolecular complex;membrane part;muscle thin fila…	anatomical structure morphogenesis;biological regulation;cellular component movement;cellular component organization;cellular process;cytoskeleton organization;developmental process;embryo development;multicellular organismal process;muscle contraction;organelle organization;regulation of organelle organization;response to chemical stimulus;response to oxidative stress;response to stimulus;respon…	bleb;cell part;cell projection;cytoskeleton;cytosol;intracellular non-membrane-bounded organelle;intracellular organelle;macromolecular complex;organelle;protein complex	Cardiac muscle contraction;Dilated cardiomyopathy;Hypertrophic cardiomyopathy (HCM)
Q9Y237	Peptidyl-prolyl cis-trans isomerase NIMA-interacting 4	PIN4	5.2.1.8	18.9702	18.3785	19.7671	20.4417	19.6261	20.0485	20.9493	21.0965	20.9702	20.5964	20.3646	20.0734	20.6947	20.8783	20.9092	20.8679	20.6508	20.7714		+		1.00669	0.15498	-1.00019	1.85532	0.0103913	0.660543	0.280943	0.636249	0.0640691	cellular macromolecule metabolic process;cellular metabolic process;cellular nitrogen compound metabolic process;cellular process;macromolecule metabolic process;metabolic process;ncRNA metabolic process;ncRNA processing;nitrogen compound metabolic process;nucleic acid metabolic process;nucleobase-containing compound metabolic process;primary metabolic process;RNA metabolic process;RNA processing…	bent DNA binding;binding;catalytic activity;cis-trans isomerase activity;DNA binding;double-stranded DNA binding;isomerase activity;nucleic acid binding;peptidyl-prolyl cis-trans isomerase activity;structure-specific DNA binding	cell part;cytoplasm;cytoplasmic part;cytoskeletal part;extracellular membrane-bounded organelle;extracellular organelle;extracellular region part;extracellular vesicular exosome;intracellular membrane-bounded organelle;intracellular non-membrane-bounded organelle;intracellular organelle;intracellular organelle lumen;intracellular organelle part;intracellular part;macromolecular complex;membrane-b…	cellular metabolic process;cellular nitrogen compound metabolic process;cellular process;macromolecule metabolic process;metabolic process;nitrogen compound metabolic process;nucleobase-containing compound metabolic process;primary metabolic process;RNA metabolic process;RNA processing;rRNA processing	cell part;cytoplasm;extracellular organelle;intracellular membrane-bounded organelle;intracellular non-membrane-bounded organelle;intracellular organelle;macromolecular complex;nucleolus;nucleus;organelle;preribosome;ribonucleoprotein complex;vesicle
P22061	protein-L-isoaspartate(D-aspartate) O-methyltransferase	PCMT1	2.1.1.77	21.8976	22.0109	21.8885	22.7644	23.0249	22.9205	20.8679	20.945	20.936	21.8936	21.5595	21.843	20.326	20.1377	19.9066	17.6733	19.8508	19.9919	+	+		3.46812	0.0103333	-0.97095	2.86815	0.00312	-0.84908	0.554522	0.343604	0.951434	cellular macromolecule metabolic process;cellular metabolic process;cellular process;cellular protein metabolic process;macromolecule metabolic process;macromolecule methylation;macromolecule modification;metabolic process;methylation;one-carbon metabolic process;primary metabolic process;protein alkylation;protein metabolic process;protein methylation;protein modification process;protein repair;…	carboxyl-O-methyltransferase activity;catalytic activity;methyltransferase activity;O-methyltransferase activity;protein carboxyl O-methyltransferase activity;protein methyltransferase activity;protein-L-isoaspartate (D-aspartate) O-methyltransferase activity;S-adenosylmethionine-dependent methyltransferase activity;transferase activity;transferase activity, transferring one-carbon groups	cell part;cytoplasm;cytoplasmic part;endoplasmic reticulum;extracellular membrane-bounded organelle;extracellular organelle;extracellular region part;extracellular vesicular exosome;intracellular membrane-bounded organelle;intracellular organelle;intracellular part;membrane-bounded organelle;membrane-bounded vesicle;organelle;vesicle	cellular metabolic process;cellular process;macromolecule metabolic process;macromolecule modification;metabolic process;one-carbon metabolic process;primary metabolic process;protein alkylation;protein metabolic process;protein modification process;small molecule metabolic process	cell part;cytoplasm;endoplasmic reticulum;extracellular organelle;intracellular membrane-bounded organelle;intracellular organelle;organelle;vesicle
Q9UBE0-1	SUMO-activating enzyme subunit 1	SAE1		21.9541	19.3313	21.7314	21.8088	22.1454	21.9652	21.8596	22.0838	21.7026	22.8465	23.0892	22.8023	22.4566	22.5927	22.9878	22.551	21.9791	22.6265		+		0.500064	0.402969	-0.96751	2.71747	0.00253659	-1.03071	0.493881	0.389503	0.293468	biological regulation;cellular macromolecule metabolic process;cellular metabolic process;cellular process;cellular protein metabolic process;macromolecule metabolic process;macromolecule modification;metabolic process;positive regulation of catalytic activity;positive regulation of molecular function;post-translational protein modification;primary metabolic process;protein metabolic process;prot…	ATP-dependent protein binding;binding;catalytic activity;enzyme activator activity;enzyme regulator activity;protein binding;protein C-terminus binding;protein dimerization activity;protein heterodimerization activity;small protein activating enzyme activity;ubiquitin activating enzyme activity	cell part;cytoplasmic part;cytosol;intracellular membrane-bounded organelle;intracellular organelle;intracellular organelle part;intracellular part;macromolecular complex;membrane-bounded organelle;nuclear part;nucleoplasm;nucleus;organelle;organelle part;protein complex;SUMO activating enzyme complex	biological regulation;cellular metabolic process;cellular process;macromolecule metabolic process;macromolecule modification;metabolic process;primary metabolic process;protein metabolic process;protein modification by small protein conjugation or removal;protein modification process;regulation of cell cycle;regulation of mitotic cell cycle	cell part;cytosol;intracellular membrane-bounded organelle;intracellular organelle;macromolecular complex;nucleoplasm;nucleus;organelle;protein complex	Ubiquitin mediated proteolysis
Q14019	coactosin-like protein	COTL1		23.2749	23.344	23.5166	24.4071	24.2583	24.3453	23.0893	23.3	23.1769	23.0883	22.7815	22.3664	23.007	23.228	23.1224	24.0825	23.7969	23.8413	+		+	3.47655	0.0107826	-0.958418	0.952161	0.0965515	0.443364	2.70664	0.00969697	-0.787773	alkene biosynthetic process;biosynthetic process;carboxylic acid biosynthetic process;carboxylic acid metabolic process;cellular alkene metabolic process;cellular biosynthetic process;cellular ketone metabolic process;cellular lipid metabolic process;cellular metabolic process;cellular process;defense response;defense response to fungus;fatty acid biosynthetic process;fatty acid metabolic process…	actin binding;binding;cytoskeletal protein binding;enzyme binding;protein binding	cell part;cytoplasm;cytoskeleton;extracellular membrane-bounded organelle;extracellular organelle;extracellular region part;extracellular vesicular exosome;intracellular non-membrane-bounded organelle;intracellular organelle;intracellular organelle part;intracellular part;membrane;membrane-bounded organelle;membrane-bounded vesicle;non-membrane-bounded organelle;nuclear membrane;nuclear part;orga…	biosynthetic process;cellular alkene metabolic process;cellular ketone metabolic process;cellular lipid metabolic process;cellular metabolic process;cellular process;lipid metabolic process;metabolic process;multi-organism process;organic acid metabolic process;primary metabolic process;response to biotic stimulus;response to stimulus;response to stress;small molecule metabolic process	cell part;cytoplasm;cytoskeleton;extracellular organelle;intracellular non-membrane-bounded organelle;intracellular organelle;membrane;organelle;vesicle
P15121	aldose reductase	AKR1B1	1.1.1.21	20.8402	21.8091	20.9463	22.2145	22.2026	22.0515	21.4282	21.1352	20.581	22.2629	21.9011	21.402	18.5804	19.4244	17.9393	18.781	18.9356	18.2312				1.43123	0.0732448	-0.957642	1.07756	0.0718417	-0.807215	NaN	1	0	alcohol biosynthetic process;alcohol metabolic process;biological regulation;biosynthetic process;C21-steroid hormone biosynthetic process;C21-steroid hormone metabolic process;carbohydrate biosynthetic process;carbohydrate metabolic process;cellular biosynthetic process;cellular carbohydrate biosynthetic process;cellular carbohydrate metabolic process;cellular hormone metabolic process;cellular …	alcohol dehydrogenase (NADP+) activity;alditol:NADP+ 1-oxidoreductase activity;aldo-keto reductase (NADP) activity;catalytic activity;electron carrier activity;glyceraldehyde oxidoreductase activity;oxidoreductase activity;oxidoreductase activity, acting on CH-OH group of donors;oxidoreductase activity, acting on the aldehyde or oxo group of donors;oxidoreductase activity, acting on the CH-OH gro…	cell part;cytoplasm;cytoplasmic part;cytosol;extracellular membrane-bounded organelle;extracellular organelle;extracellular region part;extracellular space;extracellular vesicular exosome;intracellular organelle part;intracellular part;membrane-bounded organelle;membrane-bounded vesicle;nuclear part;nucleoplasm;organelle;organelle part;vesicle	alcohol metabolic process;biological regulation;biosynthetic process;carbohydrate metabolic process;cellular metabolic process;cellular process;hormone metabolic process;lipid metabolic process;metabolic process;primary metabolic process;response to stimulus;response to stress;small molecule metabolic process	cell part;cytoplasm;cytosol;extracellular organelle;extracellular space;nucleoplasm;organelle;vesicle	Fructose and mannose metabolism;Galactose metabolism;Glycerolipid metabolism;Pentose and glucuronate interconversions;Pyruvate metabolism
Q9UBI6	guanine nucleotide-binding protein g(i)/g(s)/g(o) subunit gamma-12	GNG12		21.3232	21.394	21.3613	22.4364	22.3163	22.1706	21.9734	21.3422	22.2131	22.2835	21.9871	22.2641	21.1338	21.3057	21.4187	22.2549	22.1179	22.0474	+		+	3.54785	0.0130526	-0.948284	0.534025	0.269374	-0.335333	2.94042	0.0115745	-0.853981	anatomical structure development;biological regulation;cell communication;cell surface receptor linked signaling pathway;cell-cell signaling;cellular metabolic process;cellular process;cellular response to chemical stimulus;cellular response to endogenous stimulus;cellular response to glucagon stimulus;cellular response to hormone stimulus;cellular response to organic substance;cellular response …	anion binding;binding;ion binding;molecular transducer activity;PDZ domain binding;phosphate ion binding;protein binding;protein domain specific binding;signal transducer activity	actin filament;cell part;cytoskeletal part;extracellular membrane-bounded organelle;extracellular organelle;extracellular region part;extracellular vesicular exosome;extrinsic to internal side of plasma membrane;extrinsic to membrane;extrinsic to plasma membrane;heterotrimeric G-protein complex;intracellular organelle part;intracellular part;macromolecular complex;membrane;membrane part;membrane-…	anatomical structure development;biological regulation;cell communication;cell-cell signaling;cellular metabolic process;cellular process;developmental process;energy reserve metabolic process;generation of precursor metabolites and energy;metabolic process;response to biotic stimulus;response to chemical stimulus;response to endogenous stimulus;response to stimulus;signal transduction;signaling;…	cell part;extracellular organelle;macromolecular complex;membrane;organelle;plasma membrane;protein complex;vesicle	Chemokine signaling pathway;MAPK signaling pathway;Regulation of actin cytoskeleton
P61106	Ras-related protein Rab-14	RAB14		19.5832	19.0394	18.967	19.8257	20.4306	20.1463	20.3303	20.5068	20.3553	20.6094	19.9315	20.0674	20.1234	20.0862	20.3666	19.8567	19.5675	20.3841				1.63769	0.0525455	-0.937632	0.382001	0.425546	0.194684	0.429714	0.455133	0.255966	biological regulation;cell surface receptor linked signaling pathway;cellular component assembly;cellular component assembly at cellular level;cellular component organization;cellular component organization at cellular level;cellular component organization or biogenesis;cellular component organization or biogenesis at cellular level;cellular membrane fusion;cellular membrane organization;cellular…	binding;catalytic activity;cytoskeletal protein binding;GDP binding;GTP binding;GTPase activity;guanyl nucleotide binding;guanyl ribonucleotide binding;hydrolase activity;hydrolase activity, acting on acid anhydrides;hydrolase activity, acting on acid anhydrides, in phosphorus-containing anhydrides;myosin binding;myosin V binding;nucleoside-triphosphatase activity;nucleotide binding;protein bindi…	cell part;clathrin-coated vesicle;coated vesicle;cytoplasmic membrane-bounded vesicle;cytoplasmic part;cytoplasmic vesicle;cytoplasmic vesicle membrane;cytoplasmic vesicle part;cytosol;early endosome;early endosome membrane;endocytic vesicle;endocytic vesicle membrane;endoplasmic reticulum;endosomal part;endosome;endosome membrane;extracellular membrane-bounded organelle;extracellular organelle;e…	biological regulation;cellular component assembly;cellular component organization;cellular membrane organization;cellular process;developmental process;embryo development;endosome transport;establishment of localization;Golgi vesicle transport;membrane fusion;membrane organization;metabolic process;organelle assembly;organelle fusion;organelle organization;protein transport;response to chemical s…	cell part;cytoplasmic membrane-bounded vesicle;cytosol;endoplasmic reticulum;endosome;extracellular organelle;Golgi apparatus;intracellular;intracellular membrane-bounded organelle;intracellular organelle;lysosome;membrane;organelle;plasma membrane;vacuole;vesicle
P46940	Ras GTPase-activating-like protein IQGAP1	IQGAP1		23.3912	23.3944	23.5089	24.2147	24.3665	24.4737	23.9186	24.202	23.8426	24.0053	23.9131	23.7693	23.4817	23.5624	23.6047	23.7139	23.9252	23.9644	+			3.39304	0.00855172	-0.920117	0.287043	0.560288	0.091807	1.68516	0.0507647	-0.318228	anatomical structure development;biological regulation;cell development;cell surface receptor linked signaling pathway;cellular developmental process;cellular metabolic process;cellular process;cellular response to calcium ion;cellular response to chemical stimulus;cellular response to endogenous stimulus;cellular response to epidermal growth factor stimulus;cellular response to fibroblast growth…	binding;calcium ion binding;calmodulin binding;cation binding;enzyme activator activity;enzyme binding;enzyme inhibitor activity;enzyme regulator activity;GTPase activator activity;GTPase inhibitor activity;GTPase regulator activity;ion binding;kinase activator activity;kinase binding;kinase regulator activity;lipid binding;metal ion binding;nucleoside-triphosphatase regulator activity;phosphatas…	actin filament;adherens junction;anchoring junction;axon;cell junction;cell leading edge;cell part;cell projection;cell projection part;cell-substrate adherens junction;cell-substrate junction;cytoplasm;cytoplasmic part;cytoskeletal part;cytosol;extracellular membrane-bounded organelle;extracellular organelle;extracellular region part;extracellular vesicular exosome;extrinsic to internal side of …	anatomical structure development;biological regulation;cell development;cellular metabolic process;cellular process;developmental process;energy reserve metabolic process;generation of precursor metabolites and energy;metabolic process;regulation of protein modification process;regulation of transport;response to chemical stimulus;response to endogenous stimulus;response to stimulus;signal transd…	cell leading edge;cell part;cell projection;cytoplasm;cytosol;extracellular organelle;macromolecular complex;membrane;midbody;neuron projection;nucleoplasm;organelle;plasma membrane;protein complex;site of polarized growth;vesicle	Regulation of actin cytoskeleton
Q9Y5B9	FACT complex subunit SPT16	SUPT16H		18.3897	17.1639	18.5455	18.8598	18.9512	19.0063	18.975	18.9137	18.8601	18.3628	18.1733	18.0239	18.8956	18.7913	19.161	19.6202	19.1014	19.9189		+		0.966789	0.163708	-0.906095	2.66998	0.00412121	0.729568	1.068	0.132395	-0.597525	biological regulation;biosynthetic process;cellular biosynthetic process;cellular component disassembly;cellular component disassembly at cellular level;cellular component organization;cellular component organization at cellular level;cellular component organization or biogenesis;cellular component organization or biogenesis at cellular level;cellular macromolecular complex disassembly;cellular m…		cell part;chromosome;intracellular membrane-bounded organelle;intracellular non-membrane-bounded organelle;intracellular organelle;intracellular organelle part;intracellular part;membrane-bounded organelle;non-membrane-bounded organelle;nuclear part;nucleoplasm;nucleus;organelle;organelle part	biological regulation;biosynthetic process;cellular component disassembly;cellular component organization;cellular metabolic process;cellular nitrogen compound metabolic process;cellular process;chromatin organization;chromosome organization;DNA metabolic process;DNA repair;DNA replication;macromolecule metabolic process;metabolic process;nitrogen compound metabolic process;nucleobase-containing …	cell part;chromosome;intracellular membrane-bounded organelle;intracellular non-membrane-bounded organelle;intracellular organelle;nucleoplasm;nucleus;organelle
P09874	Poly	PARP1	2.4.2.30	22.0982	22.1177	22.4845	23.0614	23.1413	23.1809	22.801	22.6893	22.9438	22.7087	22.2872	22.5855	23.2115	23.3696	23.4062	23.0073	22.9427	22.9686	+		+	2.62515	0.0158873	-0.894369	0.914065	0.103677	0.284255	2.32686	0.0249109	0.356258	anatomical structure homeostasis;base-excision repair;biological regulation;biosynthetic process;cell differentiation;cell surface receptor linked signaling pathway;cellular biosynthetic process;cellular component organization;cellular component organization at cellular level;cellular component organization or biogenesis;cellular component organization or biogenesis at cellular level;cellular dev…	binding;catalytic activity;cation binding;coenzyme binding;cofactor binding;DNA binding;enzyme binding;identical protein binding;ion binding;kinase binding;metal ion binding;NAD binding;NAD+ ADP-ribosyltransferase activity;nucleic acid binding;nucleotide binding;protein binding;protein kinase binding;protein N-terminus binding;transcription factor binding;transferase activity;transferase activity…	cell part;envelope;intracellular membrane-bounded organelle;intracellular non-membrane-bounded organelle;intracellular organelle;intracellular organelle part;intracellular part;macromolecular complex;membrane;membrane-bounded organelle;non-membrane-bounded organelle;nuclear envelope;nuclear part;nucleolus;nucleoplasm;nucleoplasm part;nucleus;organelle;organelle envelope;organelle part;protein com…	biological regulation;biosynthetic process;cell differentiation;cellular component organization;cellular metabolic process;cellular nitrogen compound metabolic process;cellular process;chromosome organization;detection of stimulus;developmental process;DNA metabolic process;DNA repair;homeostatic process;macromolecule metabolic process;macromolecule modification;metabolic process;nitrogen compoun…	cell part;intracellular membrane-bounded organelle;intracellular non-membrane-bounded organelle;intracellular organelle;macromolecular complex;membrane;nuclear envelope;nucleolus;nucleoplasm;nucleus;organelle;protein complex;transcription factor complex	Base excision repair
Q9UBM7	7-dehydrocholesterol reductase	DHCR7	1.3.1.21	23.3845	23.1097	23.1909	23.677	24.4412	24.16	24.7448	24.5677	24.5707	24.6379	24.0689	24.0361	22.8838	22.4663	22.2866	22.0811	22.2748	22.0947				1.65756	0.0536289	-0.864345	0.867047	0.113552	0.380091	0.98818	0.153319	0.395379	alcohol metabolic process;anatomical structure development;biological regulation;biosynthetic process;blood vessel development;cell differentiation;cellular developmental process;cellular process;cholesterol biosynthetic process;cholesterol metabolic process;developmental process;growth;lipid biosynthetic process;lipid metabolic process;lung development;metabolic process;multicellular organism gr…	7-dehydrocholesterol reductase activity;catalytic activity;oxidoreductase activity;oxidoreductase activity, acting on the CH-CH group of donors;oxidoreductase activity, acting on the CH-CH group of donors, NAD or NADP as acceptor	cell part;cytoplasmic part;endoplasmic reticulum;endoplasmic reticulum membrane;endoplasmic reticulum part;integral to membrane;intracellular membrane-bounded organelle;intracellular organelle;intracellular organelle part;intracellular part;intrinsic to membrane;membrane;membrane part;membrane-bounded organelle;nuclear membrane;nuclear outer membrane;nuclear part;organelle;organelle membrane;orga…	alcohol metabolic process;anatomical structure development;biological regulation;biosynthetic process;cell differentiation;cellular process;developmental process;growth;lipid metabolic process;metabolic process;multicellular organismal process;post-embryonic development;primary metabolic process;small molecule metabolic process	cell part;endoplasmic reticulum;intracellular membrane-bounded organelle;intracellular organelle;membrane;organelle	Steroid biosynthesis
P32322	Pyrroline-5-carboxylate reductase 1, mitochondrial	PYCR1	1.5.1.2	19.3114	19.6798	19.5687	20.0762	20.4743	20.5912	18.3598	18.665	18.7823	18.0414	18.2822	17.4972	19.0964	19.3523	19.5085	19.1383	19.4322	19.4788	+			1.97348	0.0339467	-0.860589	1.17866	0.0563355	0.662114	0.0666704	0.921301	-0.0307013	amine biosynthetic process;amine metabolic process;biological regulation;biosynthetic process;carboxylic acid biosynthetic process;carboxylic acid metabolic process;cellular amine metabolic process;cellular amino acid biosynthetic process;cellular amino acid metabolic process;cellular biosynthetic process;cellular chemical homeostasis;cellular homeostasis;cellular ion homeostasis;cellular ketone …	binding;catalytic activity;identical protein binding;oxidoreductase activity;oxidoreductase activity, acting on the CH-NH group of donors;oxidoreductase activity, acting on the CH-NH group of donors, NAD or NADP as acceptor;protein binding;pyrroline-5-carboxylate reductase activity	cell part;cytoplasmic part;intracellular membrane-bounded organelle;intracellular organelle;intracellular organelle lumen;intracellular organelle part;intracellular part;membrane-bounded organelle;membrane-enclosed lumen;mitochondrial matrix;mitochondrial part;mitochondrion;organelle;organelle lumen;organelle part	amine metabolic process;biological regulation;biosynthetic process;cellular amino acid metabolic process;cellular homeostasis;cellular ion homeostasis;cellular ketone metabolic process;cellular metabolic process;cellular nitrogen compound metabolic process;cellular process;heterocycle metabolic process;homeostatic process;metabolic process;nitrogen compound metabolic process;organic acid metaboli…	cell part;intracellular membrane-bounded organelle;intracellular organelle;mitochondrion;organelle	Arginine and proline metabolism
P60953	Cell division control protein 42 homolog	CDC42		22.908	22.7464	23.1933	23.8903	23.7422	23.7221	23.5801	23.6119	23.5793	23.7841	23.3621	23.1063	23.4857	23.6071	23.2815	23.6769	23.3364	23.2071	+			2.39132	0.0174737	-0.835632	0.365106	0.447807	0.172967	0.109615	0.871003	0.0513045	actin cytoskeleton organization;actin filament branching;actin filament bundle assembly;actin filament organization;actin filament-based process;adherens junction organization;anatomical structure development;anatomical structure formation involved in morphogenesis;anatomical structure morphogenesis;angiogenesis;axon guidance;biological adhesion;biological regulation;blood coagulation;canonical W…	apolipoprotein A-I receptor binding;apolipoprotein receptor binding;binding;catalytic activity;enzyme binding;GTP binding;GTPase activity;guanyl nucleotide binding;guanyl ribonucleotide binding;hydrolase activity;hydrolase activity, acting on acid anhydrides;hydrolase activity, acting on acid anhydrides, in phosphorus-containing anhydrides;identical protein binding;kinase binding;nucleoside-triph…	adherens junction;anchoring junction;apical part of cell;cell body;cell junction;cell part;cell projection;cell-cell junction;cell-substrate adherens junction;cell-substrate junction;cytoplasm;cytoplasmic membrane-bounded vesicle;cytoplasmic part;cytoplasmic vesicle;cytoskeletal part;cytosol;endoplasmic reticulum membrane;endoplasmic reticulum part;extracellular membrane-bounded organelle;extrace…	anatomical structure development;anatomical structure formation involved in morphogenesis;anatomical structure morphogenesis;biological adhesion;biological regulation;cell adhesion;cell communication;cell development;cell differentiation;cell junction organization;cell-cell signaling;cellular component assembly;cellular component movement;cellular component organization;cellular localization;cell…	apical part of cell;cell body;cell part;cell projection;cytoplasm;cytoplasmic membrane-bounded vesicle;cytosol;extracellular organelle;filopodium;intracellular membrane-bounded organelle;intracellular non-membrane-bounded organelle;intracellular organelle;membrane;microtubule organizing center;midbody;neuron projection;neuronal cell body;organelle;plasma membrane;vesicle	Adherens junction;Axon guidance;Bacterial invasion of epithelial cells;Chemokine signaling pathway;Endocytosis;Epithelial cell signaling in Helicobacter pylori infection;Fc gamma R-mediated phagocytosis;Focal adhesion;GnRH signaling pathway;Leukocyte transendothelial migration;MAPK signaling pathway;MAPK signaling pathway - yeast;Neurotrophin signaling pathway;Pancreatic cancer;Pathogenic Escheri…
Q96IZ0	PRKC apoptosis WT1 regulator protein	PAWR		19.1348	18.9829	19.029	19.6391	20.3524	19.6319	19.6446	19.5516	19.3615	18.9505	18.8042	19.4408	19.9077	19.9277	19.0231	20.557	20.0943	20.5019				1.56221	0.0580657	-0.82554	1.01584	0.0835645	0.454035	1.083	0.128563	-0.764912	actin cytoskeleton organization;actin filament bundle assembly;actin filament organization;actin filament-based process;apoptosis;biological regulation;biosynthetic process;cell death;cellular biosynthetic process;cellular component assembly;cellular component assembly at cellular level;cellular component organization;cellular component organization at cellular level;cellular component organizati…	actin binding;binding;cytoskeletal protein binding;enzyme binding;leucine zipper domain binding;LRR domain binding;protein binding;protein binding transcription factor activity;protein domain specific binding;transcription cofactor activity;transcription corepressor activity;transcription factor binding transcription factor activity	actin cytoskeleton;cell part;cytoplasm;cytoskeleton;intracellular membrane-bounded organelle;intracellular non-membrane-bounded organelle;intracellular organelle;intracellular part;membrane;membrane-bounded organelle;non-membrane-bounded organelle;nucleus;organelle;plasma membrane	biological regulation;biosynthetic process;cell death;cellular component assembly;cellular component organization;cellular metabolic process;cellular nitrogen compound metabolic process;cellular process;cytoskeleton organization;death;macromolecule metabolic process;metabolic process;nitrogen compound metabolic process;nucleobase-containing compound metabolic process;organelle organization;primar…	cell part;cytoplasm;cytoskeleton;intracellular membrane-bounded organelle;intracellular non-membrane-bounded organelle;intracellular organelle;membrane;nucleus;organelle;plasma membrane
P04075	fructose-bisphosphate aldolase A	ALDOA	4.1.2.13	26.4077	26.2392	26.5052	27.1588	27.1405	27.3256	27.255	27.2485	26.882	27.2374	27.1567	26.8459	27.3473	27.2935	27.3153	27.167	26.98	27.0121	+		+	2.96967	0.0144348	-0.824285	0.101494	0.858604	0.0484645	1.94614	0.0345385	0.265634	actin cytoskeleton organization;actin filament organization;actin filament-based process;alcohol biosynthetic process;alcohol catabolic process;alcohol metabolic process;anatomical structure homeostasis;ATP biosynthetic process;ATP metabolic process;biological regulation;biosynthetic process;blood coagulation;carbohydrate biosynthetic process;carbohydrate catabolic process;carbohydrate metabolic …	actin binding;aldehyde-lyase activity;binding;carbohydrate binding;carbon-carbon lyase activity;catalytic activity;cytoskeletal protein binding;fructose binding;fructose-bisphosphate aldolase activity;identical protein binding;lyase activity;monosaccharide binding;protein binding;sugar binding;tubulin binding	actin cytoskeleton;cell part;contractile fiber part;cytoplasmic membrane-bounded vesicle lumen;cytoplasmic part;cytoplasmic vesicle part;cytoskeleton;cytosol;extracellular membrane-bounded organelle;extracellular organelle;extracellular region;extracellular region part;extracellular space;extracellular vesicular exosome;I band;intracellular membrane-bounded organelle;intracellular non-membrane-bo…	alcohol metabolic process;biological regulation;biosynthetic process;carbohydrate metabolic process;catabolic process;cell activation;cellular component assembly;cellular component organization;cellular homeostasis;cellular metabolic process;cellular nitrogen compound metabolic process;cellular process;coagulation;cytoskeleton organization;establishment of localization;exocytosis;generation of pr…	cell part;cytoskeleton;cytosol;extracellular organelle;extracellular region;extracellular space;intracellular membrane-bounded organelle;intracellular non-membrane-bounded organelle;intracellular organelle;membrane;nucleus;organelle;vesicle	Carbon fixation in photosynthetic organisms;Fructose and mannose metabolism;Glycolysis / Gluconeogenesis;Pentose phosphate pathway
Q8TDI0	Chromodomain-helicase-DNA-binding protein 5	CHD5	3.6.4.12	19.8309	19.7484	20.603	21.0427	21.0604	20.5366	21.186	21.0838	21.219	20.3646	20.1325	20.3723	20.3998	20.5676	20.9304	21.4048	20.8749	21.3893		+		1.19645	0.110568	-0.819119	3.22598	0.0048	0.873093	1.18533	0.10567	-0.590443	ATP-dependent chromatin remodeling;biological regulation;biosynthetic process;cell differentiation;cellular biosynthetic process;cellular component organization;cellular component organization at cellular level;cellular component organization or biogenesis;cellular component organization or biogenesis at cellular level;cellular developmental process;cellular macromolecular complex subunit organiz…	adenyl nucleotide binding;adenyl ribonucleotide binding;ATP binding;ATPase activity;ATPase activity, coupled;ATP-dependent helicase activity;binding;catalytic activity;cation binding;DNA binding;helicase activity;hydrolase activity;hydrolase activity, acting on acid anhydrides;hydrolase activity, acting on acid anhydrides, in phosphorus-containing anhydrides;ion binding;metal ion binding;nucleic …	cell part;chromatin;chromatin remodeling complex;chromosomal part;heterochromatin;histone deacetylase complex;intracellular membrane-bounded organelle;intracellular organelle;intracellular organelle part;intracellular part;macromolecular complex;membrane;membrane-bounded organelle;nuclear part;nucleoplasm part;nucleus;NuRD complex;organelle;organelle part;protein complex;transcriptional repressor…	biological regulation;biosynthetic process;cell differentiation;cellular component organization;cellular metabolic process;cellular nitrogen compound metabolic process;cellular process;chromatin modification;chromatin organization;chromosome organization;developmental process;histone modification;macromolecule metabolic process;macromolecule modification;metabolic process;nitrogen compound metabo…	cell part;chromatin remodeling complex;intracellular membrane-bounded organelle;intracellular organelle;macromolecular complex;membrane;nucleus;organelle;protein complex;transcriptional repressor complex
Q14192	Four and a half LIM domains protein 2	FHL2		18.8097	18.6593	18.6113	19.246	19.9497	19.3166	19.7923	18.8771	18.9667	19.6752	18.6828	18.5308	17.7213	19.0741	18.9229	19.1155	17.9309	17.6567				1.60429	0.0532941	-0.81067	0.208685	0.700784	0.249127	0.211933	0.738776	0.338369	anatomical structure development;anatomical structure formation involved in morphogenesis;androgen receptor signaling pathway;atrial cardiac muscle cell development;biological regulation;biosynthetic process;cardiac cell development;cardiac muscle cell development;cell development;cell differentiation;cellular biosynthetic process;cellular developmental process;cellular lipid metabolic process;ce…	androgen receptor binding;binding;cation binding;hormone receptor binding;identical protein binding;ion binding;metal ion binding;nuclear hormone receptor binding;protein binding;protein binding transcription factor activity;receptor binding;steroid hormone receptor binding;transcription coactivator activity;transcription cofactor activity;transcription factor binding;transcription factor binding…	actin cytoskeleton;adherens junction;anchoring junction;cell junction;cell part;cell-substrate adherens junction;cell-substrate junction;contractile fiber part;cytoplasmic part;cytoskeleton;focal adhesion;intracellular membrane-bounded organelle;intracellular non-membrane-bounded organelle;intracellular organelle;intracellular organelle part;intracellular part;M band;membrane-bounded organelle;no…	anatomical structure development;anatomical structure formation involved in morphogenesis;biological regulation;biosynthetic process;cell development;cell differentiation;cellular lipid metabolic process;cellular metabolic process;cellular nitrogen compound metabolic process;cellular process;developmental process;lipid metabolic process;macromolecule metabolic process;metabolic process;nitrogen c…	cell part;cytoskeleton;intracellular membrane-bounded organelle;intracellular non-membrane-bounded organelle;intracellular organelle;nucleoplasm;nucleus;organelle	Osteoclast differentiation
P23284	peptidyl-prolyl cis-trans isomerase B	PPIB	5.2.1.8	23.9372	23.7737	24.2826	24.3308	24.9196	25.1527	24.2621	24.291	23.8348	24.2784	23.9332	24.1568	24.4788	24.1626	24.2649	24.5161	24.756	24.2006				1.3113	0.0898195	-0.803216	0.0119358	0.986318	0.00646528	0.435063	0.448699	-0.18877	anatomical structure development;biological regulation;bone development;cellular component organization;cellular component organization at cellular level;cellular component organization or biogenesis;cellular component organization or biogenesis at cellular level;cellular macromolecule metabolic process;cellular metabolic process;cellular process;cellular protein metabolic process;chaperone-media…	binding;catalytic activity;cis-trans isomerase activity;enzyme binding;isomerase activity;peptide binding;peptidyl-prolyl cis-trans isomerase activity;protein binding;protein complex binding;RNA polymerase binding;unfolded protein binding	adherens junction;anchoring junction;cell junction;cell part;cell-substrate adherens junction;cell-substrate junction;cytoplasmic membrane-bounded vesicle;cytoplasmic part;cytoplasmic vesicle;endoplasmic reticulum;endoplasmic reticulum lumen;endoplasmic reticulum part;extracellular membrane-bounded organelle;extracellular organelle;extracellular region part;extracellular vesicular exosome;focal a…	anatomical structure development;biological regulation;cellular component organization;cellular metabolic process;cellular process;developmental process;extracellular matrix organization;extracellular structure organization;macromolecule metabolic process;macromolecule modification;metabolic process;peptidyl-amino acid modification;primary metabolic process;protein folding;protein metabolic proce…	cell part;cytoplasmic membrane-bounded vesicle;endoplasmic reticulum;extracellular organelle;intracellular membrane-bounded organelle;intracellular organelle;macromolecular complex;membrane;nucleus;organelle;vesicle
O00410	Importin-5	IPO5		23.6114	23.6959	23.4735	24.2345	24.5255	24.4224	23.8097	24.1274	23.8434	23.4509	23.4513	23.7915	24.0438	23.8898	23.752	23.0468	23.2641	23.2825	+		+	2.76749	0.0161905	-0.80055	1.12257	0.064817	0.362232	2.45204	0.0236989	0.697412	biological regulation;cellular process;cellular response to acid;cellular response to amine stimulus;cellular response to amino acid stimulus;cellular response to chemical stimulus;cellular response to endogenous stimulus;cellular response to organic nitrogen;cellular response to organic substance;cellular response to stimulus;establishment of localization;establishment of localization in cell;es…	binding;enzyme binding;enzyme inhibitor activity;enzyme regulator activity;GTPase binding;GTPase inhibitor activity;GTPase regulator activity;nucleoside-triphosphatase regulator activity;protein binding;protein transporter activity;Ran GTPase binding;Ras GTPase binding;small GTPase binding;substrate-specific transporter activity;transporter activity	cell part;cytoplasm;cytoplasmic part;Golgi apparatus;intracellular membrane-bounded organelle;intracellular non-membrane-bounded organelle;intracellular organelle;intracellular organelle part;intracellular part;macromolecular complex;membrane;membrane part;membrane-bounded organelle;non-membrane-bounded organelle;nuclear membrane;nuclear part;nuclear pore;nucleolus;nucleoplasm;nucleus;organelle;o…	biological regulation;cellular process;establishment of localization;nuclear transport;nucleocytoplasmic transport;protein targeting;protein transport;regulation of transport;response to chemical stimulus;response to endogenous stimulus;response to stimulus;transport;viral reproduction	cell part;cytoplasm;Golgi apparatus;intracellular membrane-bounded organelle;intracellular non-membrane-bounded organelle;intracellular organelle;macromolecular complex;membrane;nuclear pore;nucleolus;nucleoplasm;nucleus;organelle;protein complex
Q9BWD1	Acetyl-CoA acetyltransferase, cytosolic	ACAT2	2.3.1.9	22.3617	22.1824	22.2652	23.4823	22.8665	22.8532	22.349	22.2046	22.7197	22.4238	22.4013	21.8578	21.3716	20.7798	20.815	19.8967	20.4225	20.1878	+			1.69225	0.0498936	-0.797576	0.338349	0.48543	0.196815	1.54426	0.0575289	0.819803	lipid metabolic process;metabolic process;primary metabolic process	acetyl-CoA C-acetyltransferase activity;acetyl-CoA C-acyltransferase activity;acetyltransferase activity;C-acetyltransferase activity;C-acyltransferase activity;catalytic activity;transferase activity;transferase activity, transferring acyl groups;transferase activity, transferring acyl groups other than amino-acyl groups	cell part;cytoplasm;extracellular membrane-bounded organelle;extracellular organelle;extracellular region part;extracellular vesicular exosome;intracellular membrane-bounded organelle;intracellular non-membrane-bounded organelle;intracellular organelle;intracellular organelle part;intracellular part;membrane-bounded organelle;membrane-bounded vesicle;non-membrane-bounded organelle;nuclear part;nu…	lipid metabolic process;metabolic process;primary metabolic process	cell part;cytoplasm;extracellular organelle;intracellular membrane-bounded organelle;intracellular non-membrane-bounded organelle;intracellular organelle;nucleolus;nucleoplasm;nucleus;organelle;vesicle	Benzoate degradation;Butanoate metabolism;Carbon fixation pathways in prokaryotes;Fatty acid metabolism;Glyoxylate and dicarboxylate metabolism;Lysine degradation;Propanoate metabolism;Pyruvate metabolism;Synthesis and degradation of ketone bodies;Terpenoid backbone biosynthesis;Tryptophan metabolism;Two-component system;Valine, leucine and isoleucine degradation
P36957	Dihydrolipoyllysine-residue succinyltransferase component of 2-oxoglutarate dehydrogenase complex, mitochondrial	DLST	2.3.1.61	19.418	19.5058	19.4186	20.0039	20.5028	20.2109	20.7255	20.9062	20.7351	19.8069	20.155	19.8801	19.9319	20.0972	20.4319	19.9433	19.576	20.1459	+	+		2.23402	0.0214054	-0.791746	2.64692	0.0040597	0.84159	0.524616	0.364352	0.265282	acetyl-CoA catabolic process;acetyl-CoA metabolic process;amine catabolic process;amine metabolic process;aspartate family amino acid catabolic process;aspartate family amino acid metabolic process;carboxylic acid catabolic process;carboxylic acid metabolic process;catabolic process;cellular amine metabolic process;cellular amino acid catabolic process;cellular amino acid metabolic process;cellul…	catalytic activity;dihydrolipoyllysine-residue succinyltransferase activity;S-acyltransferase activity;S-succinyltransferase activity;succinyltransferase activity;transferase activity;transferase activity, transferring acyl groups;transferase activity, transferring acyl groups other than amino-acyl groups	cell part;cytoplasmic part;extracellular membrane-bounded organelle;extracellular organelle;extracellular region part;extracellular vesicular exosome;intracellular membrane-bounded organelle;intracellular organelle;intracellular organelle lumen;intracellular organelle part;intracellular part;macromolecular complex;membrane;membrane-bounded organelle;membrane-bounded vesicle;membrane-enclosed lume…	amine metabolic process;catabolic process;cellular amino acid metabolic process;cellular ketone metabolic process;cellular metabolic process;cellular nitrogen compound metabolic process;cellular process;cofactor metabolic process;generation of precursor metabolites and energy;metabolic process;nitrogen compound metabolic process;organic acid metabolic process;primary metabolic process;small molec…	cell part;extracellular organelle;intracellular membrane-bounded organelle;intracellular organelle;macromolecular complex;membrane;nucleus;organelle;oxoglutarate dehydrogenase complex;protein complex;vesicle	Citrate cycle (TCA cycle);Lysine degradation
O00170	AH receptor-interacting protein	AIP		20.6516	20.5677	20.4627	21.4224	21.4345	21.198	21.8991	22.0306	21.9231	21.4044	20.958	21.2814	21.1919	21.1374	21.4569	21.8108	21.2579	21.1841	+	+		2.95577	0.0138333	-0.790967	2.21327	0.0054717	0.736285	0.283726	0.63517	-0.15555	biological regulation;cellular macromolecule metabolic process;cellular metabolic process;cellular process;cellular protein metabolic process;cellular response to stimulus;establishment of localization;establishment of localization in cell;establishment of protein localization;establishment of protein localization in mitochondrion;establishment of protein localization to organelle;intracellular p…	binding;GAF domain binding;molecular transducer activity;protein binding;protein binding transcription factor activity;protein domain specific binding;signal transducer activity;transcription coactivator activity;transcription cofactor activity;transcription factor binding;transcription factor binding transcription factor activity;unfolded protein binding	cell part;cytoplasm;cytoplasmic part;cytosol;intracellular organelle part;intracellular part;membrane;nuclear part;nucleoplasm;organelle part	biological regulation;cellular metabolic process;cellular process;establishment of localization;macromolecule metabolic process;metabolic process;primary metabolic process;protein folding;protein maturation;protein metabolic process;protein targeting;protein transport;response to stimulus;signal transduction;transport;xenobiotic metabolic process	cell part;cytoplasm;cytosol;membrane;nucleoplasm
Q92616	eIF-2-alpha kinase activator GCN1	GCN1		19.3188	17.5113	18.9229	19.1789	19.5554	19.3654	19.3925	19.2795	18.9118	19.117	19.3987	19.0038	18.8202	19.0323	19.8147	18.8928	19.0015	19.4217				0.629997	0.305937	-0.78226	0.0390461	0.955037	0.0214564	0.124987	0.853271	0.117041	biological regulation;biosynthetic process;cellular biosynthetic process;cellular macromolecule biosynthetic process;cellular macromolecule metabolic process;cellular metabolic process;cellular process;cellular protein metabolic process;macromolecule biosynthetic process;macromolecule metabolic process;metabolic process;posttranscriptional regulation of gene expression;primary metabolic process;p…	binding;nucleic acid binding;RNA binding;translation factor activity, nucleic acid binding	cell part;cytoplasm;cytoplasmic part;intracellular non-membrane-bounded organelle;intracellular organelle;intracellular part;macromolecular complex;membrane;non-membrane-bounded organelle;organelle;ribonucleoprotein complex;ribosome	biological regulation;biosynthetic process;cellular metabolic process;cellular process;macromolecule metabolic process;metabolic process;primary metabolic process;protein metabolic process;regulation of translation;translation	cell part;cytoplasm;intracellular non-membrane-bounded organelle;intracellular organelle;macromolecular complex;membrane;organelle;ribonucleoprotein complex;ribosome
P17174	Aspartate aminotransferase, cytoplasmic	GOT1	2.6.1.1;2.6.1.3	23.1276	23.3034	23.4071	24.2129	23.8576	24.0928	24.1104	23.9205	23.9527	23.267	23.299	23.3234	23.0082	22.9425	22.7736	22.9128	23.1056	22.5498	+	+		2.37118	0.0169388	-0.775046	3.48043	0.0078	0.698027	0.105882	0.873664	0.0520547	2-oxoglutarate metabolic process;alcohol biosynthetic process;alcohol metabolic process;alditol biosynthetic process;alditol metabolic process;amine biosynthetic process;amine catabolic process;amine metabolic process;amino acid salvage;aspartate biosynthetic process;aspartate catabolic process;aspartate family amino acid biosynthetic process;aspartate family amino acid catabolic process;aspartat…	binding;carbon-carbon lyase activity;carboxylic acid binding;carboxy-lyase activity;catalytic activity;cofactor binding;L-aspartate:2-oxoglutarate aminotransferase activity;L-cysteine:2-oxoglutarate aminotransferase activity;L-phenylalanine aminotransferase activity;L-phenylalanine:2-oxoglutarate aminotransferase activity;lyase activity;phosphatidylserine decarboxylase activity;pyridoxal phosphat…	axon part;axon terminus;cell part;cell projection part;cytoplasm;cytoplasmic part;cytosol;extracellular membrane-bounded organelle;extracellular organelle;extracellular region part;extracellular vesicular exosome;intracellular membrane-bounded organelle;intracellular organelle;intracellular part;lysosome;lytic vacuole;membrane-bounded organelle;membrane-bounded vesicle;neuron projection terminus;…	alcohol metabolic process;amine metabolic process;biological regulation;biosynthetic process;carbohydrate metabolic process;catabolic process;cellular amino acid metabolic process;cellular ketone metabolic process;cellular metabolic compound salvage;cellular metabolic process;cellular nitrogen compound metabolic process;cellular process;homeostatic process;metabolic process;nitrogen compound meta…	cell part;cytoplasm;cytosol;extracellular organelle;intracellular membrane-bounded organelle;intracellular organelle;lysosome;nucleus;organelle;vacuole;vesicle	Alanine, aspartate and glutamate metabolism;Arginine and proline metabolism;Cysteine and methionine metabolism;Phenylalanine metabolism;Phenylalanine, tyrosine and tryptophan biosynthesis;Tyrosine metabolism
P30048	Thioredoxin-dependent peroxide reductase, mitochondrial	PRDX3	1.11.1.15	21.6987	21.9189	21.6025	22.3663	22.5363	22.6419	21.6825	22.0354	22.145	20.7812	21.3965	21.4107	21.6359	21.0396	21.3699	21.1695	20.7387	22.1251	+	+		2.48441	0.0139091	-0.774785	1.41213	0.0327215	0.758118	0.00293339	0.996315	0.00398954	anatomical structure development;biological regulation;catabolic process;cell differentiation;cellular catabolic process;cellular chemical homeostasis;cellular component organization;cellular component organization at cellular level;cellular component organization or biogenesis;cellular component organization or biogenesis at cellular level;cellular developmental process;cellular homeostasis;cell…	alkyl hydroperoxide reductase activity;antioxidant activity;binding;caspase inhibitor activity;caspase regulator activity;catalytic activity;cysteine-type endopeptidase inhibitor activity;endopeptidase inhibitor activity;endopeptidase regulator activity;enzyme binding;enzyme inhibitor activity;enzyme regulator activity;kinase binding;oxidoreductase activity;oxidoreductase activity, acting on a su…	cell part;cytoplasm;cytoplasmic part;cytosol;early endosome;endosome;extracellular membrane-bounded organelle;extracellular organelle;extracellular region part;extracellular vesicular exosome;intracellular membrane-bounded organelle;intracellular organelle;intracellular organelle lumen;intracellular organelle part;intracellular part;membrane-bounded organelle;membrane-bounded vesicle;membrane-enc…	anatomical structure development;biological regulation;catabolic process;cell differentiation;cellular component organization;cellular homeostasis;cellular ion homeostasis;cellular metabolic process;cellular process;developmental process;homeostatic process;macromolecule metabolic process;macromolecule modification;metabolic process;mitochondrion organization;organelle organization;peptidyl-amino…	cell part;cytoplasm;cytosol;endosome;extracellular organelle;intracellular membrane-bounded organelle;intracellular organelle;mitochondrion;organelle;vesicle
P31689	DnaJ homolog subfamily A member 1	DNAJA1		22.9456	22.7632	23.0418	23.7079	23.7703	23.5883	23.163	22.3917	23.0673	22.973	22.6315	22.919	23.2201	23.0774	23.1035	23.0139	22.8326	23.05	+			2.85937	0.0172308	-0.771962	0.042232	0.949235	0.0328286	0.981812	0.153143	0.168194	androgen receptor signaling pathway;biological regulation;cell motility;cellular component movement;cellular localization;cellular macromolecule localization;cellular macromolecule metabolic process;cellular metabolic process;cellular process;cellular protein localization;cellular protein metabolic process;cellular response to stimulus;cellular response to stress;detection of stimulus;DNA damage …	adenyl nucleotide binding;adenyl ribonucleotide binding;ATP binding;binding;C3HC4-type RING finger domain binding;cation binding;chaperone binding;enzyme binding;G-protein-coupled receptor binding;heat shock protein binding;Hsp70 protein binding;ion binding;lipoprotein particle receptor binding;low-density lipoprotein particle receptor binding;metal ion binding;nucleotide binding;protein binding;…	cell part;cytoplasmic part;cytosol;extracellular membrane-bounded organelle;extracellular organelle;extracellular region part;extracellular vesicular exosome;intracellular membrane-bounded organelle;intracellular organelle;intracellular part;membrane;membrane-bounded organelle;membrane-bounded vesicle;mitochondrion;nucleus;organelle;perinuclear region of cytoplasm;vesicle	biological regulation;cell motility;cellular component movement;cellular localization;cellular metabolic process;cellular process;detection of stimulus;localization;locomotion;macromolecule metabolic process;metabolic process;multicellular organismal process;primary metabolic process;protein folding;protein metabolic process;regulation of protein modification process;regulation of transport;respo…	cell part;cytosol;extracellular organelle;intracellular membrane-bounded organelle;intracellular organelle;membrane;mitochondrion;nucleus;organelle;vesicle	Protein processing in endoplasmic reticulum
P04264	Keratin, type II cytoskeletal 1	KRT1		25.0094	25.1695	25.4062	25.2585	26.8061	25.8304	27.1645	25.0263	27.3873	27.7301	26.1174	27.9802	27.2014	25.5648	26.5158	27.3966	26.1704	26.4504				0.759437	0.247621	-0.769965	0.32319	0.507441	-0.749899	0.151892	0.813032	-0.245128	activation of immune response;anatomical structure homeostasis;biological regulation;complement activation;complement activation, lectin pathway;defense response;fibrinolysis;homeostatic process;humoral immune response;immune effector process;immune response;immune system process;innate immune response;macromolecule metabolic process;metabolic process;negative regulation of biological process;neg…	binding;carbohydrate binding;receptor activity;structural molecule activity	blood microparticle;cell part;cytoskeletal part;cytoskeleton;extracellular matrix;extracellular membrane-bounded organelle;extracellular organelle;extracellular region part;extracellular space;extracellular vesicular exosome;intermediate filament;intracellular membrane-bounded organelle;intracellular non-membrane-bounded organelle;intracellular organelle;intracellular organelle part;intracellular…	biological regulation;homeostatic process;immune system process;macromolecule metabolic process;metabolic process;primary metabolic process;protein metabolic process;response to chemical stimulus;response to oxidative stress;response to stimulus;response to stress	cell part;cytoskeleton;extracellular matrix;extracellular organelle;extracellular space;intracellular membrane-bounded organelle;intracellular non-membrane-bounded organelle;intracellular organelle;macromolecular complex;membrane;nucleus;organelle;plasma membrane;protein complex;vesicle
P32119	Peroxiredoxin-2	PRDX2	1.11.1.15	20.8332	20.1249	19.789	21.0172	20.6391	21.2935	21.8214	20.7616	21.3752	19.4105	18.3151	18.7458	22.3405	22.0916	21.7395	20.8156	20.1439	20.8046		+	+	0.950415	0.169829	-0.734215	2.31257	0.00539583	2.49559	2.18703	0.0280333	1.46918	biological regulation;biosynthetic process;catabolic process;cellular biosynthetic process;cellular catabolic process;cellular macromolecule metabolic process;cellular metabolic process;cellular nitrogen compound metabolic process;cellular process;cellular response to chemical stimulus;cellular response to hydrogen peroxide;cellular response to oxidative stress;cellular response to oxygen radical…	antioxidant activity;catalytic activity;oxidoreductase activity;oxidoreductase activity, acting on paired donors, with incorporation or reduction of molecular oxygen;oxidoreductase activity, acting on peroxide as acceptor;peroxidase activity;peroxiredoxin activity;thioredoxin peroxidase activity	cell part;cytoplasm;cytoplasmic part;cytosol;extracellular membrane-bounded organelle;extracellular organelle;extracellular region part;extracellular vesicular exosome;intracellular part;membrane-bounded organelle;membrane-bounded vesicle;organelle;vesicle	biological regulation;biosynthetic process;catabolic process;cellular metabolic process;cellular nitrogen compound metabolic process;cellular process;macromolecule metabolic process;metabolic process;nitrogen compound metabolic process;nucleobase-containing compound metabolic process;primary metabolic process;response to chemical stimulus;response to oxidative stress;response to stimulus;response…	cell part;cytoplasm;cytosol;extracellular organelle;organelle;vesicle
Q9NR45	sialic acid synthase	NANS	2.5.1.56;2.5.1.57	21.7253	21.766	21.8159	23.6438	22.1316	21.731	22.7059	22.6177	22.7348	21.5587	21.8417	21.7129	21.5339	21.5476	21.5449	20.2305	21.4825	21.2583		+		0.557486	0.360068	-0.733056	3.41461	0.00693333	0.981704	0.646671	0.281532	0.551694	biosynthetic process;carbohydrate biosynthetic process;carbohydrate metabolic process;cellular biosynthetic process;cellular carbohydrate biosynthetic process;cellular carbohydrate metabolic process;cellular lipid metabolic process;cellular macromolecule biosynthetic process;cellular macromolecule metabolic process;cellular metabolic process;cellular polysaccharide biosynthetic process;cellular p…	catalytic activity;cytidylyltransferase activity;N-acetylneuraminate synthase activity;N-acylneuraminate cytidylyltransferase activity;N-acylneuraminate-9-phosphate synthase activity;nucleotidyltransferase activity;transferase activity;transferase activity, transferring alkyl or aryl (other than methyl) groups;transferase activity, transferring phosphorus-containing groups	cell part;cytoplasm;cytoplasmic part;cytosol;extracellular membrane-bounded organelle;extracellular organelle;extracellular region part;extracellular vesicular exosome;intracellular part;membrane-bounded organelle;membrane-bounded vesicle;organelle;vesicle	biosynthetic process;carbohydrate metabolic process;cellular lipid metabolic process;cellular metabolic process;cellular process;lipid metabolic process;macromolecule metabolic process;macromolecule modification;metabolic process;oligosaccharide metabolic process;peptidyl-amino acid modification;polysaccharide metabolic process;primary metabolic process;protein glycosylation;protein metabolic pro…	cell part;cytoplasm;cytosol;extracellular organelle;organelle;vesicle	Amino sugar and nucleotide sugar metabolism
O75533-1	splicing factor 3B subunit 1	SF3B1		17.5559	17.4673	17.4934	17.9623	18.3419	18.4097	19.4822	17.9301	17.7198	18.6152	17.5823	17.5103	18.2935	18.1197	18.4107	19.0523	18.5769	18.9234	+			2.17714	0.0231261	-0.732406	0.2907	0.555772	0.474756	1.59906	0.0574717	-0.576236	anterior/posterior pattern specification;cellular macromolecule metabolic process;cellular metabolic process;cellular nitrogen compound metabolic process;cellular process;developmental process;gene expression;macromolecule metabolic process;metabolic process;mRNA metabolic process;mRNA processing;nitrogen compound metabolic process;nuclear mRNA splicing, via spliceosome;nucleic acid metabolic pro…	binding;chromatin binding	catalytic step 2 spliceosome;cell part;intracellular membrane-bounded organelle;intracellular organelle;intracellular organelle part;intracellular part;macromolecular complex;membrane-bounded organelle;nuclear body;nuclear part;nuclear speck;nucleoplasm;nucleoplasm part;nucleus;organelle;organelle part;ribonucleoprotein complex;spliceosomal complex;U12-type spliceosomal complex	cellular metabolic process;cellular nitrogen compound metabolic process;cellular process;developmental process;macromolecule metabolic process;metabolic process;mRNA metabolic process;mRNA processing;nitrogen compound metabolic process;nucleobase-containing compound metabolic process;primary metabolic process;RNA metabolic process;RNA processing;RNA splicing	cell part;intracellular membrane-bounded organelle;intracellular organelle;macromolecular complex;nucleoplasm;nucleus;organelle;ribonucleoprotein complex;spliceosomal complex	Spliceosome
P06454-1	Prothymosin alpha	PTMA		24.7462	25.667	24.8739	25.9127	25.6285	25.9319	25.643	25.7155	25.3573	24.2454	24.6134	24.1418	25.3342	26.2438	25.6222	25.6467	25.7916	26.1055		+		1.1263	0.129103	-0.728668	2.63044	0.00394203	1.23842	0.141116	0.832474	-0.114532	biosynthetic process;cellular biosynthetic process;cellular macromolecule biosynthetic process;cellular macromolecule metabolic process;cellular metabolic process;cellular nitrogen compound metabolic process;cellular process;macromolecule biosynthetic process;macromolecule metabolic process;metabolic process;nitrogen compound metabolic process;nucleic acid metabolic process;nucleobase-containing …		cell part;cytoplasm;extracellular membrane-bounded organelle;extracellular organelle;extracellular region part;extracellular vesicular exosome;intracellular membrane-bounded organelle;intracellular organelle;intracellular organelle part;intracellular part;membrane-bounded organelle;membrane-bounded vesicle;nuclear part;nucleoplasm;nucleus;organelle;organelle part;vesicle	biosynthetic process;cellular metabolic process;cellular nitrogen compound metabolic process;cellular process;macromolecule metabolic process;metabolic process;nitrogen compound metabolic process;nucleobase-containing compound metabolic process;primary metabolic process;RNA metabolic process	cell part;cytoplasm;extracellular organelle;intracellular membrane-bounded organelle;intracellular organelle;nucleoplasm;nucleus;organelle;vesicle
O75821	Eukaryotic translation initiation factor 3 subunit G	EIF3G		20.8497	20.2472	20.165	20.8063	21.3867	21.2138	20.9336	20.6179	20.6769	21.401	21.0362	20.9081	20.7901	20.9882	20.588	21.2908	20.8517	21.1433				1.21698	0.102309	-0.71493	0.9882	0.0890079	-0.37228	0.819668	0.206057	-0.306505	biological regulation;biosynthetic process;cellular biosynthetic process;cellular component assembly;cellular component assembly at cellular level;cellular component organization;cellular component organization at cellular level;cellular component organization or biogenesis;cellular component organization or biogenesis at cellular level;cellular macromolecular complex assembly;cellular macromolec…	binding;nucleic acid binding;nucleotide binding;RNA binding;translation factor activity, nucleic acid binding;translation initiation factor activity	cell part;cytoplasm;cytoplasmic part;cytosol;eukaryotic 43S preinitiation complex;eukaryotic 48S preinitiation complex;eukaryotic translation initiation factor 3 complex;intracellular part;macromolecular complex;perinuclear region of cytoplasm;protein complex;ribonucleoprotein complex;translation preinitiation complex	biological regulation;biosynthetic process;cellular component assembly;cellular component organization;cellular macromolecular complex assembly;cellular metabolic process;cellular process;macromolecular complex assembly;macromolecule metabolic process;metabolic process;primary metabolic process;protein metabolic process;regulation of translation;ribonucleoprotein complex assembly;translation;tran…	cell part;cytoplasm;cytosol;macromolecular complex;protein complex;ribonucleoprotein complex	RNA transport
P68104	Elongation factor 1-alpha 1	EEF1A1		30.0317	29.9654	30.0095	30.5417	30.7279	30.8796	30.2136	30.4462	30.2924	30.6882	30.7691	30.715	30.1141	30.31	30.2888	30.3752	30.4292	30.4333	+	+		2.6977	0.015	-0.714152	2.30803	0.00534021	-0.406664	1.26631	0.0936864	-0.174943	biological regulation;biosynthetic process;cellular biosynthetic process;cellular macromolecule biosynthetic process;cellular macromolecule metabolic process;cellular metabolic process;cellular nitrogen compound metabolic process;cellular process;cellular protein metabolic process;cellular response to chemical stimulus;cellular response to endogenous stimulus;cellular response to epidermal growth…	binding;catalytic activity;enzyme binding;GTP binding;GTPase activity;guanyl nucleotide binding;guanyl ribonucleotide binding;hydrolase activity;hydrolase activity, acting on acid anhydrides;hydrolase activity, acting on acid anhydrides, in phosphorus-containing anhydrides;kinase binding;nucleic acid binding;nucleoside-triphosphatase activity;nucleotide binding;protein binding;protein kinase bind…	cell cortex part;cell part;cell projection membrane;cell projection part;cortical actin cytoskeleton;cortical cytoskeleton;cytoplasm;cytoplasmic part;cytoskeletal part;cytoskeleton;cytosol;eukaryotic translation elongation factor 1 complex;extracellular membrane-bounded organelle;extracellular organelle;extracellular region part;extracellular space;extracellular vesicular exosome;intracellular me…	biological regulation;biosynthetic process;cellular metabolic process;cellular nitrogen compound metabolic process;cellular process;macromolecule metabolic process;metabolic process;nitrogen compound metabolic process;nucleobase-containing compound metabolic process;primary metabolic process;protein metabolic process;response to chemical stimulus;response to endogenous stimulus;response to stimul…	cell part;cytoplasm;cytoskeleton;cytosol;extracellular organelle;extracellular space;intracellular membrane-bounded organelle;intracellular non-membrane-bounded organelle;intracellular organelle;macromolecular complex;membrane;nucleolus;nucleus;organelle;protein complex;vesicle	RNA transport
Q9H3K2	Growth hormone-inducible transmembrane protein	GHITM		20.27	20.3116	20.5752	21.3158	21.0611	20.9199	21.386	21.5166	21.4693	18.4928	20.4891	20.3879	20.7664	20.7577	20.0809	20.1068	20.6674	20.3106	+			2.04719	0.0296857	-0.713356	1.20491	0.0542432	1.66739	0.244654	0.69016	0.173388	apoptosis;cell death;cellular process;death;programmed cell death		cell part;cytoplasmic part;extracellular membrane-bounded organelle;extracellular organelle;extracellular region part;extracellular vesicular exosome;integral to membrane;intracellular organelle part;intracellular part;intrinsic to membrane;membrane;membrane part;membrane-bounded organelle;membrane-bounded vesicle;mitochondrial inner membrane;mitochondrial membrane;mitochondrial part;organelle;or…	cell death;cellular process;death	cell part;extracellular organelle;membrane;organelle;vesicle
P14314	Glucosidase 2 subunit beta	PRKCSH		23.3171	23.2867	22.7901	23.725	23.9202	23.8649	23.8798	23.5625	23.5361	24.0993	23.5487	23.398	24.0265	23.3001	23.6936	24.3459	24.0379	24.6277	+			1.75944	0.0453258	-0.705374	0.0317245	0.96383	-0.0225881	1.15458	0.111937	-0.663717	biological regulation;carbohydrate metabolic process;cellular carbohydrate metabolic process;cellular macromolecule metabolic process;cellular metabolic process;cellular process;cellular protein metabolic process;cellular response to stimulus;defense response;glycosylation;immune response;immune system process;innate immune response;intracellular signal transduction;macromolecule glycosylation;ma…	binding;calcium ion binding;cation binding;enzyme binding;ion binding;ion channel binding;kinase binding;metal ion binding;phosphoprotein binding;protein binding;protein kinase binding;protein kinase C binding	cell part;cytoplasmic part;endoplasmic reticulum;endoplasmic reticulum lumen;endoplasmic reticulum part;intracellular;intracellular membrane-bounded organelle;intracellular organelle;intracellular organelle lumen;intracellular organelle part;intracellular part;membrane-bounded organelle;membrane-enclosed lumen;organelle;organelle lumen;organelle part	biological regulation;carbohydrate metabolic process;cellular metabolic process;cellular process;immune system process;macromolecule metabolic process;macromolecule modification;metabolic process;oligosaccharide metabolic process;peptidyl-amino acid modification;primary metabolic process;protein folding;protein glycosylation;protein metabolic process;protein modification process;response to stimu…	cell part;endoplasmic reticulum;intracellular;intracellular membrane-bounded organelle;intracellular organelle;organelle	Protein processing in endoplasmic reticulum
Q9ULV4	coronin-1C	CORO1C		22.3004	22.2215	22.5084	23.0018	23.0757	23.0439	22.4221	22.553	22.3008	22.6957	22.9939	22.8111	21.478	21.6402	21.7121	20.9864	21.3298	21.6817	+	+		2.85777	0.0169057	-0.697007	1.64423	0.0152805	-0.408279	0.582905	0.324053	0.277519	actin cytoskeleton organization;actin filament-based process;ameboidal cell migration;biological regulation;cell migration;cell motility;cellular component movement;cellular component organization;cellular component organization at cellular level;cellular component organization or biogenesis;cellular component organization or biogenesis at cellular level;cellular membrane organization;cellular pr…	actin binding;actin filament binding;binding;cytoskeletal protein binding;protein binding	actin cytoskeleton;adherens junction;anchoring junction;cell junction;cell part;cell projection;cell-substrate adherens junction;cell-substrate junction;cytoplasm;cytoskeleton;flotillin complex;focal adhesion;intracellular non-membrane-bounded organelle;intracellular organelle;intracellular part;lamellipodium;lateral plasma membrane;macromolecular complex;membrane part;non-membrane-bounded organe…	biological regulation;cell motility;cellular component movement;cellular component organization;cellular membrane organization;cellular process;cytoskeleton organization;endocytosis;establishment of localization;locomotion;membrane invagination;membrane organization;organelle organization;regulation of protein modification process;response to stimulus;signal transduction;transport;vesicle-mediate…	cell part;cell projection;cytoplasm;cytoskeleton;intracellular non-membrane-bounded organelle;intracellular organelle;macromolecular complex;organelle;protein complex
Q14683	structural maintenance of chromosomes protein 1a	SMC1A		19.6344	19.9239	20.6943	21.0157	20.5932	20.7059	20.6777	20.5793	20.6778	20.1589	19.559	19.6096	20.3458	20.1772	20.1501	20.6099	19.9383	20.3744		+		0.944124	0.169809	-0.687339	1.95213	0.00765217	0.869085	0.150488	0.814959	-0.0831534	biological regulation;cell cycle;cell cycle checkpoint;cell cycle phase;cell cycle process;cell division;cellular component organization;cellular component organization at cellular level;cellular component organization or biogenesis;cellular component organization or biogenesis at cellular level;cellular macromolecule metabolic process;cellular metabolic process;cellular nitrogen compound metabol…	adenyl nucleotide binding;adenyl ribonucleotide binding;ATP binding;binding;catalytic activity;chromatin binding;hydrolase activity;hydrolase activity, acting on acid anhydrides;hydrolase activity, acting on acid anhydrides, in phosphorus-containing anhydrides;microtubule motor activity;motor activity;nucleoside-triphosphatase activity;nucleotide binding;protein binding;protein dimerization activ…	cell part;chromosomal part;chromosome;chromosome, centromeric region;cohesin complex;cohesin core heterodimer;condensed chromosome;condensed chromosome kinetochore;condensed nuclear chromosome;cytoplasm;cytoplasmic part;cytosol;intracellular membrane-bounded organelle;intracellular non-membrane-bounded organelle;intracellular organelle;intracellular organelle part;intracellular part;kinetochore;m…	biological regulation;cell cycle;cell division;cellular component organization;cellular metabolic process;cellular nitrogen compound metabolic process;cellular process;chromosome organization;chromosome segregation;cytoskeleton organization;developmental process;DNA metabolic process;DNA repair;macromolecule metabolic process;macromolecule modification;meiosis;metabolic process;mitotic cell cycle…	cell part;chromosome;cohesin complex;cytoplasm;cytosol;intracellular membrane-bounded organelle;intracellular non-membrane-bounded organelle;intracellular organelle;kinetochore;macromolecular complex;nuclear chromosome;nucleolus;nucleoplasm;nucleus;organelle;protein complex	Cell cycle;Cell cycle - yeast;Meiosis - yeast;Oocyte meiosis
Q14980-1	nuclear mitotic apparatus protein 1	NUMA1		21.5714	21.8218	21.962	22.4729	22.7269	22.2119	23.0505	22.5659	22.4715	22.2876	22.0976	21.9486	21.9013	21.7308	21.7937	22.6109	22.0793	22.2784		+		1.66452	0.0528958	-0.685494	1.33795	0.0403275	0.584674	1.46518	0.0645167	-0.514241	cell cycle;cell cycle phase;cell cycle process;cell differentiation;cell division;cellular component organization;cellular component organization at cellular level;cellular component organization or biogenesis;cellular component organization or biogenesis at cellular level;cellular developmental process;cellular process;cytoskeleton organization;developmental process;epithelial cell differentiati…	structural molecule activity	apical part of cell;cell body;cell part;cell projection;chromosome;cytoplasm;cytoplasmic part;cytoskeletal part;cytosol;dendrite;extracellular membrane-bounded organelle;extracellular organelle;extracellular region part;extracellular vesicular exosome;Golgi apparatus part;Golgi membrane;intracellular membrane-bounded organelle;intracellular non-membrane-bounded organelle;intracellular organelle;i…	cell cycle;cell differentiation;cell division;cellular component organization;cellular process;cytoskeleton organization;developmental process;establishment of localization;meiotic cell cycle;mitosis;mitotic cell cycle;nuclear division;nucleus organization;organelle fission;organelle organization	apical part of cell;cell body;cell part;cell projection;chromosome;cytoplasm;cytosol;extracellular organelle;intracellular membrane-bounded organelle;intracellular non-membrane-bounded organelle;intracellular organelle;macromolecular complex;membrane;neuron projection;neuronal cell body;nucleoplasm;nucleus;organelle;protein complex;vesicle
O75607	Nucleoplasmin-3	NPM3		19.575	21.0389	20.4918	20.6147	21.7136	20.8259	20.5245	21.0155	20.9261	19.0215	19.5171	19.6119	19.1236	18.9212	19.0842	18.9031	19.4182	20.0192		+		0.556618	0.359323	-0.682841	2.42721	0.00499408	1.43855	0.543327	0.349993	-0.403844	biosynthetic process;cellular biosynthetic process;cellular macromolecule biosynthetic process;cellular macromolecule metabolic process;cellular metabolic process;cellular nitrogen compound metabolic process;cellular process;macromolecule biosynthetic process;macromolecule metabolic process;metabolic process;ncRNA metabolic process;ncRNA processing;nitrogen compound metabolic process;nucleic acid…		cell part;intracellular non-membrane-bounded organelle;intracellular organelle;intracellular organelle part;intracellular part;non-membrane-bounded organelle;nuclear part;nucleolus;organelle;organelle part	biosynthetic process;cellular metabolic process;cellular nitrogen compound metabolic process;cellular process;macromolecule metabolic process;metabolic process;nitrogen compound metabolic process;nucleobase-containing compound metabolic process;primary metabolic process;RNA metabolic process;RNA processing;rRNA processing	cell part;intracellular non-membrane-bounded organelle;intracellular organelle;nucleolus;organelle
Q15293	Reticulocalbin-1	RCN1		18.798	18.2447	17.2534	20.226	18.2191	17.8799	18.9124	19.4204	20.5041	21.4873	21.5115	21.4451	21.5608	21.4319	21.0799	17.5657	17.9393	20.7879		+		0.322637	0.598414	-0.676304	1.78453	0.0122907	-1.86904	1.18633	0.106013	2.59322	anatomical structure development;camera-type eye development;chordate embryonic development;developmental process;embryo development;embryo development ending in birth or egg hatching;eye development;in utero embryonic development;organ development;sensory organ development	binding;calcium ion binding;cation binding;ion binding;metal ion binding	cell part;cytoplasmic part;endoplasmic reticulum;endoplasmic reticulum lumen;endoplasmic reticulum part;intracellular membrane-bounded organelle;intracellular organelle;intracellular organelle lumen;intracellular organelle part;intracellular part;membrane-bounded organelle;membrane-enclosed lumen;organelle;organelle lumen;organelle part	anatomical structure development;developmental process;embryo development	cell part;endoplasmic reticulum;intracellular membrane-bounded organelle;intracellular organelle;organelle
Q99426	tubulin-folding cofactor B	TBCB		21.3641	21.6317	21.6929	22.5625	22.139	22.0141	22.0979	22.0026	22.3514	22.161	21.9797	22.1207	23.1135	22.4756	23.0665	23.2401	23.0036	23.0241				1.59542	0.0542439	-0.675691	0.208938	0.700848	0.0635242	0.393906	0.488373	-0.204059	anatomical structure development;cell differentiation;cellular developmental process;cellular macromolecule metabolic process;cellular metabolic process;cellular process;cellular protein metabolic process;'de novo' posttranslational protein folding;'de novo' protein folding;developmental process;macromolecule metabolic process;metabolic process;nervous system development;primary metabolic process…		cell part;cytoplasm;cytoskeletal part;cytoskeleton;intracellular non-membrane-bounded organelle;intracellular organelle;intracellular organelle part;intracellular part;macromolecular complex;microtubule;microtubule cytoskeleton;non-membrane-bounded organelle;nuclear part;nucleoplasm;organelle;organelle part;protein complex	anatomical structure development;cell differentiation;cellular metabolic process;cellular process;developmental process;macromolecule metabolic process;metabolic process;primary metabolic process;protein folding;protein metabolic process	cell part;cytoplasm;cytoskeleton;intracellular non-membrane-bounded organelle;intracellular organelle;macromolecular complex;nucleoplasm;organelle;protein complex
Q03252	Lamin-B2	LMNB2		21.8747	22.1255	21.9408	22.4486	22.8733	22.5887	22.5121	22.5644	22.4929	22.1945	22.0337	22.1713	22.8673	23.1733	23.1934	23.0867	23.0294	23.2911	+	+		1.96709	0.0337219	-0.656509	2.69312	0.00421705	0.389982	0.164595	0.798624	-0.057738		structural molecule activity	cell part;cytoskeletal part;intermediate filament;intracellular organelle part;intracellular part;lamin filament;macromolecular complex;membrane;nuclear inner membrane;nuclear membrane;nuclear part;organelle inner membrane;organelle membrane;organelle part;protein complex		cell part;macromolecular complex;membrane;protein complex
Q15717	ELAV-like protein 1	ELAVL1		22.3585	22.5263	22.5565	23.1789	23.1871	23.0074	22.7977	22.9362	22.8509	22.3157	22.2237	22.3426	23.0061	23.371	23.3722	22.782	23.2291	23.0401	+	+		2.7889	0.0175862	-0.644016	3.33226	0.00577778	0.567586	0.583462	0.325043	0.23266	3'-UTR-mediated mRNA stabilization;biological regulation;cellular macromolecule metabolic process;cellular metabolic process;cellular nitrogen compound metabolic process;cellular process;developmental process;gene expression;macromolecule metabolic process;metabolic process;mRNA metabolic process;mRNA stabilization;multicellular organismal development;multicellular organismal process;nitrogen com…	AU-rich element binding;binding;double-stranded RNA binding;enzyme binding;kinase binding;mRNA 3'-UTR AU-rich region binding;mRNA 3'-UTR binding;mRNA binding;nucleic acid binding;nucleotide binding;protein binding;protein kinase binding;RNA binding	cell part;cytoplasm;cytoplasmic part;cytosol;intracellular membrane-bounded organelle;intracellular organelle;intracellular organelle part;intracellular part;membrane;membrane-bounded organelle;nuclear part;nucleoplasm;nucleus;organelle;organelle part	biological regulation;cellular metabolic process;cellular nitrogen compound metabolic process;cellular process;developmental process;macromolecule metabolic process;metabolic process;mRNA metabolic process;multicellular organismal development;multicellular organismal process;nitrogen compound metabolic process;nucleobase-containing compound metabolic process;primary metabolic process;regulation o…	cell part;cytoplasm;cytosol;intracellular membrane-bounded organelle;intracellular organelle;membrane;nucleoplasm;nucleus;organelle
P27797	Calreticulin	CALR		26.2939	26.6369	26.5258	26.9377	27.2046	27.2136	26.1989	26.4538	26.3422	26.7896	26.52	26.3111	26.9452	26.6574	26.4724	27.3287	27.2715	27.3488	+		+	2.02071	0.030069	-0.633127	0.594415	0.227652	-0.208612	1.95852	0.0326452	-0.624638	actin cytoskeleton organization;actin filament-based process;aging;antigen processing and presentation;antigen processing and presentation of exogenous antigen;antigen processing and presentation of exogenous peptide antigen;antigen processing and presentation of exogenous peptide antigen via MHC class I;antigen processing and presentation of exogenous peptide antigen via MHC class I, TAP-depende…	androgen receptor binding;binding;calcium ion binding;carbohydrate binding;cation binding;chaperone binding;complement binding;complement component C1q binding;DNA binding;enzyme binding;glycoprotein binding;hormone binding;hormone receptor binding;integrin binding;ion binding;iron ion binding;metal ion binding;mRNA binding;nuclear hormone receptor binding;nucleic acid binding;opsonin binding;pep…	acrosomal vesicle;adherens junction;anchoring junction;cell junction;cell part;cell surface;cell-substrate adherens junction;cell-substrate junction;cytoplasm;cytoplasmic membrane-bounded vesicle;cytoplasmic membrane-bounded vesicle lumen;cytoplasmic part;cytoplasmic vesicle;cytoplasmic vesicle part;cytosol;endocytic vesicle lumen;endoplasmic reticulum;endoplasmic reticulum lumen;endoplasmic reti…	aging;biological regulation;carbohydrate metabolic process;cell differentiation;cellular component assembly;cellular component organization;cellular homeostasis;cellular ion homeostasis;cellular localization;cellular macromolecular complex assembly;cellular membrane organization;cellular metabolic process;cellular process;cytoskeleton organization;developmental process;endocytosis;establishment o…	cell part;cell surface;cytoplasm;cytoplasmic membrane-bounded vesicle;cytosol;endoplasmic reticulum;extracellular matrix;extracellular organelle;extracellular region;extracellular space;Golgi apparatus;intracellular;intracellular membrane-bounded organelle;intracellular organelle;macromolecular complex;membrane;MHC class I peptide loading complex;nucleus;organelle;polysome;protein complex;protein…	Antigen processing and presentation;Chagas disease (American trypanosomiasis);Phagosome;Protein processing in endoplasmic reticulum
Q9H3K6-1	bola-like protein 2	BOLA2		21.1755	21.0958	21.7391	22.1288	21.652	22.1214	21.7641	21.8414	21.8363	21.6378	21.2286	20.8849	20.7197	21.2998	21.0898	21.2378	20.8985	20.9632				1.15558	0.121633	-0.630575	1.20906	0.0534027	0.563536	0.00542892	0.995335	0.00329526			extracellular membrane-bounded organelle;extracellular organelle;extracellular region part;extracellular vesicular exosome;membrane-bounded organelle;membrane-bounded vesicle;organelle;vesicle		extracellular organelle;organelle;vesicle
Q9BS26	Endoplasmic reticulum resident protein 44	ERP44		19.5356	18.7406	19.0636	19.5376	19.852	19.8379	19.844	19.9116	19.9926	19.8065	19.5127	18.9933	20.0584	19.606	19.6209	19.9101	19.5144	19.8151				1.17148	0.119137	-0.629244	0.925541	0.101752	0.478546	0.026727	0.972559	0.0151698	biological regulation;cell redox homeostasis;cellular homeostasis;cellular macromolecule metabolic process;cellular metabolic process;cellular process;cellular protein metabolic process;cellular response to stimulus;cellular response to stress;glycoprotein metabolic process;homeostatic process;macromolecule metabolic process;metabolic process;primary metabolic process;protein folding;protein meta…	catalytic activity;intramolecular oxidoreductase activity;intramolecular oxidoreductase activity, interconverting keto- and enol-groups;intramolecular oxidoreductase activity, transposing S-S bonds;isomerase activity;protein disulfide isomerase activity	cell part;cell surface;cytoplasmic part;endoplasmic reticulum lumen;endoplasmic reticulum membrane;endoplasmic reticulum part;endoplasmic reticulum-Golgi intermediate compartment;extracellular membrane-bounded organelle;extracellular organelle;extracellular region part;extracellular vesicular exosome;intracellular membrane-bounded organelle;intracellular organelle;intracellular organelle lumen;in…	biological regulation;cellular homeostasis;cellular metabolic process;cellular process;homeostatic process;macromolecule metabolic process;metabolic process;primary metabolic process;protein folding;protein metabolic process;response to chemical stimulus;response to stimulus;response to stress	cell part;cell surface;extracellular organelle;intracellular membrane-bounded organelle;intracellular organelle;membrane;organelle;vesicle
P31948	stress-induced-phosphoprotein 1	STIP1		25.2995	25.4229	25.4388	25.9333	25.9288	26.1742	26.7371	26.7943	26.7624	25.9227	25.754	25.713	25.301	25.2608	25.1983	25.9314	25.7692	25.7999	+	+	+	2.60684	0.0154521	-0.625042	3.89347	0	0.96803	3.24956	0.008	-0.580121	response to stimulus;response to stress		cell part;cytoplasmic part;Golgi apparatus;intracellular membrane-bounded organelle;intracellular organelle;intracellular part;membrane-bounded organelle;nucleus;organelle	response to stimulus;response to stress	cell part;Golgi apparatus;intracellular membrane-bounded organelle;intracellular organelle;nucleus;organelle	Prion diseases
P09382	Galectin-1	LGALS1		26.6852	26.6332	26.8081	27.07	27.3371	27.5877	24.5466	24.2267	25.2256	27.2934	27.8104	27.6316	25.8715	26.1317	25.7692	26.4166	26.3434	26.3453	+	+	+	1.76907	0.0455543	-0.622754	3.0348	0.00367059	-2.91216	1.79916	0.0379465	-0.444304	apoptosis;B cell activation;B cell activation involved in immune response;B cell differentiation;biological regulation;carbohydrate homeostasis;cell activation;cell activation involved in immune response;cell death;cell differentiation;cellular chemical homeostasis;cellular developmental process;cellular glucose homeostasis;cellular homeostasis;cellular process;cellular response to carbohydrate s…	binding;carbohydrate binding;disaccharide binding;galactoside binding;lactose binding;molecular transducer activity;monosaccharide binding;signal transducer activity;sugar binding	cell part;cell surface;cytoplasm;extracellular matrix;extracellular membrane-bounded organelle;extracellular organelle;extracellular region part;extracellular space;extracellular vesicular exosome;intracellular;intracellular membrane-bounded organelle;intracellular organelle;intracellular part;membrane-bounded organelle;membrane-bounded vesicle;nucleus;organelle;proteinaceous extracellular matrix…	biological regulation;cell activation;cell death;cell differentiation;cellular homeostasis;cellular process;death;developmental process;homeostatic process;immune system process;multicellular organismal process;response to chemical stimulus;response to drug;response to stimulus;response to stress;signal transduction	cell part;cell surface;cytoplasm;extracellular matrix;extracellular organelle;extracellular space;intracellular;intracellular membrane-bounded organelle;intracellular organelle;nucleus;organelle;proteinaceous extracellular matrix;vesicle
O43837-1	isocitrate dehydrogenase	IDH3B	1.1.1.41	19.4573	19.731	19.6956	20.2442	20.1474	20.3601	20.1506	20.5808	20.2744	19.3841	19.3715	19.0466	19.6792	19.1647	19.5882	19.0412	18.826	19.588	+	+		2.38206	0.0171134	-0.622583	2.49407	0.00342138	1.06787	0.516363	0.369808	0.325617	2-oxoglutarate metabolic process;acetyl-CoA catabolic process;acetyl-CoA metabolic process;carboxylic acid metabolic process;catabolic process;cellular catabolic process;cellular ketone metabolic process;cellular metabolic process;cellular nitrogen compound metabolic process;cellular process;coenzyme catabolic process;coenzyme metabolic process;cofactor catabolic process;cofactor metabolic proces…	binding;catalytic activity;cation binding;coenzyme binding;cofactor binding;electron carrier activity;ion binding;isocitrate dehydrogenase (NAD+) activity;isocitrate dehydrogenase activity;magnesium ion binding;metal ion binding;NAD binding;nucleotide binding;oxidoreductase activity;oxidoreductase activity, acting on CH-OH group of donors;oxidoreductase activity, acting on the CH-OH group of dono…	cell part;cytoplasmic part;intracellular membrane-bounded organelle;intracellular organelle;intracellular organelle lumen;intracellular organelle part;intracellular part;membrane-bounded organelle;membrane-enclosed lumen;mitochondrial matrix;mitochondrial part;mitochondrion;nucleus;organelle;organelle lumen;organelle part	catabolic process;cellular ketone metabolic process;cellular metabolic process;cellular nitrogen compound metabolic process;cellular process;cofactor metabolic process;heterocycle metabolic process;metabolic process;nitrogen compound metabolic process;nucleobase-containing compound metabolic process;nucleobase-containing small molecule metabolic process;nucleotide metabolic process;organic acid m…	cell part;intracellular membrane-bounded organelle;intracellular organelle;mitochondrion;nucleus;organelle	Citrate cycle (TCA cycle)
Q71UI9-1	Histone H2A.V	H2AFV		23.6153	23.2962	24.0794	24.2785	23.6572	24.9156	23.5224	23.9944	23.95	22.3615	23.0968	23.639	22.4736	23.6187	23.8841	22.4087	23.714	23.0198				0.654715	0.294894	-0.620129	0.923383	0.101715	0.789801	0.184762	0.774545	0.277987		binding;DNA binding;nucleic acid binding	cell part;chromosomal part;extracellular membrane-bounded organelle;extracellular organelle;extracellular region part;extracellular vesicular exosome;intracellular membrane-bounded organelle;intracellular organelle;intracellular organelle part;intracellular part;macromolecular complex;membrane-bounded organelle;membrane-bounded vesicle;nucleosome;nucleus;organelle;organelle part;protein-DNA compl…		cell part;extracellular organelle;intracellular membrane-bounded organelle;intracellular organelle;macromolecular complex;nucleosome;nucleus;organelle;vesicle	Systemic lupus erythematosus
O00264	Membrane-associated progesterone receptor component 1	PGRMC1		21.9022	21.7986	21.8483	22.375	22.3514	22.6829	22.6161	22.9235	22.7904	22.6924	22.6583	22.7958	23.6304	23.769	23.7447	23.041	23.2109	22.631	+		+	2.29939	0.0206154	-0.620033	0.246457	0.630171	0.0611642	1.88091	0.0364211	0.753717	axon guidance;chemotaxis;locomotion;response to chemical stimulus;response to external stimulus;response to stimulus;taxis	binding;cation binding;heme binding;ion binding;iron ion binding;lipid binding;metal ion binding;steroid binding;tetrapyrrole binding;transition metal ion binding	cell part;cytoplasmic part;endoplasmic reticulum;endoplasmic reticulum membrane;endoplasmic reticulum part;extracellular membrane-bounded organelle;extracellular organelle;extracellular region part;extracellular vesicular exosome;integral to membrane;intracellular membrane-bounded organelle;intracellular non-membrane-bounded organelle;intracellular organelle;intracellular organelle part;intracell…	locomotion;response to chemical stimulus;response to external stimulus;response to stimulus	cell part;endoplasmic reticulum;extracellular organelle;intracellular membrane-bounded organelle;intracellular non-membrane-bounded organelle;intracellular organelle;membrane;nucleolus;organelle;vesicle
P17655-1	Calpain-2 catalytic subunit	CAPN2	3.4.22.53	23.5912	23.4474	23.6586	24.1024	24.1575	24.2699	23.6391	23.5948	23.5428	24.4318	24.351	24.3199	23.5909	23.8428	23.5799	22.5233	23.2559	23.1066	+	+		2.81332	0.0157193	-0.610865	4.23774	0	-0.77534	1.38234	0.080126	0.709243	anatomical structure development;anatomical structure formation involved in morphogenesis;biological regulation;blastocyst development;cellular process;cellular response to acid;cellular response to amine stimulus;cellular response to amino acid stimulus;cellular response to chemical stimulus;cellular response to endogenous stimulus;cellular response to organic nitrogen;cellular response to organ…	binding;calcium ion binding;calcium-dependent cysteine-type endopeptidase activity;catalytic activity;cation binding;cysteine-type endopeptidase activity;cysteine-type peptidase activity;cytoskeletal protein binding;endopeptidase activity;hydrolase activity;ion binding;metal ion binding;peptidase activity;peptidase activity, acting on L-amino acid peptides;protein binding	adherens junction;anchoring junction;cell cortex part;cell junction;cell part;cell projection;cell-substrate adherens junction;cell-substrate junction;chromatin;chromosomal part;cortical actin cytoskeleton;cortical cytoskeleton;cytoplasm;cytoplasmic part;cytoskeletal part;cytoskeleton;cytosol;dendrite;endoplasmic reticulum;endoplasmic reticulum part;extracellular membrane-bounded organelle;extrac…	anatomical structure development;anatomical structure formation involved in morphogenesis;biological regulation;cellular process;developmental process;macromolecule metabolic process;metabolic process;primary metabolic process;protein maturation;protein metabolic process;proteolysis;proteolysis involved in cellular protein catabolic process;regulation of organelle organization;response to chemica…	cell part;cell projection;cytoplasm;cytoskeleton;cytosol;endoplasmic reticulum;extracellular organelle;Golgi apparatus;intracellular membrane-bounded organelle;intracellular non-membrane-bounded organelle;intracellular organelle;membrane;neuron projection;nucleus;organelle;plasma membrane;pseudopodium;vesicle	Alzheimer's disease;Apoptosis;Focal adhesion;Protein processing in endoplasmic reticulum
Q14697-1	Neutral alpha-glucosidase AB	GANAB	3.2.1.84	24.3527	24.3847	24.5707	25.1155	24.9653	25.0512	24.5447	24.8725	24.6541	24.9358	24.9403	24.9104	24.6433	24.654	24.9212	25.2429	25.0611	25.2197	+		+	2.77973	0.0167213	-0.607953	1.15789	0.0602353	-0.238368	1.8112	0.0375082	-0.435064	carbohydrate metabolic process;cellular carbohydrate metabolic process;cellular macromolecule metabolic process;cellular metabolic process;cellular process;cellular protein metabolic process;glycosylation;macromolecule glycosylation;macromolecule metabolic process;macromolecule modification;metabolic process;peptidyl-amino acid modification;peptidyl-asparagine modification;post-translational prot…	alpha-glucosidase activity;binding;carbohydrate binding;catalytic activity;glucan 1,3-alpha-glucosidase activity;glucosidase activity;hydrolase activity;hydrolase activity, acting on glycosyl bonds;hydrolase activity, hydrolyzing O-glycosyl compounds	cell part;cytoplasmic membrane-bounded vesicle;cytoplasmic part;cytoplasmic vesicle;endoplasmic reticulum lumen;endoplasmic reticulum part;extracellular membrane-bounded organelle;extracellular organelle;extracellular region part;extracellular vesicular exosome;glucosidase II complex;Golgi apparatus;intracellular membrane-bounded organelle;intracellular organelle;intracellular organelle lumen;int…	carbohydrate metabolic process;cellular metabolic process;cellular process;macromolecule metabolic process;macromolecule modification;metabolic process;peptidyl-amino acid modification;primary metabolic process;protein folding;protein glycosylation;protein metabolic process;protein modification process	cell part;cytoplasmic membrane-bounded vesicle;extracellular organelle;Golgi apparatus;intracellular membrane-bounded organelle;intracellular organelle;macromolecular complex;membrane;organelle;protein complex;vesicle	N-Glycan biosynthesis;Protein processing in endoplasmic reticulum
Q01130	serine/arginine-rich splicing factor 2	SRSF2		22.975	22.682	22.583	23.3501	23.3497	23.3507	23.6036	23.5138	23.0995	23.0407	23.2871	22.8994	23.2325	23.414	23.209	23.5404	23.425	24.1505	+			2.16435	0.0237686	-0.603519	0.792597	0.136239	0.329915	0.831805	0.200995	-0.420155	biosynthetic process;cellular biosynthetic process;cellular macromolecule biosynthetic process;cellular macromolecule metabolic process;cellular metabolic process;cellular nitrogen compound metabolic process;cellular process;establishment of localization;establishment of localization in cell;establishment of RNA localization;gene expression;intracellular transport;macromolecule biosynthetic proce…	binding;nucleotide binding;protein binding transcription factor activity;transcription cofactor activity;transcription corepressor activity;transcription factor binding transcription factor activity	cell part;cytoplasm;extracellular membrane-bounded organelle;extracellular organelle;extracellular region part;extracellular vesicular exosome;intracellular membrane-bounded organelle;intracellular organelle;intracellular organelle part;intracellular part;macromolecular complex;membrane-bounded organelle;membrane-bounded vesicle;nuclear body;nuclear part;nuclear speck;nucleoplasm;nucleoplasm part…	biosynthetic process;cellular metabolic process;cellular nitrogen compound metabolic process;cellular process;establishment of localization;macromolecule metabolic process;metabolic process;mRNA metabolic process;mRNA processing;nitrogen compound metabolic process;nuclear transport;nucleobase-containing compound metabolic process;nucleobase-containing compound transport;nucleocytoplasmic transpor…	cell part;cytoplasm;extracellular organelle;intracellular membrane-bounded organelle;intracellular organelle;macromolecular complex;nucleoplasm;nucleus;organelle;ribonucleoprotein complex;spliceosomal complex;vesicle	Spliceosome
P38117	electron transfer flavoprotein subunit beta	ETFB		21.4405	21.5131	21.4035	21.9083	22.2035	22.0178	21.8103	22.0104	21.7144	21.6055	21.5048	21.3937	22.2169	22.0631	21.9926	21.1368	21.3958	21.8594	+	+		2.51975	0.0139259	-0.590818	1.49385	0.0256444	0.343678	1.32481	0.0848118	0.626891	cellular metabolic process;cellular process;electron transport chain;generation of precursor metabolites and energy;metabolic process;oxidation-reduction process;respiratory electron transport chain;small molecule metabolic process	electron carrier activity	cell part;cytoplasmic part;extracellular membrane-bounded organelle;extracellular organelle;extracellular region part;extracellular vesicular exosome;intracellular membrane-bounded organelle;intracellular organelle;intracellular organelle lumen;intracellular organelle part;intracellular part;membrane-bounded organelle;membrane-bounded vesicle;membrane-enclosed lumen;mitochondrial matrix;mitochond…	cellular metabolic process;cellular process;generation of precursor metabolites and energy;metabolic process;small molecule metabolic process	cell part;extracellular organelle;intracellular membrane-bounded organelle;intracellular organelle;mitochondrion;organelle;vesicle
Q99439	Calponin-2	CNN2		21.5916	20.3786	20.9735	21.8549	21.4903	21.3632	21.2766	21.2324	20.4877	20.4244	20.4826	20.2296	22.3742	21.8203	23.2928	21.7653	21.5614	21.5677				0.706754	0.268674	-0.588251	1.09137	0.0696168	0.619994	0.929564	0.165381	0.864288	actin cytoskeleton organization;actin filament-based process;actomyosin structure organization;anatomical structure development;biological regulation;cellular component organization;cellular component organization at cellular level;cellular component organization or biogenesis;cellular component organization or biogenesis at cellular level;cellular process;cellular response to abiotic stimulus;ce…	actin binding;binding;cytoskeletal protein binding;protein binding	actin filament bundle;actomyosin;adherens junction;anchoring junction;cell junction;cell part;cell-cell junction;cell-substrate adherens junction;cell-substrate junction;cytoskeletal part;cytoskeleton;extracellular membrane-bounded organelle;extracellular organelle;extracellular region part;extracellular vesicular exosome;focal adhesion;intracellular non-membrane-bounded organelle;intracellular o…	anatomical structure development;biological regulation;cellular component organization;cellular process;cytoskeleton organization;developmental process;organelle organization;regulation of transport;response to abiotic stimulus;response to external stimulus;response to stimulus;response to stress	cell part;cytoskeleton;extracellular organelle;intracellular non-membrane-bounded organelle;intracellular organelle;membrane;organelle;vesicle
Q8N1F7-1	Nuclear pore complex protein Nup93	NUP93		20.4371	20.6812	20.5171	21.3573	21.2903	20.7376	20.7068	21.0566	20.919	20.8748	20.433	20.7304	20.7665	20.972	20.781	21.3804	21.1498	21.1159				1.30686	0.0902322	-0.583301	0.579454	0.237397	0.214729	1.61722	0.0560192	-0.375524	biological regulation;biosynthetic process;carbohydrate metabolic process;carbohydrate transport;cell cycle;cell cycle process;cell surface receptor linked signaling pathway;cellular biosynthetic process;cellular component assembly;cellular component assembly at cellular level;cellular component disassembly;cellular component disassembly at cellular level;cellular component organization;cellular …	structural constituent of nuclear pore;structural molecule activity	cell part;envelope;intracellular organelle part;intracellular part;macromolecular complex;membrane;membrane part;nuclear envelope;nuclear membrane;nuclear part;nuclear periphery;nuclear pore;organelle envelope;organelle membrane;organelle part;pore complex;protein complex	biological regulation;biosynthetic process;carbohydrate metabolic process;carbohydrate transport;cell cycle;cellular component assembly;cellular component disassembly;cellular component organization;cellular macromolecular complex assembly;cellular membrane organization;cellular metabolic process;cellular nitrogen compound metabolic process;cellular process;establishment of localization;macromole…	cell part;macromolecular complex;membrane;nuclear envelope;nuclear pore;protein complex	RNA transport
Q9H910-1	Jupiter microtubule associated homolog 2	JPT2		22.4234	22.6063	22.4157	23.0127	23.0911	23.0789	23.1996	23.3444	23.2193	23.1396	23.089	22.9435	22.6695	23.0695	22.6267	22.7851	22.8503	22.9524	+	+		3.00918	0.0147556	-0.579105	1.24667	0.049552	0.197109	0.189924	0.76994	-0.0740287			cell part;cytoplasm;intracellular membrane-bounded organelle;intracellular organelle;intracellular part;membrane;membrane-bounded organelle;nucleus;organelle;plasma membrane		cell part;cytoplasm;intracellular membrane-bounded organelle;intracellular organelle;membrane;nucleus;organelle;plasma membrane
P63010-1	AP-2 complex subunit beta	AP2B1		20.6336	19.974	20.0105	20.6935	20.9586	20.6915	20.2542	19.7809	19.8136	21.0654	20.8681	20.3162	20.0419	20.1271	19.819	20.118	20.1093	20.17		+		1.16734	0.119375	-0.575153	1.37744	0.0351628	-0.800284	0.658866	0.273928	-0.136477	antigen processing and presentation;antigen processing and presentation of exogenous antigen;antigen processing and presentation of exogenous peptide antigen;antigen processing and presentation of exogenous peptide antigen via MHC class II;antigen processing and presentation of peptide antigen;antigen processing and presentation of peptide antigen via MHC class II;antigen processing and presentat…	binding;clathrin binding;peptide binding;protein binding;protein transporter activity;signal sequence binding;substrate-specific transporter activity;transporter activity	AP-2 adaptor complex;AP-type membrane coat adaptor complex;cell part;clathrin adaptor complex;clathrin coated vesicle membrane;clathrin-coated endocytic vesicle membrane;coated vesicle membrane;cytoplasmic part;cytoplasmic vesicle membrane;cytoplasmic vesicle part;cytosol;endocytic vesicle membrane;intracellular membrane-bounded organelle;intracellular organelle;intracellular organelle part;intra…	biological regulation;cell communication;cell-cell signaling;cellular component organization;cellular membrane organization;cellular process;endocytosis;establishment of localization;immune system process;locomotion;membrane invagination;membrane organization;protein transport;response to chemical stimulus;response to external stimulus;response to stimulus;signal transduction;signaling;transport;…	AP-type membrane coat adaptor complex;cell part;cytosol;intracellular membrane-bounded organelle;intracellular organelle;macromolecular complex;membrane;organelle;plasma membrane;protein complex	Endocrine and other factor-regulated calcium reabsorption;Endocytosis;Huntington's disease
P50402	Emerin	EMD		21.8444	22.0878	22.158	22.4901	22.921	22.3967	22.2874	22.0892	22.0013	22.3015	21.8921	22.1072	22.0675	22.412	21.9309	20.4715	21.7169	21.8843				1.4225	0.0751405	-0.572549	0.0613561	0.921077	0.0257053	0.766186	0.23104	0.779222	anatomical structure development;biological regulation;cell cycle;cell cycle process;cell differentiation;cellular component disassembly;cellular component disassembly at cellular level;cellular component organization;cellular component organization at cellular level;cellular component organization or biogenesis;cellular component organization or biogenesis at cellular level;cellular developmenta…	actin binding;beta-tubulin binding;binding;cytoskeletal protein binding;protein binding;tubulin binding	cell part;cytoplasmic part;cytoskeletal part;endoplasmic reticulum;envelope;integral to membrane;intracellular membrane-bounded organelle;intracellular organelle;intracellular organelle part;intracellular part;intrinsic to membrane;macromolecular complex;membrane;membrane part;membrane-bounded organelle;microtubule;nuclear envelope;nuclear inner membrane;nuclear membrane;nuclear outer membrane;nu…	anatomical structure development;biological regulation;cell cycle;cell differentiation;cellular component disassembly;cellular component organization;cellular membrane organization;cellular process;developmental process;membrane organization;mitotic cell cycle;multicellular organismal process;muscle contraction;regulation of transport;response to chemical stimulus;response to stimulus	cell part;endoplasmic reticulum;intracellular membrane-bounded organelle;intracellular organelle;macromolecular complex;membrane;nuclear envelope;organelle;protein complex	Arrhythmogenic right ventricular cardiomyopathy (ARVC);Dilated cardiomyopathy;Hypertrophic cardiomyopathy (HCM)
Q14919-1	Dr1-associated corepressor	DRAP1		21.0456	21.0219	20.96	21.8017	21.46	21.4823	20.9573	21.2677	21.0993	20.5735	20.7095	20.822	20.2945	20.7259	20.2292	20.2699	20.5121	20.4014	+	+		2.14077	0.0268943	-0.57217	1.61813	0.0164881	0.406452	0.0441565	0.950494	0.0220979	biological regulation;biosynthetic process;cellular biosynthetic process;cellular macromolecule biosynthetic process;cellular macromolecule metabolic process;cellular metabolic process;cellular nitrogen compound metabolic process;cellular process;macromolecule biosynthetic process;macromolecule metabolic process;metabolic process;negative regulation of biological process;negative regulation of bi…	binding;DNA binding;nucleic acid binding;nucleic acid binding transcription factor activity;protein binding transcription factor activity;sequence-specific DNA binding;sequence-specific DNA binding transcription factor activity;transcription cofactor activity;transcription corepressor activity;transcription factor binding transcription factor activity	cell part;intracellular membrane-bounded organelle;intracellular organelle;intracellular part;membrane-bounded organelle;nucleus;organelle	biological regulation;biosynthetic process;cellular metabolic process;cellular nitrogen compound metabolic process;cellular process;macromolecule metabolic process;metabolic process;nitrogen compound metabolic process;nucleobase-containing compound metabolic process;primary metabolic process;RNA metabolic process	cell part;intracellular membrane-bounded organelle;intracellular organelle;nucleus;organelle
Q16186	Proteasomal ubiquitin receptor ADRM1	ADRM1		20.5642	19.9501	19.7268	20.524	21.0104	20.3908	20.7403	20.5282	20.2222	20.0035	20.1165	19.8457	20.218	20.0441	20.7299	21.0534	20.4744	21.3085		+		0.830835	0.215248	-0.56137	1.39709	0.0330104	0.508356	0.891896	0.175761	-0.614788	biological regulation;biosynthetic process;cellular biosynthetic process;cellular component assembly;cellular component assembly at cellular level;cellular component organization;cellular component organization at cellular level;cellular component organization or biogenesis;cellular component organization or biogenesis at cellular level;cellular macromolecular complex assembly;cellular macromolec…	binding;endopeptidase activator activity;endopeptidase regulator activity;enzyme activator activity;enzyme binding;enzyme regulator activity;peptidase activator activity;peptidase regulator activity;protease binding;proteasome binding;protein binding;protein complex binding	cell part;cytoplasm;integral to membrane;integral to plasma membrane;intracellular organelle part;intracellular part;intrinsic to membrane;intrinsic to plasma membrane;macromolecular complex;membrane;membrane part;nuclear part;nucleoplasm;organelle part;plasma membrane;plasma membrane part;proteasome complex;protein complex	biological regulation;biosynthetic process;cellular component assembly;cellular component organization;cellular macromolecular complex assembly;cellular metabolic process;cellular nitrogen compound metabolic process;cellular process;macromolecular complex assembly;macromolecule metabolic process;metabolic process;nitrogen compound metabolic process;nucleobase-containing compound metabolic process…	cell part;cytoplasm;macromolecular complex;membrane;nucleoplasm;plasma membrane;proteasome complex;protein complex
P18669	Phosphoglycerate mutase 1	PGAM1	3.1.3.13;5.4.2.11;5.4.2.4	26.1264	25.9663	25.9622	26.5767	26.55	26.6018	26.4263	26.0627	26.0402	25.7089	25.6222	25.3463	25.4856	25.3873	25.4383	25.8338	25.5806	25.6211	+	+		3.24101	0.00751515	-0.557897	1.68683	0.0145651	0.617241	1.35149	0.0839538	-0.241413	alcohol biosynthetic process;alcohol catabolic process;alcohol metabolic process;biological regulation;biosynthetic process;carbohydrate biosynthetic process;carbohydrate catabolic process;carbohydrate metabolic process;catabolic process;cellular biosynthetic process;cellular carbohydrate biosynthetic process;cellular carbohydrate catabolic process;cellular carbohydrate metabolic process;cellular…	binding;bisphosphoglycerate 2-phosphatase activity;bisphosphoglycerate mutase activity;bisphosphoglycerate phosphatase activity;catalytic activity;enzyme binding;hydrolase activity;hydrolase activity, acting on ester bonds;intramolecular transferase activity;intramolecular transferase activity, phosphotransferases;isomerase activity;kinase binding;phosphatase activity;phosphoglycerate mutase acti…	cell part;cytoplasm;cytoplasmic part;cytosol;extracellular membrane-bounded organelle;extracellular organelle;extracellular region part;extracellular vesicular exosome;intracellular part;membrane;membrane-bounded organelle;membrane-bounded vesicle;organelle;vesicle	alcohol metabolic process;biological regulation;biosynthetic process;carbohydrate metabolic process;catabolic process;cellular metabolic process;cellular process;generation of precursor metabolites and energy;metabolic process;primary metabolic process;small molecule metabolic process	cell part;cytoplasm;cytosol;extracellular organelle;membrane;organelle;vesicle	Glycolysis / Gluconeogenesis;Methane metabolism
O00151	PDZ and LIM domain protein 1	PDLIM1		22.2675	22.2648	22.4342	22.9267	22.9479	22.7652	22.1481	22.5347	21.9839	22.4508	21.5278	22.3346	21.1075	20.5066	21.0202	18.5454	19.3349	19.1512	+		+	2.64403	0.0163478	-0.55772	0.130063	0.817541	0.117887	2.45196	0.0234468	1.86759	biological regulation;regulation of biological process;regulation of biosynthetic process;regulation of cellular biosynthetic process;regulation of cellular macromolecule biosynthetic process;regulation of cellular metabolic process;regulation of cellular process;regulation of gene expression;regulation of macromolecule biosynthetic process;regulation of macromolecule metabolic process;regulation…	binding;cation binding;ion binding;metal ion binding;protein binding transcription factor activity;transcription coactivator activity;transcription cofactor activity;transcription factor binding transcription factor activity;transition metal ion binding;zinc ion binding	adherens junction;anchoring junction;cell junction;cell part;cell-substrate adherens junction;cell-substrate junction;cytoplasm;cytoskeleton;focal adhesion;intracellular non-membrane-bounded organelle;intracellular organelle;intracellular organelle part;intracellular part;macromolecular complex;non-membrane-bounded organelle;nuclear part;nucleoplasm part;organelle;organelle part;protein complex;t…	biological regulation;response to chemical stimulus;response to oxidative stress;response to stimulus;response to stress	cell part;cytoplasm;cytoskeleton;intracellular non-membrane-bounded organelle;intracellular organelle;macromolecular complex;organelle;protein complex;transcription factor complex
Q01081	Splicing factor U2AF 35 kDa subunit	U2AF1		20.6694	19.8494	20.1883	20.8123	20.9194	20.6427	21.4379	20.6611	20.3	20.6341	20.1789	20.0852	20.865	20.5406	21.0985	21.1923	20.886	21.4146				1.03922	0.143676	-0.555753	0.594826	0.227871	0.500288	0.671192	0.270379	-0.32958	biosynthetic process;cellular biosynthetic process;cellular macromolecule biosynthetic process;cellular macromolecule metabolic process;cellular metabolic process;cellular nitrogen compound metabolic process;cellular process;establishment of localization;establishment of localization in cell;establishment of RNA localization;gene expression;intracellular transport;macromolecule biosynthetic proce…	binding;cation binding;ion binding;metal ion binding;nucleotide binding	Cajal body;catalytic step 2 spliceosome;cell part;intracellular organelle part;intracellular part;macromolecular complex;nuclear body;nuclear part;nuclear speck;nucleoplasm;nucleoplasm part;organelle part;ribonucleoprotein complex;spliceosomal complex	biosynthetic process;cellular metabolic process;cellular nitrogen compound metabolic process;cellular process;establishment of localization;macromolecule metabolic process;metabolic process;mRNA metabolic process;mRNA processing;nitrogen compound metabolic process;nuclear transport;nucleobase-containing compound metabolic process;nucleobase-containing compound transport;nucleocytoplasmic transpor…	cell part;macromolecular complex;nucleoplasm;ribonucleoprotein complex;spliceosomal complex	Shigellosis;Spliceosome
P62873	Guanine nucleotide-binding protein G(I)/G(S)/G(T) subunit beta-1	GNB1		24.4107	24.102	24.1726	24.8987	24.6132	24.8365	24.707	24.6976	24.0827	24.7333	24.5313	24.3423	23.8862	24.6711	24.411	24.2437	23.9875	23.6854	+			1.91545	0.0373758	-0.554383	0.0586516	0.923823	-0.0398827	0.551056	0.345572	0.350578	activation of adenylate cyclase activity;activation of adenylate cyclase activity by dopamine receptor signaling pathway;activation of adenylate cyclase activity by G-protein signaling pathway;activation of phospholipase C activity;activation of phospholipase C activity by G-protein coupled receptor protein signaling pathway coupled to IP3 second messenger;anatomical structure development;apoptos…	binding;catalytic activity;enzyme binding;GTPase activity;GTPase binding;hydrolase activity;hydrolase activity, acting on acid anhydrides;hydrolase activity, acting on acid anhydrides, in phosphorus-containing anhydrides;molecular transducer activity;nucleoside-triphosphatase activity;protein binding;protein complex binding;pyrophosphatase activity;signal transducer activity	cell body;cell part;cell projection;cell projection part;cilium part;cytoplasmic part;dendrite;extracellular membrane-bounded organelle;extracellular organelle;extracellular region part;extracellular vesicular exosome;extrinsic to internal side of plasma membrane;extrinsic to membrane;extrinsic to plasma membrane;heterotrimeric G-protein complex;intracellular;intracellular organelle part;intracel…	anatomical structure development;biological regulation;cell activation;cell communication;cell death;cell proliferation;cell-cell signaling;cellular homeostasis;cellular ion homeostasis;cellular metabolic process;cellular process;coagulation;death;detection of stimulus;developmental process;energy reserve metabolic process;generation of precursor metabolites and energy;homeostatic process;metabol…	cell body;cell part;cell projection;extracellular organelle;intracellular;macromolecular complex;membrane;neuron projection;organelle;photoreceptor inner segment;plasma membrane;protein complex;vesicle	Chemokine signaling pathway;Phototransduction;Taste transduction
Q06124	tyrosine-protein phosphatase non-receptor type 11	PTPN11	3.1.3.48	19.4127	19.4549	19.5573	20.421	19.7452	19.9193	19.6921	19.9343	19.6897	19.6235	19.263	19.0103	19.3746	19.2442	18.7855	18.0342	17.9844	18.4289			+	1.25467	0.101032	-0.553541	1.13764	0.0633693	0.473081	1.91035	0.0351411	0.985594	abortive mitotic cell cycle;activation of MAPK activity;acylglycerol metabolic process;anatomical structure development;anatomical structure formation involved in morphogenesis;anatomical structure morphogenesis;axon guidance;biological regulation;blood coagulation;brain development;carbohydrate homeostasis;cell cycle;cell cycle checkpoint;cell development;cell differentiation;cell migration;cell…	binding;binding, bridging;catalytic activity;hydrolase activity;hydrolase activity, acting on ester bonds;insulin receptor binding;non-membrane spanning protein tyrosine phosphatase activity;phosphatase activity;phosphoprotein phosphatase activity;phosphoric ester hydrolase activity;protein binding;protein binding, bridging;protein complex binding;protein tyrosine phosphatase activity;receptor bi…	cell part;cytoplasm;cytoplasmic part;cytosol;intracellular membrane-bounded organelle;intracellular organelle;intracellular part;macromolecular complex;membrane-bounded organelle;mitochondrion;nucleus;organelle;protein complex	anatomical structure development;anatomical structure formation involved in morphogenesis;anatomical structure morphogenesis;biological regulation;cell cycle;cell development;cell differentiation;cell motility;cellular component movement;cellular lipid metabolic process;cellular metabolic process;cellular process;coagulation;developmental process;glycerol ether metabolic process;growth;homeostati…	cell part;cytoplasm;cytosol;intracellular membrane-bounded organelle;intracellular organelle;macromolecular complex;mitochondrion;nucleus;organelle;protein complex	Adipocytokine signaling pathway;Chronic myeloid leukemia;Epithelial cell signaling in Helicobacter pylori infection;Jak-STAT signaling pathway;Leukocyte transendothelial migration;MAPK signaling pathway - fly;Natural killer cell mediated cytotoxicity;Neurotrophin signaling pathway;Renal cell carcinoma
Q02750	Dual specificity mitogen-activated protein kinase kinase 1	MAP2K1	2.7.12.2	21.9981	21.7699	21.8513	22.501	22.5286	22.2204	22.3179	22.1722	22.1662	22.4137	21.9964	22.0469	21.9169	21.8515	21.8971	21.7442	21.8081	21.7348	+		+	1.9887	0.0321088	-0.543572	0.179705	0.746548	0.0664037	1.86094	0.0365057	0.126113	activation of immune response;activation of innate immune response;activation of MAPK activity;activation of MAPKK activity;activation of protein kinase activity;aging;anatomical structure development;axon guidance;biological regulation;blood vessel development;cell aging;cell cycle arrest;cell cycle phase;cell cycle process;cell differentiation;cell motility;cell proliferation;cell surface recep…	adenyl nucleotide binding;adenyl ribonucleotide binding;ATP binding;binding;catalytic activity;enzyme activator activity;enzyme regulator activity;hydrolase activity;hydrolase activity, acting on ester bonds;kinase activator activity;kinase activity;kinase regulator activity;MAP kinase kinase activity;molecular transducer activity;nucleotide binding;phosphatase activity;phosphoprotein phosphatase…	adherens junction;anchoring junction;axon;cell cortex;cell junction;cell part;cell projection;cell projection cytoplasm;cell projection part;cell-substrate adherens junction;cell-substrate junction;cytoplasm;cytoplasmic part;cytoskeletal part;cytosol;dendrite cytoplasm;early endosome;endoplasmic reticulum;endosome;extracellular membrane-bounded organelle;extracellular organelle;extracellular regi…	aging;anatomical structure development;biological regulation;cell differentiation;cell motility;cell proliferation;cellular component assembly;cellular component movement;cellular component organization;cellular localization;cellular metabolic process;cellular process;cytoskeleton-dependent intracellular transport;developmental process;establishment of localization;Golgi organization;immune syste…	cell cortex;cell part;cell projection;cytoplasm;cytosol;endoplasmic reticulum;endosome;extracellular organelle;Golgi apparatus;intracellular membrane-bounded organelle;intracellular organelle;macromolecular complex;membrane;microtubule organizing center;mitochondrion;neuron projection;nucleus;organelle;plasma membrane;protein complex;vesicle	Acute myeloid leukemia;B cell receptor signaling pathway;Bladder cancer;Chemokine signaling pathway;Chronic myeloid leukemia;Colorectal cancer;Dorso-ventral axis formation;Endometrial cancer;ErbB signaling pathway;Fc epsilon RI signaling pathway;Fc gamma R-mediated phagocytosis;Focal adhesion;Gap junction;Glioma;GnRH signaling pathway;Insulin signaling pathway;Long-term depression;Long-term poten…
O14929	histone acetyltransferase type B catalytic subunit	HAT1	2.3.1.48	21.3393	21.2135	21.2476	21.4923	22.0422	21.8953	21.1694	21.5962	21.2022	21.1159	20.8856	21.5535	20.5731	20.3586	20.5074	21.5238	21.6223	22.3346			+	1.49159	0.0635965	-0.543168	0.224906	0.673817	0.137604	2.16169	0.0289106	-1.34721	biological regulation;cellular component assembly;cellular component assembly at cellular level;cellular component organization;cellular component organization at cellular level;cellular component organization or biogenesis;cellular component organization or biogenesis at cellular level;cellular macromolecular complex assembly;cellular macromolecular complex subunit organization;cellular macromol…	acetyltransferase activity;catalytic activity;H4 histone acetyltransferase activity;histone acetyltransferase activity;lysine N-acetyltransferase activity;N-acetyltransferase activity;N-acyltransferase activity;transferase activity;transferase activity, transferring acyl groups;transferase activity, transferring acyl groups other than amino-acyl groups	cell part;chromatin;chromosomal part;cytoplasm;intracellular membrane-bounded organelle;intracellular organelle;intracellular organelle part;intracellular part;macromolecular complex;membrane-bounded organelle;nuclear chromatin;nuclear chromosome part;nuclear matrix;nuclear part;nucleoplasm;nucleus;organelle;organelle part;protein complex	biological regulation;cellular component assembly;cellular component organization;cellular macromolecular complex assembly;cellular metabolic process;cellular nitrogen compound metabolic process;cellular process;chromatin modification;chromatin organization;chromosome organization;DNA metabolic process;DNA packaging;gene silencing;histone modification;macromolecular complex assembly;macromolecule…	cell part;cytoplasm;intracellular membrane-bounded organelle;intracellular organelle;macromolecular complex;nucleoplasm;nucleus;organelle;protein complex
P51148	Ras-related protein Rab-5C	RAB5C		21.7639	21.7982	22.1762	22.5857	22.3351	22.4448	22.2817	22.2264	22.149	22.0492	21.5701	21.5694	21.9841	21.7424	21.7988	21.9536	21.7574	21.8737		+		1.64271	0.0530816	-0.542406	1.38894	0.0347844	0.489447	0.0751841	0.911088	-0.0198085	biological regulation;cellular process;cellular response to stimulus;establishment of localization;establishment of localization in cell;establishment of protein localization;intracellular protein transport;intracellular signal transduction;intracellular transport;metabolic process;plasma membrane to endosome transport;protein transport;Rab protein signal transduction;Ras protein signal transduct…	binding;catalytic activity;GDP binding;GTP binding;GTPase activity;guanyl nucleotide binding;guanyl ribonucleotide binding;hydrolase activity;hydrolase activity, acting on acid anhydrides;hydrolase activity, acting on acid anhydrides, in phosphorus-containing anhydrides;nucleoside-triphosphatase activity;nucleotide binding;purine nucleotide binding;purine ribonucleoside triphosphate binding;purin…	cell part;cytoplasmic membrane-bounded vesicle;cytoplasmic part;cytoplasmic vesicle;early endosome;early endosome membrane;endocytic vesicle;endosomal part;endosome;endosome membrane;extracellular membrane-bounded organelle;extracellular organelle;extracellular region part;extracellular vesicular exosome;intracellular membrane-bounded organelle;intracellular organelle;intracellular organelle part…	biological regulation;cellular process;establishment of localization;metabolic process;protein transport;regulation of transport;response to stimulus;signal transduction;transport	cell part;cytoplasmic membrane-bounded vesicle;endosome;extracellular organelle;intracellular membrane-bounded organelle;intracellular organelle;lipid particle;membrane;organelle;plasma membrane;vesicle	Amoebiasis;Endocytosis;ko05152;Phagosome;Vasopressin-regulated water reabsorption
P62316	Small nuclear ribonucleoprotein Sm D2	SNRPD2		23.2707	22.8674	23.4403	23.8711	23.5895	23.7434	23.9739	23.6499	23.4097	23.4251	22.6055	22.7974	23.4347	23.4113	23.3798	22.897	22.8129	22.4884			+	1.34495	0.0859692	-0.541901	1.16551	0.0583195	0.735162	2.23951	0.0261429	0.675811	cellular component assembly;cellular component assembly at cellular level;cellular component organization;cellular component organization at cellular level;cellular component organization or biogenesis;cellular component organization or biogenesis at cellular level;cellular macromolecular complex assembly;cellular macromolecular complex subunit organization;cellular macromolecule metabolic proces…		catalytic step 2 spliceosome;cell part;cytoplasmic part;cytosol;extracellular membrane-bounded organelle;extracellular organelle;extracellular region part;extracellular vesicular exosome;intracellular organelle part;intracellular part;macromolecular complex;membrane-bounded organelle;membrane-bounded vesicle;methylosome;methyltransferase complex;nuclear part;nucleoplasm;organelle;organelle part;p…	cellular component assembly;cellular component organization;cellular macromolecular complex assembly;cellular metabolic process;cellular nitrogen compound metabolic process;cellular process;macromolecular complex assembly;macromolecule metabolic process;metabolic process;mRNA metabolic process;mRNA processing;nitrogen compound metabolic process;nucleobase-containing compound metabolic process;pri…	cell part;cytosol;extracellular organelle;macromolecular complex;nucleoplasm;organelle;protein complex;ribonucleoprotein complex;small nuclear ribonucleoprotein complex;spliceosomal complex;vesicle	Spliceosome
Q6NZI2-1	caveolae-associated protein 1	CAVIN1		23.2541	23.5203	23.2181	23.8082	23.9885	23.8101	23.0014	22.74	23.0753	23.3809	23.0043	23.2535	23.7013	23.2323	23.3928	24.034	24.4843	24.1445	+		+	2.05773	0.0292086	-0.538099	0.847007	0.116577	-0.27405	1.80409	0.0376865	-0.77885	biological regulation;biosynthetic process;cellular biosynthetic process;cellular macromolecule biosynthetic process;cellular macromolecule metabolic process;cellular metabolic process;cellular nitrogen compound metabolic process;cellular process;gene expression;macromolecule biosynthetic process;macromolecule metabolic process;metabolic process;nitrogen compound metabolic process;nucleic acid me…	binding;nucleic acid binding;RNA binding;rRNA binding;rRNA primary transcript binding	caveola;cell part;cytoplasm;cytoplasmic part;cytosol;endoplasmic reticulum;intracellular membrane-bounded organelle;intracellular organelle;intracellular organelle part;intracellular part;macromolecular complex;membrane;membrane part;membrane raft;membrane-bounded organelle;mitochondrion;nuclear part;nucleoplasm;nucleus;organelle;organelle part;plasma membrane;plasma membrane part;protein complex	biological regulation;biosynthetic process;cellular metabolic process;cellular nitrogen compound metabolic process;cellular process;macromolecule metabolic process;metabolic process;nitrogen compound metabolic process;nucleobase-containing compound metabolic process;primary metabolic process;RNA metabolic process;transcription from RNA polymerase I promoter;transcription initiation, DNA-dependent…	cell part;cytoplasm;cytosol;endoplasmic reticulum;intracellular membrane-bounded organelle;intracellular organelle;macromolecular complex;membrane;mitochondrion;nucleoplasm;nucleus;organelle;plasma membrane;protein complex
P13639	Elongation factor 2	EEF2		28.6207	28.3805	28.3969	28.9939	29.036	28.9817	28.5902	28.586	28.4412	28.4341	28.2651	28.303	28.7644	28.86	28.8287	29.1007	29.0992	29.0615	+	+	+	2.60945	0.0156667	-0.537813	1.35315	0.0375779	0.205055	3.01873	0.0126512	-0.269421	biological regulation;biosynthetic process;cell differentiation;cellular biosynthetic process;cellular developmental process;cellular macromolecule biosynthetic process;cellular macromolecule metabolic process;cellular metabolic process;cellular process;cellular protein metabolic process;developmental process;gene expression;hemopoietic progenitor cell differentiation;macromolecule biosynthetic p…	binding;catalytic activity;enzyme binding;GTP binding;GTPase activity;guanyl nucleotide binding;guanyl ribonucleotide binding;hydrolase activity;hydrolase activity, acting on acid anhydrides;hydrolase activity, acting on acid anhydrides, in phosphorus-containing anhydrides;kinase binding;nucleic acid binding;nucleoside-triphosphatase activity;nucleotide binding;protein binding;protein kinase bind…	aggresome;cell part;cytoplasm;cytoplasmic part;cytosol;extracellular membrane-bounded organelle;extracellular organelle;extracellular region part;extracellular vesicular exosome;inclusion body;intracellular membrane-bounded organelle;intracellular organelle;intracellular part;macromolecular complex;membrane;membrane-bounded organelle;membrane-bounded vesicle;nucleus;organelle;plasma membrane;poly…	biological regulation;biosynthetic process;cell differentiation;cellular metabolic process;cellular process;developmental process;macromolecule metabolic process;macromolecule modification;metabolic process;peptidyl-amino acid modification;primary metabolic process;protein metabolic process;protein modification process;regulation of translation;translation;translational elongation	cell part;cytoplasm;cytosol;extracellular organelle;intracellular membrane-bounded organelle;intracellular organelle;macromolecular complex;membrane;nucleus;organelle;plasma membrane;polysome;ribonucleoprotein complex;vesicle
Q04446	1,4-alpha-glucan-branching enzyme	GBE1	2.4.1.18	20.4382	20.8265	20.8706	21.2696	21.1831	21.2789	20.5982	21.5811	21.0977	22.0764	22.6478	23.0398	20.4994	20.5421	20.5034	20.2104	20.6811	20.573	+	+		1.71189	0.0496	-0.532087	1.70149	0.0143642	-1.4957	0.06522	0.923034	0.0267817	alcohol metabolic process;biosynthetic process;carbohydrate biosynthetic process;carbohydrate metabolic process;cellular biosynthetic process;cellular carbohydrate biosynthetic process;cellular carbohydrate metabolic process;cellular glucan metabolic process;cellular macromolecule biosynthetic process;cellular macromolecule metabolic process;cellular metabolic process;cellular polysaccharide bios…	1,4-alpha-glucan branching enzyme activity;binding;catalytic activity;cation binding;hydrolase activity;hydrolase activity, acting on glycosyl bonds;hydrolase activity, hydrolyzing O-glycosyl compounds;ion binding;transferase activity;transferase activity, transferring glycosyl groups;transferase activity, transferring hexosyl groups	cell part;cytoplasmic part;cytosol;extracellular membrane-bounded organelle;extracellular organelle;extracellular region part;extracellular vesicular exosome;intracellular part;membrane-bounded organelle;membrane-bounded vesicle;organelle;vesicle	alcohol metabolic process;biosynthetic process;carbohydrate metabolic process;cellular metabolic process;cellular process;energy reserve metabolic process;generation of precursor metabolites and energy;macromolecule metabolic process;metabolic process;polysaccharide metabolic process;primary metabolic process;small molecule metabolic process	cell part;cytosol;extracellular organelle;organelle;vesicle	Starch and sucrose metabolism
Q16543	Hsp90 co-chaperone Cdc37	CDC37		22.1541	21.4516	21.2034	22.373	21.9012	22.104	22.2845	21.8132	21.6447	21.9036	21.2836	21.0507	22.1037	21.3074	22.6915	22.5503	21.7321	21.9212				0.761878	0.2479	-0.52301	0.720175	0.163076	0.501499	0.0239108	0.974919	-0.0336908	biological regulation;cellular macromolecule metabolic process;cellular metabolic process;cellular process;cellular protein metabolic process;establishment of localization;establishment of localization in cell;establishment of protein localization;intracellular protein transport;intracellular transport;macromolecule metabolic process;metabolic process;posttranscriptional regulation of gene expres…	binding;chaperone binding;enzyme binding;heat shock protein binding;kinase binding;protein binding;unfolded protein binding	cell part;cell projection membrane;cell projection part;cytoplasm;cytoplasmic part;cytosol;extracellular membrane-bounded organelle;extracellular organelle;extracellular region part;extracellular vesicular exosome;intracellular part;leading edge membrane;macromolecular complex;membrane part;membrane-bounded organelle;membrane-bounded vesicle;organelle;plasma membrane part;protein complex;ruffle m…	biological regulation;cellular metabolic process;cellular process;establishment of localization;macromolecule metabolic process;metabolic process;primary metabolic process;protein folding;protein metabolic process;protein targeting;protein transport;regulation of cell cycle;regulation of protein modification process;regulation of protein stability;transport	cell part;cytoplasm;cytosol;extracellular organelle;macromolecular complex;organelle;protein complex;vesicle
P48506	glutamate--cysteine ligase catalytic subunit	GCLC	6.3.2.2	17.6038	19.8191	17.9489	19.3876	18.7512	18.7917	21.6499	22.512	22.0569	22.4167	22.4484	22.5719	18.3323	18.7195	18.0313	17.7575	18.7967	17.6235				0.292862	0.64282	-0.519557	0.734288	0.156478	-0.406068	0.28991	0.630598	0.301812	amine biosynthetic process;amine metabolic process;apoptotic mitochondrial changes;biological regulation;biosynthetic process;carboxylic acid biosynthetic process;carboxylic acid metabolic process;cell redox homeostasis;cellular amine metabolic process;cellular amino acid biosynthetic process;cellular amino acid metabolic process;cellular biosynthetic process;cellular component organization;cellu…	acid-amino acid ligase activity;adenyl nucleotide binding;adenyl ribonucleotide binding;ADP binding;amine binding;amino acid binding;ATP binding;binding;carboxylic acid binding;catalytic activity;cation binding;coenzyme binding;cofactor binding;glutamate binding;glutamate-cysteine ligase activity;ion binding;ligase activity;ligase activity, forming carbon-nitrogen bonds;magnesium ion binding;meta…	cell part;cytoplasmic part;cytosol;glutamate-cysteine ligase complex;intracellular part;macromolecular complex;protein complex	amine metabolic process;biological regulation;biosynthetic process;cellular amino acid metabolic process;cellular component organization;cellular homeostasis;cellular ketone metabolic process;cellular metabolic process;cellular nitrogen compound metabolic process;cellular process;circulatory system process;homeostatic process;metabolic process;mitochondrion organization;multicellular organismal p…	cell part;cytosol;macromolecular complex;protein complex	Glutathione metabolism
Q07065	Cytoskeleton-associated protein 4	CKAP4		25.4095	25.1941	25.126	25.5342	26.0541	25.6954	25.8649	25.4928	25.4586	26.102	25.6851	25.3352	26.0494	25.8323	25.8121	25.8207	25.5731	25.8945				1.37559	0.0819442	-0.518009	0.147657	0.791058	-0.10198	0.475503	0.408014	0.135207			cell part;cytoplasmic part;cytoskeleton;endoplasmic reticulum;endoplasmic reticulum membrane;endoplasmic reticulum part;extracellular membrane-bounded organelle;extracellular organelle;extracellular region part;extracellular vesicular exosome;integral to membrane;intracellular membrane-bounded organelle;intracellular non-membrane-bounded organelle;intracellular organelle;intracellular organelle p…		cell part;cytoskeleton;endoplasmic reticulum;extracellular organelle;intracellular membrane-bounded organelle;intracellular non-membrane-bounded organelle;intracellular organelle;lipid particle;membrane;organelle;plasma membrane;vesicle	Protein processing in endoplasmic reticulum
P60660	Myosin light polypeptide 6	MYL6		24.4467	25.0237	25.2671	25.5194	25.4195	25.3504	25.448	25.4937	25.9212	25.7917	25.3305	25.5231	24.9327	25.4405	25.1111	24.6674	24.4775	24.1813				0.97675	0.164776	-0.517298	0.132522	0.812402	0.0725422	1.60578	0.0561896	0.719365	actin filament-based movement;actin filament-based process;actin-mediated cell contraction;actin-myosin filament sliding;anatomical structure development;axon guidance;biological regulation;cell surface receptor linked signaling pathway;cellular component movement;cellular process;cellular response to stimulus;chemotaxis;developmental process;enzyme linked receptor protein signaling pathway;ephri…	actin-dependent ATPase activity;ATPase activity;ATPase activity, coupled;binding;calcium ion binding;catalytic activity;cation binding;hydrolase activity;hydrolase activity, acting on acid anhydrides;hydrolase activity, acting on acid anhydrides, in phosphorus-containing anhydrides;ion binding;metal ion binding;motor activity;nucleoside-triphosphatase activity;pyrophosphatase activity;structural …	brush border;cell part;cell projection;cytoplasmic part;cytoskeletal part;cytosol;extracellular membrane-bounded organelle;extracellular organelle;extracellular region part;extracellular vesicular exosome;intracellular organelle part;intracellular part;macromolecular complex;membrane;membrane-bounded organelle;membrane-bounded vesicle;myosin complex;organelle;organelle part;protein complex;unconv…	anatomical structure development;biological regulation;cellular component movement;cellular process;developmental process;locomotion;metabolic process;multicellular organismal process;muscle contraction;response to chemical stimulus;response to external stimulus;response to stimulus;signal transduction	brush border;cell part;cell projection;cytosol;extracellular organelle;macromolecular complex;membrane;organelle;protein complex;vesicle	Vascular smooth muscle contraction
Q9UI30	Multifunctional methyltransferase subunit TRM112-like protein	TRMT112		21.9073	21.7057	21.6431	22.2506	22.2476	22.2886	22.4876	22.6167	22.3046	21.8838	21.5771	21.8272	21.5888	21.5434	21.3647	21.9945	21.496	21.6921	+	+		2.49274	0.014069	-0.510198	2.24739	0.00495694	0.706901	0.643757	0.283604	-0.228548	cellular macromolecule metabolic process;cellular metabolic process;cellular process;cellular protein metabolic process;macromolecule metabolic process;macromolecule methylation;macromolecule modification;metabolic process;methylation;one-carbon metabolic process;peptidyl-glutamine methylation;primary metabolic process;protein alkylation;protein metabolic process;protein methylation;protein modif…	catalytic activity;methyltransferase activity;protein methyltransferase activity;transferase activity;transferase activity, transferring one-carbon groups	extracellular membrane-bounded organelle;extracellular organelle;extracellular region part;extracellular vesicular exosome;macromolecular complex;membrane-bounded organelle;membrane-bounded vesicle;organelle;protein complex;vesicle	cellular metabolic process;cellular process;macromolecule metabolic process;macromolecule modification;metabolic process;one-carbon metabolic process;primary metabolic process;protein alkylation;protein metabolic process;protein modification process;small molecule metabolic process	extracellular organelle;macromolecular complex;organelle;protein complex;vesicle
P21291	Cysteine and glycine-rich protein 1	CSRP1		20.5106	20.7056	20.4669	21.091	21.0141	21.1025	20.6499	20.6775	20.5923	21.701	22.0224	21.7952	20.9023	21.0216	20.7403	19.3375	18.2003	18.0996	+	+	+	2.53344	0.0141	-0.508133	3.58119	0.006	-1.19959	2.35171	0.0244444	2.34224	biological adhesion;cell adhesion;cell-cell adhesion;cellular process;homotypic cell-cell adhesion;platelet aggregation	binding;cation binding;ion binding;metal ion binding;transition metal ion binding;zinc ion binding	adherens junction;anchoring junction;cell junction;cell part;cell-substrate adherens junction;cell-substrate junction;extracellular membrane-bounded organelle;extracellular organelle;extracellular region part;extracellular vesicular exosome;focal adhesion;intracellular membrane-bounded organelle;intracellular organelle;intracellular part;membrane-bounded organelle;membrane-bounded vesicle;nucleus…	biological adhesion;cell adhesion;cellular process	cell part;extracellular organelle;intracellular membrane-bounded organelle;intracellular organelle;nucleus;organelle;vesicle
P08243-1	Asparagine synthetase	ASNS	6.3.5.4	19.6226	19.8215	20.4499	20.5568	20.448	20.4064	21.259	21.2328	21.0672	21.7482	21.4065	22.0087	20.3181	20.7334	20.5767	20.681	20.6507	20.6513		+		0.933245	0.173309	-0.505702	1.35531	0.0376725	-0.534814	0.413949	0.471289	-0.118251	amine biosynthetic process;amine metabolic process;anatomical structure development;asparagine biosynthetic process;asparagine metabolic process;aspartate family amino acid biosynthetic process;aspartate family amino acid metabolic process;biological regulation;biosynthetic process;carboxylic acid biosynthetic process;carboxylic acid metabolic process;cell communication;cellular amine metabolic p…	adenyl nucleotide binding;adenyl ribonucleotide binding;asparagine synthase (glutamine-hydrolyzing) activity;ATP binding;binding;carbon-nitrogen ligase activity, with glutamine as amido-N-donor;catalytic activity;cofactor binding;ligase activity;ligase activity, forming carbon-nitrogen bonds;nucleotide binding;purine nucleotide binding;purine ribonucleoside triphosphate binding;purine ribonucleot…	cell part;cytoplasmic part;cytosol;intracellular part	amine metabolic process;anatomical structure development;biological regulation;biosynthetic process;cell communication;cellular amino acid metabolic process;cellular ketone metabolic process;cellular metabolic process;cellular nitrogen compound metabolic process;cellular process;developmental process;macromolecule metabolic process;metabolic process;nitrogen compound metabolic process;organic aci…	cell part;cytosol	Alanine, aspartate and glutamate metabolism;Nitrogen metabolism
P37802	Transgelin-2	TAGLN2		26.8152	26.9157	26.9871	27.4226	27.4751	27.3351	26.3952	26.3596	26.3238	26.5526	26.6473	26.426	26.2223	26.2368	26.1388	26.294	26.2863	26.388	+	+		2.84324	0.0165926	-0.504904	1.27107	0.0464543	-0.182424	1.29366	0.0918836	-0.123486	cell differentiation;cellular developmental process;cellular process;developmental process;epithelial cell differentiation		extracellular membrane-bounded organelle;extracellular organelle;extracellular region part;extracellular vesicular exosome;membrane-bounded organelle;membrane-bounded vesicle;organelle;vesicle	cell differentiation;cellular process;developmental process	extracellular organelle;organelle;vesicle
Q12906-1	Interleukin enhancer-binding factor 3	ILF3		23.7561	23.6664	23.8625	24.2852	24.3696	24.1405	24.0163	24.0131	23.7082	23.7953	23.5911	23.3024	24.4855	24.1789	24.2605	24.167	23.871	24.3072	+			2.34096	0.0191373	-0.503429	0.929879	0.10127	0.349623	0.540179	0.352361	0.193196	biological regulation;biosynthetic process;cellular biosynthetic process;cellular macromolecule biosynthetic process;cellular macromolecule metabolic process;cellular metabolic process;cellular nitrogen compound metabolic process;cellular process;cellular protein metabolic process;defense response;defense response to virus;immune effector process;immune system process;macromolecule biosynthetic p…	binding;DNA binding;double-stranded RNA binding;nucleic acid binding;RNA binding	cell part;cytoplasm;cytoplasmic part;intracellular membrane-bounded organelle;intracellular non-membrane-bounded organelle;intracellular organelle;intracellular organelle part;intracellular part;macromolecular complex;membrane;membrane-bounded organelle;mitochondrion;non-membrane-bounded organelle;nuclear part;nucleolus;nucleoplasm;nucleus;organelle;organelle part;ribonucleoprotein complex	biological regulation;biosynthetic process;cellular metabolic process;cellular nitrogen compound metabolic process;cellular process;immune system process;macromolecule metabolic process;macromolecule modification;metabolic process;multi-organism process;nitrogen compound metabolic process;nucleobase-containing compound metabolic process;phosphorus metabolic process;primary metabolic process;prote…	cell part;cytoplasm;intracellular membrane-bounded organelle;intracellular non-membrane-bounded organelle;intracellular organelle;macromolecular complex;membrane;mitochondrion;nucleolus;nucleoplasm;nucleus;organelle;ribonucleoprotein complex
P61006	Ras-related protein Rab-8A	RAB8A		20.6421	20.3634	20.1975	20.6808	21.3867	20.6452	21.1209	20.8362	20.6963	21.1547	20.6398	20.8669	20.6472	20.3426	20.7701	20.843	20.6789	21.0527				0.85316	0.204246	-0.503244	0.00453733	0.99551	-0.00269445	0.747252	0.241181	-0.271594	anatomical structure formation involved in morphogenesis;anatomical structure morphogenesis;axonogenesis;biological regulation;cell cycle;cell cycle process;cell part morphogenesis;cell projection assembly;cell projection morphogenesis;cell projection organization;cellular component assembly;cellular component assembly at cellular level;cellular component assembly involved in morphogenesis;cellul…	binding;catalytic activity;cytoskeletal protein binding;enzyme binding;GDP binding;GTP binding;GTPase activity;GTPase binding;guanyl nucleotide binding;guanyl ribonucleotide binding;hydrolase activity;hydrolase activity, acting on acid anhydrides;hydrolase activity, acting on acid anhydrides, in phosphorus-containing anhydrides;myosin binding;myosin V binding;nucleoside-triphosphatase activity;nu…	cell body;cell part;cell projection;centrosome;cilium;clathrin-coated vesicle;coated vesicle;cytoplasmic membrane-bounded vesicle;cytoplasmic part;cytoplasmic vesicle;cytoplasmic vesicle membrane;cytoplasmic vesicle part;cytoskeletal part;cytosol;dendrite;endocytic vesicle;endocytic vesicle membrane;endosomal part;endosome membrane;extracellular membrane-bounded organelle;extracellular organelle;…	anatomical structure formation involved in morphogenesis;anatomical structure morphogenesis;biological regulation;cell cycle;cellular component assembly;cellular component morphogenesis;cellular component organization;cellular localization;cellular membrane organization;cellular process;developmental process;establishment of localization;exocytosis;localization;membrane docking;membrane fusion;me…	cell body;cell part;cell projection;centrosome;cilium;cytoplasmic membrane-bounded vesicle;cytosol;extracellular organelle;intracellular membrane-bounded organelle;intracellular non-membrane-bounded organelle;intracellular organelle;membrane;microtubule organizing center;neuron projection;neuronal cell body;nucleolus;nucleoplasm;nucleus;organelle;plasma membrane;vesicle	Pancreatic secretion
Q6YHK3-1	CD109 antigen	CD109		19.8659	19.3825	19.474	20.4615	19.8805	19.8896	20.7258	21.9196	21.1138	20.8532	20.669	20.7275	20.0527	20.427	17.2218	19.6032	19.4539	19.3812				0.971091	0.164689	-0.503058	0.637918	0.204065	0.503141	0.085924	0.901275	-0.245632	anatomical structure development;anatomical structure formation involved in morphogenesis;biological regulation;cellular process;developmental process;epidermis development;hair cycle process;hair follicle development;molting cycle;molting cycle process;multicellular organismal process;negative regulation of biological process;negative regulation of cell communication;negative regulation of cell …	binding;cytokine binding;endopeptidase inhibitor activity;endopeptidase regulator activity;enzyme inhibitor activity;enzyme regulator activity;growth factor binding;peptidase inhibitor activity;peptidase regulator activity;protein binding;serine-type endopeptidase inhibitor activity;transforming growth factor beta binding	anchored to membrane;cell part;cell surface;extracellular region part;extracellular space;intrinsic to membrane;membrane;membrane part;plasma membrane	anatomical structure development;anatomical structure formation involved in morphogenesis;biological regulation;cellular process;developmental process;molting cycle;multicellular organismal process;regulation of protein modification process;syncytium formation	cell part;cell surface;extracellular space;membrane;plasma membrane
P22234	multifunctional protein ADE2	PAICS	4.1.1.21;6.3.2.6	24.583	24.4513	24.8768	24.941	25.0763	25.3918	24.9511	25.335	25.2116	24.4136	24.6332	24.4753	24.208	24.2873	24.2593	23.9852	24.3401	24.262		+		1.27683	0.0955927	-0.499362	2.13758	0.00622624	0.658569	0.194254	0.763374	0.0557499	biosynthetic process;cellular aromatic compound metabolic process;cellular biosynthetic process;cellular metabolic process;cellular nitrogen compound biosynthetic process;cellular nitrogen compound metabolic process;cellular process;'de novo' IMP biosynthetic process;heterocycle biosynthetic process;heterocycle metabolic process;IMP biosynthetic process;IMP metabolic process;metabolic process;nit…	acid-amino acid ligase activity;adenyl nucleotide binding;adenyl ribonucleotide binding;ATP binding;binding;carbon-carbon lyase activity;carboxy-lyase activity;catalytic activity;identical protein binding;ligase activity;ligase activity, forming carbon-nitrogen bonds;lyase activity;nucleotide binding;phosphoribosylaminoimidazole carboxylase activity;phosphoribosylaminoimidazolesuccinocarboxamide …	cell part;cytoplasmic part;cytosol;extracellular membrane-bounded organelle;extracellular organelle;extracellular region part;extracellular vesicular exosome;intracellular part;membrane;membrane-bounded organelle;membrane-bounded vesicle;organelle;vesicle	biosynthetic process;cellular aromatic compound metabolic process;cellular metabolic process;cellular nitrogen compound metabolic process;cellular process;heterocycle metabolic process;metabolic process;nitrogen compound metabolic process;nucleobase-containing compound metabolic process;nucleobase-containing small molecule metabolic process;nucleotide metabolic process;pigment metabolic process;p…	cell part;cytosol;extracellular organelle;membrane;organelle;vesicle	Purine metabolism
Q15560	transcription elongation factor A protein 2	TCEA2		19.1753	19.2317	18.9583	19.3788	19.9143	19.5483	19.7376	20.064	19.9082	19.7244	19.1949	18.795	18.7314	19.3156	18.39	19.5055	19.4683	19.7341				1.29138	0.0925481	-0.492059	1.09668	0.0686751	0.665171	1.25659	0.0955724	-0.756924	biological regulation;biosynthetic process;cellular biosynthetic process;cellular macromolecule metabolic process;cellular metabolic process;cellular nitrogen compound metabolic process;cellular process;macromolecule metabolic process;metabolic process;nitrogen compound metabolic process;nucleic acid metabolic process;nucleobase-containing compound metabolic process;positive regulation of biologi…	binding;cation binding;DNA binding;ion binding;metal ion binding;nucleic acid binding;transition metal ion binding;zinc ion binding	cell part;centrosome;cytoplasmic part;cytoskeletal part;intracellular non-membrane-bounded organelle;intracellular organelle;intracellular organelle part;intracellular part;macromolecular complex;microtubule organizing center;non-membrane-bounded organelle;nuclear part;nucleoplasm;nucleoplasm part;organelle;organelle part;protein complex;transcription elongation factor complex	biological regulation;biosynthetic process;cellular metabolic process;cellular nitrogen compound metabolic process;cellular process;macromolecule metabolic process;metabolic process;nitrogen compound metabolic process;nucleobase-containing compound metabolic process;primary metabolic process;RNA metabolic process;transcription elongation, DNA-dependent	cell part;centrosome;intracellular non-membrane-bounded organelle;intracellular organelle;macromolecular complex;microtubule organizing center;nucleoplasm;organelle;protein complex;transcription elongation factor complex
P98179	RNA-binding protein 3	RBM3		22.7307	22.4675	22.3165	23.116	22.923	22.9517	22.9573	23.1912	22.8005	21.9722	21.9278	21.9707	23.4227	23.429	23.6279	23.6181	23.7471	23.916		+		1.65861	0.0539067	-0.491983	3.06736	0.00385185	1.02608	1.14823	0.112515	-0.267197	biological regulation;biosynthetic process;cellular biosynthetic process;cellular macromolecule biosynthetic process;cellular macromolecule metabolic process;cellular metabolic process;cellular nitrogen compound metabolic process;cellular process;cellular protein metabolic process;cellular response to chemical stimulus;cellular response to dsRNA;cellular response to organic substance;cellular res…	binding;nucleic acid binding;nucleotide binding;ribonucleoprotein binding;ribosomal large subunit binding;RNA binding	cell part;cell projection;cytoplasm;dendrite;intracellular membrane-bounded organelle;intracellular organelle;intracellular part;membrane-bounded organelle;neuron projection;nucleus;organelle	biological regulation;biosynthetic process;cellular metabolic process;cellular nitrogen compound metabolic process;cellular process;macromolecule metabolic process;metabolic process;nitrogen compound metabolic process;nucleobase-containing compound metabolic process;primary metabolic process;protein metabolic process;regulation of translation;response to abiotic stimulus;response to chemical stim…	cell part;cell projection;cytoplasm;intracellular membrane-bounded organelle;intracellular organelle;neuron projection;nucleus;organelle
O43707	Alpha-actinin-4	ACTN4		25.0605	24.9012	24.9662	25.493	25.4641	25.4221	25.0857	24.8958	24.8312	25.489	25.1401	25.0826	26.4979	26.117	26.569	25.9865	25.7552	26.2295	+			3.17456	0.0128889	-0.483771	0.946153	0.0966178	-0.299687	0.965644	0.156992	0.404254	actin cytoskeleton organization;actin filament bundle assembly;actin filament organization;actin filament-based process;biological regulation;blood coagulation;cell activation;cell junction assembly;cell junction organization;cell-cell junction assembly;cell-cell junction organization;cellular component assembly;cellular component assembly at cellular level;cellular component organization;cellula…	actin binding;actin filament binding;binding;calcium ion binding;cation binding;cytoskeletal protein binding;hormone receptor binding;identical protein binding;integrin binding;ion binding;ligand-dependent nuclear receptor transcription coactivator activity;metal ion binding;nuclear hormone receptor binding;nucleoside binding;protein binding;protein binding transcription factor activity;protein c…	actin filament bundle;actomyosin;adherens junction;anchoring junction;cell cortex part;cell junction;cell part;cell projection;cell-cell junction;cell-substrate adherens junction;cell-substrate junction;contractile fiber part;cortical cytoskeleton;cytoplasm;cytoplasmic membrane-bounded vesicle lumen;cytoplasmic part;cytoplasmic vesicle part;cytoskeletal part;cytoskeleton;extracellular membrane-bo…	biological regulation;cell activation;cell junction organization;cellular component assembly;cellular component organization;cellular process;coagulation;cytoskeleton organization;establishment of localization;exocytosis;multicellular organismal process;organelle organization;protein transport;regulation of body fluid levels;regulation of transport;response to chemical stimulus;response to stimul…	cell part;cell projection;cytoplasm;cytoskeleton;extracellular organelle;extracellular region;extracellular space;intracellular membrane-bounded organelle;intracellular non-membrane-bounded organelle;intracellular organelle;macromolecular complex;neuron projection;nucleus;organelle;protein complex;pseudopodium;ribonucleoprotein complex;vesicle	Adherens junction;Amoebiasis;Arrhythmogenic right ventricular cardiomyopathy (ARVC);Focal adhesion;Leukocyte transendothelial migration;Regulation of actin cytoskeleton;Systemic lupus erythematosus;Tight junction
Q13151	Heterogeneous nuclear ribonucleoprotein A0	HNRNPA0		21.4112	19.6648	21.6392	21.9583	21.3192	20.8656	22.5682	21.0474	20.4721	21.6394	20.289	20.0102	22.2679	20.8113	22.5351	22.1976	21.3641	20.4591				0.272806	0.662169	-0.47599	0.374179	0.436176	0.716382	0.292949	0.626453	0.531192	3'-UTR-mediated mRNA stabilization;biological regulation;cellular macromolecule metabolic process;cellular metabolic process;cellular nitrogen compound metabolic process;cellular process;defense response;gene expression;inflammatory response;macromolecule metabolic process;metabolic process;mRNA metabolic process;mRNA processing;mRNA stabilization;nitrogen compound metabolic process;nuclear mRNA …	AU-rich element binding;binding;enzyme binding;kinase binding;nucleic acid binding;nucleotide binding;protein binding;protein kinase binding;RNA binding	cell part;intracellular membrane-bounded organelle;intracellular organelle;intracellular organelle part;intracellular part;macromolecular complex;membrane-bounded organelle;nuclear part;nucleoplasm;nucleus;organelle;organelle part;ribonucleoprotein complex	biological regulation;cellular metabolic process;cellular nitrogen compound metabolic process;cellular process;macromolecule metabolic process;metabolic process;mRNA metabolic process;mRNA processing;nitrogen compound metabolic process;nucleobase-containing compound metabolic process;primary metabolic process;response to biotic stimulus;response to chemical stimulus;response to stimulus;response …	cell part;intracellular membrane-bounded organelle;intracellular organelle;macromolecular complex;nucleoplasm;nucleus;organelle;ribonucleoprotein complex
O95400	CD2 antigen cytoplasmic tail-binding protein 2	CD2BP2		19.5343	19.7614	19.7735	20.3817	19.9184	20.1632	19.4998	19.6702	19.7288	18.8475	19.3739	19.6272	20.4254	20.4961	20.4631	21.1142	20.7351	20.4615				1.3995	0.0798857	-0.464672	0.661664	0.193071	0.350063	0.744484	0.240131	-0.308732	assembly of spliceosomal tri-snRNP;biological regulation;cellular component assembly;cellular component assembly at cellular level;cellular component organization;cellular component organization at cellular level;cellular component organization or biogenesis;cellular component organization or biogenesis at cellular level;cellular macromolecular complex assembly;cellular macromolecular complex sub…	binding;ribonucleoprotein binding	cell part;cytoplasm;intracellular membrane-bounded organelle;intracellular organelle;intracellular organelle part;intracellular part;macromolecular complex;membrane-bounded organelle;nuclear part;nucleoplasm;nucleus;organelle;organelle part;ribonucleoprotein complex;small nuclear ribonucleoprotein complex;U5 snRNP	biological regulation;cellular component assembly;cellular component organization;cellular macromolecular complex assembly;cellular metabolic process;cellular nitrogen compound metabolic process;cellular process;macromolecular complex assembly;macromolecule metabolic process;metabolic process;mRNA metabolic process;mRNA processing;nitrogen compound metabolic process;nucleobase-containing compound…	cell part;cytoplasm;intracellular membrane-bounded organelle;intracellular organelle;macromolecular complex;nucleoplasm;nucleus;organelle;ribonucleoprotein complex;small nuclear ribonucleoprotein complex
P50897	Palmitoyl-protein thioesterase 1	PPT1	3.1.2.22	19.5914	19.2065	19.2782	19.601	20.038	19.81	19.9105	19.8151	19.8118	18.3374	19.1665	18.6821	17.8699	19.7963	20.6734	20.9903	20.1279	21.3742		+		1.2428	0.102426	-0.457631	2.00013	0.00780645	1.11714	0.696003	0.261917	-1.38427	adult behavior;adult locomotory behavior;anatomical structure development;associative learning;behavior;biological regulation;brain development;catabolic process;cation homeostasis;cell development;cellular catabolic process;cellular cation homeostasis;cellular chemical homeostasis;cellular component organization;cellular component organization or biogenesis;cellular developmental process;cellula…	acyl-CoA thioesterase activity;catalytic activity;CoA hydrolase activity;hydrolase activity;hydrolase activity, acting on ester bonds;palmitoyl-(protein) hydrolase activity;palmitoyl-CoA hydrolase activity;thiolester hydrolase activity	axon;cell body;cell part;cell projection;clathrin-coated vesicle;coated vesicle;cytoplasmic membrane-bounded vesicle;cytoplasmic part;cytoplasmic vesicle;cytosol;dendrite;extracellular membrane-bounded organelle;extracellular organelle;extracellular region;extracellular region part;extracellular space;extracellular vesicular exosome;Golgi apparatus;intracellular membrane-bounded organelle;intrace…	anatomical structure development;behavior;biological regulation;catabolic process;cell development;cellular component organization;cellular homeostasis;cellular ion homeostasis;cellular lipid metabolic process;cellular membrane organization;cellular metabolic process;cellular process;cofactor metabolic process;cofactor transport;developmental process;endocytosis;establishment of localization;home…	cell body;cell part;cell projection;cytoplasmic membrane-bounded vesicle;cytosol;extracellular organelle;extracellular region;extracellular space;Golgi apparatus;intracellular membrane-bounded organelle;intracellular organelle;lysosome;membrane;neuron projection;neuronal cell body;nucleus;organelle;vacuole;vesicle	Fatty acid elongation in mitochondria;Lysosome
P30153	serine/threonine-protein phosphatase 2A 65 kDa regulatory subunit A alpha isoform	PPP2R1A		23.6661	23.4117	23.7429	24.0591	24.1807	23.9404	24.3783	24.1016	24.1384	24.4207	23.9249	24.0211	23.5245	23.4329	23.3208	23.2814	23.1404	22.9318				1.68913	0.0508571	-0.453128	0.182848	0.742656	0.0838896	1.23323	0.0969498	0.308234	apoptosis;biological regulation;catabolic process;cell cycle;cell cycle process;cell death;cell surface receptor linked signaling pathway;cellular catabolic process;cellular component assembly;cellular component organization;cellular component organization at cellular level;cellular component organization or biogenesis;cellular component organization or biogenesis at cellular level;cellular lipid…	antigen binding;binding;catalytic activity;enzyme regulator activity;hydrolase activity;hydrolase activity, acting on ester bonds;phosphatase activity;phosphatase regulator activity;phosphoprotein phosphatase activity;phosphoric ester hydrolase activity;protein binding;protein dimerization activity;protein heterodimerization activity;protein phosphatase regulator activity;protein phosphatase type…	cell part;chromosomal part;chromosome, centromeric region;cytoplasmic part;cytoskeleton;cytosol;extracellular membrane-bounded organelle;extracellular organelle;extracellular region part;extracellular vesicular exosome;intracellular membrane-bounded organelle;intracellular non-membrane-bounded organelle;intracellular organelle;intracellular organelle part;intracellular part;macromolecular complex…	biological regulation;catabolic process;cell cycle;cell death;cellular component assembly;cellular component organization;cellular lipid metabolic process;cellular membrane organization;cellular metabolic process;cellular nitrogen compound metabolic process;cellular process;chromosome segregation;death;lipid metabolic process;macromolecular complex assembly;macromolecule metabolic process;macromo…	cell part;cytoskeleton;cytosol;extracellular organelle;intracellular membrane-bounded organelle;intracellular non-membrane-bounded organelle;intracellular organelle;macromolecular complex;membrane;mitochondrion;nucleus;organelle;protein complex;protein serine/threonine phosphatase complex;vesicle	Cell cycle - yeast;Chagas disease (American trypanosomiasis);Hepatitis C;Long-term depression;Meiosis - yeast;mRNA surveillance pathway;Oocyte meiosis;TGF-beta signaling pathway;Tight junction;Wnt signaling pathway
P62306	Small nuclear ribonucleoprotein F	SNRPF		21.7095	21.9047	22.19	22.559	22.0956	22.5062	22.2014	22.3808	22.569	21.8233	21.2182	21.2055	22.0624	22.3586	21.9337	21.9468	21.7471	21.9618		+		1.05029	0.139953	-0.452209	1.86786	0.0100146	0.968072	0.744926	0.240656	0.233008	biosynthetic process;cellular biosynthetic process;cellular component assembly;cellular component assembly at cellular level;cellular component organization;cellular component organization at cellular level;cellular component organization or biogenesis;cellular component organization or biogenesis at cellular level;cellular macromolecular complex assembly;cellular macromolecular complex subunit o…	binding;nucleic acid binding;RNA binding	catalytic step 2 spliceosome;cell part;cytoplasmic part;cytosol;intracellular organelle part;intracellular part;macromolecular complex;methylosome;methyltransferase complex;nuclear part;nucleoplasm;organelle part;pICln-Sm protein complex;protein complex;ribonucleoprotein complex;small nuclear ribonucleoprotein complex;small nucleolar ribonucleoprotein complex;SMN-Sm protein complex;spliceosomal c…	biosynthetic process;cellular component assembly;cellular component organization;cellular macromolecular complex assembly;cellular metabolic process;cellular nitrogen compound metabolic process;cellular process;macromolecular complex assembly;macromolecule metabolic process;metabolic process;mRNA metabolic process;mRNA processing;nitrogen compound metabolic process;nucleobase-containing compound …	cell part;cytosol;macromolecular complex;nucleoplasm;protein complex;ribonucleoprotein complex;small nuclear ribonucleoprotein complex;small nucleolar ribonucleoprotein complex;spliceosomal complex	Spliceosome
P11586	C-1-tetrahydrofolate synthase, cytoplasmic	MTHFD1	1.5.1.5;3.5.4.9;6.3.4.3	24.6028	24.493	24.7937	25.1651	25.1355	24.9398	24.8583	25.0925	24.8865	24.0612	24.2334	24.3381	24.6324	24.4816	24.7912	24.6134	24.7822	24.8293	+	+		1.79024	0.0430698	-0.450315	2.5922	0.00372603	0.734882	0.408098	0.474962	-0.106561	10-formyltetrahydrofolate biosynthetic process;10-formyltetrahydrofolate metabolic process;amine biosynthetic process;amine metabolic process;anatomical structure development;anatomical structure formation involved in morphogenesis;aromatic compound biosynthetic process;aspartate family amino acid biosynthetic process;aspartate family amino acid metabolic process;biosynthetic process;carboxylic a…	adenyl nucleotide binding;adenyl ribonucleotide binding;ATP binding;binding;catalytic activity;cyclohydrolase activity;formate-tetrahydrofolate ligase activity;hydrolase activity;hydrolase activity, acting on carbon-nitrogen (but not peptide) bonds;hydrolase activity, acting on carbon-nitrogen (but not peptide) bonds, in cyclic amidines;ligase activity;ligase activity, forming carbon-nitrogen bon…	cell part;cytoplasmic part;cytosol;extracellular membrane-bounded organelle;extracellular organelle;extracellular region part;extracellular vesicular exosome;intracellular membrane-bounded organelle;intracellular organelle;intracellular part;membrane;membrane-bounded organelle;membrane-bounded vesicle;mitochondrion;organelle;vesicle	amine metabolic process;anatomical structure development;anatomical structure formation involved in morphogenesis;biosynthetic process;cellular amino acid metabolic process;cellular aromatic compound metabolic process;cellular ketone metabolic process;cellular metabolic process;cellular nitrogen compound metabolic process;cellular process;cofactor metabolic process;developmental process;heterocyc…	cell part;cytosol;extracellular organelle;intracellular membrane-bounded organelle;intracellular organelle;membrane;mitochondrion;organelle;vesicle	One carbon pool by folate
P52272	Heterogeneous nuclear ribonucleoprotein M	HNRNPM		26.3569	26.4277	26.3311	26.7147	26.9987	26.7463	26.7802	26.8457	26.6442	26.4635	26.3134	26.2415	26.886	26.6331	26.7502	27.1303	26.717	27.0431	+	+		2.04564	0.0294752	-0.447978	2.0389	0.00764854	0.417221	0.642546	0.283905	-0.207027	alternative nuclear mRNA splicing, via spliceosome;cellular macromolecule metabolic process;cellular metabolic process;cellular nitrogen compound metabolic process;cellular process;gene expression;macromolecule metabolic process;metabolic process;mRNA metabolic process;mRNA processing;nitrogen compound metabolic process;nuclear mRNA splicing, via spliceosome;nucleic acid metabolic process;nucleob…	binding;nucleic acid binding;nucleotide binding;protein binding;protein domain specific binding;RNA binding	catalytic step 2 spliceosome;cell part;extracellular matrix;extracellular membrane-bounded organelle;extracellular organelle;extracellular region part;extracellular vesicular exosome;integral to membrane;integral to plasma membrane;intracellular non-membrane-bounded organelle;intracellular organelle;intracellular organelle part;intracellular part;intrinsic to membrane;intrinsic to plasma membrane…	cellular metabolic process;cellular nitrogen compound metabolic process;cellular process;macromolecule metabolic process;metabolic process;mRNA metabolic process;mRNA processing;nitrogen compound metabolic process;nucleobase-containing compound metabolic process;primary metabolic process;RNA metabolic process;RNA processing;RNA splicing	cell part;extracellular matrix;extracellular organelle;intracellular non-membrane-bounded organelle;intracellular organelle;macromolecular complex;membrane;nucleolus;nucleoplasm;organelle;ribonucleoprotein complex;spliceosomal complex;vesicle	Spliceosome
Q9Y4L1	Hypoxia up-regulated protein 1	HYOU1		22.1591	22.0636	21.7832	22.4327	22.6203	22.2869	20.8415	20.7344	20.4208	20.3489	21.0905	20.8752	22.3916	21.8066	22.164	23.2997	23.3239	23.6902			+	1.39658	0.0802429	-0.444704	0.156237	0.782033	-0.105958	2.46666	0.0244889	-1.31717	biological regulation;cellular component organization;cellular component organization or biogenesis;cellular macromolecule metabolic process;cellular membrane organization;cellular metabolic process;cellular process;cellular protein metabolic process;cellular response to chemical stimulus;cellular response to hypoxia;cellular response to organic substance;cellular response to oxygen levels;cellul…	adenyl nucleotide binding;adenyl ribonucleotide binding;ATP binding;binding;chaperone binding;nucleotide binding;protein binding;purine nucleotide binding;purine ribonucleoside triphosphate binding;purine ribonucleotide binding;ribonucleotide binding	adherens junction;anchoring junction;cell junction;cell part;cell-substrate adherens junction;cell-substrate junction;cytoplasmic membrane-bounded vesicle lumen;cytoplasmic part;cytoplasmic vesicle part;endocytic vesicle lumen;endoplasmic reticulum;endoplasmic reticulum lumen;endoplasmic reticulum part;extracellular membrane-bounded organelle;extracellular organelle;extracellular region;extracell…	biological regulation;cellular component organization;cellular membrane organization;cellular metabolic process;cellular process;endocytosis;establishment of localization;macromolecule metabolic process;membrane invagination;membrane organization;metabolic process;primary metabolic process;protein metabolic process;response to chemical stimulus;response to stimulus;response to stress;signal trans…	cell part;endoplasmic reticulum;extracellular organelle;extracellular region;intracellular membrane-bounded organelle;intracellular organelle;membrane;organelle;vesicle	Protein processing in endoplasmic reticulum
P18085	ADP-ribosylation factor 4	ARF4		23.305	23.2738	23.3038	23.8538	23.4684	23.8935	23.2593	24.1011	23.2946	23.2408	23.4673	23.7805	22.1075	22.1406	22.3424	23.0916	23.5358	23.1333			+	1.5113	0.0621802	-0.444401	0.060846	0.92108	0.055488	2.56983	0.0149333	-1.05675	activation of phospholipase D activity;anatomical structure development;biological regulation;brain development;cell migration;cell motility;cell surface receptor linked signaling pathway;cellular component movement;cellular component organization;cellular component organization at cellular level;cellular component organization or biogenesis;cellular component organization or biogenesis at cellul…	binding;catalytic activity;epidermal growth factor receptor binding;growth factor receptor binding;GTP binding;GTPase activity;guanyl nucleotide binding;guanyl ribonucleotide binding;hydrolase activity;hydrolase activity, acting on acid anhydrides;hydrolase activity, acting on acid anhydrides, in phosphorus-containing anhydrides;nucleoside-triphosphatase activity;nucleotide binding;protein bindin…	cell part;cell projection membrane;cell projection part;cytoplasmic part;cytosol;extracellular membrane-bounded organelle;extracellular organelle;extracellular region part;extracellular vesicular exosome;Golgi apparatus;intracellular membrane-bounded organelle;intracellular organelle;intracellular part;leading edge membrane;membrane;membrane part;membrane-bounded organelle;membrane-bounded vesicl…	anatomical structure development;biological regulation;cell motility;cellular component movement;cellular component organization;cellular metabolic process;cellular process;developmental process;establishment of localization;locomotion;macromolecule metabolic process;macromolecule modification;metabolic process;organelle organization;primary metabolic process;protein metabolic process;protein mod…	cell part;cytosol;extracellular organelle;Golgi apparatus;intracellular membrane-bounded organelle;intracellular organelle;membrane;organelle;vesicle
P62491	Ras-related protein Rab-11A	RAB11A		23.1845	23.3101	23.4148	23.7053	23.8141	23.7226	23.6246	23.8839	23.7639	23.8273	24.0149	23.7559	23.5827	23.6546	23.4942	23.3945	23.3342	23.5472	+			2.39752	0.0178495	-0.44415	0.431882	0.368317	-0.108608	0.902194	0.173805	0.151885	astral microtubule organization;biological regulation;cell cycle process;cell projection organization;cellular component assembly;cellular component assembly at cellular level;cellular component organization;cellular component organization at cellular level;cellular component organization or biogenesis;cellular component organization or biogenesis at cellular level;cellular localization;cellular …	binding;catalytic activity;cytoskeletal protein binding;GTP binding;GTPase activity;guanyl nucleotide binding;guanyl ribonucleotide binding;hydrolase activity;hydrolase activity, acting on acid anhydrides;hydrolase activity, acting on acid anhydrides, in phosphorus-containing anhydrides;microtubule binding;myosin binding;myosin V binding;nucleoside-triphosphatase activity;nucleotide binding;prote…	axon;cell division site part;cell part;cell projection;cleavage furrow;cytoplasmic membrane-bounded vesicle;cytoplasmic part;cytoplasmic vesicle;cytoplasmic vesicle membrane;cytoplasmic vesicle part;cytoskeletal part;cytosol;endocytic vesicle;endocytic vesicle membrane;endosomal part;endosome;endosome membrane;extracellular membrane-bounded organelle;extracellular organelle;extracellular region p…	biological regulation;cellular component assembly;cellular component organization;cellular localization;cellular membrane organization;cellular process;cytokinesis;cytoskeleton organization;establishment of localization;fluid transport;homeostatic process;localization;membrane organization;metabolic process;multicellular organismal process;organelle assembly;organelle organization;plasma membrane…	cell part;cell projection;cytoplasmic membrane-bounded vesicle;cytosol;endosome;extracellular organelle;Golgi apparatus;intracellular membrane-bounded organelle;intracellular organelle;macromolecular complex;membrane;mitochondrion;neuron projection;organelle;plasma membrane;protein complex;vesicle	Endocrine and other factor-regulated calcium reabsorption;Endocytosis;Pancreatic secretion;Vasopressin-regulated water reabsorption
P17812	CTP synthase 1	CTPS1	6.3.4.2	21.5175	21.5963	21.4646	22.2875	22.215	21.3998	21.9541	21.2729	21.4684	21.3494	20.8991	20.7709	21.6834	21.3302	21.3461	20.7304	20.939	20.8084			+	0.700874	0.272985	-0.441338	0.977162	0.0903511	0.558652	2.06819	0.0265036	0.627281	amine metabolic process;B cell activation;B cell proliferation;biosynthetic process;carboxylic acid metabolic process;cell activation;cell proliferation;cellular amine metabolic process;cellular amino acid metabolic process;cellular biosynthetic process;cellular ketone metabolic process;cellular metabolic process;cellular nitrogen compound biosynthetic process;cellular nitrogen compound metabolic…	adenyl nucleotide binding;adenyl ribonucleotide binding;ATP binding;binding;catalytic activity;CTP synthase activity;ligase activity;ligase activity, forming carbon-nitrogen bonds;nucleotide binding;purine nucleotide binding;purine ribonucleoside triphosphate binding;purine ribonucleotide binding;ribonucleotide binding	cell part;cytoplasmic part;cytosol;intracellular part;membrane	amine metabolic process;biosynthetic process;cell activation;cell proliferation;cellular amino acid metabolic process;cellular ketone metabolic process;cellular metabolic process;cellular nitrogen compound metabolic process;cellular process;heterocycle metabolic process;immune system process;metabolic process;nitrogen compound metabolic process;nucleobase-containing compound metabolic process;nuc…	cell part;cytosol;membrane	Pyrimidine metabolism
P09417	dihydropteridine reductase	QDPR	1.5.1.34	19.8045	20.2691	20.0727	20.3343	20.592	20.5405	19.952	20.0135	20.1613	20.6036	20.0421	19.7875	18.3019	17.7073	18.3079	17.4517	18.3322	17.8055				1.32111	0.0880608	-0.440148	0.153235	0.78345	-0.102119	0.304578	0.608926	0.242583	amine catabolic process;amine metabolic process;anatomical structure development;aromatic amino acid family catabolic process;aromatic amino acid family metabolic process;aromatic compound biosynthetic process;aromatic compound catabolic process;biosynthetic process;carboxylic acid catabolic process;carboxylic acid metabolic process;catabolic process;cellular amine metabolic process;cellular amin…	6,7-dihydropteridine reductase activity;binding;catalytic activity;coenzyme binding;cofactor binding;electron carrier activity;NAD binding;NADH binding;NADP binding;NADPH binding;nucleotide binding;oxidoreductase activity;oxidoreductase activity, acting on the CH-NH group of donors;oxidoreductase activity, acting on the CH-NH group of donors, NAD or NADP as acceptor	cell part;cell projection;cytoplasm;cytoplasmic part;cytosol;extracellular membrane-bounded organelle;extracellular organelle;extracellular region part;extracellular vesicular exosome;intracellular membrane-bounded organelle;intracellular organelle;intracellular part;membrane-bounded organelle;membrane-bounded vesicle;mitochondrion;neuron projection;organelle;vesicle	amine metabolic process;anatomical structure development;biosynthetic process;catabolic process;cellular amino acid metabolic process;cellular aromatic compound metabolic process;cellular ketone metabolic process;cellular metabolic process;cellular nitrogen compound metabolic process;cellular process;cofactor metabolic process;developmental process;heterocycle metabolic process;metabolic process;…	cell part;cell projection;cytoplasm;cytosol;extracellular organelle;intracellular membrane-bounded organelle;intracellular organelle;mitochondrion;neuron projection;organelle;vesicle	Folate biosynthesis
P12268	inosine-5'-monophosphate dehydrogenase 2	IMPDH2	1.1.1.205	24.8407	25.2074	25.6228	25.5914	25.6458	25.7418	25.4599	25.5249	25.265	24.6686	24.6251	24.4996	23.3466	23.437	23.3311	24.1583	24.1591	24.3677		+	+	0.882502	0.193774	-0.436057	3.03577	0.00371429	0.818845	3.42869	0.00714286	-0.856796	anatomical structure development;biosynthetic process;cell activation;cell proliferation;cellular aromatic compound metabolic process;cellular biosynthetic process;cellular component assembly;cellular component organization;cellular component organization or biogenesis;cellular metabolic process;cellular nitrogen compound biosynthetic process;cellular nitrogen compound metabolic process;cellular …	binding;catalytic activity;cation binding;DNA binding;IMP dehydrogenase activity;ion binding;metal ion binding;nucleic acid binding;nucleotide binding;oxidoreductase activity;oxidoreductase activity, acting on CH-OH group of donors;oxidoreductase activity, acting on the CH-OH group of donors, NAD or NADP as acceptor;RNA binding	cell part;cytoplasm;cytoplasmic part;cytosol;extracellular membrane-bounded organelle;extracellular organelle;extracellular region part;extracellular vesicular exosome;intracellular membrane-bounded organelle;intracellular organelle;intracellular organelle part;intracellular part;membrane;membrane-bounded organelle;membrane-bounded vesicle;microbody;microbody membrane;microbody part;nucleus;organ…	anatomical structure development;biosynthetic process;cell activation;cell proliferation;cellular aromatic compound metabolic process;cellular component assembly;cellular component organization;cellular metabolic process;cellular nitrogen compound metabolic process;cellular process;developmental process;heterocycle metabolic process;immune system process;macromolecular complex assembly;metabolic …	cell part;cytoplasm;cytosol;extracellular organelle;intracellular membrane-bounded organelle;intracellular organelle;membrane;microbody;nucleus;organelle;vesicle	Drug metabolism - other enzymes;Purine metabolism
P52209	6-phosphogluconate dehydrogenase, decarboxylating	PGD	1.1.1.44	23.7003	24.038	23.8668	24.2697	24.3328	24.3024	25.2452	25.2497	25.2245	25.1755	25.1843	24.8122	24.0066	23.7391	23.7629	23.7077	23.7448	23.9944	+			1.9214	0.0378581	-0.433268	0.674599	0.186247	0.1825	0.0573051	0.934856	0.0205777	alcohol biosynthetic process;alcohol catabolic process;alcohol metabolic process;aldonic acid metabolic process;biosynthetic process;carbohydrate biosynthetic process;carbohydrate catabolic process;carbohydrate metabolic process;carboxylic acid metabolic process;catabolic process;cellular biosynthetic process;cellular carbohydrate biosynthetic process;cellular carbohydrate catabolic process;cellu…	binding;catalytic activity;coenzyme binding;cofactor binding;NADP binding;nucleotide binding;oxidoreductase activity;oxidoreductase activity, acting on CH-OH group of donors;oxidoreductase activity, acting on the CH-OH group of donors, NAD or NADP as acceptor;phosphogluconate dehydrogenase (decarboxylating) activity	cell part;cytoplasmic part;cytosol;extracellular membrane-bounded organelle;extracellular organelle;extracellular region part;extracellular vesicular exosome;intracellular membrane-bounded organelle;intracellular organelle;intracellular part;membrane-bounded organelle;membrane-bounded vesicle;nucleus;organelle;vesicle	alcohol metabolic process;biosynthetic process;carbohydrate metabolic process;catabolic process;cellular ketone metabolic process;cellular metabolic process;cellular nitrogen compound metabolic process;cellular process;cofactor metabolic process;heterocycle metabolic process;metabolic process;nitrogen compound metabolic process;nucleobase-containing compound metabolic process;nucleobase-containin…	cell part;cytosol;extracellular organelle;intracellular membrane-bounded organelle;intracellular organelle;nucleus;organelle;vesicle	Glutathione metabolism;Pentose phosphate pathway
Q92945	Far upstream element-binding protein 2	KHSRP		24.1187	24.1538	24.2876	24.4385	24.7219	24.6932	24.0682	24.2162	24.1584	23.7363	23.6385	24.029	25.1526	25.002	24.9262	25.2577	25.0996	24.9968	+	+		1.84818	0.0403832	-0.431233	1.29876	0.0435481	0.346344	0.379145	0.503108	-0.0910861	biological regulation;biosynthetic process;catabolic process;cellular biosynthetic process;cellular catabolic process;cellular macromolecule biosynthetic process;cellular macromolecule catabolic process;cellular macromolecule metabolic process;cellular metabolic process;cellular nitrogen compound metabolic process;cellular process;establishment of localization;establishment of RNA localization;ge…	binding;DNA binding;mRNA binding;nucleic acid binding;RNA binding	cell part;cytoplasmic part;cytosol;intracellular non-membrane-bounded organelle;intracellular organelle;intracellular organelle part;intracellular part;macromolecular complex;membrane;non-membrane-bounded organelle;nuclear part;nucleoplasm;organelle;organelle part;ribonucleoprotein complex;RNA granule;stress granule	biological regulation;biosynthetic process;catabolic process;cellular metabolic process;cellular nitrogen compound metabolic process;cellular process;establishment of localization;macromolecule metabolic process;metabolic process;mRNA metabolic process;mRNA processing;nitrogen compound metabolic process;nucleobase-containing compound metabolic process;nucleobase-containing compound transport;prim…	cell part;cytosol;intracellular non-membrane-bounded organelle;intracellular organelle;macromolecular complex;membrane;nucleoplasm;organelle;ribonucleoprotein complex
Q13263	Transcription intermediary factor 1-beta	TRIM28	6.3.2.-	24.5284	24.7505	24.8722	25.057	25.0168	25.3642	24.6656	25.4341	25.1055	23.5001	24.0762	24.1168	24.6644	24.7643	24.7813	24.8338	24.8346	24.6966		+		1.34717	0.085529	-0.428989	1.76309	0.0127864	1.17071	0.369364	0.52071	-0.0517178	anatomical structure morphogenesis;biological regulation;biosynthetic process;cell morphogenesis;cell morphogenesis involved in differentiation;cellular biosynthetic process;cellular component assembly;cellular component morphogenesis;cellular component organization;cellular component organization or biogenesis;cellular developmental process;cellular macromolecule metabolic process;cellular metab…	acid-amino acid ligase activity;binding;catalytic activity;cation binding;chromo shadow domain binding;DNA binding;enzyme binding;ion binding;kinase activity;Krueppel-associated box domain binding;ligase activity;ligase activity, forming carbon-nitrogen bonds;metal ion binding;nucleic acid binding;nucleic acid binding transcription factor activity;phosphotransferase activity, alcohol group as acc…	cell part;chromatin;chromosomal part;euchromatin;heterochromatin;intracellular membrane-bounded organelle;intracellular organelle;intracellular organelle part;intracellular part;membrane-bounded organelle;nuclear chromatin;nuclear chromosome part;nuclear euchromatin;nuclear heterochromatin;nuclear part;nucleoplasm;nucleus;organelle;organelle part	anatomical structure morphogenesis;biological regulation;biosynthetic process;cell morphogenesis;cellular component assembly;cellular component morphogenesis;cellular component organization;cellular metabolic process;cellular nitrogen compound metabolic process;cellular process;developmental process;DNA metabolic process;DNA modification;DNA repair;immune system process;macromolecular complex ass…	cell part;intracellular membrane-bounded organelle;intracellular organelle;nucleoplasm;nucleus;organelle
P05556-1	Integrin beta-1	ITGB1		23.2929	22.9657	23.256	23.6547	23.4541	23.6841	24.3957	24.4612	24.247	24.9476	24.7203	24.5498	23.5347	23.5613	23.4932	24.4062	24.0122	24.2063		+	+	1.55474	0.0583738	-0.426079	1.32152	0.0423863	-0.371236	2.37782	0.0235918	-0.678487	actin cytoskeleton organization;actin filament-based process;actomyosin structure organization;anatomical structure homeostasis;anatomical structure morphogenesis;associative learning;axon extension;axon guidance;B cell activation;B cell differentiation;behavior;biological adhesion;biological regulation;blood coagulation;blood vessel endothelial cell migration;calcium ion homeostasis;calcium-inde…	actin binding;binding;cation binding;cell adhesion molecule binding;cytoskeletal protein binding;enzyme binding;ion binding;metal ion binding;peptide binding;protease binding;protein binding;protein dimerization activity;protein heterodimerization activity;receptor activity;viral receptor activity	acrosomal vesicle;adherens junction;alpha10-beta1 integrin complex;alpha11-beta1 integrin complex;alpha1-beta1 integrin complex;alpha2-beta1 integrin complex;alpha3-beta1 integrin complex;alpha7-beta1 integrin complex;alpha8-beta1 integrin complex;alpha9-beta1 integrin complex;anchoring junction;basement membrane;cell division site part;cell junction;cell part;cell projection;cell projection memb…	anatomical structure morphogenesis;behavior;biological adhesion;biological regulation;cell activation;cell adhesion;cell communication;cell differentiation;cell growth;cell junction organization;cell morphogenesis;cell motility;cellular component assembly;cellular component morphogenesis;cellular component movement;cellular component organization;cellular homeostasis;cellular ion homeostasis;cell…	cell part;cell projection;cell surface;cytoplasm;cytoplasmic membrane-bounded vesicle;endosome;extracellular organelle;filopodium;intracellular membrane-bounded organelle;intracellular organelle;macromolecular complex;membrane;neuron projection;organelle;plasma membrane;protein complex;receptor complex;synapse;vesicle	Arrhythmogenic right ventricular cardiomyopathy (ARVC);Axon guidance;Bacterial invasion of epithelial cells;Cell adhesion molecules (CAMs);Dilated cardiomyopathy;ECM-receptor interaction;Focal adhesion;Hypertrophic cardiomyopathy (HCM);Leishmaniasis;Leukocyte transendothelial migration;Pathogenic Escherichia coli infection;Pathways in cancer;Phagosome;Regulation of actin cytoskeleton;Shigellosis;…
P30101	Protein disulfide-isomerase A3	PDIA3	5.3.4.1	25.749	25.8496	25.6911	26.0006	26.3212	26.2341	25.8684	26.1323	25.8939	25.9135	25.5403	25.749	26.1657	25.9978	26.0659	26.1398	26.1614	26.2402	+			1.7816	0.0445517	-0.422089	0.776883	0.142477	0.230653	0.838537	0.201807	-0.103985	antigen processing and presentation;antigen processing and presentation of exogenous antigen;antigen processing and presentation of exogenous peptide antigen;antigen processing and presentation of exogenous peptide antigen via MHC class I;antigen processing and presentation of exogenous peptide antigen via MHC class I, TAP-dependent;antigen processing and presentation of peptide antigen;antigen p…	catalytic activity;cysteine-type endopeptidase activity;cysteine-type peptidase activity;disulfide oxidoreductase activity;endopeptidase activity;hydrolase activity;hydrolase activity, acting on ester bonds;intramolecular oxidoreductase activity;intramolecular oxidoreductase activity, interconverting keto- and enol-groups;intramolecular oxidoreductase activity, transposing S-S bonds;isomerase act…	adherens junction;anchoring junction;cell junction;cell part;cell surface;cell-substrate adherens junction;cell-substrate junction;cytoplasmic membrane-bounded vesicle;cytoplasmic part;cytoplasmic vesicle;endoplasmic reticulum;endoplasmic reticulum lumen;endoplasmic reticulum part;extracellular membrane-bounded organelle;extracellular organelle;extracellular region part;extracellular vesicular ex…	biological regulation;carbohydrate metabolic process;cellular homeostasis;cellular metabolic process;cellular process;establishment of localization;homeostatic process;immune system process;macromolecule metabolic process;macromolecule modification;metabolic process;nuclear transport;nucleocytoplasmic transport;peptidyl-amino acid modification;primary metabolic process;protein folding;protein gly…	cell part;cell surface;cytoplasmic membrane-bounded vesicle;endoplasmic reticulum;extracellular organelle;intracellular membrane-bounded organelle;intracellular organelle;nucleus;organelle;vesicle	Antigen processing and presentation;Protein processing in endoplasmic reticulum
P30084	Enoyl-CoA hydratase, mitochondrial	ECHS1	4.2.1.17	21.851	21.7184	21.8543	22.2517	22.1995	22.2365	21.8528	21.9287	21.9626	21.7033	21.2255	21.4597	21.8962	22.2834	22.1169	22.0798	21.75	21.5878	+	+		3.05388	0.0158095	-0.421366	1.47795	0.0263802	0.451833	0.733239	0.242987	0.292971	carboxylic acid catabolic process;carboxylic acid metabolic process;catabolic process;cellular catabolic process;cellular ketone metabolic process;cellular lipid catabolic process;cellular lipid metabolic process;cellular metabolic process;cellular process;fatty acid beta-oxidation;fatty acid catabolic process;fatty acid metabolic process;fatty acid oxidation;lipid catabolic process;lipid metabol…	carbon-oxygen lyase activity;catalytic activity;enoyl-CoA hydratase activity;hydro-lyase activity;lyase activity	cell part;cytoplasmic part;extracellular membrane-bounded organelle;extracellular organelle;extracellular region part;extracellular vesicular exosome;intracellular membrane-bounded organelle;intracellular organelle;intracellular organelle lumen;intracellular organelle part;intracellular part;membrane-bounded organelle;membrane-bounded vesicle;membrane-enclosed lumen;mitochondrial matrix;mitochond…	catabolic process;cellular ketone metabolic process;cellular lipid metabolic process;cellular metabolic process;cellular process;lipid metabolic process;metabolic process;organic acid metabolic process;primary metabolic process;small molecule metabolic process	cell part;extracellular organelle;intracellular membrane-bounded organelle;intracellular organelle;mitochondrion;organelle;vesicle	Aminobenzoate degradation;Benzoate degradation;beta-Alanine metabolism;Butanoate metabolism;Caprolactam degradation;Fatty acid elongation in mitochondria;Fatty acid metabolism;Lysine degradation;Propanoate metabolism;Tryptophan metabolism;Valine, leucine and isoleucine degradation
P84103	Serine/arginine-rich splicing factor 3	SRSF3		24.4389	24.364	24.7333	25.1533	24.7891	24.8542	25.664	25.1594	25.1399	24.5627	24.8102	24.7472	24.893	25.1317	25.2397	25.177	25.1616	25.2378		+		1.24103	0.101347	-0.420124	1.51849	0.0237542	0.614439	0.422364	0.461692	-0.103996	biosynthetic process;cellular biosynthetic process;cellular macromolecule biosynthetic process;cellular macromolecule metabolic process;cellular metabolic process;cellular nitrogen compound metabolic process;cellular process;establishment of localization;establishment of localization in cell;establishment of RNA localization;gene expression;intracellular transport;macromolecule biosynthetic proce…	binding;nucleic acid binding;nucleotide binding;RNA binding	cell part;cytoplasm;intracellular organelle part;intracellular part;nuclear part;nucleoplasm;organelle part	biosynthetic process;cellular metabolic process;cellular nitrogen compound metabolic process;cellular process;establishment of localization;macromolecule metabolic process;metabolic process;mRNA metabolic process;mRNA processing;nitrogen compound metabolic process;nuclear transport;nucleobase-containing compound metabolic process;nucleobase-containing compound transport;nucleocytoplasmic transpor…	cell part;cytoplasm;nucleoplasm	Spliceosome
P08670	Vimentin	VIM		29.5576	29.5828	29.5951	29.986	29.9856	29.9861	28.9384	28.9371	28.8913	30.8388	30.8082	31.0572	26.7051	26.8683	26.6397	30.0824	30.0986	30.0625	+	+	+	5.49318	0	-0.407412	4.80173	0	-1.97913	5.97	0	-3.34343	actin filament-based movement;actin filament-based process;actin-mediated cell contraction;actin-myosin filament sliding;anatomical structure development;apoptosis;astrocyte development;astrocyte differentiation;Bergmann glial cell differentiation;biological regulation;cell death;cell development;cell differentiation;cellular component disassembly;cellular component disassembly at cellular level;…	binding;double-stranded RNA binding;glycoprotein binding;identical protein binding;nucleic acid binding;protein binding;protein C-terminus binding;RNA binding;scaffold protein binding;structural constituent of cytoskeleton;structural constituent of eye lens;structural molecule activity	adherens junction;anchoring junction;cell junction;cell leading edge;cell part;cell projection;cell-substrate adherens junction;cell-substrate junction;cytoplasm;cytoplasmic part;cytoskeletal part;cytoskeleton;cytosol;extracellular membrane-bounded organelle;extracellular organelle;extracellular region part;extracellular vesicular exosome;focal adhesion;intermediate filament;intermediate filament…	anatomical structure development;biological regulation;cell death;cell development;cell differentiation;cellular component disassembly;cellular component movement;cellular component organization;cellular process;cytoskeleton organization;death;developmental process;organelle organization;response to stimulus;signal transduction;viral reproduction	cell leading edge;cell part;cell projection;cytoplasm;cytoskeleton;cytosol;extracellular organelle;intracellular membrane-bounded organelle;intracellular non-membrane-bounded organelle;intracellular organelle;macromolecular complex;membrane;microbody;neuron projection;organelle;peroxisome;plasma membrane;protein complex;vesicle
Q9UL25	Ras-related protein Rab-21	RAB21		20.5822	20.8774	21.2329	21.3845	21.2334	21.2951	21.0267	21.3325	21.3867	21.1171	20.908	20.8202	21.4753	21.5626	21.4698	21.5669	21.1657	21.249				0.987425	0.162708	-0.40682	0.987466	0.0892911	0.3002	0.626974	0.291775	0.175339	biological regulation;cellular process;cellular response to stimulus;establishment of localization;establishment of localization in cell;establishment of protein localization;intracellular protein transport;intracellular signal transduction;intracellular transport;metabolic process;positive regulation of biological process;positive regulation of cellular component organization;positive regulation…	binding;catalytic activity;GDP binding;GTP binding;GTPase activity;guanyl nucleotide binding;guanyl ribonucleotide binding;hydrolase activity;hydrolase activity, acting on acid anhydrides;hydrolase activity, acting on acid anhydrides, in phosphorus-containing anhydrides;nucleoside-triphosphatase activity;nucleotide binding;purine nucleotide binding;purine ribonucleoside triphosphate binding;purin…	adherens junction;anchoring junction;cell division site part;cell junction;cell part;cell-substrate adherens junction;cell-substrate junction;cleavage furrow;cytoplasmic part;cytoplasmic vesicle membrane;cytoplasmic vesicle part;endoplasmic reticulum membrane;endoplasmic reticulum part;endosome;extracellular membrane-bounded organelle;extracellular organelle;extracellular region part;extracellula…	biological regulation;cellular process;establishment of localization;metabolic process;protein transport;regulation of transport;response to stimulus;signal transduction;transport	cell part;endosome;extracellular organelle;intracellular membrane-bounded organelle;intracellular organelle;membrane;organelle;vesicle
P82979	SAP domain-containing ribonucleoprotein	SARNP		23.1206	23.188	23.4685	23.7259	23.5903	23.6762	24.0189	23.9307	23.9114	23.2684	23.0112	23.1684	23.4217	23.8729	23.4513	23.1847	23.5736	23.4215		+		1.62926	0.0523781	-0.405141	3.22126	0.00472727	0.804319	0.438567	0.445617	0.188686	biological regulation;biosynthetic process;cellular biosynthetic process;cellular macromolecule biosynthetic process;cellular macromolecule metabolic process;cellular metabolic process;cellular nitrogen compound metabolic process;cellular process;establishment of localization;establishment of localization in cell;establishment of RNA localization;intracellular transport;macromolecule biosynthetic…	binding;DNA binding;nucleic acid binding	cell part;intracellular membrane-bounded organelle;intracellular organelle;intracellular organelle part;intracellular part;macromolecular complex;membrane-bounded organelle;nuclear body;nuclear part;nuclear speck;nucleoplasm;nucleoplasm part;nucleus;organelle;organelle part;protein complex;transcription export complex	biological regulation;biosynthetic process;cellular metabolic process;cellular nitrogen compound metabolic process;cellular process;establishment of localization;macromolecule metabolic process;metabolic process;nitrogen compound metabolic process;nuclear transport;nucleobase-containing compound metabolic process;nucleobase-containing compound transport;nucleocytoplasmic transport;primary metabol…	cell part;intracellular membrane-bounded organelle;intracellular organelle;macromolecular complex;nucleoplasm;nucleus;organelle;protein complex;transcription export complex
Q96S97	myeloid-associated differentiation marker	MYADM		18.4466	18.6451	17.2445	18.0902	18.8088	18.6291	19.1211	18.1551	19.3035	20.2858	17.4498	19.5201	20.7968	20.3366	20.7853	20.4276	20.4336	21.1911				0.336124	0.580967	-0.397288	NaN	1	0	0.0518637	0.94152	-0.044534	anatomical structure development;biological regulation;cell development;cellular component organization;cellular component organization or biogenesis;cellular developmental process;cellular membrane organization;cellular process;developmental process;endothelial cell development;epithelial cell development;establishment of endothelial barrier;establishment of localization;establishment of localiz…		cell cortex part;cell junction;cell part;cell projection;cell-cell junction;cortical actin cytoskeleton;cortical cytoskeleton;cytoplasmic part;cytoskeletal part;cytoskeleton;extracellular membrane-bounded organelle;extracellular organelle;extracellular region part;extracellular vesicular exosome;integral to membrane;intracellular non-membrane-bounded organelle;intracellular organelle;intracellula…	anatomical structure development;biological regulation;cell development;cellular component organization;cellular membrane organization;cellular process;developmental process;establishment of localization;membrane organization;protein targeting;protein transport;regulation of organelle organization;regulation of protein modification process;transport	cell part;cell projection;cytoskeleton;extracellular organelle;intracellular non-membrane-bounded organelle;intracellular organelle;membrane;organelle;plasma membrane;vesicle
Q9BWF3-1	RNA-binding protein 4	RBM4		18.412	19.9821	20.3362	18.2711	20.7164	20.9308	18.4304	21.2788	20.5217	20.4626	20.6068	20.1381	20.3173	20.8289	20.2483	20.3036	20.5709	19.8492				0.14133	0.83751	-0.396001	0.139578	0.800564	-0.325581	0.329766	0.573864	0.223585	biological regulation;cap-independent translational initiation;cell differentiation;cellular developmental process;cellular macromolecule metabolic process;cellular metabolic process;cellular nitrogen compound metabolic process;cellular process;cellular response to stimulus;cellular response to stress;cytoplasmic translational initiation;developmental process;entrainment of circadian clock;entrai…	binding;cation binding;ion binding;metal ion binding;miRNA binding;mRNA 3'-UTR binding;mRNA binding;nucleic acid binding;nucleotide binding;RNA binding;transition metal ion binding;zinc ion binding	cell part;cytoplasm;cytoplasmic part;intracellular membrane-bounded organelle;intracellular non-membrane-bounded organelle;intracellular organelle;intracellular organelle part;intracellular part;macromolecular complex;membrane-bounded organelle;non-membrane-bounded organelle;nuclear body;nuclear part;nuclear speck;nucleolus;nucleoplasm;nucleoplasm part;nucleus;organelle;organelle part;ribonucleop…	biological regulation;cell differentiation;cellular metabolic process;cellular nitrogen compound metabolic process;cellular process;developmental process;macromolecule metabolic process;metabolic process;mRNA metabolic process;mRNA processing;nitrogen compound metabolic process;nucleobase-containing compound metabolic process;primary metabolic process;regulation of translation;regulation of trans…	cell part;cytoplasm;intracellular membrane-bounded organelle;intracellular non-membrane-bounded organelle;intracellular organelle;macromolecular complex;nucleolus;nucleoplasm;nucleus;organelle;ribonucleoprotein complex
Q96FJ2	Dynein light chain 2, cytoplasmic	DYNLL2		22.5281	22.3998	22.9458	23.0994	22.9655	22.9967	22.8205	22.8538	23.0067	22.5355	22.6197	22.4209	21.6333	23.3331	22.9033	22.8246	19.764	22.2901		+		1.09719	0.131133	-0.395981	1.97595	0.00771315	0.368282	0.392147	0.491153	0.996994	antigen processing and presentation;antigen processing and presentation of exogenous antigen;antigen processing and presentation of exogenous peptide antigen;antigen processing and presentation of exogenous peptide antigen via MHC class II;antigen processing and presentation of peptide antigen;antigen processing and presentation of peptide antigen via MHC class II;antigen processing and presentat…	catalytic activity;hydrolase activity;hydrolase activity, acting on acid anhydrides;hydrolase activity, acting on acid anhydrides, in phosphorus-containing anhydrides;motor activity;nucleoside-triphosphatase activity;pyrophosphatase activity	cell part;cell projection;centrosome;cilium;cytoplasmic part;cytoskeletal part;cytosol;dynein complex;intracellular membrane-bounded organelle;intracellular non-membrane-bounded organelle;intracellular organelle;intracellular organelle part;intracellular part;macromolecular complex;membrane;membrane-bounded organelle;microtubule;microtubule associated complex;microtubule organizing center;myosin …	cell death;cell recognition;cellular component organization;cellular process;death;establishment of localization;immune system process;organelle organization;transport	cell part;cell projection;centrosome;cilium;cytosol;intracellular membrane-bounded organelle;intracellular non-membrane-bounded organelle;intracellular organelle;macromolecular complex;membrane;microtubule organizing center;nucleus;organelle;plasma membrane;protein complex	Vasopressin-regulated water reabsorption
P49588	Alanine--tRNA ligase, cytoplasmic	AARS	6.1.1.7	20.3816	20.8456	20.5641	20.9208	21.4584	20.5908	21.3416	21.05	20.5675	20.9208	20.75	20.9007	21.299	20.6456	20.4357	21.3645	20.8701	21.765				0.615611	0.315216	-0.392865	0.2165	0.688979	0.12919	0.667311	0.272813	-0.539768	alanyl-tRNA aminoacylation;amine metabolic process;amino acid activation;anatomical structure development;biological regulation;carboxylic acid metabolic process;cellular amine metabolic process;cellular amino acid metabolic process;cellular ketone metabolic process;cellular macromolecule metabolic process;cellular metabolic process;cellular nitrogen compound metabolic process;cellular process;ce…	adenyl nucleotide binding;adenyl ribonucleotide binding;alanine-tRNA ligase activity;amine binding;amino acid binding;aminoacyl-tRNA editing activity;aminoacyl-tRNA ligase activity;ATP binding;binding;carboxylic acid binding;carboxylic ester hydrolase activity;catalytic activity;cation binding;hydrolase activity;hydrolase activity, acting on ester bonds;ion binding;ligase activity;ligase activity…	cell part;cytoplasm;cytoplasmic part;cytosol;extracellular membrane-bounded organelle;extracellular organelle;extracellular region part;extracellular vesicular exosome;intracellular part;membrane;membrane-bounded organelle;membrane-bounded vesicle;organelle;vesicle	amine metabolic process;anatomical structure development;biological regulation;cellular amino acid metabolic process;cellular ketone metabolic process;cellular metabolic process;cellular nitrogen compound metabolic process;cellular process;developmental process;macromolecule metabolic process;macromolecule modification;metabolic process;molting cycle;multicellular organismal process;neurological …	cell part;cytoplasm;cytosol;extracellular organelle;membrane;organelle;vesicle	Aminoacyl-tRNA biosynthesis
Q01082-1	Spectrin beta chain, non-erythrocytic 1	SPTBN1		23.7699	23.8169	23.9549	24.2106	24.2734	24.2208	23.2854	23.3192	23.3369	23.6221	23.6491	23.8068	24.3814	24.4249	24.3288	24.4813	24.6068	24.4627	+	+		2.5617	0.0142785	-0.387735	2.50464	0.00346497	-0.378797	1.22566	0.0981722	-0.138544	actin filament capping;axon guidance;biological regulation;cell cycle cytokinesis;cell cycle process;cellular component assembly;cellular component assembly at cellular level;cellular component organization;cellular component organization at cellular level;cellular component organization or biogenesis;cellular component organization or biogenesis at cellular level;cellular macromolecule metabolic…	actin binding;ankyrin binding;binding;cytoskeletal protein binding;enzyme binding;GTPase binding;lipid binding;phospholipid binding;protein binding;structural constituent of cytoskeleton;structural molecule activity	axolemma;axon part;cell cortex part;cell part;cell projection membrane;cell projection part;contractile fiber part;cuticular plate;cytoplasm;cytoplasmic part;cytoskeletal part;cytoskeleton;cytosol;extracellular membrane-bounded organelle;extracellular organelle;extracellular region part;extracellular vesicular exosome;intracellular non-membrane-bounded organelle;intracellular organelle;intracellu…	biological regulation;cellular component assembly;cellular component organization;cellular membrane organization;cellular metabolic process;cellular process;cytokinesis;establishment of localization;Golgi vesicle transport;locomotion;macromolecule metabolic process;macromolecule modification;membrane organization;metabolic process;nuclear transport;nucleocytoplasmic transport;phosphorus metabolic…	cell part;cytoplasm;cytoskeleton;cytosol;extracellular organelle;intracellular non-membrane-bounded organelle;intracellular organelle;macromolecular complex;nucleolus;organelle;protein complex;vesicle
P62140	Serine/threonine-protein phosphatase PP1-beta catalytic subunit	PPP1CB	3.1.3.16;3.1.3.53	22.6432	22.2328	22.0682	22.5555	23.2307	22.3086	22.2233	21.4717	22.0172	21.9932	21.8929	21.9699	22.2757	22.2864	22.7649	22.3945	22.4813	22.5273				0.519386	0.385894	-0.383544	0.0743652	0.89544	-0.0479215	0.0525556	0.940647	-0.0253442	acylglycerol catabolic process;acylglycerol metabolic process;biological regulation;carbohydrate metabolic process;catabolic process;cell cycle;cell cycle process;cell division;cell surface receptor linked signaling pathway;cellular carbohydrate metabolic process;cellular catabolic process;cellular glucan metabolic process;cellular lipid catabolic process;cellular lipid metabolic process;cellular…	binding;catalytic activity;cation binding;enzyme binding;hydrolase activity;hydrolase activity, acting on ester bonds;ion binding;kinase binding;metal ion binding;myosin phosphatase activity;myosin-light-chain-phosphatase activity;phosphatase activity;phosphoprotein phosphatase activity;phosphoric ester hydrolase activity;protein binding;protein kinase binding;protein serine/threonine phosphatase…	adherens junction;anchoring junction;cell junction;cell part;cell-substrate adherens junction;cell-substrate junction;cytoplasmic part;cytosol;extracellular membrane-bounded organelle;extracellular organelle;extracellular region part;extracellular vesicular exosome;focal adhesion;glycogen granule;histone methyltransferase complex;intracellular membrane-bounded organelle;intracellular non-membrane…	biological regulation;carbohydrate metabolic process;catabolic process;cell cycle;cell division;cellular lipid metabolic process;cellular metabolic process;cellular process;energy reserve metabolic process;generation of precursor metabolites and energy;glycerol ether metabolic process;lipid metabolic process;macromolecule metabolic process;macromolecule modification;metabolic process;mitotic cell…	cell part;cytosol;extracellular organelle;histone methyltransferase complex;intracellular membrane-bounded organelle;intracellular non-membrane-bounded organelle;intracellular organelle;macromolecular complex;nucleolus;nucleoplasm;nucleus;organelle;protein complex;protein serine/threonine phosphatase complex;vesicle	Focal adhesion;Insulin signaling pathway;Long-term potentiation;Meiosis - yeast;Oocyte meiosis;Regulation of actin cytoskeleton;Vascular smooth muscle contraction
Q9H3N1	Thioredoxin-related transmembrane protein 1	TMX1		21.6752	21.8463	21.9844	22.283	21.9765	22.3895	21.9423	22.3758	22.0594	21.1131	21.3313	21.6854	21.3132	21.5233	21.5996	21.7101	21.7945	21.3699		+		1.17302	0.119591	-0.381039	1.62303	0.0159401	0.749233	0.397327	0.484178	-0.146121	biological regulation;cell redox homeostasis;cellular homeostasis;cellular macromolecule metabolic process;cellular metabolic process;cellular process;cellular protein metabolic process;cellular response to stimulus;cellular response to stress;homeostatic process;macromolecule metabolic process;metabolic process;primary metabolic process;protein folding;protein metabolic process;regulation of bio…	catalytic activity;disulfide oxidoreductase activity;intramolecular oxidoreductase activity;intramolecular oxidoreductase activity, interconverting keto- and enol-groups;intramolecular oxidoreductase activity, transposing S-S bonds;isomerase activity;oxidoreductase activity;oxidoreductase activity, acting on a sulfur group of donors;protein disulfide isomerase activity	cell part;cytoplasmic part;endoplasmic reticulum;endoplasmic reticulum membrane;endoplasmic reticulum part;integral to membrane;intracellular membrane-bounded organelle;intracellular non-membrane-bounded organelle;intracellular organelle;intracellular organelle part;intracellular part;intrinsic to membrane;membrane;membrane part;membrane-bounded organelle;non-membrane-bounded organelle;nuclear pa…	biological regulation;cellular homeostasis;cellular metabolic process;cellular process;homeostatic process;macromolecule metabolic process;metabolic process;primary metabolic process;protein folding;protein metabolic process;response to stimulus;response to stress	cell part;endoplasmic reticulum;intracellular membrane-bounded organelle;intracellular non-membrane-bounded organelle;intracellular organelle;membrane;nucleolus;organelle
Q96PK6-1	RNA-binding protein 14	RBM14		22.1332	22.2627	22.706	23.2131	22.3598	22.6581	22.8483	22.5012	22.4523	22.4816	22.3291	22.5429	22.2921	22.446	22.354	22.704	22.4907	22.4207				0.547095	0.364862	-0.376397	0.461409	0.334657	0.149439	0.841395	0.20001	-0.174406	biological regulation;biosynthetic process;cellular biosynthetic process;cellular component organization;cellular component organization at cellular level;cellular component organization or biogenesis;cellular component organization or biogenesis at cellular level;cellular macromolecule biosynthetic process;cellular macromolecule metabolic process;cellular metabolic process;cellular nitrogen comp…	binding;binding, bridging;ligand-dependent nuclear receptor transcription coactivator activity;nucleic acid binding;nucleotide binding;protein binding;protein binding transcription factor activity;protein binding, bridging;RNA binding;RNA polymerase II transcription cofactor activity;RNA polymerase II transcription factor binding transcription factor activity;transcription coactivator activity;tr…	cell part;intracellular non-membrane-bounded organelle;intracellular organelle;intracellular organelle part;intracellular part;macromolecular complex;mediator complex;non-membrane-bounded organelle;nuclear part;nucleolus;nucleoplasm;nucleoplasm part;organelle;organelle part;protein complex;ribonucleoprotein complex;transcription factor complex	biological regulation;biosynthetic process;cellular component organization;cellular metabolic process;cellular nitrogen compound metabolic process;cellular process;chromatin modification;chromatin organization;chromosome organization;DNA metabolic process;DNA recombination;DNA repair;DNA replication;histone modification;macromolecule metabolic process;macromolecule modification;metabolic process;…	cell part;intracellular non-membrane-bounded organelle;intracellular organelle;macromolecular complex;nucleolus;nucleoplasm;organelle;protein complex;ribonucleoprotein complex;transcription factor complex
P20340-1	Ras-related protein Rab-6A	RAB6A		21.0626	21.0814	21.0275	21.5354	21.5049	21.2523	22.3486	22.469	22.4276	21.5415	21.7944	21.4781	20.8659	20.8533	20.7896	21.134	20.624	20.8369	+	+		1.82867	0.0415765	-0.373678	2.85273	0.00308911	0.810366	0.0668707	0.921897	-0.0287177	antigen processing and presentation;biological regulation;cellular component movement;cellular localization;cellular macromolecule localization;cellular macromolecule metabolic process;cellular metabolic process;cellular process;cellular protein localization;cellular protein metabolic process;cellular response to stimulus;cytoskeleton-dependent intracellular transport;early endosome to Golgi tran…	binding;catalytic activity;cytoskeletal protein binding;GTP binding;GTPase activity;guanyl nucleotide binding;guanyl ribonucleotide binding;hydrolase activity;hydrolase activity, acting on acid anhydrides;hydrolase activity, acting on acid anhydrides, in phosphorus-containing anhydrides;myosin binding;myosin V binding;nucleoside-triphosphatase activity;nucleotide binding;protein binding;protein d…	cell part;cytoplasmic part;cytoplasmic vesicle;cytosol;extracellular membrane-bounded organelle;extracellular organelle;extracellular region part;extracellular vesicular exosome;Golgi apparatus;Golgi apparatus part;Golgi membrane;intracellular membrane-bounded organelle;intracellular organelle;intracellular organelle part;intracellular part;membrane;membrane-bounded organelle;membrane-bounded ves…	biological regulation;cellular component movement;cellular localization;cellular metabolic process;cellular process;cytoskeleton-dependent intracellular transport;endosome transport;establishment of localization;Golgi vesicle transport;immune system process;localization;macromolecule metabolic process;macromolecule modification;metabolic process;one-carbon metabolic process;peptidyl-amino acid mo…	cell part;cytosol;extracellular organelle;Golgi apparatus;intracellular membrane-bounded organelle;intracellular organelle;membrane;organelle;vesicle
Q9NTK5-1	obg-like ATPase 1	OLA1		21.9571	21.6775	21.9965	22.3654	21.9166	22.4645	22.1295	21.9285	21.7586	22.5495	22.5849	22.0425	22.2641	22.43	22.2046	21.847	21.9146	21.9562			+	0.882756	0.194261	-0.371791	1.0369	0.0800569	-0.453445	2.20944	0.027931	0.393634		adenyl nucleotide binding;adenyl ribonucleotide binding;ATP binding;ATPase activity;binding;catalytic activity;cation binding;GTP binding;guanyl nucleotide binding;guanyl ribonucleotide binding;hydrolase activity;hydrolase activity, acting on acid anhydrides;hydrolase activity, acting on acid anhydrides, in phosphorus-containing anhydrides;ion binding;metal ion binding;nucleoside-triphosphatase a…	cell part;centrosome;cytoplasm;cytoplasmic part;cytoskeletal part;extracellular membrane-bounded organelle;extracellular organelle;extracellular region part;extracellular vesicular exosome;intracellular non-membrane-bounded organelle;intracellular organelle;intracellular organelle part;intracellular part;membrane;membrane-bounded organelle;membrane-bounded vesicle;microtubule organizing center;no…		cell part;centrosome;cytoplasm;extracellular organelle;intracellular non-membrane-bounded organelle;intracellular organelle;membrane;microtubule organizing center;nucleolus;organelle;vesicle
P49411	elongation factor Tu, mitochondrial	TUFM		24.8733	24.7927	24.9627	25.2276	25.2726	25.2339	25.6703	25.7968	25.5203	25.0658	24.8506	25.0054	25.4459	25.4234	25.4241	25.3258	25.2606	25.0392	+	+		2.70836	0.0154545	-0.368443	2.59293	0.00375172	0.688529	1.20141	0.102588	0.222574	biosynthetic process;cellular biosynthetic process;cellular component organization;cellular component organization at cellular level;cellular component organization or biogenesis;cellular component organization or biogenesis at cellular level;cellular macromolecule biosynthetic process;cellular macromolecule metabolic process;cellular metabolic process;cellular process;cellular protein metabolic …	binding;catalytic activity;GTP binding;GTPase activity;guanyl nucleotide binding;guanyl ribonucleotide binding;hydrolase activity;hydrolase activity, acting on acid anhydrides;hydrolase activity, acting on acid anhydrides, in phosphorus-containing anhydrides;nucleic acid binding;nucleoside-triphosphatase activity;nucleotide binding;purine nucleotide binding;purine ribonucleoside triphosphate bind…	cell part;cytoplasmic part;extracellular membrane-bounded organelle;extracellular organelle;extracellular region part;extracellular vesicular exosome;intracellular membrane-bounded organelle;intracellular non-membrane-bounded organelle;intracellular organelle;intracellular organelle part;intracellular part;membrane;membrane-bounded organelle;membrane-bounded vesicle;mitochondrial nucleoid;mitocho…	biosynthetic process;cellular component organization;cellular metabolic process;cellular process;macromolecule metabolic process;metabolic process;mitochondrial translation;mitochondrion organization;organelle organization;primary metabolic process;protein metabolic process;translation;translational elongation	cell part;extracellular organelle;intracellular membrane-bounded organelle;intracellular non-membrane-bounded organelle;intracellular organelle;membrane;mitochondrion;organelle;vesicle	Plant-pathogen interaction
P23588	eukaryotic translation initiation factor 4B	EIF4B		22.7347	23.1617	23.01	23.4072	23.2945	23.3025	23.5952	23.3625	23.474	23.4972	23.0029	23.3916	23.3161	23.8887	23.3826	23.4852	23.4266	23.5066				1.31668	0.0886818	-0.365931	0.474096	0.32244	0.179988	0.111895	0.867872	0.0563227	biological regulation;biosynthetic process;catabolic process;cell surface receptor linked signaling pathway;cellular biosynthetic process;cellular catabolic process;cellular macromolecule biosynthetic process;cellular macromolecule catabolic process;cellular macromolecule metabolic process;cellular metabolic process;cellular nitrogen compound metabolic process;cellular process;cellular protein me…	binding;nucleic acid binding;nucleotide binding;RNA binding;translation factor activity, nucleic acid binding;translation initiation factor activity	cell part;cytoplasmic part;cytosol;eukaryotic translation initiation factor 4F complex;intracellular part;macromolecular complex;protein complex	biological regulation;biosynthetic process;catabolic process;cellular metabolic process;cellular nitrogen compound metabolic process;cellular process;macromolecule metabolic process;metabolic process;mRNA metabolic process;mRNA processing;nitrogen compound metabolic process;nucleobase-containing compound metabolic process;primary metabolic process;protein metabolic process;regulation of translati…	cell part;cytosol;macromolecular complex;protein complex	mTOR signaling pathway;RNA transport
P35613	Basigin	BSG		22.8717	23.2966	22.9429	23.4224	23.4715	23.314	22.7727	22.8022	22.9471	22.5861	22.1116	22.5842	22.099	22.479	21.9131	21.8196	21.8063	22.0243				1.23179	0.100944	-0.36558	1.16535	0.0581921	0.413369	0.707684	0.254276	0.28035	anatomical structure development;anatomical structure morphogenesis;biological regulation;blood coagulation;carboxylic acid metabolic process;cell migration;cell motility;cell surface receptor linked signaling pathway;cellular component disassembly;cellular component disassembly at cellular level;cellular component movement;cellular component organization;cellular component organization at cellul…	binding;carbohydrate binding;mannose binding;monosaccharide binding;sugar binding	acrosomal membrane;adherens junction;anchoring junction;cell junction;cell part;cell-substrate adherens junction;cell-substrate junction;cytoplasmic membrane-bounded vesicle;cytoplasmic part;cytoplasmic vesicle;cytoplasmic vesicle membrane;cytoplasmic vesicle part;extracellular membrane-bounded organelle;extracellular organelle;extracellular region part;extracellular vesicular exosome;focal adhes…	anatomical structure development;anatomical structure morphogenesis;biological regulation;cell motility;cellular component disassembly;cellular component movement;cellular component organization;cellular ketone metabolic process;cellular metabolic process;cellular process;coagulation;developmental process;establishment of localization;extracellular matrix organization;extracellular structure orga…	cell part;cytoplasmic membrane-bounded vesicle;extracellular organelle;intracellular membrane-bounded organelle;intracellular organelle;membrane;mitochondrion;organelle;plasma membrane;vesicle
P02795	metallothionein-2	MT2A		23.4944	23.345	23.127	23.461	23.8338	23.7646	21.325	21.2843	20.922	22.3081	21.1966	20.8798	18.0693	17.0865	17.8393	18.7764	18.7623	19.6678				1.09478	0.131413	-0.36434	0.24946	0.62384	-0.284409	1.53569	0.0585551	-1.40377	biological regulation;cation homeostasis;cell surface receptor linked signaling pathway;cellular cation homeostasis;cellular chemical homeostasis;cellular copper ion homeostasis;cellular homeostasis;cellular ion homeostasis;cellular process;cellular response to chemical stimulus;cellular response to cytokine stimulus;cellular response to drug;cellular response to inorganic substance;cellular resp…	binding;cation binding;drug binding;ion binding;metal ion binding;transition metal ion binding;zinc ion binding	cell part;cytoplasm;cytoplasmic part;cytosol;intracellular membrane-bounded organelle;intracellular organelle;intracellular part;membrane-bounded organelle;nucleus;organelle;perinuclear region of cytoplasm	biological regulation;cellular homeostasis;cellular ion homeostasis;cellular process;homeostatic process;response to chemical stimulus;response to drug;response to stimulus;signal transduction	cell part;cytoplasm;cytosol;intracellular membrane-bounded organelle;intracellular organelle;nucleus;organelle	Mineral absorption
Q9P2X0-1	Dolichol-phosphate mannosyltransferase subunit 3	DPM3		19.6367	19.5961	19.7281	20.1814	19.8277	20.0259	20.4925	20.8677	20.2657	19.7474	19.7986	19.2461	19.356	19.7579	19.6787	19.2317	18.4723	18.9158		+		1.51106	0.0619013	-0.358041	1.71783	0.0132208	0.944568	1.34292	0.083683	0.72427	biological regulation;biosynthetic process;carbohydrate biosynthetic process;carbohydrate metabolic process;cellular biosynthetic process;cellular carbohydrate metabolic process;cellular lipid metabolic process;cellular macromolecule metabolic process;cellular metabolic process;cellular process;cellular protein metabolic process;C-terminal protein amino acid modification;C-terminal protein lipida…		cell part;cytoplasmic part;dolichol-phosphate-mannose synthase complex;endoplasmic reticulum;endoplasmic reticulum membrane;endoplasmic reticulum part;integral to endoplasmic reticulum membrane;integral to membrane;integral to organelle membrane;intracellular membrane-bounded organelle;intracellular organelle;intracellular organelle part;intracellular part;intrinsic to endoplasmic reticulum membr…	biological regulation;biosynthetic process;carbohydrate metabolic process;cellular lipid metabolic process;cellular metabolic process;cellular process;lipid metabolic process;macromolecule metabolic process;macromolecule modification;metabolic process;oligosaccharide metabolic process;peptidyl-amino acid modification;primary metabolic process;protein glycosylation;protein lipidation;protein metab…	cell part;endoplasmic reticulum;intracellular membrane-bounded organelle;intracellular organelle;macromolecular complex;mannosyltransferase complex;membrane;organelle;protein complex	N-Glycan biosynthesis
P24752	Acetyl-CoA acetyltransferase, mitochondrial	ACAT1	2.3.1.9	22.3516	22.3143	22.4494	22.6533	22.6167	22.9184	22.3378	22.4757	22.3746	21.461	21.3328	21.6013	22.5728	22.6381	22.5963	24.0152	24.1089	23.737		+	+	1.58999	0.0549179	-0.357698	3.34881	0.00588679	0.931004	3.54823	0.008	-1.35132	adipose tissue development;amine catabolic process;amine metabolic process;anatomical structure development;biosynthetic process;brain development;branched chain family amino acid catabolic process;branched chain family amino acid metabolic process;carboxylic acid catabolic process;carboxylic acid metabolic process;catabolic process;cellular amine metabolic process;cellular amino acid catabolic p…	acetyl-CoA C-acetyltransferase activity;acetyl-CoA C-acyltransferase activity;acetyltransferase activity;binding;C-acetyltransferase activity;C-acyltransferase activity;catalytic activity;cation binding;coenzyme binding;cofactor binding;ion binding;metal ion binding;transferase activity;transferase activity, transferring acyl groups;transferase activity, transferring acyl groups other than amino-…	cell part;cytoplasmic part;extracellular membrane-bounded organelle;extracellular organelle;extracellular region part;extracellular vesicular exosome;intracellular membrane-bounded organelle;intracellular organelle;intracellular organelle lumen;intracellular organelle part;intracellular part;membrane;membrane-bounded organelle;membrane-bounded vesicle;membrane-enclosed lumen;mitochondrial inner m…	amine metabolic process;anatomical structure development;biosynthetic process;catabolic process;cellular amino acid metabolic process;cellular component assembly;cellular component organization;cellular ketone body metabolic process;cellular ketone metabolic process;cellular lipid metabolic process;cellular metabolic process;cellular nitrogen compound metabolic process;cellular process;developmen…	cell part;extracellular organelle;intracellular membrane-bounded organelle;intracellular organelle;membrane;mitochondrion;organelle;vesicle	Benzoate degradation;Butanoate metabolism;Carbon fixation pathways in prokaryotes;Fatty acid metabolism;Glyoxylate and dicarboxylate metabolism;Lysine degradation;Propanoate metabolism;Pyruvate metabolism;Synthesis and degradation of ketone bodies;Terpenoid backbone biosynthesis;Tryptophan metabolism;Two-component system;Valine, leucine and isoleucine degradation
P62805	histone H4	HIST1H4A		29.2083	29.7489	29.9871	30.0109	29.9331	30.0678	30.1665	30.5807	30.2536	29.1896	29.416	29.6346	30.1552	30.3419	30.4066	30.4111	30.4654	30.302		+		0.693505	0.273887	-0.355804	2.15973	0.00537037	0.920218	0.439722	0.445362	-0.0916061	anatomical structure homeostasis;ATP-dependent chromatin remodeling;biological regulation;cell cycle;cellular component assembly;cellular component assembly at cellular level;cellular component organization;cellular component organization at cellular level;cellular component organization or biogenesis;cellular component organization or biogenesis at cellular level;cellular macromolecular complex …	binding;catalytic activity;demethylase activity;DNA binding;histone binding;histone demethylase activity;histone demethylase activity (H4-K20 specific);nucleic acid binding;protein binding	cell part;chromosomal part;chromosome;extracellular membrane-bounded organelle;extracellular organelle;extracellular region;extracellular region part;extracellular vesicular exosome;intracellular membrane-bounded organelle;intracellular non-membrane-bounded organelle;intracellular organelle;intracellular organelle part;intracellular part;macromolecular complex;membrane;membrane-bounded organelle;…	biological regulation;cell cycle;cellular component assembly;cellular component organization;cellular macromolecular complex assembly;cellular metabolic process;cellular nitrogen compound metabolic process;cellular process;chromatin modification;chromatin organization;chromosome organization;DNA metabolic process;DNA modification;gene silencing;histone modification;homeostatic process;macromolecu…	cell part;chromosome;extracellular organelle;extracellular region;intracellular membrane-bounded organelle;intracellular non-membrane-bounded organelle;intracellular organelle;macromolecular complex;membrane;nuclear chromosome;nucleoplasm;nucleosome;nucleus;organelle;protein complex;vesicle	Systemic lupus erythematosus
Q14978-1	nucleolar and coiled-body phosphoprotein 1	NOLC1		21.9221	21.0599	21.641	22.0926	21.8318	21.7659	21.7905	21.2504	20.6574	21.2345	20.7055	19.9117	21.1815	20.022	21.7034	21.8169	20.9855	20.9037				0.581495	0.3376	-0.355774	0.538075	0.267045	0.615543	0.175344	0.784649	-0.266437	cell cycle;cell cycle phase;cell cycle process;cellular component organization;cellular component organization at cellular level;cellular component organization or biogenesis;cellular component organization or biogenesis at cellular level;cellular macromolecule metabolic process;cellular metabolic process;cellular nitrogen compound metabolic process;cellular process;macromolecule metabolic proces…	adenyl nucleotide binding;adenyl ribonucleotide binding;ATP binding;binding;GTP binding;guanyl nucleotide binding;guanyl ribonucleotide binding;nucleotide binding;purine nucleotide binding;purine ribonucleoside triphosphate binding;purine ribonucleotide binding;ribonucleotide binding	Cajal body;cell part;cytoplasm;intracellular non-membrane-bounded organelle;intracellular organelle;intracellular organelle part;intracellular part;non-membrane-bounded organelle;nuclear body;nuclear part;nucleolus;nucleoplasm;nucleoplasm part;organelle;organelle part	cell cycle;cellular component organization;cellular metabolic process;cellular nitrogen compound metabolic process;cellular process;macromolecule metabolic process;metabolic process;mitosis;nitrogen compound metabolic process;nuclear division;nucleobase-containing compound metabolic process;nucleus organization;organelle fission;organelle organization;primary metabolic process;RNA metabolic proce…	cell part;cytoplasm;intracellular non-membrane-bounded organelle;intracellular organelle;nucleolus;nucleoplasm;organelle
Q9BT78	COP9 signalosome complex subunit 4	COPS4		21.8832	21.8305	21.9702	22.1484	22.3238	22.2783	22.4156	22.3684	22.2852	22.0192	21.4913	21.6405	21.3926	21.8071	21.8744	21.4167	21.2952	21.2129	+	+		2.22978	0.0212143	-0.355547	1.77601	0.0125361	0.639418	1.11313	0.119917	0.383113	cellular macromolecule metabolic process;cellular metabolic process;cellular process;cellular protein metabolic process;cullin deneddylation;macromolecule metabolic process;macromolecule modification;metabolic process;primary metabolic process;protein deneddylation;protein metabolic process;protein modification by small protein conjugation or removal;protein modification by small protein removal;…		cell junction;cell part;clathrin-coated vesicle;coated vesicle;cytoplasmic membrane-bounded vesicle;cytoplasmic part;cytoplasmic vesicle;extracellular membrane-bounded organelle;extracellular organelle;extracellular region part;extracellular vesicular exosome;intracellular membrane-bounded organelle;intracellular organelle;intracellular organelle part;intracellular part;macromolecular complex;mem…	cellular metabolic process;cellular process;macromolecule metabolic process;macromolecule modification;metabolic process;primary metabolic process;protein metabolic process;protein modification by small protein conjugation or removal;protein modification process	cell part;cytoplasmic membrane-bounded vesicle;extracellular organelle;intracellular membrane-bounded organelle;intracellular organelle;macromolecular complex;nucleoplasm;nucleus;organelle;protein complex;vesicle
Q9NZN4	EH domain-containing protein 2	EHD2		20.7009	20.8656	20.9199	21.1751	21.092	21.2799	21.2719	20.5153	20.8318	21.36	21.2104	21.463	17.5935	17.373	17.2475	19.1442	20.2802	20.141	+		+	1.84276	0.0415238	-0.353558	0.95389	0.0965603	-0.471453	2.56169	0.0147368	-2.45047	actin cytoskeleton organization;actin filament-based process;biological regulation;blood coagulation;cellular component organization;cellular component organization at cellular level;cellular component organization or biogenesis;cellular component organization or biogenesis at cellular level;cellular localization;cellular macromolecule localization;cellular membrane organization;cellular process;…	adenyl nucleotide binding;adenyl ribonucleotide binding;ATP binding;binding;calcium ion binding;catalytic activity;cation binding;GTP binding;guanyl nucleotide binding;guanyl ribonucleotide binding;hydrolase activity;ion binding;metal ion binding;nucleic acid binding;nucleotide binding;purine nucleotide binding;purine ribonucleoside triphosphate binding;purine ribonucleotide binding;ribonucleotid…	caveola;cell part;cytoplasmic part;endosomal part;endosome membrane;extracellular membrane-bounded organelle;extracellular organelle;extracellular region part;extracellular vesicular exosome;intracellular membrane-bounded organelle;intracellular organelle;intracellular organelle part;intracellular part;membrane;membrane part;membrane raft;membrane-bounded organelle;membrane-bounded vesicle;nucleu…	biological regulation;cellular component organization;cellular localization;cellular membrane organization;cellular process;coagulation;cytoskeleton organization;endocytosis;endosome transport;establishment of localization;localization;membrane invagination;membrane organization;multicellular organismal process;organelle organization;plasma membrane organization;regulation of body fluid levels;tr…	cell part;extracellular organelle;intracellular membrane-bounded organelle;intracellular organelle;membrane;nucleus;organelle;plasma membrane;vesicle	Endocytosis
P19623	spermidine synthase	SRM	2.5.1.16	21.3102	21.9533	20.6574	21.6542	21.7073	21.6186	21.1496	21.4972	21.4155	20.3552	20.8628	20.8962	21.1237	20.2155	20.8791	20.9941	21.2682	21.4872		+		0.39827	0.512804	-0.353088	1.47543	0.0263077	0.649395	0.766433	0.231038	-0.510379	amine biosynthetic process;amine metabolic process;biosynthetic process;cellular amine metabolic process;cellular biogenic amine biosynthetic process;cellular biogenic amine metabolic process;cellular biosynthetic process;cellular metabolic process;cellular nitrogen compound biosynthetic process;cellular nitrogen compound metabolic process;cellular process;metabolic process;nitrogen compound meta…	binding;catalytic activity;identical protein binding;protein binding;protein dimerization activity;protein homodimerization activity;spermidine synthase activity;transferase activity;transferase activity, transferring alkyl or aryl (other than methyl) groups	cell part;cytoplasmic part;cytosol;intracellular part	amine metabolic process;biosynthetic process;cellular metabolic process;cellular nitrogen compound metabolic process;cellular process;metabolic process;nitrogen compound metabolic process;small molecule metabolic process	cell part;cytosol	Arginine and proline metabolism;beta-Alanine metabolism;Cysteine and methionine metabolism;Glutathione metabolism
Q13813	Spectrin alpha chain, non-erythrocytic 1	SPTAN1		23.6695	23.876	23.5345	24.0451	24.1042	23.9878	23.3429	23.2617	23.2281	23.6667	23.251	23.4784	24.4931	24.2364	24.3791	24.6079	24.5764	24.5722				1.54882	0.0578333	-0.35235	0.683865	0.180268	-0.187843	1.34483	0.0835303	-0.216001	actin filament capping;apoptosis;axon guidance;biological regulation;cell death;cellular component disassembly;cellular component disassembly at cellular level;cellular component disassembly involved in apoptosis;cellular component organization;cellular component organization at cellular level;cellular component organization or biogenesis;cellular component organization or biogenesis at cellular …	actin binding;binding;calcium ion binding;cation binding;cytoskeletal protein binding;ion binding;metal ion binding;protein binding;structural constituent of cytoskeleton;structural molecule activity	adherens junction;anchoring junction;cell cortex part;cell junction;cell part;cell-cell adherens junction;cell-cell junction;contractile fiber part;cuticular plate;cytoplasmic part;cytoskeletal part;cytoskeleton;cytosol;extracellular membrane-bounded organelle;extracellular organelle;extracellular region part;extracellular vesicular exosome;fascia adherens;intracellular membrane-bounded organelle…	biological regulation;cell death;cellular component disassembly;cellular component organization;cellular process;death;locomotion;regulation of organelle organization;response to chemical stimulus;response to external stimulus;response to stimulus	cell part;cytoskeleton;cytosol;extracellular organelle;intracellular membrane-bounded organelle;intracellular non-membrane-bounded organelle;intracellular organelle;membrane;organelle;vesicle
P45880	Voltage-dependent anion-selective channel protein 2	VDAC2		23.6829	23.6612	23.7734	24.0748	24.0829	24.0152	23.7901	24.0286	23.8404	24.1879	23.9763	24.3032	23.6142	23.613	23.4992	23.4631	23.4029	23.3586	+			3.01636	0.0154419	-0.351808	1.05382	0.0760576	-0.269449	1.57768	0.0572963	0.167234	anion transport;biological regulation;establishment of localization;ion transport;negative regulation of biological process;negative regulation of cellular component organization;negative regulation of cellular process;negative regulation of protein complex assembly;negative regulation of protein polymerization;regulation of biological process;regulation of cellular component biogenesis;regulatio…	anion channel activity;anion transmembrane transporter activity;binding;channel activity;gated channel activity;ion channel activity;ion transmembrane transporter activity;nucleotide binding;passive transmembrane transporter activity;porin activity;substrate-specific channel activity;substrate-specific transmembrane transporter activity;substrate-specific transporter activity;transmembrane transp…	cell part;cytoplasmic part;extracellular membrane-bounded organelle;extracellular organelle;extracellular region part;extracellular vesicular exosome;intracellular membrane-bounded organelle;intracellular non-membrane-bounded organelle;intracellular organelle;intracellular organelle part;intracellular part;macromolecular complex;membrane;membrane part;membrane raft;membrane-bounded organelle;memb…	biological regulation;establishment of localization;ion transport;transport	cell part;extracellular organelle;intracellular membrane-bounded organelle;intracellular non-membrane-bounded organelle;intracellular organelle;macromolecular complex;membrane;mitochondrion;nucleus;organelle;protein complex;vesicle	Calcium signaling pathway;Huntington's disease;Parkinson's disease
Q9BY44-1	Eukaryotic translation initiation factor 2A	EIF2A		20.2968	20.0891	20.7141	20.4149	20.9758	20.7576	20.5538	20.3108	19.9802	20.0792	19.8947	19.6057	19.9147	20.0356	19.6559	21.7101	21.1448	21.3142			+	0.641702	0.298992	-0.349435	0.911739	0.104112	0.421726	2.78248	0.00877419	-1.521	biological regulation;cellular component assembly;cellular component assembly at cellular level;cellular component organization;cellular component organization at cellular level;cellular component organization or biogenesis;cellular component organization or biogenesis at cellular level;cellular macromolecular complex assembly;cellular macromolecular complex subunit organization;cellular macromol…	binding;nucleic acid binding;ribonucleoprotein binding;ribosome binding;RNA binding;translation factor activity, nucleic acid binding;translation initiation factor activity;tRNA binding	blood microparticle;cell part;cytoplasm;cytoplasmic part;eukaryotic translation initiation factor 2 complex;extracellular region part;extracellular space;intracellular part;macromolecular complex;protein complex	biological regulation;cellular component assembly;cellular component organization;cellular macromolecular complex assembly;cellular metabolic process;cellular process;macromolecular complex assembly;macromolecule metabolic process;macromolecule modification;metabolic process;organelle assembly;phosphorus metabolic process;primary metabolic process;protein metabolic process;protein modification pr…	cell part;cytoplasm;extracellular space;macromolecular complex;protein complex
Q9Y3I0	tRNA-splicing ligase RtcB homolog	RTCB	6.5.1.3	19.8626	20.0448	20.2092	20.4866	20.3033	20.3744	18.5706	21.317	20.6447	20.1265	19.6274	20.4418	21.0278	20.4868	20.7326	20.8522	20.5648	20.2235				1.43199	0.0730333	-0.349231	0.0445556	0.945857	0.112184	0.350217	0.54146	0.202223	anatomical structure development;cellular macromolecule metabolic process;cellular metabolic process;cellular nitrogen compound metabolic process;cellular process;chordate embryonic development;developmental process;embryo development;embryo development ending in birth or egg hatching;in utero embryonic development;macromolecule metabolic process;metabolic process;ncRNA metabolic process;ncRNA pr…	adenyl nucleotide binding;adenyl ribonucleotide binding;ATP binding;binding;catalytic activity;cation binding;cytoskeletal protein binding;ion binding;ligase activity;ligase activity, forming phosphoric ester bonds;metal ion binding;nucleotide binding;protein binding;purine nucleotide binding;purine ribonucleoside triphosphate binding;purine ribonucleotide binding;ribonucleotide binding;RNA ligas…	cell part;cytoplasm;cytoplasmic part;endoplasmic reticulum membrane;endoplasmic reticulum part;envelope;intracellular membrane-bounded organelle;intracellular organelle;intracellular organelle part;intracellular part;macromolecular complex;membrane;membrane part;membrane-bounded organelle;nuclear envelope;nuclear part;nucleus;organelle;organelle envelope;organelle membrane;organelle part;protein …	anatomical structure development;cellular metabolic process;cellular nitrogen compound metabolic process;cellular process;developmental process;embryo development;macromolecule metabolic process;metabolic process;nitrogen compound metabolic process;nucleobase-containing compound metabolic process;primary metabolic process;RNA metabolic process;RNA processing;RNA splicing;tRNA metabolic process;tR…	cell part;cytoplasm;intracellular membrane-bounded organelle;intracellular organelle;macromolecular complex;membrane;nuclear envelope;nucleus;organelle;protein complex
P26641	elongation factor 1-gamma	EEF1G		26.5396	26.6073	26.5245	26.8368	26.8419	27.0377	26.2773	26.7509	26.5273	26.5212	26.7494	26.8148	26.6467	26.9855	26.9325	27.0668	26.9742	27.1292	+			2.09939	0.0291473	-0.348345	0.468638	0.326945	-0.176663	0.816394	0.205958	-0.201821	biosynthetic process;cellular biosynthetic process;cellular macromolecule biosynthetic process;cellular macromolecule metabolic process;cellular metabolic process;cellular process;cellular protein metabolic process;gene expression;macromolecule biosynthetic process;macromolecule metabolic process;metabolic process;multi-organism process;primary metabolic process;protein metabolic process;response…	binding;nucleic acid binding;RNA binding;translation elongation factor activity;translation factor activity, nucleic acid binding	cell part;cytoplasm;cytoplasmic part;cytosol;extracellular membrane-bounded organelle;extracellular organelle;extracellular region part;extracellular vesicular exosome;intracellular membrane-bounded organelle;intracellular organelle;intracellular part;membrane;membrane-bounded organelle;membrane-bounded vesicle;nucleus;organelle;vesicle	biosynthetic process;cellular metabolic process;cellular process;macromolecule metabolic process;metabolic process;multi-organism process;primary metabolic process;protein metabolic process;response to biotic stimulus;response to stimulus;translation;translational elongation	cell part;cytoplasm;cytosol;extracellular organelle;intracellular membrane-bounded organelle;intracellular organelle;membrane;nucleus;organelle;vesicle
P23528	Cofilin-1	CFL1		25.6081	25.9998	25.5124	26.0495	26.5008	25.613	26.5248	26.7112	26.3424	26.6339	26.2785	26.3285	25.8348	25.4753	24.9322	25.9444	25.5854	25.8293				0.514108	0.387833	-0.347633	0.296481	0.546928	0.112483	0.587382	0.323142	-0.372249	actin cytoskeleton organization;actin filament depolymerization;actin filament organization;actin filament-based process;actin polymerization or depolymerization;ameboidal cell migration;anatomical structure morphogenesis;axon guidance;biological regulation;blood coagulation;cell activation;cell cycle cytokinesis;cell cycle process;cell migration;cell motility;cell surface receptor linked signali…		adherens junction;anchoring junction;cell cortex part;cell junction;cell part;cell projection membrane;cell projection part;cell-cell junction;cell-substrate adherens junction;cell-substrate junction;cortical actin cytoskeleton;cortical cytoskeleton;cytoplasm;cytoplasmic part;cytoskeletal part;cytoskeleton;extracellular membrane-bounded organelle;extracellular organelle;extracellular region part;…	anatomical structure morphogenesis;biological regulation;cell activation;cell motility;cellular component disassembly;cellular component movement;cellular component organization;cellular metabolic process;cellular process;coagulation;cytokinesis;cytoskeleton organization;developmental process;establishment of localization;establishment or maintenance of cell polarity;exocytosis;immune system proc…	cell part;cytoplasm;cytoskeleton;extracellular organelle;extracellular space;intracellular membrane-bounded organelle;intracellular non-membrane-bounded organelle;intracellular organelle;membrane;nucleus;organelle;vesicle	Axon guidance;Fc gamma R-mediated phagocytosis;Regulation of actin cytoskeleton
Q16891	MICOS complex subunit Mic60	IMMT		22.2513	21.6666	22.2947	22.4583	22.5687	22.2258	22.8312	22.65	22.2742	22.5238	22.2053	22.0289	22.7359	22.589	22.6419	22.9333	22.5899	23.0854				0.698378	0.272168	-0.346744	0.691879	0.176653	0.33246	0.630922	0.291125	-0.213883	biological regulation;calcium ion homeostasis;cation homeostasis;cellular calcium ion homeostasis;cellular cation homeostasis;cellular chemical homeostasis;cellular divalent inorganic cation homeostasis;cellular homeostasis;cellular ion homeostasis;cellular metal ion homeostasis;cellular process;chemical homeostasis;divalent inorganic cation homeostasis;homeostatic process;ion homeostasis;metal i…		cell part;cytoplasmic part;integral to membrane;intracellular membrane-bounded organelle;intracellular organelle;intracellular organelle part;intracellular part;intrinsic to membrane;membrane;membrane part;membrane-bounded organelle;mitochondrial inner membrane;mitochondrial membrane;mitochondrial part;mitochondrion;organelle;organelle inner membrane;organelle membrane;organelle part	biological regulation;cellular homeostasis;cellular ion homeostasis;cellular process;homeostatic process;response to abiotic stimulus;response to stimulus;response to stress	cell part;intracellular membrane-bounded organelle;intracellular organelle;membrane;mitochondrion;organelle
P54886	delta-1-pyrroline-5-carboxylate synthase	ALDH18A1	1.2.1.41;2.7.2.11	21.3834	21.8406	21.1952	21.2104	22.2507	21.9924	21.2709	21.1395	18.3872	20.0851	20.4512	20.5653	21.3694	21.3257	21.2314	21.0091	21.5438	21.9672				0.397502	0.512154	-0.34479	0.0360753	0.958178	-0.10133	0.284821	0.635668	-0.197865	amine biosynthetic process;amine metabolic process;biosynthetic process;carboxylic acid biosynthetic process;carboxylic acid metabolic process;cellular amine metabolic process;cellular amino acid biosynthetic process;cellular amino acid metabolic process;cellular biosynthetic process;cellular ketone metabolic process;cellular metabolic process;cellular modified amino acid biosynthetic process;cel…	adenyl nucleotide binding;adenyl ribonucleotide binding;amino acid kinase activity;ATP binding;binding;catalytic activity;coenzyme binding;cofactor binding;glutamate 5-kinase activity;glutamate-5-semialdehyde dehydrogenase activity;kinase activity;NADP binding;nucleotide binding;oxidoreductase activity;oxidoreductase activity, acting on the aldehyde or oxo group of donors;oxidoreductase activity,…	cell part;cytoplasm;cytoplasmic part;intracellular membrane-bounded organelle;intracellular organelle;intracellular organelle part;intracellular part;membrane;membrane-bounded organelle;mitochondrial inner membrane;mitochondrial membrane;mitochondrial part;mitochondrion;organelle;organelle inner membrane;organelle membrane;organelle part	amine metabolic process;biosynthetic process;cellular amino acid metabolic process;cellular ketone metabolic process;cellular metabolic process;cellular nitrogen compound metabolic process;cellular process;heterocycle metabolic process;metabolic process;nitrogen compound metabolic process;organic acid metabolic process;primary metabolic process;small molecule metabolic process	cell part;cytoplasm;intracellular membrane-bounded organelle;intracellular organelle;membrane;mitochondrion;organelle	Arginine and proline metabolism
P55209	Nucleosome assembly protein 1-like 1	NAP1L1		22.9401	23.0187	22.772	23.0378	23.4646	23.2545	22.7602	22.8087	22.7	23.0183	23.2089	23.1945	22.9496	22.6238	22.9549	22.7219	22.8649	23.6755		+		1.12393	0.128186	-0.342009	2.29612	0.00525888	-0.384319	0.316411	0.593533	-0.24465	biological regulation;biosynthetic process;cellular biosynthetic process;cellular component assembly;cellular component assembly at cellular level;cellular component organization;cellular component organization at cellular level;cellular component organization or biogenesis;cellular component organization or biogenesis at cellular level;cellular macromolecular complex assembly;cellular macromolec…		cell part;cytoplasmic membrane-bounded vesicle;cytoplasmic part;cytoplasmic vesicle;intracellular membrane-bounded organelle;intracellular organelle;intracellular part;melanosome;membrane;membrane-bounded organelle;membrane-bounded vesicle;nucleus;organelle;pigment granule;vesicle	biological regulation;biosynthetic process;cellular component assembly;cellular component organization;cellular macromolecular complex assembly;cellular metabolic process;cellular nitrogen compound metabolic process;cellular process;chromatin organization;chromosome organization;DNA metabolic process;DNA replication;macromolecular complex assembly;macromolecule metabolic process;metabolic process…	cell part;cytoplasmic membrane-bounded vesicle;intracellular membrane-bounded organelle;intracellular organelle;membrane;nucleus;organelle;vesicle
Q14103	heterogeneous nuclear ribonucleoprotein D0	HNRNPD		24.6219	24.7789	24.8881	25.0772	25.2529	24.984	24.9032	24.8796	24.6378	23.9635	24.2545	24.3551	24.4231	24.6315	24.4288	24.8808	24.4539	24.5691		+		1.43923	0.0724388	-0.341709	1.88156	0.0102007	0.61585	0.411177	0.471775	-0.1401	biological regulation;biosynthetic process;catabolic process;cellular biosynthetic process;cellular catabolic process;cellular macromolecule biosynthetic process;cellular macromolecule catabolic process;cellular macromolecule metabolic process;cellular metabolic process;cellular nitrogen compound metabolic process;cellular process;gene expression;macromolecule biosynthetic process;macromolecule c…	binding;DNA binding;nucleic acid binding;nucleotide binding;RNA binding;sequence-specific DNA binding;telomeric DNA binding	cell part;cytoplasmic part;cytosol;extracellular membrane-bounded organelle;extracellular organelle;extracellular region part;extracellular vesicular exosome;intracellular membrane-bounded organelle;intracellular organelle;intracellular organelle part;intracellular part;macromolecular complex;membrane-bounded organelle;membrane-bounded vesicle;nuclear part;nucleoplasm;nucleus;organelle;organelle …	biological regulation;biosynthetic process;catabolic process;cellular metabolic process;cellular nitrogen compound metabolic process;cellular process;macromolecule metabolic process;metabolic process;mRNA metabolic process;mRNA processing;nitrogen compound metabolic process;nucleobase-containing compound metabolic process;primary metabolic process;regulation of translation;RNA catabolic process;R…	cell part;cytosol;extracellular organelle;intracellular membrane-bounded organelle;intracellular organelle;macromolecular complex;nucleoplasm;nucleus;organelle;ribonucleoprotein complex;vesicle
Q93045	Stathmin-2	STMN2		21.2526	21.0569	21.3967	20.578	22.2666	21.8845	22.4716	21.6805	21.9374	22.9319	22.7706	22.6539	21.8861	22.6851	21.069	22.2286	21.3873	21.9954		+		0.261017	0.6801	-0.340968	1.42619	0.0305387	-0.75562	0.00594934	0.997049	0.00960922	biological regulation;negative regulation of biological process;negative regulation of cell projection organization;negative regulation of cellular component organization;negative regulation of cellular process;negative regulation of cytoskeleton organization;negative regulation of microtubule depolymerization;negative regulation of microtubule polymerization;negative regulation of microtubule po…	binding;calcium-dependent protein binding;cytoskeletal protein binding;protein binding;tubulin binding	axon;cell body;cell part;cell projection;cell projection part;cytoplasm;cytoplasmic part;endosome;Golgi apparatus;growth cone;intracellular membrane-bounded organelle;intracellular organelle;intracellular part;lamellipodium;membrane;membrane-bounded organelle;neuron projection;neuronal cell body;organelle;perinuclear region of cytoplasm;site of polarized growth;vesicle	biological regulation;regulation of organelle organization	cell body;cell part;cell projection;cytoplasm;endosome;Golgi apparatus;intracellular membrane-bounded organelle;intracellular organelle;membrane;neuron projection;neuronal cell body;organelle;site of polarized growth;vesicle
P06703	protein S100-A6	S100A6		25.9585	26.5955	26.1567	26.5191	26.5819	26.6323	26.0544	25.781	25.9398	27.2483	26.8811	26.5873	25.4335	25.4666	25.754	26.6126	26.4244	26.1545		+	+	0.827122	0.218019	-0.340881	2.04287	0.00722689	-0.980501	2.14148	0.0277813	-0.845814	anatomical structure morphogenesis;axonogenesis;biological regulation;cell part morphogenesis;cell projection morphogenesis;cell projection organization;cellular component morphogenesis;cellular component organization;cellular component organization at cellular level;cellular component organization or biogenesis;cellular component organization or biogenesis at cellular level;cellular developmenta…	binding;calcium ion binding;calcium-dependent protein binding;cation binding;cytoskeletal protein binding;identical protein binding;ion binding;ion transmembrane transporter activity;metal ion binding;protein binding;protein dimerization activity;protein homodimerization activity;substrate-specific transmembrane transporter activity;substrate-specific transporter activity;transition metal ion bin…	cell part;cell projection;cytoplasm;cytoplasmic part;cytosol;envelope;extracellular membrane-bounded organelle;extracellular organelle;extracellular region part;extracellular vesicular exosome;extrinsic to internal side of plasma membrane;extrinsic to membrane;extrinsic to plasma membrane;intracellular membrane-bounded organelle;intracellular organelle;intracellular organelle part;intracellular p…	anatomical structure morphogenesis;biological regulation;cellular component morphogenesis;cellular component organization;cellular process;developmental process;response to stimulus;signal transduction	cell part;cell projection;cytoplasm;cytosol;extracellular organelle;intracellular membrane-bounded organelle;intracellular organelle;nuclear envelope;nucleus;organelle;vesicle
Q9Y3F4	Serine-threonine kinase receptor-associated protein	STRAP		23.8963	23.9485	23.9493	24.1238	24.4669	24.2196	24.2516	23.9113	24.0943	23.9663	23.6468	23.5108	23.5071	23.5334	23.4268	23.6061	23.375	23.3809				1.51005	0.061625	-0.338739	1.06305	0.0737143	0.377768	0.159499	0.804277	0.0350939	anatomical structure homeostasis;biological regulation;cell surface receptor linked signaling pathway;cellular component assembly;cellular component assembly at cellular level;cellular component organization;cellular component organization at cellular level;cellular component organization or biogenesis;cellular component organization or biogenesis at cellular level;cellular macromolecular complex…		cell part;cytoplasm;cytoplasmic part;cytosol;intracellular membrane-bounded organelle;intracellular organelle;intracellular organelle part;intracellular part;macromolecular complex;membrane;membrane-bounded organelle;nuclear part;nucleoplasm;nucleus;organelle;organelle part;plasma membrane;protein complex;SMN complex;SMN-Sm protein complex	biological regulation;cellular component assembly;cellular component organization;cellular macromolecular complex assembly;cellular process;homeostatic process;macromolecular complex assembly;multicellular organismal process;regulation of protein modification process;response to stimulus;ribonucleoprotein complex assembly;signal transduction	cell part;cytoplasm;cytosol;intracellular membrane-bounded organelle;intracellular organelle;macromolecular complex;membrane;nucleoplasm;nucleus;organelle;plasma membrane;protein complex	RNA transport
P51991-1	Heterogeneous nuclear ribonucleoprotein A3	HNRNPA3		24.2875	24.461	23.9562	24.6543	24.8847	24.1791	24.8619	24.396	24.3979	24.976	24.4018	24.3495	24.6785	24.0124	24.2624	24.6932	24.2916	24.5495				0.591741	0.330215	-0.337831	0.0316612	0.962808	-0.0238132	0.354923	0.536467	-0.193674	cellular macromolecule metabolic process;cellular metabolic process;cellular nitrogen compound metabolic process;cellular process;gene expression;macromolecule metabolic process;metabolic process;mRNA metabolic process;mRNA processing;nitrogen compound metabolic process;nuclear mRNA splicing, via spliceosome;nucleic acid metabolic process;nucleobase-containing compound metabolic process;primary m…	binding;nucleic acid binding;nucleotide binding;RNA binding	catalytic step 2 spliceosome;cell part;intracellular membrane-bounded organelle;intracellular organelle;intracellular organelle part;intracellular part;macromolecular complex;membrane-bounded organelle;nuclear part;nucleoplasm;nucleus;organelle;organelle part;ribonucleoprotein complex;spliceosomal complex	cellular metabolic process;cellular nitrogen compound metabolic process;cellular process;macromolecule metabolic process;metabolic process;mRNA metabolic process;mRNA processing;nitrogen compound metabolic process;nucleobase-containing compound metabolic process;primary metabolic process;RNA metabolic process;RNA processing;RNA splicing	cell part;intracellular membrane-bounded organelle;intracellular organelle;macromolecular complex;nucleoplasm;nucleus;organelle;ribonucleoprotein complex;spliceosomal complex	Spliceosome
P38159-1	RNA-binding motif protein, X chromosome	RBMX		24.0254	24.4859	24.4837	24.5076	24.7947	24.7057	24.706	24.69	24.5474	24.0905	24.3074	24.2208	24.6562	24.9526	24.8046	24.8954	24.9145	25.0531		+		0.899591	0.185299	-0.337678	2.26469	0.00510345	0.441525	0.689635	0.264818	-0.149889	biological regulation;biosynthetic process;cell differentiation;cellular biosynthetic process;cellular component assembly;cellular component assembly at cellular level;cellular component organization;cellular component organization at cellular level;cellular component organization or biogenesis;cellular component organization or biogenesis at cellular level;cellular developmental process;cellular…	binding;chromatin binding;core promoter binding;DNA binding;mRNA binding;nucleic acid binding;nucleotide binding;regulatory region DNA binding;regulatory region nucleic acid binding;RNA binding;single-stranded RNA binding;transcription regulatory region DNA binding	catalytic step 2 spliceosome;cell part;chromatin;chromosomal part;euchromatin;extracellular membrane-bounded organelle;extracellular organelle;extracellular region part;extracellular space;extracellular vesicular exosome;intracellular membrane-bounded organelle;intracellular organelle;intracellular organelle part;intracellular part;macromolecular complex;membrane;membrane-bounded organelle;membra…	biological regulation;biosynthetic process;cell differentiation;cellular component assembly;cellular component organization;cellular macromolecular complex assembly;cellular metabolic process;cellular nitrogen compound metabolic process;cellular process;developmental process;macromolecular complex assembly;macromolecule metabolic process;metabolic process;mRNA metabolic process;mRNA processing;ni…	cell part;extracellular organelle;extracellular space;intracellular membrane-bounded organelle;intracellular organelle;macromolecular complex;membrane;nucleoplasm;nucleus;organelle;ribonucleoprotein complex;spliceosomal complex;vesicle	Spliceosome
P07237	Protein disulfide-isomerase	P4HB	5.3.4.1	26.0644	25.6583	25.689	26.3539	26.0578	26.0073	24.9941	24.7408	24.9352	25.4433	25.0868	25.083	25.2615	25.4016	25.2446	25.9469	25.915	25.7542			+	0.925482	0.176241	-0.335731	1.04044	0.0791575	-0.314307	2.73522	0.00836923	-0.569491	4-hydroxyproline metabolic process;amine metabolic process;biological regulation;carboxylic acid metabolic process;cell redox homeostasis;cellular amine metabolic process;cellular amino acid metabolic process;cellular component organization;cellular component organization at cellular level;cellular component organization or biogenesis;cellular component organization or biogenesis at cellular leve…	catalytic activity;endopeptidase activity;hydrolase activity;intramolecular oxidoreductase activity;intramolecular oxidoreductase activity, interconverting keto- and enol-groups;intramolecular oxidoreductase activity, transposing S-S bonds;isomerase activity;oxidoreductase activity;oxidoreductase activity, acting on paired donors, with incorporation or reduction of molecular oxygen;oxidoreductase…	adherens junction;anchoring junction;cell junction;cell part;cell-substrate adherens junction;cell-substrate junction;cytoplasmic membrane-bounded vesicle;cytoplasmic part;cytoplasmic vesicle;endoplasmic reticulum;endoplasmic reticulum lumen;endoplasmic reticulum part;endoplasmic reticulum-Golgi intermediate compartment;extracellular membrane-bounded organelle;extracellular organelle;extracellula…	amine metabolic process;biological regulation;cellular amino acid metabolic process;cellular component organization;cellular homeostasis;cellular ketone metabolic process;cellular metabolic process;cellular nitrogen compound metabolic process;cellular process;extracellular matrix organization;extracellular structure organization;heterocycle metabolic process;homeostatic process;macromolecule meta…	cell part;cytoplasmic membrane-bounded vesicle;endoplasmic reticulum;extracellular organelle;extracellular region;intracellular membrane-bounded organelle;intracellular organelle;macromolecular complex;membrane;organelle;plasma membrane;protein complex;vesicle	Protein processing in endoplasmic reticulum
Q07955-1	Serine/arginine-rich splicing factor 1	SRSF1		23.8724	23.4192	23.7233	24.0392	24.0961	23.8837	24.3621	24.1894	24.0673	24.2103	24.0454	23.8568	24.1658	24.0082	23.8073	24.4405	23.9175	24.7536				1.06505	0.136341	-0.334696	0.562532	0.247729	0.168784	0.641627	0.284174	-0.376778	biological regulation;biosynthetic process;cardiac muscle contraction;cellular biosynthetic process;cellular component assembly;cellular component assembly at cellular level;cellular component organization;cellular component organization at cellular level;cellular component organization or biogenesis;cellular component organization or biogenesis at cellular level;cellular macromolecular complex a…	binding;mRNA binding;nucleic acid binding;nucleotide binding;RNA binding	catalytic step 2 spliceosome;cell part;cytoplasm;extracellular membrane-bounded organelle;extracellular organelle;extracellular region part;extracellular vesicular exosome;intracellular membrane-bounded organelle;intracellular organelle;intracellular organelle part;intracellular part;macromolecular complex;membrane-bounded organelle;membrane-bounded vesicle;nuclear body;nuclear part;nuclear speck…	biological regulation;biosynthetic process;cellular component assembly;cellular component organization;cellular macromolecular complex assembly;cellular metabolic process;cellular nitrogen compound metabolic process;cellular process;developmental process;embryo development;establishment of localization;macromolecular complex assembly;macromolecule metabolic process;metabolic process;mRNA metaboli…	cell part;cytoplasm;extracellular organelle;intracellular membrane-bounded organelle;intracellular organelle;macromolecular complex;nucleoplasm;nucleus;organelle;ribonucleoprotein complex;spliceosomal complex;vesicle	Spliceosome
P60174-1	Isoform 2 of Triosephosphate isomerase	TPI1	5.3.1.1	27.3684	27.4119	27.3261	27.6265	27.7688	27.713	27.4583	27.3161	27.4913	27.3268	27.3435	27.3901	27.4733	27.1822	27.3473	27.2981	27.2958	27.3619	+			2.64195	0.0161143	-0.333996	0.528634	0.272	0.0684395	0.0626379	0.92528	0.0156886	alcohol biosynthetic process;alcohol catabolic process;alcohol metabolic process;biosynthetic process;carbohydrate biosynthetic process;carbohydrate catabolic process;carbohydrate metabolic process;catabolic process;cellular biosynthetic process;cellular carbohydrate biosynthetic process;cellular carbohydrate catabolic process;cellular carbohydrate metabolic process;cellular metabolic process;cel…	binding;catalytic activity;enzyme binding;intramolecular oxidoreductase activity;intramolecular oxidoreductase activity, interconverting aldoses and ketoses;isomerase activity;protein binding;triose-phosphate isomerase activity;ubiquitin protein ligase binding	cell part;cytoplasmic part;cytosol;extracellular membrane-bounded organelle;extracellular organelle;extracellular region part;extracellular space;extracellular vesicular exosome;intracellular membrane-bounded organelle;intracellular organelle;intracellular part;membrane-bounded organelle;membrane-bounded vesicle;nucleus;organelle;vesicle	alcohol metabolic process;biosynthetic process;carbohydrate metabolic process;catabolic process;cellular metabolic process;cellular nitrogen compound metabolic process;cellular process;cofactor metabolic process;developmental process;heterocycle metabolic process;metabolic process;multicellular organismal development;multicellular organismal process;nitrogen compound metabolic process;nucleobase-…	cell part;cytosol;extracellular organelle;extracellular space;intracellular membrane-bounded organelle;intracellular organelle;nucleus;organelle;vesicle	Carbon fixation in photosynthetic organisms;Fructose and mannose metabolism;Glycolysis / Gluconeogenesis;Inositol phosphate metabolism
Q8IZL8	Proline-, glutamic acid- and leucine-rich protein 1	PELP1		19.1716	19.7717	19.56	19.491	20.1679	19.8333	20.1263	19.7425	19.8163	19.37	19.3744	19.0992	19.8781	20.5915	20.2323	20.0464	19.7523	19.9281		+		0.555934	0.35946	-0.329651	1.83825	0.0102064	0.613827	0.660281	0.274562	0.325041	biological regulation;biosynthetic process;cellular biosynthetic process;cellular macromolecule biosynthetic process;cellular macromolecule metabolic process;cellular metabolic process;cellular nitrogen compound metabolic process;cellular process;cellular response to chemical stimulus;cellular response to endogenous stimulus;cellular response to estrogen stimulus;cellular response to hormone stim…	binding;chromatin binding;protein binding;transcription factor binding	cell part;chromatin;chromosomal part;cytoplasm;histone methyltransferase complex;intracellular membrane-bounded organelle;intracellular non-membrane-bounded organelle;intracellular organelle;intracellular organelle part;intracellular part;macromolecular complex;membrane;membrane-bounded organelle;methyltransferase complex;MLL1 complex;non-membrane-bounded organelle;nuclear part;nucleolus;nucleopl…	biological regulation;biosynthetic process;cellular metabolic process;cellular nitrogen compound metabolic process;cellular process;macromolecule metabolic process;metabolic process;nitrogen compound metabolic process;nucleobase-containing compound metabolic process;primary metabolic process;response to chemical stimulus;response to endogenous stimulus;response to stimulus;RNA metabolic process	cell part;cytoplasm;histone methyltransferase complex;intracellular membrane-bounded organelle;intracellular non-membrane-bounded organelle;intracellular organelle;macromolecular complex;membrane;nucleolus;nucleoplasm;nucleus;organelle;protein complex
P28066-1	Proteasome subunit alpha type-5	PSMA5	3.4.25.1	21.9729	22.0426	22.0805	22.4246	22.5145	22.132	22.6794	22.6909	22.9111	22.8916	22.4921	22.4378	23.0625	23.1106	23.0275	22.2712	22.5342	22.5675			+	1.27386	0.0976667	-0.325012	0.401454	0.402315	0.153323	2.48789	0.0180909	0.609215	activation of immune response;activation of innate immune response;anaphase-promoting complex-dependent proteasomal ubiquitin-dependent protein catabolic process;antigen processing and presentation;antigen processing and presentation of exogenous antigen;antigen processing and presentation of exogenous peptide antigen;antigen processing and presentation of exogenous peptide antigen via MHC class …	catalytic activity;endopeptidase activity;hydrolase activity;peptidase activity;peptidase activity, acting on L-amino acid peptides;threonine-type endopeptidase activity;threonine-type peptidase activity	cell part;cytoplasm;cytoplasmic part;cytosol;extracellular membrane-bounded organelle;extracellular organelle;extracellular region part;extracellular vesicular exosome;intracellular membrane-bounded organelle;intracellular organelle;intracellular organelle part;intracellular part;macromolecular complex;membrane-bounded organelle;membrane-bounded vesicle;nuclear part;nucleoplasm;nucleus;organelle;…	biological regulation;catabolic process;cell cycle;cell death;cellular metabolic process;cellular nitrogen compound metabolic process;cellular process;death;immune system process;macromolecule metabolic process;macromolecule modification;metabolic process;mitotic cell cycle;nitrogen compound metabolic process;primary metabolic process;protein metabolic process;protein modification by small protei…	cell part;cytoplasm;cytosol;extracellular organelle;intracellular membrane-bounded organelle;intracellular organelle;macromolecular complex;nucleoplasm;nucleus;organelle;proteasome complex;protein complex;vesicle	Proteasome
Q15366-1	Poly(rC)-binding protein 2	PCBP2		23.4252	23.2896	23.5458	23.8748	23.5016	23.8394	23.5788	23.7387	23.0229	23.0251	23.0015	22.4404	22.9914	23.757	23.2724	22.9942	23.1971	23.0681				1.06829	0.136743	-0.318429	1.01378	0.0839197	0.624476	0.475869	0.4085	0.253759	biological regulation;catabolic process;cellular catabolic process;cellular macromolecule catabolic process;cellular macromolecule metabolic process;cellular metabolic process;cellular nitrogen compound metabolic process;cellular process;defense response;defense response to virus;gene expression;immune effector process;immune response;immune system process;innate immune response;macromolecule cat…	binding;DNA binding;enzyme binding;nucleic acid binding;protein binding;RNA binding;ubiquitin protein ligase binding	adherens junction;anchoring junction;cell junction;cell part;cell-substrate adherens junction;cell-substrate junction;cytoplasm;cytoplasmic part;cytosol;extracellular membrane-bounded organelle;extracellular organelle;extracellular region part;extracellular vesicular exosome;focal adhesion;intracellular membrane-bounded organelle;intracellular organelle;intracellular organelle part;intracellular …	biological regulation;catabolic process;cellular metabolic process;cellular nitrogen compound metabolic process;cellular process;immune system process;macromolecule metabolic process;metabolic process;mRNA metabolic process;mRNA processing;multi-organism process;nitrogen compound metabolic process;nucleobase-containing compound metabolic process;primary metabolic process;protein metabolic process…	cell part;cytoplasm;cytosol;extracellular organelle;intracellular membrane-bounded organelle;intracellular organelle;macromolecular complex;membrane;nucleoplasm;nucleus;organelle;ribonucleoprotein complex;vesicle
P14866	Heterogeneous nuclear ribonucleoprotein L	HNRNPL		24.3222	24.0998	24.0584	24.264	24.5619	24.6094	24.5855	24.4903	24.3358	24.2937	24.045	24.0445	24.8378	24.5414	24.1253	24.753	24.4087	24.6235		+		1.10346	0.130291	-0.318281	1.44361	0.0296108	0.342776	0.152045	0.813944	-0.0935796	cellular macromolecule metabolic process;cellular metabolic process;cellular nitrogen compound metabolic process;cellular process;gene expression;macromolecule metabolic process;metabolic process;mRNA metabolic process;mRNA processing;nitrogen compound metabolic process;nuclear mRNA splicing, via spliceosome;nucleic acid metabolic process;nucleobase-containing compound metabolic process;primary m…	binding;DNA binding;nucleic acid binding;nucleotide binding;regulatory region DNA binding;regulatory region nucleic acid binding;RNA binding;transcription regulatory region DNA binding	cell part;cytoplasm;extracellular membrane-bounded organelle;extracellular organelle;extracellular region part;extracellular vesicular exosome;intracellular membrane-bounded organelle;intracellular organelle;intracellular organelle part;intracellular part;macromolecular complex;membrane;membrane-bounded organelle;membrane-bounded vesicle;nuclear part;nucleoplasm;nucleus;organelle;organelle part;r…	cellular metabolic process;cellular nitrogen compound metabolic process;cellular process;macromolecule metabolic process;metabolic process;mRNA metabolic process;mRNA processing;nitrogen compound metabolic process;nucleobase-containing compound metabolic process;primary metabolic process;RNA metabolic process;RNA processing;RNA splicing	cell part;cytoplasm;extracellular organelle;intracellular membrane-bounded organelle;intracellular organelle;macromolecular complex;membrane;nucleoplasm;nucleus;organelle;ribonucleoprotein complex;vesicle
Q9Y265	RuvB-like 1	RUVBL1	3.6.4.12	22.3486	22.0587	22.2187	23.2575	22.0052	22.3156	23.7391	22.5204	22.4825	22.9412	21.7847	21.8255	22.8534	21.369	22.1318	21.7226	21.9461	21.611				0.34024	0.575373	-0.317389	0.581053	0.236805	0.730214	0.336198	0.563042	0.358128	ATP-dependent chromatin remodeling;biological regulation;biosynthetic process;cell cycle phase;cell cycle process;cell division;cellular biosynthetic process;cellular component assembly;cellular component assembly at cellular level;cellular component organization;cellular component organization at cellular level;cellular component organization or biogenesis;cellular component organization or biog…	adenyl nucleotide binding;adenyl ribonucleotide binding;ATP binding;binding;catalytic activity;DNA helicase activity;helicase activity;hydrolase activity;hydrolase activity, acting on acid anhydrides;hydrolase activity, acting on acid anhydrides, in phosphorus-containing anhydrides;nucleoside-triphosphatase activity;nucleotide binding;purine nucleotide binding;purine ribonucleoside triphosphate b…	cell part;chromatin remodeling complex;chromosomal part;cytoplasm;cytoplasmic part;cytoskeletal part;DNA helicase complex;extracellular membrane-bounded organelle;extracellular organelle;extracellular region part;extracellular vesicular exosome;Golgi apparatus;H4/H2A histone acetyltransferase complex;histone acetyltransferase complex;histone methyltransferase complex;Ino80 complex;intracellular m…	biological regulation;biosynthetic process;cell division;cellular component assembly;cellular component organization;cellular macromolecular complex assembly;cellular metabolic process;cellular nitrogen compound metabolic process;cellular process;chromatin modification;chromatin organization;chromosome organization;DNA geometric change;DNA metabolic process;DNA recombination;DNA repair;histone mo…	cell part;chromatin remodeling complex;cytoplasm;DNA helicase complex;extracellular organelle;Golgi apparatus;histone methyltransferase complex;intracellular membrane-bounded organelle;intracellular organelle;macromolecular complex;membrane;microtubule organizing center;nucleoplasm;nucleus;organelle;protein complex;vesicle	Wnt signaling pathway
P35580	Myosin-10	MYH10		20.8964	21.4766	21.4779	21.6736	21.5193	21.6063	22.2853	22.2083	22.1125	21.9618	21.4523	21.0479	21.0236	21.4398	21.2788	21.429	20.8132	20.6616		+		0.72853	0.262256	-0.316137	1.24694	0.0496667	0.714672	0.456394	0.426611	0.279487	actin cytoskeleton organization;actin filament-based movement;actin filament-based process;actomyosin structure organization;adult heart development;anatomical structure development;anatomical structure formation involved in morphogenesis;axon guidance;biological adhesion;biological regulation;cardiac cell development;cardiac muscle cell development;cardiac myofibril assembly;cell adhesion;cell c…	actin binding;actin filament binding;actin-dependent ATPase activity;adenyl nucleotide binding;adenyl ribonucleotide binding;ADP binding;ATP binding;ATPase activity;ATPase activity, coupled;binding;catalytic activity;cytoskeletal protein binding;hydrolase activity;hydrolase activity, acting on acid anhydrides;hydrolase activity, acting on acid anhydrides, in phosphorus-containing anhydrides;micro…	actin cytoskeleton;actin filament bundle;actomyosin;axon;cell body;cell cortex;cell division site part;cell part;cell projection;cell projection part;cleavage furrow;cytoplasm;cytoplasmic part;cytoskeletal part;cytoskeleton;cytosol;dendritic spine;extracellular membrane-bounded organelle;extracellular organelle;extracellular region part;extracellular vesicular exosome;growth cone;intracellular me…	anatomical structure development;anatomical structure formation involved in morphogenesis;biological adhesion;biological regulation;cell adhesion;cell development;cell motility;cell proliferation;cellular component assembly;cellular component movement;cellular component organization;cellular membrane organization;cellular process;cytokinesis;cytoskeleton organization;developmental process;embryo …	cell body;cell cortex;cell part;cell projection;cytoplasm;cytoskeleton;cytosol;extracellular organelle;intracellular membrane-bounded organelle;intracellular non-membrane-bounded organelle;intracellular organelle;macromolecular complex;membrane;midbody;mitochondrion;neuron projection;neuronal cell body;nucleus;organelle;plasma membrane;protein complex;site of polarized growth;synapse;vesicle	Tight junction;Viral myocarditis
P46783	40S ribosomal protein S10	RPS10		23.4171	23.2086	23.2086	23.9185	23.6172	23.245	22.8895	22.2726	22.9035	22.7853	22.7994	22.7479	22.9881	22.7236	22.7143	23.747	23.2494	23.3842			+	0.694911	0.273635	-0.315462	0.160104	0.776917	-0.0889708	1.70141	0.04844	-0.651546	biosynthetic process;catabolic process;cellular biosynthetic process;cellular catabolic process;cellular component disassembly;cellular component disassembly at cellular level;cellular component organization;cellular component organization at cellular level;cellular component organization or biogenesis;cellular component organization or biogenesis at cellular level;cellular macromolecular complex…		adherens junction;anchoring junction;cell junction;cell part;cell-substrate adherens junction;cell-substrate junction;cytoplasm;cytoplasmic part;cytosol;cytosolic small ribosomal subunit;extracellular membrane-bounded organelle;extracellular organelle;extracellular region part;extracellular vesicular exosome;focal adhesion;intracellular non-membrane-bounded organelle;intracellular organelle;intra…	biosynthetic process;catabolic process;cellular component disassembly;cellular component organization;cellular metabolic process;cellular nitrogen compound metabolic process;cellular process;establishment of localization;macromolecule metabolic process;metabolic process;mRNA metabolic process;nitrogen compound metabolic process;nucleobase-containing compound metabolic process;primary metabolic pr…	cell part;cytoplasm;cytosol;extracellular organelle;intracellular non-membrane-bounded organelle;intracellular organelle;macromolecular complex;membrane;nucleolus;organelle;ribonucleoprotein complex;ribosome;small ribosomal subunit;vesicle	Ribosome
Q15046	Lysine--tRNA ligase	KARS	6.1.1.6	22.204	21.7444	22.1241	22.3385	22.567	22.1092	22.5952	23.1015	22.4933	21.9059	21.9038	22.0039	22.1504	21.6828	22.7977	22.1534	22.0574	22.4324		+		0.743472	0.253149	-0.314023	1.84541	0.0102429	0.792164	0.00391613	0.99516	-0.00409635	amine metabolic process;amino acid activation;biosynthetic process;bis(5'-nucleosidyl) oligophosphate biosynthetic process;bis(5'-nucleosidyl) oligophosphate metabolic process;carboxylic acid metabolic process;cellular amine metabolic process;cellular amino acid metabolic process;cellular biosynthetic process;cellular ketone metabolic process;cellular macromolecule metabolic process;cellular meta…	adenyl nucleotide binding;adenyl ribonucleotide binding;amine binding;amino acid binding;aminoacyl-tRNA ligase activity;ATP binding;binding;carboxylic acid binding;catalytic activity;cation binding;ion binding;ligase activity;ligase activity, forming aminoacyl-tRNA and related compounds;ligase activity, forming carbon-oxygen bonds;lysine-tRNA ligase activity;metal ion binding;nucleic acid binding…	aminoacyl-tRNA synthetase multienzyme complex;cell part;cytoplasm;cytoplasmic part;cytoskeleton;cytosol;extracellular region;intracellular membrane-bounded organelle;intracellular non-membrane-bounded organelle;intracellular organelle;intracellular organelle lumen;intracellular organelle part;intracellular part;macromolecular complex;membrane;membrane-bounded organelle;membrane-enclosed lumen;mic…	amine metabolic process;biosynthetic process;cellular amino acid metabolic process;cellular ketone metabolic process;cellular metabolic process;cellular nitrogen compound metabolic process;cellular process;heterocycle metabolic process;macromolecule metabolic process;metabolic process;nitrogen compound metabolic process;nucleobase-containing compound metabolic process;nucleobase-containing small …	cell part;cytoplasm;cytoskeleton;cytosol;extracellular region;intracellular membrane-bounded organelle;intracellular non-membrane-bounded organelle;intracellular organelle;macromolecular complex;membrane;mitochondrion;nucleus;organelle;plasma membrane;protein complex	Aminoacyl-tRNA biosynthesis
P50995	annexin A11	ANXA11		17.9906	18.8714	16.7383	19.1761	18.6419	16.722	17.3458	18.8223	18.6586	19.5148	19.1316	19.0678	21.2498	21.2115	20.9409	20.5745	20.3169	20.1404			+	0.117701	0.863779	-0.313239	0.921973	0.101932	-0.962476	2.11432	0.0267368	0.790124	cell cycle;cell division;cellular component organization;cellular component organization or biogenesis;cellular membrane organization;cellular process;endocytosis;establishment of localization;membrane invagination;membrane organization;phagocytosis;response to calcium ion;response to chemical stimulus;response to inorganic substance;response to metal ion;response to stimulus;transport;vesicle-me…	antigen binding;binding;calcium ion binding;calcium-dependent phospholipid binding;calcium-dependent protein binding;cation binding;ion binding;lipid binding;metal ion binding;MHC class II protein complex binding;MHC protein complex binding;phosphatidylethanolamine binding;phospholipid binding;protein binding	azurophil granule;cell part;cytoplasm;cytoplasmic membrane-bounded vesicle;cytoplasmic part;cytoplasmic vesicle;cytoskeletal part;endocytic vesicle;envelope;extracellular membrane-bounded organelle;extracellular organelle;extracellular region part;extracellular vesicular exosome;intracellular membrane-bounded organelle;intracellular non-membrane-bounded organelle;intracellular organelle;intracell…	cell cycle;cell division;cellular component organization;cellular membrane organization;cellular process;endocytosis;establishment of localization;membrane invagination;membrane organization;response to chemical stimulus;response to stimulus;transport;vesicle-mediated transport	cell part;cytoplasm;cytoplasmic membrane-bounded vesicle;extracellular organelle;intracellular membrane-bounded organelle;intracellular non-membrane-bounded organelle;intracellular organelle;lysosome;membrane;midbody;nuclear envelope;nucleoplasm;organelle;vacuole;vesicle
Q99497	protein/nucleic acid deglycase DJ-1	PARK7	3.1.2.-;3.5.1.-	25.724	25.8977	26.132	26.3471	26.1415	26.2036	26.3178	26.2577	26.2964	25.6784	25.8276	25.6456	25.9191	26.2367	25.9425	25.3851	25.6792	25.4951		+	+	1.1063	0.130483	-0.312836	3.21072	0.00445714	0.573446	1.73529	0.0434462	0.512992	activation of protein kinase activity;activation of protein kinase B activity;adult behavior;adult locomotory behavior;alcohol biosynthetic process;alcohol metabolic process;aldehyde catabolic process;amine transport;autophagy;behavior;biological regulation;biosynthetic process;carboxylic acid biosynthetic process;carboxylic acid metabolic process;catabolic process;catecholamine transport;catecho…	androgen receptor binding;binding;catalytic activity;cation binding;copper chaperone activity;copper ion binding;cytokine binding;enzyme binding;glyoxalase III activity;hormone receptor binding;hydrolase activity;identical protein binding;ion binding;kinase binding;mercury ion binding;metal ion binding;metallochaperone activity;mRNA binding;nuclear hormone receptor binding;nucleic acid binding;ox…	axon;cell body;cell part;cell projection;chromatin;chromosomal part;cytoplasm;cytoplasmic part;cytosol;extracellular membrane-bounded organelle;extracellular organelle;extracellular region part;extracellular vesicular exosome;intracellular membrane-bounded organelle;intracellular organelle;intracellular organelle lumen;intracellular organelle part;intracellular part;membrane;membrane part;membran…	alcohol metabolic process;amine transport;autophagy;behavior;biological regulation;biosynthetic process;catabolic process;cellular aldehyde metabolic process;cellular component organization;cellular homeostasis;cellular ion homeostasis;cellular ketone metabolic process;cellular metabolic process;cellular process;establishment of localization;homeostatic process;macromolecule metabolic process;mac…	cell body;cell part;cell projection;cytoplasm;cytosol;extracellular organelle;intracellular membrane-bounded organelle;intracellular organelle;membrane;mitochondrion;neuron projection;nucleus;organelle;plasma membrane;vesicle	Parkinson's disease
P04424	argininosuccinate lyase	ASL	4.3.2.1	19.5016	19.4168	19.1089	19.8786	19.7868	19.2995	18.7065	18.6863	18.6736	18.8165	18.3738	18.733	19.1399	18.727	19.3012	19.8288	19.7084	19.9414			+	0.655763	0.295502	-0.312558	0.128653	0.818829	0.0477282	1.86043	0.0360909	-0.770178	amide biosynthetic process;amine biosynthetic process;amine catabolic process;amine metabolic process;arginine biosynthetic process;arginine biosynthetic process via ornithine;arginine catabolic process;arginine metabolic process;biosynthetic process;carboxylic acid biosynthetic process;carboxylic acid catabolic process;carboxylic acid metabolic process;catabolic process;cellular amide metabolic …	amidine-lyase activity;argininosuccinate lyase activity;carbon-nitrogen lyase activity;catalytic activity;lyase activity	cell part;cytoplasm;cytoplasmic part;cytosol;extracellular membrane-bounded organelle;extracellular organelle;extracellular region part;extracellular vesicular exosome;intracellular part;membrane-bounded organelle;membrane-bounded vesicle;organelle;vesicle	amine metabolic process;biosynthetic process;catabolic process;cellular amide metabolic process;cellular amino acid metabolic process;cellular ketone metabolic process;cellular metabolic process;cellular nitrogen compound metabolic process;cellular process;macromolecule metabolic process;macromolecule modification;metabolic process;nitrogen compound metabolic process;nitrogen cycle metabolic proc…	cell part;cytoplasm;cytosol;extracellular organelle;organelle;vesicle	Alanine, aspartate and glutamate metabolism;Arginine and proline metabolism
Q8TDN6	Ribosome biogenesis protein BRX1 homolog	BRIX1		18.4839	18.2248	18.3065	18.8398	18.6056	18.5014	19.2131	19.0151	19.0306	18.8917	19.0854	19.0623	18.3448	18.8673	19.7849	18.3307	18.411	19.0175				1.15957	0.121061	-0.310529	0.343624	0.47853	0.0731519	0.363874	0.525059	0.412636	cellular component assembly;cellular component assembly at cellular level;cellular component organization;cellular component organization at cellular level;cellular component organization or biogenesis;cellular component organization or biogenesis at cellular level;cellular macromolecular complex assembly;cellular macromolecular complex subunit organization;cellular process;macromolecular complex…		cell part;intracellular membrane-bounded organelle;intracellular non-membrane-bounded organelle;intracellular organelle;intracellular organelle part;intracellular part;membrane-bounded organelle;non-membrane-bounded organelle;nuclear part;nucleolus;nucleus;organelle;organelle part	cellular component assembly;cellular component organization;cellular macromolecular complex assembly;cellular process;macromolecular complex assembly;ribonucleoprotein complex assembly	cell part;intracellular membrane-bounded organelle;intracellular non-membrane-bounded organelle;intracellular organelle;nucleolus;nucleus;organelle
Q15029	116 kDa U5 small nuclear ribonucleoprotein component	EFTUD2		22.6267	22.5107	22.6573	22.9611	22.823	22.9388	22.5759	22.5506	22.4492	21.9768	22.2275	22.1295	22.3521	22.4429	22.8865	22.8007	22.5997	22.4201	+	+		2.12606	0.0271111	-0.309394	2.12933	0.00663717	0.413982	0.0826432	0.905115	-0.046346	cellular macromolecule metabolic process;cellular metabolic process;cellular nitrogen compound metabolic process;cellular process;gene expression;macromolecule metabolic process;metabolic process;mRNA metabolic process;mRNA processing;nitrogen compound metabolic process;nuclear mRNA splicing, via spliceosome;nucleic acid metabolic process;nucleobase-containing compound metabolic process;primary m…	binding;catalytic activity;GTP binding;GTPase activity;guanyl nucleotide binding;guanyl ribonucleotide binding;hydrolase activity;hydrolase activity, acting on acid anhydrides;hydrolase activity, acting on acid anhydrides, in phosphorus-containing anhydrides;nucleoside-triphosphatase activity;nucleotide binding;purine nucleotide binding;purine ribonucleoside triphosphate binding;purine ribonucleo…	Cajal body;catalytic step 2 spliceosome;cell part;cytoplasm;intracellular organelle part;intracellular part;macromolecular complex;membrane;nuclear body;nuclear part;nuclear speck;nucleoplasm;nucleoplasm part;organelle part;ribonucleoprotein complex;spliceosomal complex	cellular metabolic process;cellular nitrogen compound metabolic process;cellular process;macromolecule metabolic process;metabolic process;mRNA metabolic process;mRNA processing;nitrogen compound metabolic process;nucleobase-containing compound metabolic process;primary metabolic process;RNA metabolic process;RNA processing;RNA splicing	cell part;cytoplasm;macromolecular complex;membrane;nucleoplasm;ribonucleoprotein complex;spliceosomal complex	Spliceosome
Q9HDC9	Adipocyte plasma membrane-associated protein	APMAP		22.0383	22.4359	22.1934	22.4986	22.5881	22.5033	21.6707	22.2678	22.0149	22.3299	22.3345	22.2896	22.0787	22.2557	21.9346	23.2878	23.1017	23.151			+	1.21106	0.105433	-0.307447	0.895732	0.108683	-0.333511	3.26226	0.00571429	-1.09051	biosynthetic process;metabolic process	amine-lyase activity;arylesterase activity;carbon-nitrogen lyase activity;carboxylic ester hydrolase activity;catalytic activity;hydrolase activity;hydrolase activity, acting on ester bonds;lyase activity;strictosidine synthase activity	cell part;cell surface;extracellular membrane-bounded organelle;extracellular organelle;extracellular region part;extracellular vesicular exosome;integral to membrane;intrinsic to membrane;membrane;membrane part;membrane-bounded organelle;membrane-bounded vesicle;organelle;vesicle	biosynthetic process;metabolic process	cell part;cell surface;extracellular organelle;membrane;organelle;vesicle
P61604	10 kDa heat shock protein, mitochondrial	HSPE1		26.0948	26.189	26.1161	26.227	26.548	26.5368	26.5335	26.8538	26.7936	25.923	26.0064	26.2565	26.4183	26.5303	26.3811	26.3711	26.5602	26.6904		+		1.3065	0.0898955	-0.303953	2.04315	0.00725738	0.664956	0.40028	0.48238	-0.0973752	activation of caspase activity;biological regulation;cell differentiation;cellular developmental process;cellular macromolecule metabolic process;cellular metabolic process;cellular process;cellular protein metabolic process;developmental process;macromolecule metabolic process;metabolic process;osteoblast differentiation;positive regulation of caspase activity;positive regulation of catalytic ac…	adenyl nucleotide binding;adenyl ribonucleotide binding;ATP binding;binding;chaperone binding;nucleotide binding;protein binding;purine nucleotide binding;purine ribonucleoside triphosphate binding;purine ribonucleotide binding;ribonucleotide binding;unfolded protein binding	cell part;cytoplasmic part;extracellular membrane-bounded organelle;extracellular organelle;extracellular region part;extracellular vesicular exosome;intracellular membrane-bounded organelle;intracellular organelle;intracellular organelle lumen;intracellular organelle part;intracellular part;membrane;membrane-bounded organelle;membrane-bounded vesicle;membrane-enclosed lumen;mitochondrial matrix;…	biological regulation;cell differentiation;cellular metabolic process;cellular process;developmental process;macromolecule metabolic process;metabolic process;primary metabolic process;protein folding;protein metabolic process;response to chemical stimulus;response to stimulus;response to stress	cell part;extracellular organelle;intracellular membrane-bounded organelle;intracellular organelle;membrane;mitochondrion;organelle;vesicle
O76070	Gamma-synuclein	SNCG		22.997	18.7319	18.5967	21.7149	18.5534	20.9647	20.0802	19.3789	17.6628	19.0572	19.2177	16.443	20.7137	20.7478	20.7586	14.6071	18.4996	18.5094				0.0605835	0.930832	-0.302449	0.280195	0.572883	0.801354	1.27614	0.093	3.53473	adult behavior;adult locomotory behavior;aggressive behavior;behavior;behavioral interaction between organisms;biological regulation;cell communication;cell-cell signaling;cellular component organization;cellular component organization or biogenesis;cellular process;cellular response to abiotic stimulus;cellular response to chemical stimulus;cellular response to hydrostatic pressure;cellular resp…		axon part;axon terminus;cell body;cell part;cell projection part;cytoplasm;cytoplasmic part;cytoskeletal part;extracellular membrane-bounded organelle;extracellular organelle;extracellular region part;extracellular vesicular exosome;intracellular non-membrane-bounded organelle;intracellular organelle;intracellular organelle part;intracellular part;membrane;membrane-bounded organelle;membrane-boun…	behavior;behavioral interaction between organisms;biological regulation;cell communication;cell-cell signaling;cellular component organization;cellular process;establishment of localization;multicellular organismal process;multi-organism process;protein transport;regulation of transport;response to abiotic stimulus;response to chemical stimulus;response to drug;response to stimulus;response to st…	cell body;cell part;cytoplasm;extracellular organelle;intracellular non-membrane-bounded organelle;intracellular organelle;membrane;microtubule organizing center;neuronal cell body;organelle;plasma membrane;vesicle
P28482	mitogen-activated protein kinase 1	MAPK1	2.7.11.24	21.0024	21.3413	21.3625	21.6428	21.7201	21.2504	21.3954	21.6505	21.5059	21.3244	21.5879	21.6412	21.0936	21.2843	21.1977	22.5308	21.9327	21.6619				0.744363	0.253161	-0.302374	0.00160524	0.999173	-0.000603358	1.4981	0.0628205	-0.849897	activation of immune response;activation of innate immune response;activation of MAPK activity;activation of MAPKK activity;activation of protein kinase activity;anatomical structure development;anatomical structure morphogenesis;antigen receptor-mediated signaling pathway;apoptosis;axon guidance;B cell receptor signaling pathway;biological regulation;biosynthetic process;blood coagulation;blood …	adenyl nucleotide binding;adenyl ribonucleotide binding;ATP binding;binding;catalytic activity;DNA binding;enzyme binding;kinase activity;MAP kinase activity;molecular transducer activity;nucleic acid binding;nucleotide binding;phosphatase binding;phosphotransferase activity, alcohol group as acceptor;protein binding;protein kinase activity;protein serine/threonine kinase activity;purine nucleoti…	adherens junction;anchoring junction;axon;caveola;cell junction;cell part;cell projection;cell projection cytoplasm;cell projection part;cell-substrate adherens junction;cell-substrate junction;cytoplasm;cytoplasmic part;cytoskeletal part;cytoskeleton;cytosol;dendrite cytoplasm;early endosome;endosome;extracellular membrane-bounded organelle;extracellular organelle;extracellular region part;extra…	anatomical structure development;anatomical structure morphogenesis;biological regulation;biosynthetic process;cell activation;cell communication;cell cycle;cell death;cell proliferation;cell-cell signaling;cellular aromatic compound metabolic process;cellular component organization;cellular membrane organization;cellular metabolic process;cellular nitrogen compound metabolic process;cellular pro…	cell part;cell projection;cytoplasm;cytoskeleton;cytosol;endosome;extracellular organelle;Golgi apparatus;intracellular membrane-bounded organelle;intracellular non-membrane-bounded organelle;intracellular organelle;macromolecular complex;microtubule organizing center;mitochondrion;neuron projection;nucleoplasm;nucleus;organelle;protein complex;pseudopodium;vesicle	Acute myeloid leukemia;Adherens junction;Aldosterone-regulated sodium reabsorption;Alzheimer's disease;Axon guidance;B cell receptor signaling pathway;Bladder cancer;Chagas disease (American trypanosomiasis);Chemokine signaling pathway;Chronic myeloid leukemia;Colorectal cancer;Dorso-ventral axis formation;Endometrial cancer;ErbB signaling pathway;Fc epsilon RI signaling pathway;Fc gamma R-mediat…
P42166	Lamina-associated polypeptide 2, isoform alpha	TMPO		23.2225	23.0104	23.2092	23.4901	23.5407	23.3167	23.5287	23.4153	23.4082	22.9095	23.1013	22.7913	24.0771	23.9134	24.0059	23.9265	23.7654	23.8069		+		1.45324	0.0683915	-0.301821	2.20157	0.00544601	0.516712	1.15306	0.111126	0.165856	biological regulation;regulation of biological process;regulation of biosynthetic process;regulation of cellular biosynthetic process;regulation of cellular macromolecule biosynthetic process;regulation of cellular metabolic process;regulation of cellular process;regulation of gene expression;regulation of macromolecule biosynthetic process;regulation of macromolecule metabolic process;regulation…	binding;DNA binding;lamin binding;nucleic acid binding;protein binding	cell part;chromatin;chromosomal part;envelope;intracellular membrane-bounded organelle;intracellular organelle;intracellular organelle part;intracellular part;membrane;membrane-bounded organelle;nuclear envelope;nuclear inner membrane;nuclear membrane;nuclear part;nucleus;organelle;organelle envelope;organelle inner membrane;organelle membrane;organelle part	biological regulation	cell part;intracellular membrane-bounded organelle;intracellular organelle;membrane;nuclear envelope;nucleus;organelle
P56192	Methionine--tRNA ligase, cytoplasmic	MARS	6.1.1.10	20.1407	20.2357	20.4653	20.0246	21.0013	20.7163	21.2672	20.4831	20.7667	20.7275	20.0397	20.7642	19.3517	18.2432	20.2474	19.0533	18.4148	18.1266				0.418475	0.487898	-0.300177	0.426958	0.37165	0.328547	0.512255	0.371224	0.749189	amine metabolic process;amino acid activation;carboxylic acid metabolic process;cellular amine metabolic process;cellular amino acid metabolic process;cellular ketone metabolic process;cellular macromolecule metabolic process;cellular metabolic process;cellular nitrogen compound metabolic process;cellular process;gene expression;macromolecule metabolic process;metabolic process;methionyl-tRNA ami…	adenyl nucleotide binding;adenyl ribonucleotide binding;aminoacyl-tRNA ligase activity;ATP binding;binding;catalytic activity;ligase activity;ligase activity, forming aminoacyl-tRNA and related compounds;ligase activity, forming carbon-oxygen bonds;methionine-tRNA ligase activity;nucleic acid binding;nucleotide binding;purine nucleotide binding;purine ribonucleoside triphosphate binding;purine ri…	cell part;cytoplasm;cytoplasmic part;cytosol;extracellular membrane-bounded organelle;extracellular organelle;extracellular region part;extracellular vesicular exosome;intracellular membrane-bounded organelle;intracellular organelle;intracellular part;membrane;membrane-bounded organelle;membrane-bounded vesicle;mitochondrion;organelle;vesicle	amine metabolic process;cellular amino acid metabolic process;cellular ketone metabolic process;cellular metabolic process;cellular nitrogen compound metabolic process;cellular process;macromolecule metabolic process;metabolic process;nitrogen compound metabolic process;nucleobase-containing compound metabolic process;organic acid metabolic process;primary metabolic process;RNA metabolic process;…	cell part;cytoplasm;cytosol;extracellular organelle;intracellular membrane-bounded organelle;intracellular organelle;membrane;mitochondrion;organelle;vesicle	Aminoacyl-tRNA biosynthesis;Selenocompound metabolism
Q9H223	EH domain-containing protein 4	EHD4		20.3709	19.8026	19.9559	19.6614	20.5425	20.8213	20.4287	20.4542	20.784	20.1942	17.7219	20.6092	20.7658	19.7094	20.8932	21.8173	22.2119	22.168			+	0.314221	0.616357	-0.29863	0.504103	0.293866	1.04716	1.81778	0.037033	-1.60959	biological regulation;cellular component assembly;cellular component organization;cellular component organization or biogenesis;cellular membrane organization;cellular process;cellular response to chemical stimulus;cellular response to growth factor stimulus;cellular response to organic substance;cellular response to stimulus;endocytic recycling;endocytosis;endosome transport;establishment of loc…	adenyl nucleotide binding;adenyl ribonucleotide binding;ATP binding;binding;calcium ion binding;cation binding;GTP binding;guanyl nucleotide binding;guanyl ribonucleotide binding;ion binding;metal ion binding;nucleic acid binding;nucleotide binding;purine nucleotide binding;purine ribonucleoside triphosphate binding;purine ribonucleotide binding;ribonucleotide binding	cell part;cytoplasmic part;early endosome membrane;endoplasmic reticulum;endosomal part;endosome membrane;extracellular membrane-bounded organelle;extracellular organelle;extracellular region part;extracellular vesicular exosome;intracellular membrane-bounded organelle;intracellular organelle;intracellular organelle part;intracellular part;membrane;membrane-bounded organelle;membrane-bounded vesi…	biological regulation;cellular component assembly;cellular component organization;cellular membrane organization;cellular process;endocytosis;endosome transport;establishment of localization;macromolecular complex assembly;membrane invagination;membrane organization;protein complex assembly;regulation of protein modification process;regulation of transport;response to chemical stimulus;response t…	cell part;endoplasmic reticulum;extracellular organelle;intracellular membrane-bounded organelle;intracellular organelle;membrane;nucleus;organelle;plasma membrane;vesicle	Endocytosis
Q15691	Microtubule-associated protein RP/EB family member 1	MAPRE1		23.3173	23.0753	22.9393	23.2857	23.6759	23.2612	23.388	22.9186	23.0142	23.0826	22.7259	22.5512	22.8038	22.5417	22.6369	26.1062	22.7011	23.2641				0.787889	0.234869	-0.29698	0.687578	0.178897	0.320393	0.574156	0.329078	-1.36296	biological regulation;cell cycle;cell cycle phase;cell cycle process;cell division;cell proliferation;cellular component organization;cellular component organization at cellular level;cellular component organization or biogenesis;cellular component organization or biogenesis at cellular level;cellular localization;cellular macromolecule localization;cellular process;cellular protein localization;…	binding;cytoskeletal protein binding;microtubule binding;microtubule plus-end binding;protein binding;protein C-terminus binding;tubulin binding	cell cortex part;cell part;cell projection membrane;cell projection part;centrosome;cortical cytoskeleton;cortical microtubule cytoskeleton;cytoplasm;cytoplasmic microtubule;cytoplasmic part;cytoskeletal part;cytoskeleton;cytosol;Golgi apparatus;intracellular membrane-bounded organelle;intracellular non-membrane-bounded organelle;intracellular organelle;intracellular organelle part;intracellular …	biological regulation;cell cycle;cell division;cell proliferation;cellular component organization;cellular localization;cellular process;localization;mitosis;mitotic cell cycle;nuclear division;organelle fission;organelle organization;regulation of organelle organization;response to stimulus;signal transduction	cell part;centrosome;cytoplasm;cytoskeleton;cytosol;Golgi apparatus;intracellular membrane-bounded organelle;intracellular non-membrane-bounded organelle;intracellular organelle;macromolecular complex;microtubule organizing center;organelle;protein complex
P62701	40S ribosomal protein S4, X isoform	RPS4X		26.6213	26.1714	26.6218	26.9098	26.5947	26.7902	26.8051	26.7726	26.5241	26.2292	26.414	26.0853	26.0915	26.0943	26.1185	26.8118	26.7285	26.4994		+	+	0.76786	0.245725	-0.2934	1.61108	0.0177804	0.457784	2.4545	0.0239565	-0.578456	biological regulation;biosynthetic process;catabolic process;cellular biosynthetic process;cellular catabolic process;cellular component disassembly;cellular component disassembly at cellular level;cellular component organization;cellular component organization at cellular level;cellular component organization or biogenesis;cellular component organization or biogenesis at cellular level;cellular …	binding;nucleic acid binding;RNA binding;rRNA binding;structural constituent of ribosome;structural molecule activity	adherens junction;anchoring junction;cell junction;cell part;cell-substrate adherens junction;cell-substrate junction;cytoplasmic part;cytosol;cytosolic small ribosomal subunit;extracellular membrane-bounded organelle;extracellular organelle;extracellular region part;extracellular vesicular exosome;focal adhesion;intracellular non-membrane-bounded organelle;intracellular organelle;intracellular o…	biological regulation;biosynthetic process;catabolic process;cellular component disassembly;cellular component organization;cellular metabolic process;cellular nitrogen compound metabolic process;cellular process;developmental process;establishment of localization;macromolecule metabolic process;metabolic process;mRNA metabolic process;multicellular organismal development;multicellular organismal…	cell part;cytosol;extracellular organelle;intracellular non-membrane-bounded organelle;intracellular organelle;macromolecular complex;membrane;organelle;polysome;ribonucleoprotein complex;ribosome;small ribosomal subunit;vesicle	Ribosome
Q9Y2Z0-1	Protein SGT1 homolog	SUGT1		20.0796	20.56	20.3535	20.5543	20.7258	20.5914	20.8316	21.08	20.8297	20.5556	20.4897	20.1632	19.7128	20.1322	20.235	19.5347	20.2484	19.7852		+		0.920382	0.176579	-0.292732	1.59362	0.0188889	0.510933	0.257956	0.672913	0.170548	biological regulation;cell cycle phase;cell cycle process;cellular component organization;cellular component organization at cellular level;cellular component organization or biogenesis;cellular component organization or biogenesis at cellular level;cellular process;cellular response to stimulus;defense response;immune response;immune system process;innate immune response;intracellular receptor m…		cell part;chromosomal part;cytoplasm;cytoplasmic part;cytosol;intracellular membrane-bounded organelle;intracellular non-membrane-bounded organelle;intracellular organelle;intracellular organelle part;intracellular part;kinetochore;macromolecular complex;membrane-bounded organelle;non-membrane-bounded organelle;nucleus;organelle;organelle part;protein complex;ubiquitin ligase complex	biological regulation;cellular component organization;cellular process;immune system process;mitosis;nuclear division;organelle fission;organelle organization;response to stimulus;response to stress;signal transduction	cell part;cytoplasm;cytosol;intracellular membrane-bounded organelle;intracellular non-membrane-bounded organelle;intracellular organelle;kinetochore;macromolecular complex;nucleus;organelle;protein complex;ubiquitin ligase complex	NOD-like receptor signaling pathway;Plant-pathogen interaction
Q16222-1	UDP-N-acetylhexosamine pyrophosphorylase	UAP1	2.7.7.23;2.7.7.83	23.4516	23.2834	23.1401	23.4994	23.4112	23.8407	21.5415	21.9821	21.7794	22.9962	22.8981	23.185	20.4994	20.1818	20.4681	21.8579	21.7965	22.3049		+	+	0.853954	0.204512	-0.292021	2.92836	0.00325	-1.25876	2.97156	0.0120889	-1.60329	alcohol biosynthetic process;alcohol metabolic process;amino sugar biosynthetic process;amino sugar metabolic process;biosynthetic process;carbohydrate biosynthetic process;carbohydrate metabolic process;cellular biosynthetic process;cellular carbohydrate biosynthetic process;cellular carbohydrate metabolic process;cellular macromolecule metabolic process;cellular metabolic process;cellular nitro…	binding;carbohydrate binding;catalytic activity;identical protein binding;nucleotidyltransferase activity;protein binding;transferase activity;transferase activity, transferring phosphorus-containing groups;UDP-N-acetylglucosamine diphosphorylase activity;uridylyltransferase activity	cell part;cytoplasm;cytoplasmic part;cytosol;intracellular organelle part;intracellular part;membrane;nuclear part;nucleoplasm;organelle part;plasma membrane	alcohol metabolic process;biosynthetic process;carbohydrate metabolic process;cellular metabolic process;cellular nitrogen compound metabolic process;cellular process;macromolecule metabolic process;macromolecule modification;metabolic process;nitrogen compound metabolic process;nucleobase-containing compound metabolic process;nucleotide-sugar metabolic process;oligosaccharide metabolic process;p…	cell part;cytoplasm;cytosol;membrane;nucleoplasm;plasma membrane	Amino sugar and nucleotide sugar metabolism
P35241-1	radixin	RDX		19.6854	19.9249	19.8633	20.0704	20.2749	20.004	18.1282	18.4112	19.1546	19.8674	19.2519	19.4286	20.6466	19.6549	20.3235	21.4433	20.3773	20.6665		+		1.26106	0.100676	-0.291893	1.25242	0.0496744	-0.951309	0.64958	0.280024	-0.620663	actin filament capping;anatomical structure development;apical protein localization;asymmetric protein localization;biological regulation;cell development;cell projection assembly;cell projection organization;cellular component assembly;cellular component assembly at cellular level;cellular component organization;cellular component organization at cellular level;cellular component organization or…		adherens junction;anchoring junction;apical part of cell;cell division site part;cell junction;cell part;cell periphery;cell pole;cell projection;cell tip;cell-substrate adherens junction;cell-substrate junction;cleavage furrow;cytoplasm;cytoskeleton;extracellular membrane-bounded organelle;extracellular organelle;extracellular region part;extracellular space;extracellular vesicular exosome;extri…	anatomical structure development;biological regulation;cell development;cellular component assembly;cellular component organization;cellular process;developmental process;localization;regulation of organelle organization	apical part of cell;cell part;cell projection;cytoplasm;cytoskeleton;extracellular organelle;extracellular space;filopodium;intracellular non-membrane-bounded organelle;intracellular organelle;membrane;microvillus;organelle;plasma membrane;vesicle	Regulation of actin cytoskeleton
P40227-1	T-complex protein 1 subunit zeta	CCT6A		24.5425	24.2778	24.4078	24.6305	24.7891	24.6812	24.6919	24.9718	24.7764	24.4633	24.4014	24.3453	23.9097	23.9201	23.9328	23.7711	24.0204	24.0974		+		1.50205	0.0616283	-0.290898	1.99026	0.0077751	0.410021	0.159999	0.804592	-0.0420761	binding of sperm to zona pellucida;cell recognition;cell-cell recognition;cellular macromolecule metabolic process;cellular metabolic process;cellular process;cellular process involved in reproduction;cellular protein metabolic process;'de novo' posttranslational protein folding;'de novo' protein folding;macromolecule metabolic process;metabolic process;primary metabolic process;protein folding;p…	adenyl nucleotide binding;adenyl ribonucleotide binding;ATP binding;binding;nucleotide binding;protein binding;purine nucleotide binding;purine ribonucleoside triphosphate binding;purine ribonucleotide binding;ribonucleotide binding;unfolded protein binding	acrosomal vesicle;cell body;cell part;chaperonin-containing T-complex;cytoplasm;cytoplasmic membrane-bounded vesicle;cytoplasmic part;cytoplasmic vesicle;cytoskeletal part;cytosol;cytosolic part;extracellular membrane-bounded organelle;extracellular organelle;extracellular region part;extracellular vesicular exosome;intracellular membrane-bounded organelle;intracellular organelle;intracellular or…	cell recognition;cellular metabolic process;cellular process;macromolecule metabolic process;metabolic process;primary metabolic process;protein folding;protein metabolic process	cell body;cell part;cytoplasm;cytoplasmic membrane-bounded vesicle;cytosol;extracellular organelle;intracellular membrane-bounded organelle;intracellular organelle;macromolecular complex;organelle;protein complex;vesicle
Q12931	heat shock protein 75 kDa, mitochondrial	TRAP1		21.7168	21.6495	21.865	21.8682	22.0333	22.1981	22.5113	22.3835	22.6263	21.9394	22.0367	22.2221	22.8104	23.0642	23.0406	22.5398	22.9106	22.3685		+		1.18778	0.11272	-0.289427	1.81408	0.0116912	0.44098	0.953993	0.162635	0.365461	biological regulation;cellular macromolecule metabolic process;cellular metabolic process;cellular process;cellular protein metabolic process;chaperone-mediated protein folding;macromolecule metabolic process;metabolic process;posttranscriptional regulation of gene expression;primary metabolic process;protein folding;protein metabolic process;regulation of biological process;regulation of biosynt…	adenyl nucleotide binding;adenyl ribonucleotide binding;ATP binding;binding;cytokine receptor binding;enzyme binding;kinase binding;nucleotide binding;protein binding;protein kinase binding;purine nucleotide binding;purine ribonucleoside triphosphate binding;purine ribonucleotide binding;receptor binding;ribonucleotide binding;tumor necrosis factor receptor binding;tumor necrosis factor receptor …	cell part;cytoplasmic part;extracellular membrane-bounded organelle;extracellular organelle;extracellular region part;extracellular vesicular exosome;intracellular membrane-bounded organelle;intracellular organelle;intracellular organelle lumen;intracellular organelle part;intracellular part;lipid particle;membrane;membrane-bounded organelle;membrane-bounded vesicle;membrane-enclosed lumen;mitoch…	biological regulation;cellular metabolic process;cellular process;macromolecule metabolic process;metabolic process;primary metabolic process;protein folding;protein metabolic process;regulation of translation;response to stimulus;response to stress	cell part;extracellular organelle;intracellular membrane-bounded organelle;intracellular organelle;lipid particle;membrane;mitochondrion;nucleoplasm;organelle;vesicle
[truncated: 649 more rows]
