# Supplementary material for: UDP‐glucose dehydrogenase expression is upregulated following EMT and differentially affects intracellular glycerophosphocholine and acetylaspartate levels in breast mesenchymal cell lines
Source: Mol Oncol. 2022 Feb 3;16(9):1816–40. doi: 10.1002/1878-0261.13172 (PMC9067156; doi:10.1002/1878-0261.13172)
Supplement: Supplementary file 11 — Table S4. Raw data of proteomics. [file MOL2-16-1816-s002.xlsx]

## Sheet: FileKeys
File ID File Name Creation Date RT Range [min] Instrument Name Software Revision Ref. File ID
F1 F:\promec\HF\Lars\2018\desember\Qiong Wang\181210_QiongWang_DE1_20181213134157.raw 12/13/2018 14:02:52 0.00 - 180.00 Q Exactive HF Orbitrap 2.9-290033/2.9.0.2926
F2 F:\promec\HF\Lars\2018\desember\Qiong Wang\181210_QiongWang_DE2.raw 12/14/2018 11:38:23 0.00 - 180.00 Q Exactive HF Orbitrap 2.9-290033/2.9.0.2926 F1
F3 F:\promec\HF\Lars\2018\desember\Qiong Wang\181210_QiongWang_DE3.raw 12/15/2018 09:03:39 0.00 - 180.00 Q Exactive HF Orbitrap 2.9-290033/2.9.0.2926 F1
F4 F:\promec\HF\Lars\2018\desember\Qiong Wang\181210_QiongWang_DM1.raw 12/13/2018 17:24:31 0.00 - 180.00 Q Exactive HF Orbitrap 2.9-290033/2.9.0.2926 F1
F5 F:\promec\HF\Lars\2018\desember\Qiong Wang\181210_QiongWang_DM2.raw 12/14/2018 14:58:07 0.00 - 180.00 Q Exactive HF Orbitrap 2.9-290033/2.9.0.2926 F1
F6 F:\promec\HF\Lars\2018\desember\Qiong Wang\181210_QiongWang_DM3.raw 12/15/2018 12:23:33 0.00 - 180.00 Q Exactive HF Orbitrap 2.9-290033/2.9.0.2926 F1
F7 F:\promec\HF\Lars\2018\desember\Qiong Wang\181210_QiongWang_ET1.raw 12/14/2018 06:52:32 0.00 - 180.01 Q Exactive HF Orbitrap 2.9-290033/2.9.0.2926 F1
F8 F:\promec\HF\Lars\2018\desember\Qiong Wang\181210_QiongWang_ET2.raw 12/15/2018 04:17:27 0.00 - 180.01 Q Exactive HF Orbitrap 2.9-290033/2.9.0.2926 F1
F9 F:\promec\HF\Lars\2018\desember\Qiong Wang\181210_QiongWang_ET3.raw 12/16/2018 01:42:19 0.00 - 180.00 Q Exactive HF Orbitrap 2.9-290033/2.9.0.2926 F1
F10 F:\promec\HF\Lars\2018\desember\Qiong Wang\181210_QiongWang_HE1.raw 12/13/2018 20:47:12 0.00 - 180.00 Q Exactive HF Orbitrap 2.9-290033/2.9.0.2926 F1
F11 F:\promec\HF\Lars\2018\desember\Qiong Wang\181210_QiongWang_HE2.raw 12/14/2018 18:17:49 0.00 - 180.00 Q Exactive HF Orbitrap 2.9-290033/2.9.0.2926 F1
F12 F:\promec\HF\Lars\2018\desember\Qiong Wang\181210_QiongWang_HE3.raw 12/15/2018 15:43:17 0.00 - 180.00 Q Exactive HF Orbitrap 2.9-290033/2.9.0.2926 F1
F13 F:\promec\HF\Lars\2018\desember\Qiong Wang\181210_QiongWang_HM1.raw 12/14/2018 00:09:16 0.00 - 180.00 Q Exactive HF Orbitrap 2.9-290033/2.9.0.2926 F1
F14 F:\promec\HF\Lars\2018\desember\Qiong Wang\181210_QiongWang_HM2.raw 12/14/2018 21:37:27 0.00 - 180.00 Q Exactive HF Orbitrap 2.9-290033/2.9.0.2926 F1
F15 F:\promec\HF\Lars\2018\desember\Qiong Wang\181210_QiongWang_HM3.raw 12/15/2018 19:02:59 0.00 - 180.00 Q Exactive HF Orbitrap 2.9-290033/2.9.0.2926 F1
F16 F:\promec\HF\Lars\2018\desember\Qiong Wang\181210_QiongWang_LA1.raw 12/14/2018 03:30:59 0.00 - 180.00 Q Exactive HF Orbitrap 2.9-290033/2.9.0.2926 F1
F19 F:\promec\HF\Lars\2018\desember\Qiong Wang\181210_QiongWang_LA3_20181217160542.raw 12/17/2018 16:23:58 0.00 - 180.00 Q Exactive HF Orbitrap 2.9-290033/2.9.0.2926 F1
F17 F:\promec\HF\Lars\2018\desember\Qiong Wang\181210_QiongWang_LA2.raw 12/15/2018 00:57:29 0.00 - 180.01 Q Exactive HF Orbitrap 2.9-290033/2.9.0.2926 F1

## Sheet: Proteins
Protein FDR Confidence: Combined	Master	Accession	Description	FASTA Title Lines	Exp. q-value: Combined	Contaminant	Marked as	Sum PEP Score	Coverage [%]	# Peptides	# PSMs	# Unique Peptides	# AAs	MW [kDa]	calc. pI	Score Sequest HT: Sequest HT	# Peptides (by Search Engine): Sequest HT	Abundances (Grouped): F1	Abundances (Grouped): F2	Abundances (Grouped): F3	Abundances (Grouped): F4	Abundances (Grouped): F5	Abundances (Grouped): F6	Abundances (Grouped): F7	Abundances (Grouped): F8	Abundances (Grouped): F9	Abundances (Grouped): F10	Abundances (Grouped): F11	Abundances (Grouped): F12	Abundances (Grouped): F13	Abundances (Grouped): F14	Abundances (Grouped): F15	Abundances (Grouped): F16	Abundances (Grouped): F17	Abundances (Grouped): F19	Abundances (Scaled): F1: Sample	Abundances (Scaled): F2: Sample	Abundances (Scaled): F3: Sample	Abundances (Scaled): F4: Sample	Abundances (Scaled): F5: Sample	Abundances (Scaled): F6: Sample	Abundances (Scaled): F7: Sample	Abundances (Scaled): F8: Sample	Abundances (Scaled): F9: Sample	Abundances (Scaled): F10: Sample	Abundances (Scaled): F11: Sample	Abundances (Scaled): F12: Sample	Abundances (Scaled): F13: Sample	Abundances (Scaled): F14: Sample
High	Master Protein	Q15149-4	Isoform 4 of Plectin [OS=Homo sapiens]	>ProteinCenter:SwissProt|Q15149-4 Isoform 4 of Plectin [OS=Homo sapiens]	0	FALSE	human	198.459	17	69	221	68	4547	515.9	5.8	194.71	69	130.5	131.6	120.1	117	84	121.8	48.3	60.3	48.6	129.6	115.3	106.9	145.3	216.4	118.7	32.2	28.7	44.6	130.5	131.6	120.1	117	84	121.8	48.3	60.3	48.6	129.6	115.3	106.9	145.3	216.4
	Checked	Confidence	Annotated Sequence	Modifications	Contaminant	Marked as	Qvality PEP	Qvality q-value	# Protein Groups	# Proteins	# PSMs	Master Protein Accessions	Positions in Proteins	Modifications in Proteins	# Missed Cleavages	Theo. MH+ [Da]	Abundance Ratio: (F2) / (F1)	Abundance Ratio: (F3) / (F1)	Abundance Ratio: (F4) / (F1)	Abundance Ratio: (F5) / (F1)	Abundance Ratio: (F6) / (F1)	Abundance Ratio: (F7) / (F1)	Abundance Ratio: (F8) / (F1)	Abundance Ratio: (F9) / (F1)	Abundance Ratio: (F10) / (F1)	Abundance Ratio: (F11) / (F1)	Abundance Ratio: (F12) / (F1)	Abundance Ratio: (F13) / (F1)	Abundance Ratio: (F14) / (F1)	Abundance Ratio: (F15) / (F1)	Abundance Ratio: (F16) / (F1)	Abundance Ratio: (F17) / (F1)	Abundance Ratio: (F19) / (F1)	Abundance Ratio Adj. P-Value: (F2) / (F1)	Abundance Ratio Adj. P-Value: (F3) / (F1)	Abundance Ratio Adj. P-Value: (F4) / (F1)	Abundance Ratio Adj. P-Value: (F5) / (F1)	Abundance Ratio Adj. P-Value: (F6) / (F1)	Abundance Ratio Adj. P-Value: (F7) / (F1)	Abundance Ratio Adj. P-Value: (F8) / (F1)	Abundance Ratio Adj. P-Value: (F9) / (F1)	Abundance Ratio Adj. P-Value: (F10) / (F1)	Abundance Ratio Adj. P-Value: (F11) / (F1)	Abundance Ratio Adj. P-Value: (F12) / (F1)	Abundance Ratio Adj. P-Value: (F13) / (F1)	Abundance Ratio Adj. P-Value: (F14) / (F1)	Abundance Ratio Adj. P-Value: (F15) / (F1)	Abundance Ratio Adj. P-Value: (F16) / (F1)	Abundance Ratio Adj. P-Value: (F17) / (F1)
	FALSE	High	[R].AALAHSEEVTASQVAATK.[T]		FALSE	human	1.66793e-06	0.00110757	1	9	7	Q15149-4	Q15149-4 [2607-2624]; Q15149-1 [2744-2761]; Q15149-6 [2611-2628]; Q15149-9 [2593-2610]; Q15149-3 [2630-2647]; Q15149-8 [2585-2602]; Q15149-5 [2607-2624]; Q15149-7 [2575-2592]; Q15149-2 [2634-2651]		0	1783.92	1.156	0.697	0.999	1.052	0.457	0.351	0.259	0.27	1.241	1.19	0.696	1.143	1.012	1.353	0.287	0.335	0.254	0.972843	0.536534	0.983796	0.999898	0.0489218	0.244753	0.0387558	0.133964	0.971522	0.977338	0.906527	0.937119	0.969932	0.790576	0.286128	0.484601
	FALSE	High	[R].ALQALEELR.[L]		FALSE	human	0.00469001	0.00110757	1	9	1	Q15149-4	Q15149-4 [1534-1542]; Q15149-1 [1671-1679]; Q15149-6 [1538-1546]; Q15149-9 [1520-1528]; Q15149-3 [1557-1565]; Q15149-8 [1512-1520]; Q15149-5 [1534-1542]; Q15149-7 [1502-1510]; Q15149-2 [1561-1569]		0	1042.59	0.975	1.018	0.776	0.627	0.571	0.299	0.218	0.277	0.781	0.856	0.795	0.715	0.787	0.856	0.18	0.209	0.195	0.983076	0.995595	0.929786	0.628286	0.289421	0.141436	0.0529481	0.146569	0.94713	0.965262	0.942549	0.930833	0.986818	0.996967	0.062281	0.147903
	FALSE	High	[K].AQAEVEGLGK.[G]		FALSE	human	0.00965815	0.00196941	1	9	2	Q15149-4	Q15149-4 [1029-1038]; Q15149-1 [1166-1175]; Q15149-6 [1033-1042]; Q15149-9 [1015-1024]; Q15149-3 [1052-1061]; Q15149-8 [1007-1016]; Q15149-5 [1029-1038]; Q15149-7 [997-1006]; Q15149-2 [1056-1065]		0	1001.53	0.472	0.411	0.526	0.323	0.542	0.218	0.089	0.14	0.909	0.301	0.573	0.833	0.338	0.419	0.167	0.122	0.094	0.0943052	0.0102996	0.61172	0.0653491	0.314538	0.0370062	0.0012625	0.00588886	0.981645	0.0722776	0.594036	0.983928	0.213081	0.38838	0.0472402	0.0182045
	FALSE	High	[K].AQLEPVASPAK.[K]		FALSE	human	0.0237447	0.0033746	1	9	2	Q15149-4	Q15149-4 [1291-1301]; Q15149-1 [1428-1438]; Q15149-6 [1295-1305]; Q15149-9 [1277-1287]; Q15149-3 [1314-1324]; Q15149-8 [1269-1279]; Q15149-5 [1291-1301]; Q15149-7 [1259-1269]; Q15149-2 [1318-1328]		0	1110.62	1.042	1.236	0.883	0.79	0.84	0.309	0.241	0.268	1.132	1.101	1.18	1.087	0.729	0.666	0.297	0.297	0.251	0.99982	0.962203	0.974169	0.91249	0.87497	0.160139	0.0659329	0.131871	0.984675	0.993943	0.979944	0.957106	0.969932	0.909885	0.313601	0.373169
	FALSE	High	[K].AQVEQELTTLR.[L]		FALSE	human	0.0385861	0.00553528	1	9	1	Q15149-4	Q15149-4 [2182-2192]; Q15149-1 [2319-2329]; Q15149-6 [2186-2196]; Q15149-9 [2168-2178]; Q15149-3 [2205-2215]; Q15149-8 [2160-2170]; Q15149-5 [2182-2192]; Q15149-7 [2150-2160]; Q15149-2 [2209-2219]		0	1287.69	0.741	0.855	0.495	0.599	0.502	0.169	0.175	0.2	0.487	0.687	0.55	0.498	0.565	0.638	0.12	0.149	0.14	0.550972	0.879976	0.445313	0.570017	0.146913	0.00998325	0.0134589	0.0391126	0.55466	0.842467	0.527883	0.65193	0.812208	0.887196	0.0106863	0.0442495
	FALSE	High	[R].ARQEELYSELQAR.[E]		FALSE	human	0.000358359	0.00110757	1	9	1	Q15149-4	Q15149-4 [3219-3231]; Q15149-1 [3356-3368]; Q15149-6 [3223-3235]; Q15149-9 [3205-3217]; Q15149-3 [3242-3254]; Q15149-8 [3197-3209]; Q15149-5 [3219-3231]; Q15149-7 [3187-3199]; Q15149-2 [3246-3258]		1	1592.8	0.792	1.078	0.754	0.511	0.628	0.146	0.214	0.205	1.03	1.2	0.783	0.582	0.996	0.907	0.111	0.01	0.177	0.716459	0.999948	0.926727	0.44951	0.539759	0.00401756	0.133293	0.043656	0.99792	0.989908	0.917899	0.869262	0.965756	0.993538	0.00726715	9.22513e-17
	FALSE	High	[R].ARSDEGQLSPATR.[G]		FALSE	human	0.000355944	0.00110757	1	9	7	Q15149-4	Q15149-4 [575-587]; Q15149-1 [712-724]; Q15149-6 [579-591]; Q15149-9 [561-573]; Q15149-3 [598-610]; Q15149-8 [553-565]; Q15149-5 [575-587]; Q15149-7 [543-555]; Q15149-2 [602-614]		1	1387.69	0.01	1.116	0.01	0.01	0.01	0.01	0.01	0.01	1.104	1.08	0.844	0.01	1.534	0.01	0.01	0.01	0.01	1.96457e-16	0.987946	1.19003e-16	1.26496e-16	1.29254e-16	9.69041e-17	9.73204e-17	9.76177e-17	0.99417	0.999249	0.959946	1.09406e-16	0.737671	1.16154e-16	8.66667e-17	9.22513e-17
	FALSE	High	[K].ATVSAPFGK.[F]		FALSE	human	0.00443958	0.00110757	1	9	2	Q15149-4	Q15149-4 [2908-2916]; Q15149-1 [3045-3053]; Q15149-6 [2912-2920]; Q15149-9 [2894-2902]; Q15149-3 [2931-2939]; Q15149-8 [2886-2894]; Q15149-5 [2908-2916]; Q15149-7 [2876-2884]; Q15149-2 [2935-2943]		0	877.478	1.015	1.105	0.684	0.01	0.693	0.137	0.225	0.186	0.816	1.298	0.942	0.574	0.753	1.002	0.085	0.202	0.157	0.989852	0.995595	0.855155	1.26496e-16	0.629623	0.00264745	0.0785071	0.0281141	0.967936	0.967663	0.989681	0.869262	0.981832	0.976818	0.00167082	0.132501
	FALSE	High	[R].AVTGYKDPYSGK.[L]		FALSE	human	0.0280471	0.00413864	1	9	4	Q15149-4	Q15149-4 [4010-4021]; Q15149-1 [4147-4158]; Q15149-6 [4014-4025]; Q15149-9 [3996-4007]; Q15149-3 [4033-4044]; Q15149-8 [3988-3999]; Q15149-5 [4010-4021]; Q15149-7 [3978-3989]; Q15149-2 [4037-4048]		1	1285.64	0.672	1.289	0.484	0.658	0.313	0.243	0.165	0.275	1.301	0.697	0.787	1.108	0.815	0.869	0.324	0.211	0.43	0.51866	0.891196	0.53743	0.822653	0.0241037	0.0607977	0.0119653	0.143458	0.967936	0.865897	0.924571	0.960575	0.982805	0.992226	0.385952	0.150892
	FALSE	High	[R].AVTGYKDPYTGQQISLFQAMQK.[G]		FALSE	human	0.0733052	0.00941422	1	9	1	Q15149-4	Q15149-4 [2773-2794]; Q15149-1 [2910-2931]; Q15149-6 [2777-2798]; Q15149-9 [2759-2780]; Q15149-3 [2796-2817]; Q15149-8 [2751-2772]; Q15149-5 [2773-2794]; Q15149-7 [2741-2762]; Q15149-2 [2800-2821]		1	2474.24	0.918	1.03	0.521	0.992	0.412	0.211	0.198	0.382	1.338	1.43	0.653	0.75	1.097	0.894	0.285	0.177	0.243	0.983076	0.999948	0.617785	0.999898	0.135156	0.0316124	0.0585806	0.378161	0.942417	0.925875	0.780139	0.944729	0.958109	0.999385	0.282561	0.0863626
	FALSE	High	[R].AVTGYRDPYTEQTISLFQAMK.[K]		FALSE	human	0.0165583	0.00253811	1	9	1	Q15149-4	Q15149-4 [3767-3787]; Q15149-1 [3904-3924]; Q15149-6 [3771-3791]; Q15149-9 [3753-3773]; Q15149-3 [3790-3810]; Q15149-8 [3745-3765]; Q15149-5 [3767-3787]; Q15149-7 [3735-3755]; Q15149-2 [3794-3814]		1	2419.2	2.33	0.819	4.375	1.038	4.638	2.123	3.671	2.308	2.668	1.326	1.735	5.129	13.361	2.623	1.05	0.49	2.101	0.0125193	0.875873	0.00200903	0.999898	3.08563e-05	0.575087	0.0570455	0.480449	0.315514	0.953965	0.812798	0.00285762	6.54784e-08	0.100623	0.983737	0.815145
	FALSE	High	[R].CDNFTSSWR.[D]	1xCarbamidomethyl [C1]	FALSE	human	0.0070833	0.00191258	1	9	2	Q15149-4	Q15149-4 [180-188]; Q15149-1 [317-325]; Q15149-6 [184-192]; Q15149-9 [166-174]; Q15149-3 [207-215]; Q15149-8 [158-166]; Q15149-5 [180-188]; Q15149-7 [148-156]; Q15149-2 [207-215]		0	1172.48	0.887	0.863	0.706	0.613	0.614	0.202	0.146	0.165	0.781	0.715	0.807	0.929	0.985	0.86	0.154	0.251	0.171	0.958406	0.93258	0.904013	0.689706	0.551648	0.0297185	0.00648542	0.0148208	0.921162	0.859138	0.942199	0.999837	0.991315	0.988177	0.0334223	0.246716
	FALSE	High	[R].DDGTGQLLLPLSDAR.[K]		FALSE	human	0.0298543	0.0043045	1	9	1	Q15149-4	Q15149-4 [3867-3881]; Q15149-1 [4004-4018]; Q15149-6 [3871-3885]; Q15149-9 [3853-3867]; Q15149-3 [3890-3904]; Q15149-8 [3845-3859]; Q15149-5 [3867-3881]; Q15149-7 [3835-3849]; Q15149-2 [3894-3908]		0	1570.81	1.136	0.755	0.524	0.719	0.533	0.184	0.185	0.294	0.671	0.781	0.798	0.622	0.682	0.875	0.197	0.153	0.185	0.983076	0.749101	0.609683	0.857387	0.378968	0.0198464	0.0273608	0.177182	0.805377	0.900205	0.925995	0.869262	0.921478	0.988177	0.0876372	0.0558322
	FALSE	High	[R].DLDKADSMIR.[L]		FALSE	human	0.0465169	0.00710667	1	9	2	Q15149-4	Q15149-4 [441-450]; Q15149-1 [578-587]; Q15149-6 [445-454]; Q15149-9 [427-436]; Q15149-3 [464-473]; Q15149-8 [419-428]; Q15149-5 [441-450]; Q15149-7 [409-418]; Q15149-2 [468-477]		1	1163.57	0.725	1.033	0.529	0.388	0.637	0.198	0.226	0.174	0.615	1.156	0.881	0.457	0.623	0.741	0.101	0.23	0.171	0.521226	0.995595	0.560111	0.139134	0.511748	0.0233512	0.0806641	0.0192452	0.803929	0.989908	0.970606	0.600144	0.899411	0.966104	0.00427521	0.193375
	FALSE	High	[K].DLLPSDMAVALLEAQAGTGHIIDPATSAR.[L]		FALSE	human	0.026167	0.00362368	1	9	1	Q15149-4	Q15149-4 [3047-3075]; Q15149-1 [3184-3212]; Q15149-6 [3051-3079]; Q15149-9 [3033-3061]; Q15149-3 [3070-3098]; Q15149-8 [3025-3053]; Q15149-5 [3047-3075]; Q15149-7 [3015-3043]; Q15149-2 [3074-3102]		0	2933.5	0.646	0.929	0.534	0.23	0.669	0.19	0.224	0.372	0.729	0.05	0.866	0.704	1.001	0.968	0.167	0.18	0.204	0.392165	0.975694	0.633737	0.00501246	0.655858	0.0242831	0.0528374	0.353486	0.875365	5.0058e-08	0.956185	0.915235	0.991315	0.996967	0.0482207	0.10266
	FALSE	High	[R].DSQDAGGFGPEDR.[L]		FALSE	human	0.00456307	0.00110757	1	9	1	Q15149-4	Q15149-4 [939-951]; Q15149-1 [1076-1088]; Q15149-6 [943-955]; Q15149-9 [925-937]; Q15149-3 [962-974]; Q15149-8 [917-929]; Q15149-5 [939-951]; Q15149-7 [907-919]; Q15149-2 [966-978]		0	1350.56	0.956	0.981	0.614	0.55	0.692	0.145	0.213	0.246	0.787	0.812	0.834	0.62	0.663	0.759	0.155	0.22	0.194	0.983076	0.995595	0.827927	0.589206	0.746275	0.00385823	0.0937346	0.094423	0.939176	0.925875	0.943746	0.886656	0.909983	0.973697	0.0343872	0.167732
	FALSE	High	[K].DTHDQLSEPSEVR.[S]		FALSE	human	0.00600543	0.00191258	1	9	5	Q15149-4	Q15149-4 [3832-3844]; Q15149-1 [3969-3981]; Q15149-6 [3836-3848]; Q15149-9 [3818-3830]; Q15149-3 [3855-3867]; Q15149-8 [3810-3822]; Q15149-5 [3832-3844]; Q15149-7 [3800-3812]; Q15149-2 [3859-3871]		0	1512.69	1.083	0.833	0.613	0.641	0.658	0.178	0.202	0.2	0.657	0.836	0.608	0.741	0.695	0.67	0.138	0.24	0.153	0.986015	0.82027	0.764112	0.695145	0.589306	0.0130698	0.0763236	0.038265	0.835582	0.92428	0.682585	0.945737	0.942317	0.914392	0.0211291	0.217955
	FALSE	High	[R].ELYQQLQR.[G]		FALSE	human	0.0419304	0.00571581	1	9	1	Q15149-4	Q15149-4 [2995-3002]; Q15149-1 [3132-3139]; Q15149-6 [2999-3006]; Q15149-9 [2981-2988]; Q15149-3 [3018-3025]; Q15149-8 [2973-2980]; Q15149-5 [2995-3002]; Q15149-7 [2963-2970]; Q15149-2 [3022-3029]		0	1077.57	1.359	0.82	0.454	0.445	0.504	0.312	0.316	0.409	0.53	0.394	0.685	0.55	0.472	0.631	0.01	0.246	0.235	0.826291	0.84799	0.43649	0.339835	0.321027	0.164623	0.359421	0.436449	0.626229	0.2821	0.818669	0.837911	0.62233	0.878825	8.66667e-17	0.234276
	FALSE	High	[R].FRELAEEAAR.[L]		FALSE	human	0.0572273	0.00779893	1	9	2	Q15149-4	Q15149-4 [1796-1805]; Q15149-1 [1933-1942]; Q15149-6 [1800-1809]; Q15149-9 [1782-1791]; Q15149-3 [1819-1828]; Q15149-8 [1774-1783]; Q15149-5 [1796-1805]; Q15149-7 [1764-1773]; Q15149-2 [1823-1832]		1	1191.61	0.522	1.128	0.715	0.221	0.736	0.667	0.348	0.435	1.509	0.345	0.801	0.628	0.252	0.339	0.374	0.219	0.012	0.108166	0.995595	0.885789	0.00339136	0.761853	0.85953	0.329096	0.495082	0.884552	0.107846	0.941819	0.892081	0.0426259	0.147278	0.527722	0.165615
	FALSE	High	[R].GCLDEETSR.[A]	1xCarbamidomethyl [C2]	FALSE	human	0.00634499	0.00191258	1	9	1	Q15149-4	Q15149-4 [3161-3169]; Q15149-1 [3298-3306]; Q15149-6 [3165-3173]; Q15149-9 [3147-3155]; Q15149-3 [3184-3192]; Q15149-8 [3139-3147]; Q15149-5 [3161-3169]; Q15149-7 [3129-3137]; Q15149-2 [3188-3196]		0	1066.45	0.541	0.523	0.546	0.883	0.54	0.216	0.189	0.217	0.974	0.716	0.572	0.99	0.853	1.027	0.223	0.203	0.297	0.20199	0.223259	0.624429	0.937491	0.340597	0.0514315	0.015331	0.069093	0.971937	0.85934	0.618046	0.999837	0.988881	0.988548	0.144477	0.152635
	FALSE	High	[K].GGELVYTDSEAR.[D]		FALSE	human	1.75574e-05	0.00110757	1	9	10	Q15149-4	Q15149-4 [2891-2902]; Q15149-1 [3028-3039]; Q15149-6 [2895-2906]; Q15149-9 [2877-2888]; Q15149-3 [2914-2925]; Q15149-8 [2869-2880]; Q15149-5 [2891-2902]; Q15149-7 [2859-2870]; Q15149-2 [2918-2929]		0	1296.61	0.876	0.953	0.592	0.56	0.62	0.262	0.237	0.196	0.654	1.242	0.775	0.658	0.689	0.862	0.157	0.206	0.196	0.905326	0.975088	0.717877	0.557044	0.485268	0.0846916	0.143681	0.0356292	0.826782	0.976762	0.916818	0.905998	0.942233	0.996967	0.0362474	0.142331
	FALSE	High	[K].GLVEDTLR.[Q]		FALSE	human	0.0252747	0.00362368	1	9	1	Q15149-4	Q15149-4 [1911-1918]; Q15149-1 [2048-2055]; Q15149-6 [1915-1922]; Q15149-9 [1897-1904]; Q15149-3 [1934-1941]; Q15149-8 [1889-1896]; Q15149-5 [1911-1918]; Q15149-7 [1879-1886]; Q15149-2 [1938-1945]		0	902.494	1.024	0.89	0.454	0.627	0.534	0.205	0.263	0.209	0.429	0.788	0.701	0.411	0.501	0.835	0.179	0.195	0.01	0.999447	0.930299	0.336265	0.633431	0.22999	0.0276945	0.0959397	0.0474577	0.420724	0.92428	0.869498	0.491102	0.681073	0.993538	0.0610451	0.119374
	FALSE	High	[K].GWLYYEAGQR.[F]		FALSE	human	0.0130874	0.00196941	1	9	2	Q15149-4	Q15149-4 [4377-4386]; Q15149-1 [4514-4523]; Q15149-6 [4381-4390]; Q15149-9 [4363-4372]; Q15149-3 [4400-4409]; Q15149-8 [4355-4364]; Q15149-5 [4377-4386]; Q15149-7 [4345-4354]; Q15149-2 [4404-4413]		0	1242.59	1.049	0.974	0.401	0.728	0.703	0.148	0.19	0.248	0.907	0.871	1.169	0.752	0.834	0.877	0.2	0.188	0.223	0.999447	0.995595	0.315108	0.871281	0.744736	0.00632731	0.0249698	0.0970684	0.971937	0.932568	0.99302	0.937807	0.986818	0.988177	0.0917797	0.114917
	FALSE	High	[R].GYLNKDTHDQLSEPSEVR.[S]		FALSE	human	0.00870911	0.00196941	1	9	1	Q15149-4	Q15149-4 [3827-3844]; Q15149-1 [3964-3981]; Q15149-6 [3831-3848]; Q15149-9 [3813-3830]; Q15149-3 [3850-3867]; Q15149-8 [3805-3822]; Q15149-5 [3827-3844]; Q15149-7 [3795-3812]; Q15149-2 [3854-3871]		1	2088	0.147	2.032	1.156	0.793	0.833	0.286	0.093	0.109	2.55	0.604	0.623	1.836	0.347	0.627	0.01	0.191	0.625	0.00183271	0.257504	0.933131	0.932328	0.958276	0.216838	0.00804708	0.00517885	0.428828	0.864269	0.900507	0.64398	0.419642	0.909885	8.66667e-17	0.152635
	FALSE	High	[R].LAAEQELIR.[L]		FALSE	human	0.00965815	0.00196941	1	9	4	Q15149-4	Q15149-4 [1709-1717]; Q15149-1 [1846-1854]; Q15149-6 [1713-1721]; Q15149-9 [1695-1703]; Q15149-3 [1732-1740]; Q15149-8 [1687-1695]; Q15149-5 [1709-1717]; Q15149-7 [1677-1685]; Q15149-2 [1736-1744]		0	1042.59	0.97	1.038	0.495	0.686	0.675	0.218	0.319	0.234	0.682	0.928	0.801	0.547	0.339	0.861	0.203	0.201	0.213	0.983076	0.999948	0.446966	0.733193	0.489371	0.0369436	0.076105	0.07646	0.882605	0.977338	0.964434	0.775437	0.241524	0.996967	0.0977939	0.131133
	FALSE	High	[R].LAQGHTTVDELAR.[R]		FALSE	human	0.000296571	0.00110757	1	9	8	Q15149-4	Q15149-4 [2672-2684]; Q15149-1 [2809-2821]; Q15149-6 [2676-2688]; Q15149-9 [2658-2670]; Q15149-3 [2695-2707]; Q15149-8 [2650-2662]; Q15149-5 [2672-2684]; Q15149-7 [2640-2652]; Q15149-2 [2699-2711]		0	1410.73	0.915	1.077	0.794	0.768	0.873	0.23	0.238	0.25	0.949	1.214	0.64	0.837	0.874	0.665	0.179	0.28	0.196	0.982545	0.995595	0.934049	0.878174	0.89117	0.0477082	0.02384	0.100018	0.985704	0.970101	0.832796	0.988348	0.99923	0.921049	0.0611007	0.323665
	FALSE	High	[K].IKELQNAGDR.[L]		FALSE	human	0.0263492	0.00392051	1	9	2	Q15149-4	Q15149-4 [672-681]; Q15149-1 [809-818]; Q15149-6 [676-685]; Q15149-9 [658-667]; Q15149-3 [695-704]; Q15149-8 [650-659]; Q15149-5 [672-681]; Q15149-7 [640-649]; Q15149-2 [699-708]		1	1143.61	0.517	0.611	0.767	0.837	0.918	0.484	0.336	0.457	1.272	1.042	0.938	1.694	1.484	1.115	0.563	0.399	0.901	0.494386	0.677153	0.950199	0.935492	0.958276	0.713753	0.39993	0.624623	0.971937	0.993943	0.988194	0.748257	0.73133	0.951377	0.866501	0.711705
	FALSE	High	[R].LKQSAEEQAQAR.[A]		FALSE	human	0.0105646	0.00196941	1	9	1	Q15149-4	Q15149-4 [2117-2128]; Q15149-1 [2254-2265]; Q15149-6 [2121-2132]; Q15149-9 [2103-2114]; Q15149-3 [2140-2151]; Q15149-8 [2095-2106]; Q15149-5 [2117-2128]; Q15149-7 [2085-2096]; Q15149-2 [2144-2155]		1	1358.7	0.55	0.76	0.789	1.414	0.804	0.323	0.316	0.609	0.841	1.052	0.871	1.08	1.148	1.379	0.203	0.269	0.01	0.75115	0.970373	0.974708	0.937491	0.947292	0.298373	0.435473	0.828487	0.966927	0.993943	0.989838	0.996382	0.948104	0.877236	0.108458	0.373739
	FALSE	High	[R].LKTEAEIALK.[E]		FALSE	human	0.00408896	0.00110757	1	9	2	Q15149-4	Q15149-4 [1848-1857]; Q15149-1 [1985-1994]; Q15149-6 [1852-1861]; Q15149-9 [1834-1843]; Q15149-3 [1871-1880]; Q15149-8 [1826-1835]; Q15149-5 [1848-1857]; Q15149-7 [1816-1825]; Q15149-2 [1875-1884]		1	1115.67	0.759	1.163	0.774	0.379	0.642	0.275	0.132	0.11	0.801	0.581	0.73	0.754	0.365	0.567	0.193	0.213	0.138	0.712533	0.975694	0.933131	0.117413	0.616457	0.115111	0.00214459	0.0015356	0.930308	0.676566	0.882366	0.940596	0.270761	0.72689	0.0805094	0.172575
	FALSE	High	[R].LLEAQACTGGIIDPSTGER.[F]	1xCarbamidomethyl [C7]	FALSE	human	0.0491624	0.00710667	1	9	1	Q15149-4	Q15149-4 [4311-4329]; Q15149-1 [4448-4466]; Q15149-6 [4315-4333]; Q15149-9 [4297-4315]; Q15149-3 [4334-4352]; Q15149-8 [4289-4307]; Q15149-5 [4311-4329]; Q15149-7 [4279-4297]; Q15149-2 [4338-4356]		0	1987.98	2.393	0.627	0.404	0.856	0.515	0.023	0.193	0.25	0.577	0.785	0.932	0.606	0.703	0.839	0.174	0.142	0.141	0.0428621	0.70654	0.44072	0.938573	0.461271	1.8976e-08	0.134595	0.177265	0.704671	0.938975	0.989838	0.89829	0.958109	0.992226	0.0726576	0.0686319
	FALSE	High	[R].LLEAQACTGGIIDPSTGERFPVTDAVNK.[G]	1xCarbamidomethyl [C7]	FALSE	human	0.00572335	0.00191258	1	9	1	Q15149-4	Q15149-4 [4311-4338]; Q15149-1 [4448-4475]; Q15149-6 [4315-4342]; Q15149-9 [4297-4324]; Q15149-3 [4334-4361]; Q15149-8 [4289-4316]; Q15149-5 [4311-4338]; Q15149-7 [4279-4306]; Q15149-2 [4338-4365]		1	2959.48	0.918	1.191	0.513	0.01	0.668	0.24	0.231	0.334	1.29	1.345	0.928	1.174	1.195	0.957	0.05	0.25	0.218	0.983076	0.973421	0.599688	1.26496e-16	0.716269	0.0573833	0.105773	0.260662	0.965685	0.953965	0.979944	0.930833	0.919338	0.988177	5.19739e-05	0.244646
	FALSE	High	[R].LLEAQIATGGVIDPVHSHR.[V]		FALSE	human	0.0119629	0.00196941	1	10	2	Q15149-4	Q15149-4 [2805-2823]; Q15149-1 [2942-2960]; P58107 [719-737]; [2338-2356]; [2872-2890]; [3406-3424]; [3940-3958]; [4474-4492]; [5008-5026]; Q15149-6 [2809-2827]; Q15149-9 [2791-2809]; Q15149-3 [2828-2846]; Q15149-8 [2783-2801]; Q15149-5 [2805-2823]; Q15149-7 [2773-2791]; Q15149-2 [2832-2850]		0	2013.09	0.748	0.928	0.551	0.34	0.708	0.161	0.01	0.078	0.707	0.821	0.808	0.663	0.791	0.731	0.301	0.301	0.282	0.691962	0.975694	0.66653	0.0559201	0.746275	0.0106993	9.73204e-17	0.000153022	0.847885	0.923792	0.942199	0.886656	0.978926	0.936824	0.322067	0.392558
	FALSE	High	[R].LQEAGILSAEELQR.[L]		FALSE	human	4.75037e-09	0.00110757	1	9	3	Q15149-4	Q15149-4 [2658-2671]; Q15149-1 [2795-2808]; Q15149-6 [2662-2675]; Q15149-9 [2644-2657]; Q15149-3 [2681-2694]; Q15149-8 [2636-2649]; Q15149-5 [2658-2671]; Q15149-7 [2626-2639]; Q15149-2 [2685-2698]		0	1556.83	0.893	0.989	0.458	0.65	0.635	0.295	0.206	0.344	0.858	0.898	0.614	1.008	0.902	1.435	0.228	0.231	0.232	0.926446	0.98908	0.395457	0.743098	0.53791	0.133908	0.0764516	0.284874	0.971937	0.947105	0.668891	0.97623	0.992782	0.730743	0.143103	0.195711
	FALSE	High	[R].LQEDKEQMAQQLAEETQGFQR.[T]		FALSE	human	0.00443958	0.00110757	1	9	1	Q15149-4	Q15149-4 [2346-2366]; Q15149-1 [2483-2503]; Q15149-6 [2350-2370]; Q15149-9 [2332-2352]; Q15149-3 [2369-2389]; Q15149-8 [2324-2344]; Q15149-5 [2346-2366]; Q15149-7 [2314-2334]; Q15149-2 [2373-2393]		1	2507.18	0.995	0.752	0.294	0.619	0.335	0.01	0.172	0.27	0.558	0.686	0.47	0.762	0.56	1.137	0.01	0.187	0.161	0.983076	0.702319	0.0692966	0.727644	0.0381074	9.69041e-17	0.0452654	0.133964	0.666566	0.838377	0.391398	0.959533	0.787608	0.92163	8.66667e-17	0.104131
	FALSE	High	[R].LQLEETDHQK.[N]		FALSE	human	0.000628435	0.00110757	1	9	1	Q15149-4	Q15149-4 [2193-2202]; Q15149-1 [2330-2339]; Q15149-6 [2197-2206]; Q15149-9 [2179-2188]; Q15149-3 [2216-2225]; Q15149-8 [2171-2180]; Q15149-5 [2193-2202]; Q15149-7 [2161-2170]; Q15149-2 [2220-2229]		0	1240.62	0.409	0.378	0.252	0.296	0.229	0.276	0.072	0.01	0.86	0.252	0.365	0.805	0.32	0.257	0.206	0.108	0.01	0.184046	0.127875	0.058496	0.0542396	0.00395302	0.195827	0.000230324	9.76177e-17	0.930308	0.090512	0.288412	0.963547	0.210599	0.049493	0.132647	0.0203593
	FALSE	High	[R].LREQLQLLEEQHR.[A]		FALSE	human	0.00169394	0.00110757	1	9	3	Q15149-4	Q15149-4 [2594-2606]; Q15149-1 [2731-2743]; Q15149-6 [2598-2610]; Q15149-9 [2580-2592]; Q15149-3 [2617-2629]; Q15149-8 [2572-2584]; Q15149-5 [2594-2606]; Q15149-7 [2562-2574]; Q15149-2 [2621-2633]		1	1691.92	0.701	1.031	1.069	0.472	0.554	0.173	0.222	0.13	1.193	0.514	0.731	1.089	0.841	0.787	0.223	0.338	0.316	0.642929	0.995595	0.959189	0.377277	0.417045	0.0113779	0.113957	0.00380403	0.971937	0.509143	0.882366	0.952841	0.995194	0.986828	0.134003	0.490536
	FALSE	High	[R].LSVAAQEAAR.[L]		FALSE	human	0.00224015	0.00110757	1	9	4	Q15149-4	Q15149-4 [2283-2292]; Q15149-1 [2420-2429]; Q15149-6 [2287-2296]; Q15149-9 [2269-2278]; Q15149-3 [2306-2315]; Q15149-8 [2261-2270]; Q15149-5 [2283-2292]; Q15149-7 [2251-2260]; Q15149-2 [2310-2319]		0	1015.55	0.623	0.492	0.408	0.276	0.346	0.23	0.107	0.116	0.677	0.39	0.308	0.583	0.338	0.295	0.175	0.099	0.604	0.203521	0.0359016	0.219415	0.00542439	0.00592573	0.0483577	0.000105221	0.00186224	0.878804	0.292594	0.0246182	0.85148	0.240658	0.104385	0.055663	0.0064397
	FALSE	High	[R].LTVDEAVR.[AK]		FALSE	human	0.0122134	0.00196941	1	9	4	Q15149-4	Q15149-4 [3076-3083]; [3742-3749]; Q15149-1 [3213-3220]; [3879-3886]; Q15149-6 [3080-3087]; [3746-3753]; Q15149-9 [3062-3069]; [3728-3735]; Q15149-3 [3099-3106]; [3765-3772]; Q15149-8 [3054-3061]; [3720-3727]; Q15149-5 [3076-3083]; [3742-3749]; Q15149-7 [3044-3051]; [3710-3717]; Q15149-2 [3103-3110]; [3769-3776]		0	902.494	0.928	0.923	0.556	0.508	0.64	0.156	0.171	0.166	0.781	0.653	0.834	0.636	0.543	0.757	0.133	0.189	0.2	0.983076	0.975694	0.605331	0.298314	0.393738	0.00606912	0.00234362	0.0151039	0.94713	0.85934	0.974981	0.892081	0.78164	0.977187	0.0177879	0.107383
	FALSE	High	[KR].LTVEEAVR.[MH]		FALSE	human	0.0304822	0.0043045	2	11	2	Q15149-4; Q9UPN3	Q15149-4 [3985-3992]; Q15149-1 [4122-4129]; Q15149-6 [3989-3996]; Q9UPN3 [1789-1796]; Q9UPN3-5 [224-231]; Q15149-9 [3971-3978]; Q15149-3 [4008-4015]; Q15149-8 [3963-3970]; Q15149-5 [3985-3992]; Q15149-7 [3953-3960]; Q15149-2 [4012-4019]		0	916.51	0.877	1.104	0.776	0.535	0.625	0.206	0.26	0.225	0.691	1.366	0.759	0.714	0.748	0.886	0.158	0.27	0.202	0.927423	0.995595	0.929786	0.376722	0.362202	0.0285311	0.0386188	0.065767	0.889282	0.943568	0.935724	0.938689	0.974669	0.996967	0.0377758	0.296921
	FALSE	High	[R].LTVNEAVK.[E]		FALSE	human	0.0123834	0.00196941	1	9	1	Q15149-4	Q15149-4 [2748-2755]; Q15149-1 [2885-2892]; Q15149-6 [2752-2759]; Q15149-9 [2734-2741]; Q15149-3 [2771-2778]; Q15149-8 [2726-2733]; Q15149-5 [2748-2755]; Q15149-7 [2716-2723]; Q15149-2 [2775-2782]		0	873.504	0.697	0.802	0.579	0.601	0.748	0.238	0.211	0.205	0.925	1	0.576	0.903	0.743	0.602	0.192	0.212	0.144	0.414423	0.761424	0.678416	0.618931	0.758951	0.0555326	0.0629604	0.0434974	0.985229	0.983157	0.554958	0.999837	0.978926	0.834422	0.0791495	0.152017
	FALSE	High	[R].LVASMEEAR.[R]		FALSE	human	0.0431077	0.0065155	1	9	1	Q15149-4	Q15149-4 [2548-2556]; Q15149-1 [2685-2693]; Q15149-6 [2552-2560]; Q15149-9 [2534-2542]; Q15149-3 [2571-2579]; Q15149-8 [2526-2534]; Q15149-5 [2548-2556]; Q15149-7 [2516-2524]; Q15149-2 [2575-2583]		0	1005.5	1.155	1.247	0.85	0.747	0.754	0.329	0.254	0.244	1.049	1.128	0.965	0.917	0.713	0.728	0.222	0.263	0.22	0.981738	0.947427	0.959189	0.865034	0.748423	0.198853	0.0933451	0.0908815	0.99321	0.989908	0.99302	0.999837	0.963959	0.962201	0.132647	0.275848
	FALSE	High	[K].MQAVQEATR.[L]		FALSE	human	0.00790823	0.00191258	1	9	4	Q15149-4	Q15149-4 [2316-2324]; Q15149-1 [2453-2461]; Q15149-6 [2320-2328]; Q15149-9 [2302-2310]; Q15149-3 [2339-2347]; Q15149-8 [2294-2302]; Q15149-5 [2316-2324]; Q15149-7 [2284-2292]; Q15149-2 [2343-2351]		0	1033.51	0.655	0.619	0.646	1.35	0.769	0.309	0.225	0.353	1.279	0.827	0.788	1.403	1.054	0.941	0.255	0.238	0.343	0.466004	0.370115	0.855155	0.923992	0.849883	0.159811	0.0816835	0.306923	0.970535	0.926708	0.925212	0.87068	0.978926	0.996152	0.2033	0.213623
	FALSE	High	[R].MVEGYQGLR.[C]		FALSE	human	0.010136	0.00196941	1	9	1	Q15149-4	Q15149-4 [171-179]; Q15149-1 [308-316]; Q15149-6 [175-183]; Q15149-9 [157-165]; Q15149-3 [198-206]; Q15149-8 [149-157]; Q15149-5 [171-179]; Q15149-7 [139-147]; Q15149-2 [198-206]		0	1052.52	1.064	1.061	0.808	0.583	0.656	0.265	0.278	0.27	0.905	0.599	0.834	0.916	0.766	0.884	0.263	0.214	0.211	0.991174	0.999948	0.944903	0.593714	0.582219	0.0887607	0.178709	0.133964	0.981597	0.69597	0.953742	0.999837	0.983643	0.996967	0.222837	0.154362
	FALSE	High	[R].NLVDNITGQR.[L]		FALSE	human	0.0309081	0.0043045	1	9	1	Q15149-4	Q15149-4 [4301-4310]; Q15149-1 [4438-4447]; Q15149-6 [4305-4314]; Q15149-9 [4287-4296]; Q15149-3 [4324-4333]; Q15149-8 [4279-4288]; Q15149-5 [4301-4310]; Q15149-7 [4269-4278]; Q15149-2 [4328-4337]		0	1129.6	0.977	1.062	0.498	0.645	0.708	0.249	0.228	0.255	0.709	0.955	0.737	0.713	0.863	0.806	0.157	0.217	0.223	0.983076	0.999948	0.454356	0.650594	0.589306	0.0681443	0.043957	0.10732	0.89479	0.985532	0.913328	0.936013	0.999915	0.988177	0.0362977	0.162329
	FALSE	High	[R].QLEMSAEAER.[L]		FALSE	human	0.000641339	0.00110757	1	9	4	Q15149-4	Q15149-4 [2375-2384]; Q15149-1 [2512-2521]; Q15149-6 [2379-2388]; Q15149-9 [2361-2370]; Q15149-3 [2398-2407]; Q15149-8 [2353-2362]; Q15149-5 [2375-2384]; Q15149-7 [2343-2352]; Q15149-2 [2402-2411]		0	1163.54	1.046	1.336	0.852	0.734	0.761	0.321	0.206	0.305	1.086	0.908	0.947	0.909	0.65	0.582	0.232	0.21	0.225	0.99982	0.855261	0.978678	0.887926	0.854512	0.183237	0.105114	0.198809	0.986649	0.968722	0.979944	0.999837	0.900004	0.813058	0.150969	0.149441
	FALSE	High	[R].QLQLAQEAAQKR.[L]		FALSE	human	0.00764053	0.00191258	1	9	5	Q15149-4	Q15149-4 [2035-2046]; Q15149-1 [2172-2183]; Q15149-6 [2039-2050]; Q15149-9 [2021-2032]; Q15149-3 [2058-2069]; Q15149-8 [2013-2024]; Q15149-5 [2035-2046]; Q15149-7 [2003-2014]; Q15149-2 [2062-2073]		1	1383.77	0.332	0.429	0.728	0.526	0.609	0.218	0.147	0.15	0.935	0.455	0.504	0.816	0.6	0.342	0.138	0.174	0.095	0.000838122	0.0431798	0.929786	0.52583	0.597324	0.0369436	0.0112772	0.00891611	0.983067	0.404188	0.510345	0.973265	0.84826	0.154542	0.0209654	0.0807253
	FALSE	High	[R].QQEELLAEENQR.[L]		FALSE	human	0.0017646	0.00110757	1	9	3	Q15149-4	Q15149-4 [2582-2593]; Q15149-1 [2719-2730]; Q15149-6 [2586-2597]; Q15149-9 [2568-2579]; Q15149-3 [2605-2616]; Q15149-8 [2560-2571]; Q15149-5 [2582-2593]; Q15149-7 [2550-2561]; Q15149-2 [2609-2620]		0	1486.71	0.849	1.024	0.603	0.475	0.545	0.3	0.216	0.184	0.546	1.333	0.826	0.522	0.485	0.746	0.145	0.214	0.183	0.925897	0.999948	0.785962	0.386841	0.368828	0.14788	0.0512411	0.026026	0.55422	0.960384	0.949116	0.686247	0.62564	0.943873	0.0246643	0.155029
	FALSE	High	[R].QTLSIYQALKK.[G]		FALSE	human	0.0588276	0.00847519	1	9	1	Q15149-4	Q15149-4 [3702-3712]; Q15149-1 [3839-3849]; Q15149-6 [3706-3716]; Q15149-9 [3688-3698]; Q15149-3 [3725-3735]; Q15149-8 [3680-3690]; Q15149-5 [3702-3712]; Q15149-7 [3670-3680]; Q15149-2 [3729-3739]		1	1292.76	0.768	1.066	0.889	0.54	0.618	0.223	0.149	0.201	1.425	0.939	0.802	0.919	0.976	0.919	0.285	0.241	0.233	0.826291	0.995765	0.994099	0.584597	0.611039	0.0413994	0.0174191	0.0394119	0.908259	0.969374	0.942199	0.999837	0.986818	0.995426	0.282227	0.221264
	FALSE	High	[R].QVQVALETAQR.[S]		FALSE	human	0.000144985	0.00110757	1	9	7	Q15149-4	Q15149-4 [1562-1572]; Q15149-1 [1699-1709]; Q15149-6 [1566-1576]; Q15149-9 [1548-1558]; Q15149-3 [1585-1595]; Q15149-8 [1540-1550]; Q15149-5 [1562-1572]; Q15149-7 [1530-1540]; Q15149-2 [1589-1599]		0	1242.68	0.892	0.954	0.706	0.495	0.652	0.281	0.224	0.214	0.789	1.199	0.69	0.639	0.549	0.777	0.22	0.207	0.217	0.928544	0.975088	0.902157	0.445852	0.6192	0.113093	0.145823	0.0529317	0.943228	0.989908	0.850718	0.905998	0.76756	0.984564	0.128704	0.144635
	FALSE	High	[R].RKQEELQQLEQQR.[R]		FALSE	human	0.000404743	0.00110757	1	9	7	Q15149-4	Q15149-4 [2568-2580]; Q15149-1 [2705-2717]; Q15149-6 [2572-2584]; Q15149-9 [2554-2566]; Q15149-3 [2591-2603]; Q15149-8 [2546-2558]; Q15149-5 [2568-2580]; Q15149-7 [2536-2548]; Q15149-2 [2595-2607]		2	1712.9	1.386	0.821	0.166	0.652	0.342	0.187	0.074	0.129	0.837	0.592	0.582	0.932	0.733	0.541	0.143	0.123	0.079	0.787797	0.841097	0.00171066	0.785117	0.0412793	0.0173426	0.000410048	0.00369132	0.96603	0.691133	0.634987	0.998826	0.963959	0.722732	0.0246038	0.018503
	FALSE	High	[R].RLTAEDLFEAR.[I]		FALSE	human	0.02391	0.0033746	1	9	1	Q15149-4	Q15149-4 [3646-3656]; Q15149-1 [3783-3793]; Q15149-6 [3650-3660]; Q15149-9 [3632-3642]; Q15149-3 [3669-3679]; Q15149-8 [3624-3634]; Q15149-5 [3646-3656]; Q15149-7 [3614-3624]; Q15149-2 [3673-3683]		1	1320.69	0.957	0.862	0.704	0.687	0.807	0.01	0.223	0.209	0.738	1.177	0.839	0.857	0.934	0.881	0.172	0.218	0.211	0.983076	0.975088	0.911112	0.822653	0.885163	9.69041e-17	0.112365	0.0967215	0.875365	0.989908	0.964434	0.998826	0.995194	0.996967	0.0718387	0.232022
	FALSE	High	[R].RPELEDSTLR.[Y]		FALSE	human	0.000288663	0.00110757	1	9	18	Q15149-4	Q15149-4 [514-523]; Q15149-1 [651-660]; Q15149-6 [518-527]; Q15149-9 [500-509]; Q15149-3 [537-546]; Q15149-8 [492-501]; Q15149-5 [514-523]; Q15149-7 [482-491]; Q15149-2 [541-550]		0	1215.63	0.454	0.341	0.475	0.33	0.569	0.115	0.086	0.098	0.679	0.263	0.474	0.597	0.333	0.31	0.109	0.133	0.068	0.0131027	0.000265531	0.395457	0.0221181	0.302245	0.000824028	0.00015995	0.00061475	0.880074	0.0311074	0.281086	0.844836	0.204886	0.0991469	0.00648011	0.0259419
	FALSE	High	[R].SDEGQLSPATR.[G]		FALSE	human	0.00400575	0.00110757	1	9	3	Q15149-4	Q15149-4 [577-587]; Q15149-1 [714-724]; Q15149-6 [581-591]; Q15149-9 [563-573]; Q15149-3 [600-610]; Q15149-8 [555-565]; Q15149-5 [577-587]; Q15149-7 [545-555]; Q15149-2 [604-614]		0	1160.55	1.061	0.763	0.289	0.759	0.465	0.274	0.216	0.316	1.027	0.641	0.724	1.035	0.764	0.663	0.209	0.226	0.102	0.991174	0.802583	0.0743333	0.91249	0.220685	0.102064	0.0658908	0.222463	0.99792	0.771608	0.881272	0.981022	0.969932	0.887188	0.108033	0.184224
	FALSE	High	[K].SHRVPLDVACAR.[G]	1xCarbamidomethyl [C10]	FALSE	human	0.000438967	0.00110757	1	9	14	Q15149-4	Q15149-4 [3149-3160]; Q15149-1 [3286-3297]; Q15149-6 [3153-3164]; Q15149-9 [3135-3146]; Q15149-3 [3172-3183]; Q15149-8 [3127-3138]; Q15149-5 [3149-3160]; Q15149-7 [3117-3128]; Q15149-2 [3176-3187]		1	1380.72	0.484	0.981	0.212	0.887	0.47	0.36	0.207	0.245	1.492	0.951	0.772	1.482	1.062	0.88	0.305	0.255	0.129	0.0724409	0.995595	0.0117764	0.974449	0.231377	0.263491	0.0600839	0.0919351	0.891738	0.977338	0.916818	0.82666	0.974669	0.993538	0.333319	0.25838
	FALSE	High	[R].SKEQAELEAAR.[Q]		FALSE	human	0.000526973	0.00110757	1	9	9	Q15149-4	Q15149-4 [1961-1971]; Q15149-1 [2098-2108]; Q15149-6 [1965-1975]; Q15149-9 [1947-1957]; Q15149-3 [1984-1994]; Q15149-8 [1939-1949]; Q15149-5 [1961-1971]; Q15149-7 [1929-1939]; Q15149-2 [1988-1998]		1	1231.63	0.676	0.67	0.513	0.559	0.536	0.246	0.155	0.262	0.618	0.604	0.564	0.878	0.606	0.523	0.146	0.166	0.131	0.352221	0.366941	0.500068	0.488639	0.265613	0.0644449	0.014193	0.12063	0.805377	0.648707	0.517343	0.998826	0.886538	0.660395	0.0266965	0.0672477
	FALSE	High	[K].SLAAEEEAAR.[Q]		FALSE	human	0.00344548	0.00110757	1	9	9	Q15149-4	Q15149-4 [1993-2002]; Q15149-1 [2130-2139]; Q15149-6 [1997-2006]; Q15149-9 [1979-1988]; Q15149-3 [2016-2025]; Q15149-8 [1971-1980]; Q15149-5 [1993-2002]; Q15149-7 [1961-1970]; Q15149-2 [2020-2029]		0	1046.51	0.459	0.819	0.485	0.487	0.409	0.305	0.182	0.159	0.962	0.476	0.355	0.777	0.427	0.332	0.226	0.136	0.259	0.0144359	0.791529	0.421669	0.302817	0.0574612	0.151689	0.0203779	0.0122983	0.986649	0.407386	0.0659401	0.958724	0.474394	0.133021	0.138902	0.028941
	FALSE	High	[K].SLAQAEAEKQKEEAER.[E]		FALSE	human	5.1794e-06	0.00110757	1	9	3	Q15149-4	Q15149-4 [1656-1671]; Q15149-1 [1793-1808]; Q15149-6 [1660-1675]; Q15149-9 [1642-1657]; Q15149-3 [1679-1694]; Q15149-8 [1634-1649]; Q15149-5 [1656-1671]; Q15149-7 [1624-1639]; Q15149-2 [1683-1698]		2	1816.9	0.368	0.936	0.593	0.701	0.543	0.278	0.181	0.24	1.014	0.703	0.614	0.828	0.649	0.607	0.19	0.162	0.24	0.0191787	0.975088	0.766102	0.856855	0.372889	0.107487	0.0477487	0.0850722	0.99792	0.844469	0.659613	0.990943	0.903933	0.858469	0.0767932	0.0610605
	FALSE	High	[R].SIQEELQQLR.[Q]		FALSE	human	0.00689098	0.00191258	1	9	2	Q15149-4	Q15149-4 [1417-1426]; Q15149-1 [1554-1563]; Q15149-6 [1421-1430]; Q15149-9 [1403-1412]; Q15149-3 [1440-1449]; Q15149-8 [1395-1404]; Q15149-5 [1417-1426]; Q15149-7 [1385-1394]; Q15149-2 [1444-1453]		0	1243.66	0.677	0.852	0.551	0.564	0.758	0.173	0.224	0.23	0.802	0.815	0.611	0.576	0.799	0.761	0.208	0.213	0.233	0.374688	0.856055	0.62687	0.542131	0.79573	0.0113339	0.112365	0.0723475	0.960197	0.918384	0.666651	0.836554	0.995194	0.977187	0.106005	0.152635
	FALSE	High	[R].SMVEEGTGLR.[L]		FALSE	human	0.0272794	0.00413864	1	9	4	Q15149-4	Q15149-4 [4453-4462]; Q15149-1 [4590-4599]; Q15149-6 [4457-4466]; Q15149-9 [4439-4448]; Q15149-3 [4476-4485]; Q15149-8 [4431-4440]; Q15149-5 [4453-4462]; Q15149-7 [4421-4430]; Q15149-2 [4480-4489]		0	1078.52	0.817	0.809	0.505	0.716	0.581	0.239	0.185	0.183	0.913	0.811	0.795	1.027	0.618	0.676	0.215	0.209	0.269	0.780253	0.778814	0.474758	0.820706	0.310352	0.0565258	0.018264	0.0258601	0.983067	0.930111	0.942199	0.968335	0.898069	0.931341	0.119088	0.14817
	FALSE	High	[R].SYVDPSTDER.[L]		FALSE	human	0.0148224	0.00231005	1	9	3	Q15149-4	Q15149-4 [3845-3854]; Q15149-1 [3982-3991]; Q15149-6 [3849-3858]; Q15149-9 [3831-3840]; Q15149-3 [3868-3877]; Q15149-8 [3823-3832]; Q15149-5 [3845-3854]; Q15149-7 [3813-3822]; Q15149-2 [3872-3881]		0	1168.51	0.57	0.495	0.526	0.395	0.615	0.224	0.153	0.203	0.832	0.381	0.579	0.694	0.41	0.476	0.171	0.186	0.144	0.336865	0.116377	0.671273	0.224305	0.597126	0.042753	0.0206178	0.0417302	0.962692	0.234471	0.671863	0.930833	0.442153	0.518216	0.0511728	0.10266
	FALSE	High	[R].VAQLLER.[W]		FALSE	human	0.0167892	0.00253811	1	9	6	Q15149-4	Q15149-4 [1181-1187]; Q15149-1 [1318-1324]; Q15149-6 [1185-1191]; Q15149-9 [1167-1173]; Q15149-3 [1204-1210]; Q15149-8 [1159-1165]; Q15149-5 [1181-1187]; Q15149-7 [1149-1155]; Q15149-2 [1208-1214]		0	828.494	0.84	1.123	0.676	0.712	0.662	0.197	0.187	0.191	0.98	0.9	0.776	1.176	0.684	0.781	0.206	0.252	0.282	0.839318	0.995595	0.840276	0.818541	0.532527	0.0228582	0.0235654	0.0314857	0.991738	0.968722	0.925212	0.925941	0.942233	0.987036	0.102742	0.248698
	FALSE	High	[K].VLALPEPSPAAPTLR.[S]		FALSE	human	0.0431077	0.0065155	1	9	6	Q15149-4	Q15149-4 [1050-1064]; Q15149-1 [1187-1201]; Q15149-6 [1054-1068]; Q15149-9 [1036-1050]; Q15149-3 [1073-1087]; Q15149-8 [1028-1042]; Q15149-5 [1050-1064]; Q15149-7 [1018-1032]; Q15149-2 [1077-1091]		0	1531.88	1.157	0.783	0.487	1.097	0.691	0.208	0.157	0.378	0.554	0.967	0.83	0.519	0.893	0.992	0.193	0.22	0.205	0.970616	0.72431	0.42437	0.986303	0.533414	0.0297391	0.00554202	0.369003	0.704903	0.989908	0.959946	0.719682	0.995224	0.986828	0.0813335	0.168989
	FALSE	High	[R].VPDVQDGVR.[A]		FALSE	human	0.000444947	0.00110757	1	8	3	Q15149-4	Q15149-4 [265-273]; Q15149-1 [402-410]; Q15149-6 [269-277]; Q15149-9 [251-259]; Q15149-8 [243-251]; Q15149-5 [265-273]; Q15149-7 [233-241]; Q15149-2 [292-300]		0	984.511	1.007	1.107	0.809	0.765	0.779	0.239	0.205	0.01	1.011	0.961	0.939	1.021	0.803	0.732	0.193	0.213	0.201	0.984041	0.995595	0.950199	0.907547	0.835006	0.0561203	0.090584	9.76177e-17	0.99792	0.968722	0.989395	0.973265	0.995194	0.963102	0.081334	0.152635
	FALSE	High	[R].VPLDEALQR.[G]		FALSE	human	0.0144178	0.00196941	1	9	1	Q15149-4	Q15149-4 [4406-4414]; Q15149-1 [4543-4551]; Q15149-6 [4410-4418]; Q15149-9 [4392-4400]; Q15149-3 [4429-4437]; Q15149-8 [4384-4392]; Q15149-5 [4406-4414]; Q15149-7 [4374-4382]; Q15149-2 [4433-4441]		0	1040.57	1.184	0.828	0.493	0.524	0.564	0.18	0.297	0.189	0.534	0.725	0.82	0.534	0.496	0.758	0.206	0.192	0.148	0.958672	0.819681	0.44072	0.376912	0.297392	0.0140331	0.148131	0.0297658	0.665377	0.87567	0.949824	0.73509	0.661435	0.979277	0.102742	0.113558
	FALSE	High	[R].VPLDVACAR.[G]	1xCarbamidomethyl [C7]	FALSE	human	0.00262102	0.00110757	1	9	2	Q15149-4	Q15149-4 [3152-3160]; Q15149-1 [3289-3297]; Q15149-6 [3156-3164]; Q15149-9 [3138-3146]; Q15149-3 [3175-3183]; Q15149-8 [3130-3138]; Q15149-5 [3152-3160]; Q15149-7 [3120-3128]; Q15149-2 [3179-3187]		0	1000.52	1.329	0.966	0.571	0.692	0.621	0.263	0.252	0.173	0.659	0.534	0.848	0.703	0.697	0.788	0.21	0.229	0.204	0.78466	0.975694	0.64491	0.775557	0.444659	0.0867351	0.0777149	0.0190224	0.857779	0.517621	0.958252	0.925941	0.952847	0.987036	0.109435	0.191135
	FALSE	High	[R].VPQPEGLGR.[K]		FALSE	human	0.0265327	0.00392051	1	1	1	Q15149-4	Q15149-4 [8-16]		0	952.521	1.067	1.212	0.97	0.826	0.831	0.26	0.181	0.175	1.185	1.195	1.107	0.982	0.757	0.698	0.118	0.113	0.104	0.988194	0.975088	0.998813	0.926336	0.874898	0.0830409	0.0239649	0.0199388	0.971937	0.981483	0.989838	0.98953	0.980763	0.940326	0.00975225	0.0124513
	FALSE	High	[R].VPVDVAYQR.[G]		FALSE	human	0.0437086	0.00676143	1	9	1	Q15149-4	Q15149-4 [3483-3491]; Q15149-1 [3620-3628]; Q15149-6 [3487-3495]; Q15149-9 [3469-3477]; Q15149-3 [3506-3514]; Q15149-8 [3461-3469]; Q15149-5 [3483-3491]; Q15149-7 [3451-3459]; Q15149-2 [3510-3518]		0	1046.56	1.428	1.37	0.711	0.748	0.908	0.01	0.01	0.01	0.793	1.373	0.957	0.853	0.999	1.249	0.01	0.01	0.01	0.593951	0.821132	0.882538	0.847725	0.922953	9.69041e-17	9.73204e-17	9.76177e-17	0.95424	0.941013	0.996724	0.996344	0.974158	0.872128	8.66667e-17	9.22513e-17
	FALSE	High	[R].WQAVLAQTDVR.[Q]		FALSE	human	0.0572273	0.00779893	1	9	1	Q15149-4	Q15149-4 [1188-1198]; Q15149-1 [1325-1335]; Q15149-6 [1192-1202]; Q15149-9 [1174-1184]; Q15149-3 [1211-1221]; Q15149-8 [1166-1176]; Q15149-5 [1188-1198]; Q15149-7 [1156-1166]; Q15149-2 [1215-1225]		0	1286.69	0.959	0.913	0.556	0.658	0.734	0.211	0.208	0.208	0.83	0.938	0.642	0.797	0.815	0.874	0.246	0.211	0.221	0.983076	0.944848	0.605331	0.695393	0.716269	0.0318874	0.0318053	0.0466192	0.970535	0.970101	0.771592	0.965936	0.994772	0.999385	0.181565	0.150934
	FALSE	High	[R].YLQDLLAWVEENQHR.[V]		FALSE	human	0.0588276	0.00847519	1	9	1	Q15149-4	Q15149-4 [524-538]; Q15149-1 [661-675]; Q15149-6 [528-542]; Q15149-9 [510-524]; Q15149-3 [547-561]; Q15149-8 [502-516]; Q15149-5 [524-538]; Q15149-7 [492-506]; Q15149-2 [551-565]		0	1913.95	0.01	0.01	1.546	1.001	0.01	0.541	1.155	1.262	0.565	0.655	0.01	3.612	1.451	0.01	0.866	0.94	1.458	1.96457e-16	2.2e-16	0.793138	0.999538	1.29254e-16	0.78381	0.979068	0.970509	0.756868	0.911739	1.78814e-16	0.0872691	0.84826	1.16154e-16	0.994162	0.992874
High	Master Protein	P21333	Filamin-A [OS=Homo sapiens]	>ProteinCenter:SwissProt|P21333 Filamin-A [OS=Homo sapiens]	0	FALSE	human	167.067	27	49	227	45	2647	280.6	6.06	166.25	49	92.3	93.4	92.5	104.5	116.5	114	90.2	80	87.3	77.2	78	72.5	96.3	88.4	96.4	139.4	139.6	141.6	92.3	93.4	92.5	104.5	116.5	114	90.2	80	87.3	77.2	78	72.5	96.3	88.4
	Checked	Confidence	Annotated Sequence	Modifications	Contaminant	Marked as	Qvality PEP	Qvality q-value	# Protein Groups	# Proteins	# PSMs	Master Protein Accessions	Positions in Proteins	Modifications in Proteins	# Missed Cleavages	Theo. MH+ [Da]	Abundance Ratio: (F2) / (F1)	Abundance Ratio: (F3) / (F1)	Abundance Ratio: (F4) / (F1)	Abundance Ratio: (F5) / (F1)	Abundance Ratio: (F6) / (F1)	Abundance Ratio: (F7) / (F1)	Abundance Ratio: (F8) / (F1)	Abundance Ratio: (F9) / (F1)	Abundance Ratio: (F10) / (F1)	Abundance Ratio: (F11) / (F1)	Abundance Ratio: (F12) / (F1)	Abundance Ratio: (F13) / (F1)	Abundance Ratio: (F14) / (F1)	Abundance Ratio: (F15) / (F1)	Abundance Ratio: (F16) / (F1)	Abundance Ratio: (F17) / (F1)	Abundance Ratio: (F19) / (F1)	Abundance Ratio Adj. P-Value: (F2) / (F1)	Abundance Ratio Adj. P-Value: (F3) / (F1)	Abundance Ratio Adj. P-Value: (F4) / (F1)	Abundance Ratio Adj. P-Value: (F5) / (F1)	Abundance Ratio Adj. P-Value: (F6) / (F1)	Abundance Ratio Adj. P-Value: (F7) / (F1)	Abundance Ratio Adj. P-Value: (F8) / (F1)	Abundance Ratio Adj. P-Value: (F9) / (F1)	Abundance Ratio Adj. P-Value: (F10) / (F1)	Abundance Ratio Adj. P-Value: (F11) / (F1)	Abundance Ratio Adj. P-Value: (F12) / (F1)	Abundance Ratio Adj. P-Value: (F13) / (F1)	Abundance Ratio Adj. P-Value: (F14) / (F1)	Abundance Ratio Adj. P-Value: (F15) / (F1)	Abundance Ratio Adj. P-Value: (F16) / (F1)	Abundance Ratio Adj. P-Value: (F17) / (F1)
	FALSE	High	[R].AEFTVETR.[S]		FALSE	human	0.00979233	0.00196941	1	2	1	P21333	P21333 [302-309]; P21333-2 [302-309]		0	952.473	1.064	0.817	0.807	0.01	1.086	0.785	0.699	0.672	0.01	0.622	0.722	0.849	0.562	0.783	1.103	1.267	1.282	0.999447	0.906258	0.968264	1.26496e-16	0.988591	0.942518	0.957583	0.885188	1.5977e-16	0.765055	0.881272	0.988348	0.7895	0.977187	0.977956	0.926523
	FALSE	High	[K].AFGPGLQGGSAGSPAR.[F]		FALSE	human	7.01604e-06	0.00110757	1	2	2	P21333	P21333 [1072-1087]; P21333-2 [1072-1087]		0	1429.72	1.063	1.128	1.412	1.584	1.31	1.192	0.989	1.027	0.924	0.722	0.863	1.245	0.849	1.232	1.934	2.054	1.67	0.986889	0.994708	0.796572	0.664134	0.901018	0.971398	0.998885	0.99446	0.985229	0.906868	0.980636	0.905998	0.999047	0.878825	0.688148	0.64337
	FALSE	High	[K].AGNNMLLVGVHGPR.[T]		FALSE	human	0.0088911	0.00196941	1	2	1	P21333	P21333 [2585-2598]; P21333-2 [2577-2590]		0	1434.76	0.631	1.64	0.953	0.555	1.347	1.012	0.314	0.424	1.268	0.584	0.792	1.227	1.424	1.14	1.883	2.459	1.849	0.710798	0.570905	0.998813	0.582756	0.893869	0.992475	0.359353	0.56912	0.973627	0.805	0.95555	0.924446	0.781446	0.943101	0.70836	0.482811
	FALSE	High	[R].AGQSAAGAAPGGGVDTR.[D]		FALSE	human	1.26498e-06	0.00110757	1	2	16	P21333	P21333 [8-24]; P21333-2 [8-24]		0	1442.7	0.733	0.735	0.827	1.146	0.893	0.782	0.556	0.747	0.939	0.72	0.636	0.75	0.607	0.636	1.853	1.856	2.033	0.636985	0.701444	0.950199	0.999898	0.94397	0.942518	0.748945	0.938038	0.971937	0.871193	0.740462	0.924446	0.810123	0.84579	0.729057	0.738946
	FALSE	High	[K].AGVAPLQVK.[V]		FALSE	human	0.031558	0.0043045	1	2	3	P21333	P21333 [1478-1486]; P21333-2 [1478-1486]		0	882.541	0.902	1.135	0.976	0.582	1.317	0.619	0.968	0.679	0.705	1.209	0.811	0.668	0.706	0.965	0.793	1.503	1.156	0.966361	0.989023	0.997508	0.490842	0.899791	0.811178	0.998012	0.890161	0.891849	0.970838	0.966436	0.910603	0.953132	0.988177	0.980069	0.857265
	FALSE	High	[R].ALTQTGGPHVK.[A]		FALSE	human	0.000523418	0.00110757	1	2	6	P21333	P21333 [1284-1294]; P21333-2 [1284-1294]		0	1108.61	0.589	0.553	1.305	1.598	1.591	2.041	1.086	1.458	1.072	0.986	0.835	2.444	1.71	1.476	2.813	1.919	2.336	0.38137	0.210885	0.859236	0.774138	0.673706	0.614654	0.977897	0.890161	0.991738	0.981553	0.943746	0.280183	0.49317	0.661205	0.337124	0.709028
	FALSE	High	[K].ATCAPQHGAPGPGPADASK.[V]	1xCarbamidomethyl [C3]	FALSE	human	6.61084e-09	0.00110757	1	2	13	P21333	P21333 [2541-2559]; P21333-2 [2533-2551]		0	1789.83	0.961	1.132	0.551	1.16	0.784	0.954	0.481	0.743	0.62	0.605	0.666	0.623	0.445	0.426	2.018	1.179	1.637	0.986731	0.975088	0.875313	0.999898	0.944137	0.992547	0.737185	0.937182	0.823483	0.886501	0.942199	0.883816	0.718201	0.658881	0.67273	0.948131
	FALSE	High	[R].AYGPGIEPTGNMVK.[K]		FALSE	human	0.0560552	0.00759332	1	2	1	P21333	P21333 [286-299]; P21333-2 [286-299]		0	1433.71	0.922	0.953	1.068	1.037	1.037	0.766	0.713	0.732	0.836	0.745	0.706	0.81	0.984	0.9	1.408	1.218	1.327	0.983076	0.979289	0.96037	0.999898	0.986698	0.9382	0.879559	0.932404	0.971522	0.921384	0.899775	0.975166	0.978926	0.996967	0.892397	0.939571
	FALSE	High	[K].CSGPGLSPGMVR.[A]	1xCarbamidomethyl [C1]	FALSE	human	0.000632707	0.00110757	1	2	4	P21333	P21333 [1453-1464]; P21333-2 [1453-1464]		0	1217.58	0.988	1.06	0.01	1.493	1.163	0.77	0.88	0.569	1.001	0.721	0.768	1.035	0.978	1.092	1.235	0.01	1.159	0.986731	0.999948	1.19003e-16	0.89577	0.974816	0.9382	0.979068	0.755085	0.985704	0.85934	0.908471	0.988348	0.994772	0.982481	0.939235	9.22513e-17
	FALSE	High	[R].CSYQPTMEGVHTVHVTFAGVPIPR.[S]	1xCarbamidomethyl [C1]	FALSE	human	2.33069e-05	0.00110757	1	2	1	P21333	P21333 [444-467]; P21333-2 [444-467]		0	2683.31	1.695	1.014	0.735	2.321	1.515	1.055	1.176	1.052	0.562	1.117	0.858	0.39	1.166	1.427	2.017	1.217	2.876	0.502191	0.999948	0.934221	0.380728	0.783377	0.984035	0.961034	0.991027	0.667651	0.989908	0.97183	0.559424	0.93719	0.762992	0.652198	0.939571
	FALSE	High	[K].DAGEGLLAVQITDPEGKPK.[K]		FALSE	human	0.0592345	0.00847519	1	2	3	P21333	P21333 [1574-1592]; P21333-2 [1574-1592]		0	1938.02	1.075	0.791	1.242	1.301	0.942	0.786	0.934	1.34	0.785	0.906	0.71	0.897	1.089	0.982	1.003	1.681	1.288	0.99982	0.803187	0.8847	0.924897	0.9701	0.942518	0.999974	0.937182	0.936016	0.963474	0.858942	0.999837	0.94621	0.986828	0.993605	0.815068
	FALSE	High	[R].DAPQDFHPDR.[V]		FALSE	human	0.00209244	0.00110757	1	2	12	P21333	P21333 [665-674]; P21333-2 [665-674]		0	1197.53	0.59	0.968	0.827	0.871	0.794	1.165	0.608	0.57	1.042	0.434	0.319	1.064	0.522	0.448	1.752	0.806	2.31	0.336865	0.975694	0.954208	0.951169	0.853285	0.973828	0.839606	0.755804	0.99417	0.310517	0.0473139	0.961221	0.688585	0.484643	0.770778	0.985888
	FALSE	High	[R].EATTEFSVDAR.[A]		FALSE	human	0.000956884	0.00110757	1	2	4	P21333	P21333 [1273-1283]; P21333-2 [1273-1283]		0	1225.57	0.996	1.116	1.399	1.58	1.325	0.929	1.084	1.012	1.113	0.857	0.897	1.22	1.231	1.3	1.461	2.201	1.862	0.98603	0.995595	0.811603	0.667258	0.893869	0.984035	0.997964	0.997788	0.985704	0.953965	0.974981	0.910603	0.880802	0.831719	0.878303	0.579143
	FALSE	High	[R].EEGPYEVEVTYDGVPVPGSPFPLEAVAPTKPSK.[V]		FALSE	human	0.00488714	0.00110757	1	2	1	P21333	P21333 [1037-1069]; P21333-2 [1037-1069]		0	3485.74	2.09	1.775	1.036	1.228	1.574	1.993	1.348	1.758	0.265	0.464	1.052	0.764	1.057	1.501	1.189	1.917	1.78	0.118004	0.515043	0.989002	0.971745	0.778352	0.63974	0.919042	0.744342	0.0532387	0.521618	0.998748	0.957106	0.974158	0.77283	0.952429	0.710614
	FALSE	High	[R].EGPYSISVLYGDEEVPR.[S]		FALSE	human	0.000802123	0.00110757	1	2	2	P21333	P21333 [1516-1532]; P21333-2 [1516-1532]		0	1909.92	1.172	1.074	0.836	1.223	1.239	0.941	1.016	1.695	1.038	1.121	0.891	0.997	1.076	1.164	2.269	1.931	1.584	0.983076	0.995595	0.976673	0.961721	0.934967	0.986295	0.990378	0.776896	0.99792	0.993943	0.970606	0.981022	0.969932	0.921049	0.540697	0.703618
	FALSE	High	[K].ETGEHLVHVK.[K]		FALSE	human	0.0191513	0.00253811	1	2	3	P21333	P21333 [2015-2024]; P21333-2 [2007-2016]		0	1148.61	0.596	0.322	0.802	1.031	0.834	1.175	0.599	0.737	0.576	0.516	0.467	1.802	0.936	0.573	1.331	0.959	1.341	0.299567	0.00803804	0.934049	0.999898	0.905075	0.973406	0.795405	0.935636	0.552332	0.585528	0.372088	0.69781	0.999915	0.739098	0.917196	0.992874
	FALSE	High	[K].ETGEHLVHVKK.[N]		FALSE	human	0.0501923	0.00749355	1	2	1	P21333	P21333 [2015-2025]; P21333-2 [2007-2017]		1	1276.7	0.01	0.328	1.118	2.97	0.776	1.261	1.156	0.63	1.576	1.116	0.573	1.918	2.289	2.036	2.126	2.12	0.01	1.96457e-16	0.13729	0.950199	0.385324	0.94397	0.956758	0.979068	0.854859	0.93167	0.989908	0.882366	0.771379	0.465702	0.547604	0.62918	0.628227
	FALSE	High	[R].FGGEHVPNSPFQVTALAGDQPSVQPPLR.[S]		FALSE	human	0.00568416	0.00191258	1	2	3	P21333	P21333 [1726-1753]; P21333-2 [1718-1745]		0	2945.49	1.813	1.284	0.993	1.926	2.15	1.239	1.817	2.054	1.909	1.665	1.475	1.211	1.507	1.948	3.824	2.831	2.322	0.37737	0.930793	0.994099	0.617206	0.306773	0.962823	0.680245	0.601098	0.69517	0.88999	0.94187	0.940834	0.786265	0.402558	0.138418	0.353047
	FALSE	High	[K].FNEEHIPDSPFVVPVASPSGDAR.[R]		FALSE	human	0.00134401	0.00110757	1	2	12	P21333	P21333 [2311-2333]; P21333-2 [2303-2325]		0	2467.19	1.103	1.063	1.371	1.828	1.243	0.86	0.887	1.349	0.888	1.401	0.874	0.724	0.908	1.078	1.685	1.034	1.79	0.983076	0.999948	0.826018	0.458576	0.941206	0.971398	0.977856	0.934268	0.971937	0.930111	0.966617	0.93503	0.995194	0.955473	0.797275	0.985888
	FALSE	High	[K].FNGTHIPGSPFK.[I]		FALSE	human	0.0340599	0.00484256	1	2	1	P21333	P21333 [2406-2417]; P21333-2 [2398-2409]		0	1301.66	1.178	1.142	2.005	1.836	1.95	1.15	0.01	0.783	0.864	0.838	0.841	1.657	1.542	1.057	0.735	2.538	2.219	0.983076	0.979289	0.337239	0.635975	0.397275	0.977282	9.73204e-17	0.95245	0.967936	0.92428	0.950689	0.740566	0.76756	0.987036	0.959929	0.454351
	FALSE	High	[R].GAGTGGLGLAVEGPSEAK.[M]		FALSE	human	0.00164842	0.00110757	1	2	1	P21333	P21333 [1382-1399]; P21333-2 [1382-1399]		0	1570.81	0.963	1.121	0.847	1.191	1.237	1.007	1.023	0.954	0.777	1.019	0.793	0.884	0.923	1.217	0.805	1.598	1.65	0.983076	0.995595	0.959053	0.944166	0.944137	0.996858	0.999974	0.992561	0.946689	0.993943	0.944031	0.999837	0.992782	0.887188	0.980069	0.835855
	FALSE	High	[K].GLVEPVDVVDNADGTQTVNYVPSR.[E]		FALSE	human	0.00406103	0.00110757	1	2	10	P21333	P21333 [1492-1515]; P21333-2 [1492-1515]		0	2544.26	1.163	1.045	1.085	1.963	1.356	0.918	1.026	1.541	0.717	0.592	0.814	0.787	1.223	1.198	1.463	1.572	1.545	0.983076	0.995822	0.953708	0.364388	0.862944	0.982529	0.999974	0.85604	0.883605	0.671259	0.949824	0.972693	0.858451	0.877236	0.87758	0.847377
	FALSE	High	[K].GTVEPQLEAR.[G]		FALSE	human	0.072307	0.0091932	1	2	1	P21333	P21333 [428-437]; P21333-2 [428-437]		0	1099.57	1.16	1.126	1.725	1.533	1.681	1.133	1.084	1.075	1.103	1.396	1.182	1.397	1.18	1.176	1.971	2.031	1.634	0.967043	0.995074	0.533531	0.710719	0.532527	0.981321	0.997964	0.985527	0.985704	0.932193	0.974981	0.844836	0.901569	0.906759	0.669718	0.657274
	FALSE	High	[K].KIQQNTFTR.[W]		FALSE	human	0.0298543	0.0043045	3	12	1	P21333; O75369-1; Q14315	O75369-9 [16-24]; O75369-5 [16-24]; O75369-2 [16-24]; O75369-8 [16-24]; Q14315-2 [36-44]; P21333 [43-51]; P21333-2 [43-51]; O75369-4 [16-24]; O75369-6 [16-24]; O75369-1 [16-24]; O75369-3 [16-24]; Q14315 [36-44]		1	1135.62	0.733	0.618	1.118	1.371	1.324	1.567	1.019	1.742	1.104	1.06	0.852	1.958	1.181	1.028	1.705	1.542	1.846	0.982545	0.822106	0.950098	0.951383	0.929576	0.863407	0.999974	0.828487	0.999461	0.993943	0.984443	0.699502	0.942317	0.986828	0.802674	0.848205
	FALSE	High	[K].KTHIQDNHDGTYTVAYVPDVTGR.[Y]		FALSE	human	0.0251	0.00362368	1	2	1	P21333	P21333 [1593-1615]; P21333-2 [1593-1615]		1	2587.25	0.497	1.268	0.282	0.248	1.269	0.562	1.425	0.273	0.373	0.767	0.529	0.182	1.493	0.702	2.772	0.963	1.606	0.526421	0.946404	0.22513	0.0661887	0.937059	0.812113	0.86971	0.217215	0.353432	0.943227	0.787535	0.0266242	0.735014	0.959757	0.343687	0.98937
	FALSE	High	[R].IANLQTDLSDGLR.[L]		FALSE	human	0.0232556	0.0033746	1	2	1	P21333	P21333 [64-76]; P21333-2 [64-76]		0	1415.75	1.182	1.182	1.048	1.228	1.391	1.148	1.009	1.589	0.768	0.984	0.863	1.483	1.134	1.346	2.55	0.949	1.825	0.954425	0.975955	0.968264	0.926888	0.847208	0.977282	0.999974	0.830314	0.939176	0.977234	0.964434	0.778936	0.921478	0.794066	0.428639	0.992874
	FALSE	High	[K].IECDDKGDGSCDVR.[Y]	2xCarbamidomethyl [C3; C11]	FALSE	human	5.48895e-05	0.00110757	2	4	18	P21333; Q14315	Q14315-2 [616-629]; P21333 [621-634]; P21333-2 [621-634]; Q14315 [616-629]		1	1625.65	0.688	0.89	1.232	1.805	1.67	1.275	1.042	1.338	0.912	0.916	0.806	1.545	1.189	1.086	2.117	1.808	1.993	0.526377	0.944848	0.916018	0.689706	0.695959	0.950671	0.999974	0.937182	0.971937	0.953965	0.925212	0.837911	0.939823	0.986828	0.615663	0.759857
	FALSE	High	[K].LKPGAPLRPK.[L]		FALSE	human	0.00926663	0.00196941	1	2	12	P21333	P21333 [269-278]; P21333-2 [269-278]		0	1076.69	0.766	0.725	1.354	1.267	1.124	2.109	0.823	1.082	0.905	0.911	0.708	1.766	1.361	0.882	1.578	1.629	2.25	0.824208	0.669024	0.82285	0.940581	0.974816	0.582473	0.995659	0.985429	0.971937	0.968722	0.873776	0.650365	0.798515	0.996967	0.839576	0.833415
	FALSE	High	[R].LIALLEVLSQK.[RK]		FALSE	human	0.0109356	0.00196941	3	12	1	P21333; O75369-1; Q14315	O75369-9 [50-60]; O75369-5 [50-60]; O75369-2 [50-60]; O75369-8 [50-60]; Q14315-2 [70-80]; P21333 [77-87]; P21333-2 [77-87]; O75369-4 [50-60]; O75369-6 [50-60]; O75369-1 [50-60]; O75369-3 [50-60]; Q14315 [70-80]		0	1226.77	1.356	0.631	0.449	0.623	0.883	0.554	0.564	0.698	0.344	0.373	0.423	0.717	0.647	0.63	0.938	0.45	0.749	0.726546	0.254737	0.340252	0.612163	0.9187	0.71774	0.673672	0.905555	0.15722	0.214092	0.160267	0.930833	0.921478	0.873936	0.998184	0.751267
	FALSE	High	[K].IQQNTFTR.[W]		FALSE	human	0.00901454	0.00196941	3	12	5	P21333; O75369-1; Q14315	O75369-9 [17-24]; O75369-5 [17-24]; O75369-2 [17-24]; O75369-8 [17-24]; Q14315-2 [37-44]; P21333 [44-51]; P21333-2 [44-51]; O75369-4 [17-24]; O75369-6 [17-24]; O75369-1 [17-24]; O75369-3 [17-24]; Q14315 [37-44]		0	1007.53	0.52	0.747	0.442	0.815	0.84	0.953	0.807	1.199	0.01	0.64	0.67	1.314	1.037	0.91	0.01	1.065	0.652	0.0559634	0.63232	0.316861	0.923972	0.868804	0.989102	0.941372	0.970509	1.5977e-16	0.755422	0.812798	0.881388	0.958109	0.995017	8.66667e-17	0.983508
	FALSE	High	[K].IVGPSGAAVPCK.[V]	1xCarbamidomethyl [C11]	FALSE	human	0.0179934	0.00253811	1	2	1	P21333	P21333 [1008-1019]; P21333-2 [1008-1019]		0	1155.62	1.201	0.665	0.01	0.845	0.643	0.554	0.361	0.214	0.649	0.391	0.462	0.875	0.324	0.467	0.979	0.808	0.801	0.944003	0.361656	1.19003e-16	0.939162	0.561159	0.717554	0.31555	0.0521788	0.840641	0.185165	0.296691	0.998826	0.17129	0.527043	0.996479	0.985888
	FALSE	High	[K].MDCQECPEGYR.[V]	2xCarbamidomethyl [C3; C6]	FALSE	human	0.00164842	0.00110757	1	2	2	P21333	P21333 [2474-2484]; P21333-2 [2466-2476]		0	1444.53	1.011	0.862	0.864	1.023	1.171	0.583	0.781	0.754	0.581	0.458	0.571	0.689	0.742	0.644	0.803	1.145	0.951	0.999447	0.934757	0.974169	0.999898	0.9701	0.765169	0.961513	0.940527	0.635291	0.415077	0.643988	0.905998	0.953583	0.858469	0.980069	0.964912
	FALSE	High	[R].SPYTVTVGQACNPSACR.[A]	2xCarbamidomethyl [C11; C16]	FALSE	human	1.47122e-07	0.00110757	1	2	2	P21333	P21333 [468-484]; P21333-2 [468-484]		0	1867.84	0.908	1.136	0.751	1.066	1.243	0.734	1.324	0.68	0.514	0.975	0.736	0.353	0.322	0.993	2.165	1.149	1.836	0.983076	0.975694	0.929786	0.999898	0.953765	0.923269	0.901062	0.890161	0.489618	0.969499	0.894703	0.247606	0.208725	0.988548	0.594243	0.962901
	FALSE	High	[K].SSFTVDCSK.[A]	1xCarbamidomethyl [C7]	FALSE	human	0.0149253	0.00231005	1	2	5	P21333	P21333 [2576-2584]; P21333-2 [2568-2576]		0	1030.45	0.525	0.455	1.289	0.772	1.213	0.769	0.464	0.523	0.876	0.435	0.589	1.139	0.577	0.597	1.225	1.049	0.98	0.142383	0.0644253	0.858274	0.914734	0.953765	0.9382	0.621084	0.678357	0.971937	0.349941	0.720915	0.943117	0.811665	0.781971	0.943865	0.985888
	FALSE	High	[K].TGVAVNKPAEFTVDAK.[H]		FALSE	human	7.13021e-07	0.00110757	1	2	3	P21333	P21333 [685-700]; P21333-2 [685-700]		0	1646.87	0.938	1.188	1.267	1.453	1.272	0.716	1.013	0.916	0.983	0.924	0.858	0.857	1.095	1.235	1.019	1.988	1.453	0.983076	0.975088	0.8847	0.797257	0.927301	0.913506	0.999974	0.985429	0.99242	0.977234	0.981056	0.998327	0.941877	0.877236	0.989646	0.67477
	FALSE	High	[R].TGVELGKPTHFTVNAK.[A]		FALSE	human	0.026167	0.00362368	1	2	1	P21333	P21333 [885-900]; P21333-2 [885-900]		0	1698.92	0.931	1.536	0.995	0.185	1.536	1.48	1.136	0.545	0.461	1.632	1.232	0.302	0.708	1.159	0.662	1.735	1.217	0.983076	0.578242	0.973405	0.00363023	0.760986	0.885354	0.969317	0.713832	0.426576	0.87433	0.974981	0.223291	0.942155	0.928407	0.927908	0.791113
	FALSE	High	[R].VANPSGNLTETYVQDR.[G]		FALSE	human	2.40079e-06	0.00110757	1	2	5	P21333	P21333 [1297-1312]; P21333-2 [1297-1312]		0	1763.86	1.187	1.063	1.537	1.312	1.064	1.036	0.567	1.114	0.949	0.864	0.821	1.053	1.372	1.113	1.738	1.349	1.548	0.954169	0.999948	0.693229	0.906144	0.994913	0.992821	0.645781	0.985429	0.985704	0.962101	0.949878	0.958724	0.78164	0.939895	0.776073	0.910519
	FALSE	High	[K].VAQPTITDNKDGTVTVR.[Y]		FALSE	human	0.00196789	0.00110757	1	2	4	P21333	P21333 [1815-1831]; P21333-2 [1807-1823]		1	1814.96	0.57	1.45	1.101	0.291	1.629	1.963	1.061	0.327	0.634	1.43	0.656	0.554	0.348	0.854	2.32	1.916	2.248	0.703542	0.779193	0.950199	0.13449	0.716269	0.652084	0.979844	0.345272	0.807348	0.928007	0.913328	0.847646	0.454659	0.996967	0.535252	0.727986
	FALSE	High	[K].VEPGLGADNSVVR.[F]		FALSE	human	0.00387084	0.00110757	1	2	1	P21333	P21333 [1020-1032]; P21333-2 [1020-1032]		0	1312.69	1.345	0.872	0.912	0.875	0.96	0.668	0.731	0.655	0.671	0.682	0.649	0.597	0.807	0.811	0.857	0.84	0.953	0.751781	0.897261	0.985375	0.951899	0.965783	0.859992	0.892703	0.86678	0.875365	0.783762	0.766884	0.886656	0.995194	0.988177	0.992659	0.991416
	FALSE	High	[K].VGSAADIPINISETDLSLLTATVVPPSGR.[E]		FALSE	human	1.09501e-05	0.00110757	1	2	10	P21333	P21333 [1965-1993]; P21333-2 [1957-1985]		0	2893.55	1.971	1.174	0.461	1.599	1.057	0.878	1.156	1.409	1.168	0.189	0.852	1.175	1.327	1.215	1.6	1.533	1.686	0.182199	0.975088	0.561373	0.820706	0.998497	0.98174	0.961622	0.918728	0.991738	0.0300531	0.964434	0.940834	0.863266	0.936824	0.83214	0.848955
	FALSE	High	[R].VHGPGIQSGTTNKPNK.[F]		FALSE	human	0.000183612	0.00110757	1	2	12	P21333	P21333 [1360-1375]; P21333-2 [1360-1375]		0	1634.86	1.403	0.758	1.139	1.611	0.92	0.721	0.811	1.084	0.61	0.68	0.71	0.947	0.843	0.837	1.068	1.29	0.01	0.809986	0.75943	0.933131	0.835523	0.962859	0.91616	0.965773	0.985429	0.697049	0.815097	0.881272	0.999837	0.989675	0.986828	0.980069	0.919084
	FALSE	High	[R].VHGPGIQSGTTNKPNKFTVETR.[G]		FALSE	human	0.000153026	0.00110757	1	2	6	P21333	P21333 [1360-1381]; P21333-2 [1360-1381]		1	2368.24	0.08	2.579	2.576	1.006	0.879	3.006	0.786	0.373	2.495	0.656	0.01	2.6	0.716	0.219	5.239	0.389	5.764	3.44155e-06	0.038126	0.212306	0.999898	0.968098	0.233149	0.979068	0.438665	0.404151	0.890554	1.78814e-16	0.248563	0.96738	0.0703706	0.0446362	0.689135
	FALSE	High	[K].VNQPASFAVSLNGAK.[G]		FALSE	human	0.0357537	0.00508693	1	2	1	P21333	P21333 [2347-2361]; P21333-2 [2339-2353]		0	1502.8	1.288	0.974	1.463	1.396	1.623	1.112	0.896	0.825	0.425	0.803	0.718	0.997	1.066	0.934	1.323	1.51	1.502	0.936061	0.995595	0.731233	0.91249	0.672002	0.982679	0.999974	0.970509	0.333348	0.923792	0.881272	0.996344	0.974158	0.996967	0.919508	0.856447
	FALSE	High	[K].VPVHDVTDASK.[V]		FALSE	human	4.23062e-06	0.00110757	1	2	9	P21333	P21333 [1440-1450]; P21333-2 [1440-1450]		0	1167.6	0.635	0.58	0.787	0.928	0.897	0.878	0.558	0.604	0.623	0.46	0.53	1.014	0.69	0.487	1.157	1.006	0.688	0.293891	0.248749	0.932745	0.980385	0.914004	0.973828	0.628389	0.810249	0.807348	0.519202	0.74403	0.973483	0.942317	0.613038	0.961825	0.989335
	FALSE	High	[K].VTAQGPGLEPSGNIANK.[T]		FALSE	human	2.09227e-05	0.00110757	1	2	8	P21333	P21333 [384-400]; P21333-2 [384-400]		0	1652.86	1.074	1.178	1.286	1.468	1.298	1.026	0.979	0.975	0.996	0.848	0.862	1.272	0.865	1.284	1.705	1.935	1.955	0.983231	0.975694	0.878042	0.780476	0.912127	0.994853	0.998409	0.997471	0.99417	0.963381	0.974981	0.897536	0.999915	0.843918	0.787742	0.702273
	FALSE	High	[K].VYGPGVAK.[T]		FALSE	human	0.0208128	0.00312672	1	2	2	P21333	P21333 [774-781]; P21333-2 [774-781]		0	790.446	0.662	0.544	1.622	2.297	1.591	1.592	1.037	1.358	1.37	1.135	0.905	2.2	1.937	1.65	2.18	2.091	2.111	0.425603	0.203235	0.62573	0.39995	0.744552	0.835685	0.998409	0.931566	0.936016	0.995743	0.965757	0.419507	0.479397	0.587522	0.588682	0.628155
	FALSE	High	[K].YNEQHVPGSPFTAR.[V]		FALSE	human	0.000937595	0.00110757	1	2	5	P21333	P21333 [1938-1951]; P21333-2 [1930-1943]		0	1602.77	1.1	0.919	1.686	1.719	1.408	1.166	0.823	0.916	0.725	0.313	0.77	1.224	0.921	1.114	1.826	1.625	1.757	0.983076	0.947427	0.570404	0.547711	0.831527	0.973828	0.946911	0.985429	0.911495	0.0771747	0.925212	0.910603	0.992782	0.939895	0.73753	0.833415
	FALSE	High	[K].YTPVQQGPVGVNVTYGGDPIPK.[S]		FALSE	human	0.0572273	0.00779893	1	2	4	P21333	P21333 [937-958]; P21333-2 [937-958]		0	2286.18	0.979	0.874	0.988	1.775	1.334	0.772	1.089	1.243	0.819	1.01	0.824	1.126	1.132	1.358	2.045	1.641	1.925	0.983076	0.930633	0.978678	0.52583	0.886686	0.9382	0.998012	0.95911	0.954264	0.977965	0.950689	0.940834	0.920588	0.742248	0.642543	0.831162
	FALSE	High	[R].YWPQEAGEYAVHVLCNSEDIR.[L]	1xCarbamidomethyl [C15]	FALSE	human	0.00054144	0.00110757	1	2	5	P21333	P21333 [635-655]; P21333-2 [635-655]		0	2536.16	1.942	1.92	1.718	0.857	2.045	1.136	0.221	1.703	0.39	0.885	1.248	0.373	0.493	2.638	2.489	1.26	2.089	0.188142	0.265476	0.67656	0.93077	0.426456	0.979783	0.0538338	0.772941	0.179581	0.961343	0.979944	0.459823	0.595622	0.160641	0.454515	0.931377
High	Master Protein	P35579-1	Myosin-9 [OS=Homo sapiens]	>ProteinCenter:SwissProt|P35579-1 Myosin-9 [OS=Homo sapiens]	0	FALSE	human	155.14	30	47	156	42	1960	226.4	5.6	176.6	47	132.1	116.7	116.7	143.2	142.2	141.9	36.9	32.9	36	104.9	99.3	88.5	148.2	134.9	134.6	71.8	57.7	61.5	132.1	116.7	116.7	143.2	142.2	141.9	36.9	32.9	36	104.9	99.3	88.5	148.2	134.9
	Checked	Confidence	Annotated Sequence	Modifications	Contaminant	Marked as	Qvality PEP	Qvality q-value	# Protein Groups	# Proteins	# PSMs	Master Protein Accessions	Positions in Proteins	Modifications in Proteins	# Missed Cleavages	Theo. MH+ [Da]	Abundance Ratio: (F2) / (F1)	Abundance Ratio: (F3) / (F1)	Abundance Ratio: (F4) / (F1)	Abundance Ratio: (F5) / (F1)	Abundance Ratio: (F6) / (F1)	Abundance Ratio: (F7) / (F1)	Abundance Ratio: (F8) / (F1)	Abundance Ratio: (F9) / (F1)	Abundance Ratio: (F10) / (F1)	Abundance Ratio: (F11) / (F1)	Abundance Ratio: (F12) / (F1)	Abundance Ratio: (F13) / (F1)	Abundance Ratio: (F14) / (F1)	Abundance Ratio: (F15) / (F1)	Abundance Ratio: (F16) / (F1)	Abundance Ratio: (F17) / (F1)	Abundance Ratio: (F19) / (F1)	Abundance Ratio Adj. P-Value: (F2) / (F1)	Abundance Ratio Adj. P-Value: (F3) / (F1)	Abundance Ratio Adj. P-Value: (F4) / (F1)	Abundance Ratio Adj. P-Value: (F5) / (F1)	Abundance Ratio Adj. P-Value: (F6) / (F1)	Abundance Ratio Adj. P-Value: (F7) / (F1)	Abundance Ratio Adj. P-Value: (F8) / (F1)	Abundance Ratio Adj. P-Value: (F9) / (F1)	Abundance Ratio Adj. P-Value: (F10) / (F1)	Abundance Ratio Adj. P-Value: (F11) / (F1)	Abundance Ratio Adj. P-Value: (F12) / (F1)	Abundance Ratio Adj. P-Value: (F13) / (F1)	Abundance Ratio Adj. P-Value: (F14) / (F1)	Abundance Ratio Adj. P-Value: (F15) / (F1)	Abundance Ratio Adj. P-Value: (F16) / (F1)	Abundance Ratio Adj. P-Value: (F17) / (F1)
	FALSE	High	[R].AGVLAHLEEER.[D]		FALSE	human	0.000218841	0.00110757	2	7	7	P35580; P35579-1	P35580-2 [788-798]; P35580 [772-782]; P35580-5 [781-791]; P35580-3 [793-803]; P35579-1 [765-775]; P35580-4 [803-813]; P35579-2 [629-639]		0	1223.64	1.138	0.872	1.296	0.913	0.942	0.269	0.245	0.194	0.67	0.442	0.645	0.927	0.552	0.87	0.531	0.651	0.332	0.983076	0.934757	0.872368	0.973664	0.947292	0.0944727	0.0157417	0.0341872	0.875365	0.483936	0.890628	0.999837	0.795735	0.997333	0.826779	0.929995
	FALSE	High	[K].AKQTLENERGELANEVK.[V]		FALSE	human	0.0138317	0.00196941	1	1	2	P35579-1	P35579-1 [1218-1234]		2	1929	0.457	1.682	2.404	2.13	1.96	0.48	0.375	0.507	1.316	1.838	0.87	1.923	1.974	1.555	0.698	0.886	1.089	0.107801	0.413398	0.161941	0.52583	0.47741	0.593671	0.343482	0.655184	0.970535	0.833354	0.952761	0.63228	0.465518	0.740084	0.943049	0.995092
	FALSE	High	[K].ALELDSNLYR.[I]		FALSE	human	0.00469001	0.00110757	1	2	3	P35579-1	P35579-1 [746-755]; P35579-2 [610-619]		0	1193.62
	FALSE	High	[R].ALEQQVEEMK.[T]		FALSE	human	6.95041e-05	0.00110757	1	2	2	P35579-1	P35579-1 [1529-1538]; P35579-2 [951-960]		0	1204.59	1.345	0.698	1.081	1.132	0.812	0.218	0.22	0.193	0.574	0.417	0.577	0.952	0.785	0.898	0.401	0.512	0.329	0.739229	0.523239	0.954208	0.971523	0.849146	0.0371878	0.0450171	0.033428	0.747209	0.250898	0.618046	0.998826	0.986818	0.996967	0.597401	0.834242
	FALSE	High	[R].ASREEILAQAK.[E]		FALSE	human	0.0140244	0.00196941	1	2	1	P35579-1	P35579-1 [1659-1669]; P35579-2 [1081-1091]		1	1215.67
	FALSE	High	[R].ASREEILAQAKENEK.[K]		FALSE	human	0.0132696	0.00196941	1	2	1	P35579-1	P35579-1 [1659-1673]; P35579-2 [1081-1095]		2	1715.89		100	100	100	100		100		100	100	100	100	100	100		100	100		2.2e-16	1.19003e-16	1.26496e-16	1.29254e-16		9.73204e-17		1.5977e-16	1.56441e-16	1.78814e-16	1.09406e-16	1.07647e-16	1.16154e-16		9.22513e-17
	FALSE	High	[K].DFSALESQLQDTQELLQEENR.[Q]		FALSE	human	6.15581e-05	0.00110757	1	1	1	P35579-1	P35579-1 [1302-1322]		0	2493.17	1.334	1.043	0.382	1.367	0.921	0.271	0.354	0.44	0.771	0.647	0.846	1.119	1.436	1.139	0.529	0.651	0.459	0.912457	0.997358	0.268726	0.915207	0.957965	0.097172	0.361967	0.506873	0.923835	0.755422	0.950689	0.947185	0.788869	0.936871	0.823675	0.930073
	FALSE	High	[R].ELEDATETADAMNR.[E]		FALSE	human	1.76977e-08	0.00110757	1	2	3	P35579-1	P35579-1 [1899-1912]; P35579-2 [1321-1334]		0	1565.67	0.986	0.99	1.264	1.068	1.199	0.216	0.256	0.299	0.871	1.034	0.876	0.739	1.39	1.307	0.352	0.248	0.571	0.986889	0.995595	0.8847	0.999898	0.957965	0.0356294	0.0411707	0.186055	0.971937	0.993943	0.984443	0.941477	0.769265	0.826062	0.47218	0.240096
	FALSE	High	[R].EMEAELEDER.[K]		FALSE	human	0.00304628	0.00110757	1	2	1	P35579-1	P35579-1 [1593-1602]; P35579-2 [1015-1024]		0	1250.52	1.133	0.986	1.05	1.021	1.233	0.357	0.275	0.244	0.613	1.021	0.824	0.867	0.825	1.312	0.487	0.492	0.531	0.983076	0.995595	0.954208	0.999898	0.94397	0.259362	0.250145	0.091468	0.765707	0.989908	0.94187	0.998826	0.995194	0.811613	0.761429	0.817821
	FALSE	High	[R].EMEAELEDERK.[Q]		FALSE	human	0.0584235	0.00847519	1	2	2	P35579-1	P35579-1 [1593-1603]; P35579-2 [1015-1025]		1	1378.62	0.478	0.301	0.689	0.303	0.742	0.121	0.056	0.094	0.599	0.137	0.316	0.617	0.184	0.302	0.247	0.151	0.057	0.068326	6.2009e-05	0.868012	0.0357229	0.769679	0.00119233	0.000109011	0.000452656	0.752116	0.000246379	0.0193189	0.886656	0.00445712	0.0864784	0.185022	0.04658
	FALSE	High	[K].HEAMITDLEER.[L]		FALSE	human	0.0446256	0.00710667	1	1	1	P35579-1	P35579-1 [1025-1035]		0	1343.63	0.88	0.717	1.152	1.041	0.714	0.192	0.199	0.193	0.767	0.406	0.592	0.952	0.944	0.823	0.295	0.634	0.432	0.949113	0.662034	0.934049	0.999898	0.744736	0.0263931	0.0330678	0.0377099	0.894378	0.310517	0.665428	0.999837	0.999047	0.983084	0.309365	0.918009
	FALSE	High	[K].HSQAVEELAEQLEQTKR.[V]		FALSE	human	1.17452e-06	0.00110757	1	1	1	P35579-1	P35579-1 [1194-1210]		1	1996.01	0.988	0.489	0.931	0.848	1.063	0.21	0.195	0.147	0.399	0.779	0.518	1.021	0.838	0.851	0.541	0.298	0.292	0.983076	0.0379043	0.997473	0.937491	0.999918	0.0312579	0.0416828	0.00797835	0.284465	0.88999	0.381463	0.972145	0.99923	0.995426	0.835211	0.376248
	FALSE	High	[K].KANLQIDQINTDLNLER.[S]		FALSE	human	0.00946035	0.00196941	1	2	1	P35579-1	P35579-1 [1754-1770]; P35579-2 [1176-1192]		1	1998.06	0.78	1.18	0.929	1.131	1.192	0.351	0.302	0.344	0.788	1.036	0.562	1.432	1.308	1.768	0.568	0.575	0.583	0.857703	0.975088	0.998813	0.987806	0.957965	0.245774	0.261036	0.284874	0.936016	0.993943	0.634987	0.837911	0.832669	0.407116	0.860578	0.881491
	FALSE	High	[RK].KEEELQAALAR.[ALV]		FALSE	human	0.00138108	0.00110757	1	10	8	P35579-1	Q7Z406-2 [1146-1156]; P35749-4 [1088-1098]; P35749 [1088-1098]; Q7Z406-4 [1105-1115]; P35749-3 [1095-1105]; P35579-1 [1081-1091]; Q7Z406-5 [1105-1115]; P35749-2 [1095-1105]; Q7Z406-1 [1105-1115]; Q7Z406-6 [1113-1123]		1	1257.68	0.947	0.976	1.494	1.336	1.26	0.434	0.346	0.302	0.922	0.964	0.695	1.255	0.883	1.374	0.653	0.692	0.628	0.983076	0.982164	0.729514	0.883828	0.929576	0.449553	0.322039	0.192267	0.985195	0.968722	0.829494	0.900561	0.995194	0.763201	0.919917	0.948934
	FALSE	High	[RK].KFDQLLAEEK.[ANST]		FALSE	human	1.09501e-05	0.00110757	2	14	3	P35580; P35579-1	Q7Z406-2 [1510-1519]; P35749-4 [1452-1461]; P35580-2 [1468-1477]; P35580 [1452-1461]; P35749 [1452-1461]; P35580-5 [1461-1470]; P35580-3 [1473-1482]; P35749-3 [1459-1468]; P35579-1 [1445-1454]; P35580-4 [1483-1492]; P35749-2 [1459-1468]; P35579-2 [867-876]; Q7Z406-1 [1469-1478]; Q7Z406-6 [1477-1486]		1	1220.65	0.651	1.064	1.614	0.867	1.029	0.329	0.3	0.246	1.061	0.484	0.66	1.275	0.626	1.014	0.577	0.882	0.766	0.283304	0.999948	0.622817	0.948419	0.990307	0.199583	0.17541	0.0934178	0.991738	0.465705	0.769085	0.902708	0.903226	0.973487	0.866908	0.995092
	FALSE	High	[K].KLEEEQIILEDQNCK.[L]	1xCarbamidomethyl [C14]	FALSE	human	0.00330687	0.00110757	1	1	1	P35579-1	P35579-1 [975-989]		1	1888.93							100			100			100		100									9.73204e-17			1.56441e-16			1.07647e-16		8.66667e-17
	FALSE	High	[K].KMEDSVGCLETAEEVKR.[K]	1xCarbamidomethyl [C8]	FALSE	human	9.82993e-06	0.00110757	1	1	8	P35579-1	P35579-1 [1372-1388]		2	1980.94	0.937	1.029	1.099	1.417	1.01	0.262	0.236	0.208	0.691	0.483	0.736	1.142	0.908	0.948	0.452	0.549	0.488	0.970616	0.995595	0.950199	0.813115	0.989845	0.084928	0.182749	0.0461024	0.875365	0.396226	0.889397	0.940596	0.995194	0.988177	0.702893	0.857265
	FALSE	High	[K].KMQQNIQELEEQLEEEESAR.[Q]		FALSE	human	0.0560552	0.00759332	1	2	1	P35579-1	P35579-1 [940-959]; P35579-2 [804-823]		1	2461.15	1.376	1.032	0.97	1.031	1.324	0.173	0.221	0.348	1.004	1.502	0.65	1.255	1.076	1.324	0.483	0.371	0.267	0.852404	0.999948	0.998813	0.999898	0.922953	0.0387712	0.0991166	0.37933	0.978729	0.925875	0.870073	0.927716	0.958109	0.881369	0.776757	0.640824
	FALSE	High	[K].KQELEEICHDLEAR.[V]	1xCarbamidomethyl [C8]	FALSE	human	0.0357537	0.00508693	1	2	1	P35579-1	P35579-1 [910-923]; P35579-2 [774-787]		1	1769.85	0.742	0.802	1.467	0.643	0.779	0.189	0.079	0.125	0.82	0.515	0.544	0.947	1.265	0.881	0.535	0.447	0.348	0.595392	0.812968	0.751954	0.631908	0.743987	0.0186607	4.76357e-06	0.00307982	0.967936	0.634927	0.643988	0.998826	0.855713	0.997333	0.831889	0.747051
	FALSE	High	[R].IAQLEEELEEEQGNTELINDR.[L]		FALSE	human	0.000140176	0.00110757	1	2	4	P35579-1	P35579-1 [1731-1751]; P35579-2 [1153-1173]		0	2472.17	1.217	0.808	1.147	1.427	0.993	0.278	0.257	0.412	0.681	0.238	0.717	0.825	1.19	1.304	0.463	0.572	0.356	0.969277	0.812968	0.931121	0.866665	0.985932	0.107618	0.200877	0.439227	0.855123	0.0338639	0.856575	0.981292	0.899411	0.80365	0.725659	0.878924
	FALSE	High	[K].LDPHLVLDQLR.[C]		FALSE	human	0.00137172	0.00110757	2	7	2	P35580; P35579-1	P35580-2 [706-716]; P35580 [690-700]; P35580-5 [699-709]; P35580-3 [711-721]; P35579-1 [683-693]; P35580-4 [721-731]; P35579-2 [547-557]		0	1318.75	1.117	0.77	0.701	1.197	1.084	0.235	0.31	0.368	0.592	0.821	0.665	0.495	0.935	0.95	0.462	0.514	0.335	0.983076	0.761424	0.87147	0.939162	0.999008	0.0521077	0.0859228	0.346639	0.767903	0.948684	0.908471	0.658993	0.989675	0.988177	0.72275	0.835855
	FALSE	High	[K].LKNKHEAMITDLEER.[L]		FALSE	human	0.0689157	0.00910029	1	1	1	P35579-1	P35579-1 [1021-1035]		2	1826.94	0.01	0.505	2.363	1.793	2.002	0.01	0.01	0.01	1.217	0.728	0.559	2.086	1.797	0.963	0.452	0.838	0.547	1.96457e-16	0.502367	0.308519	0.779971	0.516659	9.69041e-17	9.73204e-17	9.76177e-17	0.985704	0.925875	0.879811	0.54889	0.562968	0.989396	0.722104	0.992874
	FALSE	High	[K].LKQVEDEKNSFR.[E]		FALSE	human	0.0491624	0.00710667	1	1	2	P35579-1	P35579-1 [1331-1342]		2	1492.78	0.38	0.722	0.884	1.063	0.751	0.287	0.181	0.232	0.798	0.565	0.479	1.208	0.88	0.635	0.411	0.367	0.385	0.010598	0.523239	0.974674	0.999538	0.78355	0.120633	0.0573412	0.0743716	0.955451	0.61995	0.331333	0.916843	0.995194	0.879189	0.623898	0.563821
	FALSE	High	[R].IIGLDQVAGMSETALPGAFK.[T]		FALSE	human	9.37662e-06	0.00110757	1	2	3	P35579-1	P35579-1 [618-637]; P35579-2 [482-501]		0	2018.06	1.677	1.204	0.238	1.727	1.484	0.261	0.35	0.682	0.714	0.821	1.136	1.819	1.342	1.829	0.925	0.499	0.853	0.384657	0.957612	0.0189852	0.657241	0.76635	0.0838071	0.438731	0.890958	0.889541	0.928556	0.984443	0.581596	0.808066	0.370411	0.998184	0.828445
	FALSE	High	[R].LQQELDDLLVDLDHQR.[Q]		FALSE	human	0.0020223	0.00110757	1	1	3	P35579-1	P35579-1 [1418-1433]		0	1949.99	1.428	1.125	0.81	1.05	1.231	0.237	0.333	0.389	0.655	0.722	0.767	1.411	1.431	1.226	0.419	0.336	0.425	0.600578	0.995595	0.944903	0.999898	0.947292	0.054962	0.240742	0.391526	0.851758	0.85934	0.916818	0.845181	0.736099	0.882271	0.636162	0.485655
	FALSE	High	[K].LQVELDNVTGLLSQSDSK.[S]		FALSE	human	0.000658959	0.00110757	1	1	2	P35579-1	P35579-1 [1278-1295]		0	1946.01	1.22	0.944	1.228	1.153	1.198	0.261	0.255	0.479	0.698	0.896	0.825	1.475	1.324	1.36	0.488	0.347	0.638	0.958088	0.975088	0.908357	0.975244	0.954146	0.0838298	0.189281	0.597371	0.864426	0.948684	0.954604	0.796198	0.781446	0.750953	0.762669	0.512753
	FALSE	High	[K].IRELESQISELQEDLESER.[A]		FALSE	human	0.0743167	0.00977519	1	1	1	P35579-1	P35579-1 [1106-1124]		1	2303.14	1.44	0.881	0.731	1.152	1.228	0.284	0.408	0.544	0.686	1.014	0.712	0.933	2.363	0.955	0.869	0.803	0.544	0.778128	0.941951	0.910297	0.990349	0.958276	0.136241	0.444312	0.710263	0.807348	0.977338	0.870073	0.998826	0.274893	0.999385	0.994162	0.985888
	FALSE	High	[-].MAQQAADKYLYVDKNFINNPLAQADWAAK.[K]	1xMet-loss+Acetyl [N-Term]	FALSE	human	0.000330437	0.00110757	1	1	1	P35579-1	P35579-1 [1-29]	P35579-1 1xMet-loss+Acetyl [N-Term]	2	3208.61			100							100		100								1.19003e-16							1.56441e-16		1.09406e-16
	FALSE	High	[K].MQQNIQELEEQLEEEESAR.[Q]		FALSE	human	0.000876076	0.00110757	1	2	2	P35579-1	P35579-1 [941-959]; P35579-2 [805-823]		0	2333.06	1.285	1.042	1.066	1.415	1.252	0.282	0.38	0.498	0.687	0.928	0.86	1.892	1.867	1.409	0.511	0.276	0.485	0.936061	0.999948	0.950199	0.909343	0.930976	0.114689	0.478971	0.626962	0.860533	0.970101	0.958252	0.578459	0.45579	0.742248	0.797235	0.312132
	FALSE	High	[R].NAEQYKDQADKASTR.[L]		FALSE	human	0.0159949	0.00231005	1	2	2	P35579-1	P35579-1 [1857-1871]; P35579-2 [1279-1293]		2	1724.82	0.07	2.197	2.892	3.786	2.303	0.478	0.51	1.357	2.284	2.643	1.345	2.636	3.326	3.439	0.899	0.918	3.529	1.08885e-06	0.265808	0.263753	0.119909	0.47114	0.675466	0.776014	0.95245	0.697049	0.545314	0.958252	0.447228	0.158719	0.0949481	0.996479	0.992874
	FALSE	High	[K].NKHEAMITDLEER.[L]		FALSE	human	0.000264393	0.00110757	1	1	11	P35579-1	P35579-1 [1023-1035]		1	1585.76	0.702	1.267	1.611	1.07	1.354	0.414	0.201	0.169	0.953	0.818	0.872	1.219	0.758	0.658	0.644	0.585	0.395	0.386347	0.941951	0.62573	0.999538	0.87257	0.396297	0.0271993	0.0167215	0.985704	0.928739	0.965266	0.910603	0.978926	0.899175	0.91605	0.893109
	FALSE	High	[R].NTDQASMPDNTAAQK.[V]		FALSE	human	1.19681e-08	0.00110757	1	6	9	P35579-1	P35749-4 [366-380]; P35749 [366-380]; P35749-3 [373-387]; P35579-1 [359-373]; P35749-2 [373-387]; P35579-2 [223-237]		0	1591.7	0.984	0.908	1.14	1.687	1.266	0.318	0.273	0.484	1.042	0.883	0.753	1.388	1.116	1.332	0.577	0.57	0.712	0.983076	0.975088	0.931761	0.695145	0.929576	0.178523	0.231088	0.60232	0.99792	0.962101	0.894679	0.871995	0.939823	0.785713	0.866501	0.878383
	FALSE	High	[R].NTNPNFVR.[C]		FALSE	human	0.0679755	0.00890712	2	7	1	P35580; P35579-1	P35580-2 [686-693]; P35580 [670-677]; P35580-5 [679-686]; P35580-3 [691-698]; P35579-1 [663-670]; P35580-4 [701-708]; P35579-2 [527-534]		0	961.485	0.464	0.43	0.827	0.718	0.829	0.281	0.181	0.232	0.687	0.489	0.409	0.952	0.728	0.532	0.481	0.246	0.936	0.0191432	0.00908062	0.950878	0.822653	0.87219	0.113051	0.0310745	0.0742	0.884552	0.435627	0.135577	0.998826	0.972995	0.69561	0.753854	0.235291
	FALSE	High	[K].QIATLHAQVADMKK.[K]		FALSE	human	0.0151333	0.00231005	1	1	1	P35579-1	P35579-1 [1358-1371]		1	1553.85	0.397	0.984	1.595	1.082	1.57	0.28	0.234	0.166	1.009	1.26	0.437	1.432	0.948	0.655	0.404	0.539	0.438	0.0297121	0.995595	0.7271	0.999898	0.787766	0.167779	0.10688	0.0319147	0.982902	0.983157	0.378633	0.886656	0.999047	0.880182	0.623614	0.857265
	FALSE	High	[R].QLEEAEEEAQR.[A]		FALSE	human	6.34095e-06	0.00110757	1	2	6	P35579-1	P35579-1 [1878-1888]; P35579-2 [1300-1310]		0	1331.61	0.638	0.804	0.644	0.675	0.606	0.327	0.131	0.134	0.954	0.331	0.22	1.039	0.487	0.35	0.638	0.21	0.565	0.498974	0.820158	0.852203	0.832912	0.572139	0.194882	0.00982923	0.00474388	0.985704	0.157002	0.00703279	0.968335	0.653173	0.210584	0.913795	0.149441
	FALSE	High	[R].QRYEILTPNSIPK.[G]		FALSE	human	0.0689157	0.00910029	1	2	1	P35579-1	P35579-1 [719-731]; P35579-2 [583-595]		1	1558.86	0.472	1.315	1.154	1.382	1.081	0.256	0.286	0.251	0.597	0.951	0.715	1	1.085	1.128	0.499	0.496	0.431	0.0498107	0.82027	0.929786	0.915108	0.992809	0.0803458	0.167987	0.101522	0.712498	0.968722	0.882366	0.996382	0.969932	0.960699	0.779137	0.823983
	FALSE	High	[R].RGDLPFVVPR.[R]		FALSE	human	0.0049208	0.00110757	1	2	4	P35579-1	P35579-1 [1923-1932]; P35579-2 [1345-1354]		1	1155.66	1.12	0.844	1.063	1.305	1.486	0.382	0.338	0.296	1.118	0.781	0.939	1.239	1.169	1.442	0.732	0.403	0.608	0.983076	0.879084	0.9639	0.907547	0.746275	0.315272	0.136762	0.18103	0.985704	0.929034	0.989838	0.905998	0.905817	0.723711	0.958749	0.651822
	FALSE	High	[K].RQLEEAEEEAQR.[A]		FALSE	human	0.00384442	0.00110757	1	2	6	P35579-1	P35579-1 [1877-1888]; P35579-2 [1299-1310]		1	1487.71	0.889	0.763	0.867	1.132	0.852	0.309	0.202	0.324	0.704	0.555	0.574	1.104	0.886	0.867	0.43	0.35	0.417	0.952696	0.745862	0.969352	0.999538	0.921064	0.183384	0.02669	0.243195	0.833369	0.61995	0.623427	0.963547	0.995194	0.988177	0.660764	0.536452
	FALSE	High	[R].SMMQDREDQSILCTGESGAGK.[T]	1xCarbamidomethyl [C13]	FALSE	human	0.00110356	0.00110757	1	2	1	P35579-1	P35579-1 [160-180]; P35579-2 [24-44]		1	2300	0.01	0.01	0.01	0.01	0.01	0.076	0.189	0.01	0.012	0.609	0.01	0.031	0.01	0.01	0.51	0.01	0.01	1.96457e-16	2.2e-16	1.19003e-16	1.26496e-16	1.29254e-16	3.18218e-05	0.0761393	9.76177e-17	1.5977e-16	0.70889	1.78814e-16	1.38067e-08	1.07647e-16	1.16154e-16	0.796157	9.22513e-17
	FALSE	High	[K].THEAQIQEMR.[Q]		FALSE	human	6.45342e-05	0.00110757	1	1	26	P35579-1	P35579-1 [1182-1191]		0	1242.59	0.695	0.579	0.791	0.991	0.748	0.298	0.168	0.269	0.63	0.473	0.453	1.022	0.777	0.683	0.377	0.31	0.344	0.432073	0.164615	0.933131	0.999898	0.673706	0.139527	0.00262642	0.132556	0.819062	0.548739	0.333684	0.970624	0.982805	0.936824	0.535102	0.412946
	FALSE	High	[K].TLEEEAKTHEAQIQEMR.[Q]		FALSE	human	0.0661322	0.00890712	1	1	1	P35579-1	P35579-1 [1175-1191]		1	2042.98	0.01	1.578	1.91	1.855	1.637	0.475	0.737	0.512	2.591	1.283	0.798	0.01	0.01	1.708	1.283	1.188	0.876	1.96457e-16	0.715597	0.574794	0.618245	0.734212	0.656808	0.951791	0.704795	0.345142	0.969374	0.94187	1.09406e-16	1.07647e-16	0.675667	0.930699	0.948378
	FALSE	High	[KR].TQLEELEDELQATEDAK.[L]		FALSE	human	0.000138297	0.00110757	2	11	2	P35580; P35579-1	P35749-4 [1546-1562]; P35580-2 [1562-1578]; P35580 [1546-1562]; P35749 [1546-1562]; P35580-5 [1555-1571]; P35580-3 [1567-1583]; P35749-3 [1553-1569]; P35579-1 [1539-1555]; P35580-4 [1577-1593]; P35749-2 [1553-1569]; P35579-2 [961-977]		0	1961.92	1.488	0.582	0.594	0.724	0.73	0.292	0.245	0.522	0.49	0.459	0.68	0.378	0.382	0.712	0.578	0.327	0.371	0.656055	0.375807	0.740051	0.818928	0.771967	0.185755	0.0884207	0.685977	0.367608	0.47141	0.837729	0.358937	0.341514	0.921504	0.866501	0.483717
	FALSE	High	[K].VAAYDKLEK.[T]		FALSE	human	0.0067502	0.00191258	1	1	2	P35579-1	P35579-1 [1405-1413]		1	1036.57	0.586	0.749	0.755	1.077	1.161	0.448	0.195	0.188	1.135	0.634	0.632	1.695	1.049	1.147	0.597	0.375	0.568	0.247559	0.707319	0.931121	0.999898	0.974816	0.483109	0.032221	0.0291895	0.985704	0.741679	0.799067	0.663937	0.978926	0.951377	0.885983	0.583879
	FALSE	High	[K].VKLQEMEGTVK.[S]		FALSE	human	9.56828e-06	0.00110757	1	2	2	P35579-1	P35579-1 [1792-1802]; P35579-2 [1214-1224]		1	1261.68	0.465	1.785	1.764	0.808	1.753	0.351	0.184	0.198	1.175	0.712	0.855	1.236	0.715	0.77	0.716	0.637	0.589	0.105298	0.315518	0.560111	0.91249	0.632466	0.286909	0.0135461	0.0539357	0.985704	0.87567	0.949824	0.930833	0.925693	0.951377	0.951359	0.919769
	FALSE	High	[K].VKPLLQVSR.[Q]		FALSE	human	0.0121293	0.00196941	1	2	1	P35579-1	P35579-1 [834-842]; P35579-2 [698-706]		0	1039.66	0.619	1.592	1.879	0.727	1.487	0.291	0.134	0.165	1.165	0.711	1.019	1.365	0.565	0.549	0.609	0.565	0.42	0.382977	0.498162	0.449797	0.902611	0.785989	0.127482	0.00806471	0.0148842	0.982902	0.875965	0.994116	0.87456	0.802341	0.709223	0.890692	0.871225
	FALSE	High	[R].VRTELADKVTK.[L]		FALSE	human	0.000714793	0.00110757	1	1	10	P35579-1	P35579-1 [1267-1277]		2	1259.73	0.164	0.868	1.388	1.379	1.222	0.43	0.257	0.291	0.986	1.016	0.61	2.439	1.412	1.199	0.864	0.497	0.817	4.73682e-05	0.934757	0.84925	0.9303	0.968926	0.486128	0.0825706	0.211185	0.97915	0.978775	0.729194	0.395991	0.857329	0.951377	0.993605	0.833415
	FALSE	High	[K].VSHLLGINVTDFTR.[G]		FALSE	human	0.00376622	0.00110757	1	2	1	P35579-1	P35579-1 [374-387]; P35579-2 [238-251]		0	1571.85	0.655	0.593	0.705	0.819	1.125	0.201	0.297	0.237	0.69	0.562	0.805	0.568	0.93	1.065	0.404	0.623	0.374	0.55669	0.409693	0.87239	0.91249	0.986698	0.0518934	0.167605	0.112634	0.762566	0.654698	0.925212	0.751899	0.999915	0.988177	0.615913	0.917958
High	Master Protein	P63261	Actin, cytoplasmic 2 [OS=Homo sapiens]	>ProteinCenter:SwissProt|P63261 Actin, cytoplasmic 2 [OS=Homo sapiens]	0	FALSE	human	130.487	67	23	597	1	375	41.8	5.48	586.83	23	109.9	171.4	95.3	21.8	213.4	115.2	61.1	84.4	83.3	90.6	80.4	99.8	91.1	100	96.4	104.4	84.6	96.9	109.9	171.4	95.3	21.8	213.4	115.2	61.1	84.4	83.3	90.6	80.4	99.8	91.1	100
	Checked	Confidence	Annotated Sequence	Modifications	Contaminant	Marked as	Qvality PEP	Qvality q-value	# Protein Groups	# Proteins	# PSMs	Master Protein Accessions	Positions in Proteins	Modifications in Proteins	# Missed Cleavages	Theo. MH+ [Da]	Abundance Ratio: (F2) / (F1)	Abundance Ratio: (F3) / (F1)	Abundance Ratio: (F4) / (F1)	Abundance Ratio: (F5) / (F1)	Abundance Ratio: (F6) / (F1)	Abundance Ratio: (F7) / (F1)	Abundance Ratio: (F8) / (F1)	Abundance Ratio: (F9) / (F1)	Abundance Ratio: (F10) / (F1)	Abundance Ratio: (F11) / (F1)	Abundance Ratio: (F12) / (F1)	Abundance Ratio: (F13) / (F1)	Abundance Ratio: (F14) / (F1)	Abundance Ratio: (F15) / (F1)	Abundance Ratio: (F16) / (F1)	Abundance Ratio: (F17) / (F1)	Abundance Ratio: (F19) / (F1)	Abundance Ratio Adj. P-Value: (F2) / (F1)	Abundance Ratio Adj. P-Value: (F3) / (F1)	Abundance Ratio Adj. P-Value: (F4) / (F1)	Abundance Ratio Adj. P-Value: (F5) / (F1)	Abundance Ratio Adj. P-Value: (F6) / (F1)	Abundance Ratio Adj. P-Value: (F7) / (F1)	Abundance Ratio Adj. P-Value: (F8) / (F1)	Abundance Ratio Adj. P-Value: (F9) / (F1)	Abundance Ratio Adj. P-Value: (F10) / (F1)	Abundance Ratio Adj. P-Value: (F11) / (F1)	Abundance Ratio Adj. P-Value: (F12) / (F1)	Abundance Ratio Adj. P-Value: (F13) / (F1)	Abundance Ratio Adj. P-Value: (F14) / (F1)	Abundance Ratio Adj. P-Value: (F15) / (F1)	Abundance Ratio Adj. P-Value: (F16) / (F1)	Abundance Ratio Adj. P-Value: (F17) / (F1)
	FALSE	High	[K].AGFAGDDAPR.[A]		FALSE	human	0.000273476	0.00110757	3	11	77	P60709; P68133; P63261	A5A3E0 [719-728]; P63267-1 [20-29]; P0CG39 [682-691]; P60709 [19-28]; P63267-2 [20-29]; Q6S8J3 [719-728]; P62736 [21-30]; P68133 [21-30]; P0CG38 [719-728]; P68032 [21-30]; P63261 [19-28]		0	976.448	0.556	0.547	0.861	0.729	0.626	0.728	0.404	0.624	0.857	0.415	0.478	0.844	0.48	0.411	0.611	0.451	0.348	0.114122	0.174009	0.968264	0.820706	0.361398	0.918913	0.26371	0.830314	0.971937	0.415077	0.641414	0.991518	0.632732	0.394671	0.892028	0.752834
	FALSE	High	[R].CPEALFQPSFLGMESCGIHETTFNSIMK.[C]	2xCarbamidomethyl [C1; C16]	FALSE	human	1.13257e-05	0.00110757	2	2	47	P60709; P63261	P60709 [257-284]; P63261 [257-284]		0	3231.46	2.549	1.837	1.085	0.846	1.301	0.61	0.751	0.871	0.694	0.698	1.043	1.43	1.063	0.89	1.85	0.889	1.029	0.00370707	0.280073	0.953708	0.9303	0.909212	0.803444	0.901062	0.985047	0.889541	0.88999	0.995135	0.823528	0.947257	0.996967	0.730169	0.995092
	FALSE	High	[K].DLYANTVLSGGTTMYPGIADR.[M]		FALSE	human	5.44422e-07	0.00110757	2	2	34	P60709; P63261	P60709 [292-312]; P63261 [292-312]		0	2215.07	1.172	0.929	0.794	1.169	1.026	0.678	0.767	1.299	0.751	0.869	0.914	0.854	0.955	0.942	0.607	0.704	0.901	0.954425	0.975694	0.934049	0.95297	0.983421	0.868333	0.910473	0.946951	0.930308	0.968722	0.989838	0.996382	0.982805	0.988548	0.88967	0.95587
	FALSE	High	[K].DSYVGDEAQSK.[R]		FALSE	human	3.01157e-05	0.00110757	3	6	20	P60709; P68133; P63261	P63267-1 [52-62]; P60709 [51-61]; P62736 [53-63]; P68133 [53-63]; P68032 [53-63]; P63261 [51-61]		0	1198.52	0.938	0.711	0.67	1.515	0.735	0.887	0.737	1.04	0.701	0.656	0.661	0.961	0.741	0.75	0.848	0.757	0.535	0.983076	0.623423	0.831728	0.733153	0.644209	0.976325	0.896405	0.992561	0.891738	0.85934	0.902267	0.994034	0.972995	0.973487	0.989646	0.980355
	FALSE	High	[K].DSYVGDEAQSKR.[G]		FALSE	human	1.72972e-07	0.00110757	3	6	36	P60709; P68133; P63261	P63267-1 [52-63]; P60709 [51-62]; P62736 [53-64]; P68133 [53-64]; P68032 [53-64]; P63261 [51-62]		1	1354.62	0.376	0.756	1.081	1.36	1.203	0.981	0.73	1.259	0.968	0.906	0.811	1.185	0.955	0.841	0.968	0.986	1.111	0.000953644	0.731482	0.954208	0.874305	0.957965	0.992547	0.892703	0.95245	0.986823	0.970101	0.966436	0.924446	0.982805	0.993538	0.996479	0.991186
	FALSE	High	[K].EKLCYVALDFEQEMATAASSSSLEK.[S]	1xCarbamidomethyl [C4]	FALSE	human	0.000587275	0.00110757	2	3	1	P60709; P63261	P60709 [214-238]; Q6S8J3 [914-938]; P63261 [214-238]		1	2807.31	0.421	0.01	0.01	1.434	0.01	0.792	1.148	0.439	0.406	0.384	0.01	6.015	0.858	1.272	2.331	0.552	0.01	0.335041	2.2e-16	1.19003e-16	0.91249	1.29254e-16	0.971398	0.965461	0.589722	0.396964	0.456198	1.78814e-16	0.00519261	0.999915	0.885293	0.513114	0.894941
	FALSE	High	[K].EITALAPSTMK.[I]		FALSE	human	0.0643376	0.00890712	3	7	4	P60709; P68133; P63261	P63267-1 [317-327]; P60709 [316-326]; P63267-2 [274-284]; P62736 [318-328]; P68133 [318-328]; P68032 [318-328]; P63261 [316-326]		0	1161.62	1.016	1.021	1.213	1.167	1.103	0.82	0.759	0.845	0.914	0.921	0.894	0.937	1.128	0.875	0.988	0.952	0.928	0.99982	0.995822	0.914879	0.954946	0.991046	0.961915	0.905727	0.974044	0.983699	0.975842	0.988194	0.998826	0.925693	0.999385	0.994634	0.992874
	FALSE	High	[R].FRCPEALFQPSFLGMESCGIHETTFNSIMK.[C]	2xCarbamidomethyl [C3; C18]	FALSE	human	0.000317305	0.00110757	2	2	7	P60709; P63261	P60709 [255-284]; P63261 [255-284]		1	3534.63	0.631	3.99	2.858	1.842	2.905	1.281	1.029	0.595	0.683	0.692	1.067	1.069	1.124	1.075	1.916	0.962	2.013	0.433694	4.23787e-05	0.0567726	0.422756	0.0128773	0.950414	0.999974	0.794993	0.846637	0.812211	0.994116	0.957875	0.921478	0.951377	0.698023	0.992874
	FALSE	High	[R].GYSFTTTAER.[E]		FALSE	human	0.000603404	0.00110757	2	2	25	P60709; P63261	P60709 [197-206]; P63261 [197-206]		0	1132.53	0.916	1.069	1.101	0.825	1.106	0.806	0.969	0.813	0.78	0.716	0.88	0.693	0.791	0.964	1.059	0.897	1.055	0.982545	0.995822	0.950199	0.923992	0.990307	0.951273	0.998022	0.965522	0.947098	0.902992	0.984443	0.925941	0.988099	0.988177	0.981445	0.998623
	FALSE	High	[R].HQGVMVGMGQK.[D]		FALSE	human	7.7407e-10	0.00110757	3	7	55	P60709; P68133; P63261	P63267-1 [41-51]; P60709 [40-50]; P62736 [42-52]; P68133 [42-52]; Q562R1 [41-51]; P68032 [42-52]; P63261 [40-50]		0	1171.57	0.707	0.882	0.926	1.227	1.054	1.102	0.758	0.869	1.099	0.856	0.726	1.166	1.05	1.018	0.965	0.836	0.921	0.509259	0.944848	0.99366	0.9303	0.991558	0.984035	0.905171	0.984686	0.985704	0.965137	0.942199	0.927076	0.953898	0.974018	0.996479	0.991186
	FALSE	High	[R].HQGVMVGMGQK.[D]	1xOxidation [M]	FALSE	human	0.000170474	0.00110757	3	7	37	P60709; P68133; P63261	P63267-1 [41-51]; P60709 [40-50]; P62736 [42-52]; P68133 [42-52]; Q562R1 [41-51]; P68032 [42-52]; P63261 [40-50]		0	1187.57	1.35	0.667	0.85	1.198	0.802	1.05	0.579	0.803	0.447	0.596	0.61	0.931	0.602	0.741	1.003	0.664	1.196	0.722473	0.499834	0.959189	0.939162	0.785989	0.992547	0.667364	0.961318	0.46815	0.773562	0.869127	0.998826	0.876532	0.969867	0.993605	0.937431
	FALSE	High	[R].HQGVMVGMGQK.[D]	2xOxidation [M5; M8]	FALSE	human	0.029443	0.00413864	3	7	2	P60709; P68133; P63261	P63267-1 [41-51]; P60709 [40-50]; P62736 [42-52]; P68133 [42-52]; Q562R1 [41-51]; P68032 [42-52]; P63261 [40-50]		0	1203.56	1.166	0.522	0.52	1.526	0.734	0.453	0.451	0.557	0.095	0.566	0.436	0.137	0.577	0.73	0.419	0.485	1.443	0.975553	0.62562	0.837141	0.91249	0.914923	0.625045	0.701797	0.765913	0.000645977	0.858245	0.705303	0.0104171	0.899411	0.979011	0.652198	0.840957
	FALSE	High	[R].KDLYANTVLSGGTTMYPGIADR.[M]		FALSE	human	3.70125e-09	0.00110757	2	2	9	P60709; P63261	P60709 [291-312]; P63261 [291-312]		1	2343.16	1.142	0.936	0.609	1.646	1.123	0.741	0.685	1.178	0.446	0.998	0.74	0.357	0.951	0.934	0.988	1.089	0.666	0.982545	0.975694	0.729514	0.608759	0.985932	0.927417	0.839752	0.974044	0.464896	0.99203	0.94597	0.280534	0.986069	0.992226	0.994634	0.978912
	FALSE	High	[K].LCYVALDFEQEMATAASSSSLEK.[S]	1xCarbamidomethyl [C2]	FALSE	human	1.08165e-08	0.00110757	2	3	76	P60709; P63261	P60709 [216-238]; Q6S8J3 [916-938]; P63261 [216-238]		0	2550.17	1.595	1.234	0.753	0.992	1.148	0.445	1.02	0.789	0.622	0.711	0.784	1.028	1.118	1.056	0.661	0.959	1.177	0.352705	0.946404	0.916018	0.999898	0.976472	0.475963	0.999974	0.954116	0.807348	0.898603	0.958252	0.968701	0.932098	0.963111	0.927874	0.992874
	FALSE	High	[K].IKIIAPPER.[K]		FALSE	human	0.0028256	0.00110757	3	8	10	P60709; P68133; P63261	P63267-1 [328-336]; P60709 [327-335]; P63267-2 [285-293]; P62736 [329-337]; P68133 [329-337]; Q562R1 [328-336]; P68032 [329-337]; P63261 [327-335]		1	1036.65	0.108	1.559	1.272	0.938	2.013	0.994	0.697	0.555	2.075	1.209	1.354	2.076	0.793	1.17	1.721	1.574	3.433	2.04727e-10	0.591191	0.892934	0.979768	0.398783	0.992821	0.902283	0.728338	0.610844	0.990599	0.959216	0.488193	0.978732	0.956447	0.782962	0.846678
	FALSE	High	[K].IKIIAPPERK.[Y]		FALSE	human	0.00262102	0.00110757	3	8	12	P60709; P68133; P63261	P63267-1 [328-337]; P60709 [327-336]; P63267-2 [285-294]; P62736 [329-338]; P68133 [329-338]; Q562R1 [328-337]; P68032 [329-338]; P63261 [327-336]		2	1164.75	0.119	1.909	0.59	1.855	1.272	1.592	1.092	1.313	3.315	1.62	1.017	2.796	1.845	1.67	2.527	1.547	1.352	4.28932e-12	0.192409	0.768697	0.530385	0.9265	0.835685	0.995659	0.941022	0.137265	0.88999	0.999993	0.135431	0.35225	0.455596	0.438248	0.848205
	FALSE	High	[K].IIAPPER.[K]		FALSE	human	0.0111645	0.00196941	3	8	21	P60709; P68133; P63261	P63267-1 [330-336]; P60709 [329-335]; P63267-2 [287-293]; P62736 [331-337]; P68133 [331-337]; Q562R1 [330-336]; P68032 [331-337]; P63261 [329-335]		0	795.472	0.932	0.749	0.817	0.704	0.933	0.642	0.591	0.523	0.751	0.416	0.512	0.727	0.589	0.374	0.686	0.57	0.473	0.983076	0.715597	0.950199	0.774138	0.939725	0.835237	0.68892	0.677961	0.930308	0.417327	0.714977	0.940834	0.85561	0.283425	0.934866	0.878383
	FALSE	High	[K].IWHHTFYNELR.[V]		FALSE	human	7.63869e-05	0.00110757	3	9	8	P60709; P68133; P63261	A5A3E0 [785-795]; Q9BYX7 [85-95]; P0CG39 [748-758]; P60709 [85-95]; Q6S8J3 [785-795]; P68133 [87-97]; P0CG38 [785-795]; P68032 [87-97]; P63261 [85-95]		0	1515.75	1.006	1.168	1.579	1.096	1.032	0.998	0.68	0.37	0.9	0.501	0.796	1.001	0.488	0.618	1.003	1.14	0.786	0.999447	0.975694	0.650081	0.987371	0.985932	0.994853	0.834579	0.349946	0.978729	0.60873	0.963294	0.97623	0.646473	0.876348	0.993605	0.966829
	FALSE	High	[-].MEEEIAALVIDNGSGMCK.[A]	1xCarbamidomethyl [C17]; 1xMet-loss+Acetyl [N-Term]	FALSE	human	9.71218e-15	0.00110757	1	1	24	P63261	P63261 [1-18]	P63261 1xMet-loss+Acetyl [N-Term]	0	1877.86	1.618	0.858	0.212	2.031	1.057	0.567	0.793	0.776	0.836	0.742	0.927	0.833	0.911	0.86	0.983	0.789	0.904	0.328637	0.930299	0.00240008	0.305567	0.992218	0.743192	0.930714	0.950773	0.971522	0.921384	0.99386	0.983928	0.995194	0.996967	0.996479	0.985888
	FALSE	High	[-].MEEEIAALVIDNGSGMCK.[A]	1xCarbamidomethyl [C17]; 1xDeamidated [N12]; 1xMet-loss+Acetyl [N-Term]	FALSE	human	9.32491e-09	0.00110757	1	1	10	P63261	P63261 [1-18]	P63261 1xMet-loss+Acetyl [N-Term]	0	1878.85	0.99	1.078	0.076	0.971	1.081	0.602	0.706	0.817	0.933	0.9	0.905	0.701	0.896	0.894	0.886	0.847	0.963	0.986889	0.995595	9.64376e-06	0.98417	0.997116	0.846197	0.945235	0.970509	0.970535	0.968722	0.974981	0.940834	0.99923	0.995426	0.996479	0.992874
	FALSE	High	[-].MEEEIAALVIDNGSGMCK.[A]	1xAcetyl [N-Term]; 1xCarbamidomethyl [C17]	FALSE	human	0.0495033	0.00736845	1	1	1	P63261	P63261 [1-18]	P63261 1xAcetyl [N-Term]	0	2008.9	0.772	0.76	0.013	0.915	0.726	0.135	0.13	0.127	0.307	0.133	0.339	0.927	0.905	1.36	0.099	0.056	0.083	0.966361	0.934757	9.93512e-12	0.978728	0.900726	0.0122895	0.0239898	0.0128486	0.191558	0.0107395	0.385713	0.999837	0.993403	0.817543	0.00569358	0.000693845
	FALSE	High	[R].MQKEITALAPSTMK.[I]		FALSE	human	0.0564432	0.00759332	3	7	1	P60709; P68133; P63261	P63267-1 [314-327]; P60709 [313-326]; P63267-2 [271-284]; P62736 [315-328]; P68133 [315-328]; P68032 [315-328]; P63261 [313-326]		1	1548.81	0.652	6.515	12.377	5.897	7.674	4.005	8.713	7.692	11.731	15.219	4.39	4.251	12.378	12.31	4.683	7.221	20.964	0.928544	1.58999e-07	1.67718e-06	0.0101884	1.49824e-06	0.116902	0.000212586	0.0100264	4.17923e-06	1.1515e-05	0.0585435	0.0878181	4.5825e-07	2.69158e-07	0.0880039	0.0171056
	FALSE	High	[K].QEYDESGPSIVHR.[K]		FALSE	human	1.72972e-07	0.00110757	2	7	25	P60709; P63261	A5A3E0 [1060-1072]; Q9BYX7 [360-372]; P0CG39 [1023-1035]; P60709 [360-372]; Q6S8J3 [1060-1072]; P0CG38 [1060-1072]; P63261 [360-372]		0	1516.7	1.163	1.076	1.129	0.964	0.991	0.72	0.62	0.781	0.814	0.687	0.7	0.776	0.566	0.548	0.891	0.789	0.65	0.962667	0.995595	0.941667	0.999239	0.9701	0.91616	0.739356	0.95245	0.966927	0.886302	0.925212	0.960575	0.816461	0.758139	0.996479	0.985888
	FALSE	High	[K].QEYDESGPSIVHRK.[C]		FALSE	human	4.09033e-06	0.00110757	2	7	3	P60709; P63261	A5A3E0 [1060-1073]; Q9BYX7 [360-373]; P0CG39 [1023-1036]; P60709 [360-373]; Q6S8J3 [1060-1073]; P0CG38 [1060-1073]; P63261 [360-373]		1	1644.8	0.322	1.041	1.131	1.304	1.162	0.948	0.847	0.98	1.191	0.944	0.721	1.368	1.231	0.954	1.015	0.944	0.99	2.34301e-05	0.999948	0.939975	0.908518	0.973408	0.989102	0.961767	0.997788	0.971937	0.981483	0.93055	0.864217	0.880802	0.988177	0.989646	0.992874
	FALSE	High	[KR].SYELPDGQVITIGNER.[F]		FALSE	human	0.0229352	0.0033746	3	11	10	P60709; P68133; P63261	A5A3E0 [939-954]; P63267-1 [240-255]; Q9BYX7 [239-254]; P60709 [239-254]; P63267-2 [197-212]; Q6S8J3 [939-954]; P62736 [241-256]; P68133 [241-256]; Q562R1 [240-255]; P68032 [241-256]; P63261 [239-254]		0	1790.89	0.952	0.787	0.881	1.074	0.946	0.677	0.511	1.086	0.635	0.42	0.76	0.502	0.815	0.928	0.792	0.551	0.865	0.983076	0.806384	0.973277	0.999538	0.948137	0.868333	0.519706	0.985429	0.825507	0.423039	0.952761	0.677333	0.994772	0.992226	0.980069	0.857376
	FALSE	High	[KR].SYELPDGQVITIGNER.[F]	1xDeamidated [N14]	FALSE	human	0.00234976	0.00110757	3	11	4	P60709; P68133; P63261	A5A3E0 [939-954]; P63267-1 [240-255]; Q9BYX7 [239-254]; P60709 [239-254]; P63267-2 [197-212]; Q6S8J3 [939-954]; P62736 [241-256]; P68133 [241-256]; Q562R1 [240-255]; P68032 [241-256]; P63261 [239-254]		0	1791.88	0.923	0.737	0.754	1.029	0.689	0.649	0.624	0.897	0.531	0.75	0.618	0.663	1.033	0.7	0.757	0.711	0.784	0.983076	0.731482	0.933131	0.999898	0.747534	0.841293	0.892703	0.985429	0.579467	0.887177	0.777363	0.910603	0.982805	0.921504	0.971538	0.962901
	FALSE	High	[R].TTGIVMDSGDGVTHTVPIYEGYALPHAILR.[L]		FALSE	human	2.38122e-08	0.00110757	2	2	25	P60709; P63261	P60709 [148-177]; P63261 [148-177]		0	3183.61	1.62	1.879	1.111	1.252	1.682	0.73	1.214	1.332	0.889	0.965	1.295	1.303	2.023	1.275	1.676	1.498	1.273	0.326671	0.248749	0.950199	0.924897	0.532274	0.921424	0.965773	0.937182	0.971937	0.989908	0.953742	0.886656	0.318626	0.850973	0.802674	0.857265
	FALSE	High	[R].VAPEEHPVLLTEAPLNPK.[A]		FALSE	human	6.01383e-14	0.00110757	2	2	13	P60709; P63261	P60709 [96-113]; P63261 [96-113]		0	1954.06	1.09	1.012	1.107	1.121	0.598	1.085	0.851	0.896	0.863	0.797	0.737	0.731	0.901	1.018	0.694	0.922	0.886	0.983076	0.995595	0.950199	0.980132	0.286227	0.986867	0.965185	0.985429	0.971937	0.932488	0.944031	0.940834	0.995194	0.973697	0.936319	0.99528
High	Master Protein	P60709	Actin, cytoplasmic 1 [OS=Homo sapiens]	>ProteinCenter:SwissProt|P60709 Actin, cytoplasmic 1 [OS=Homo sapiens]	0	FALSE	human	128.55	67	23	606	1	375	41.7	5.48	574.32	23	99.6	125.2	98.4	21.4	143.5	109.6	85.5	114	127.7	87.5	66.3	90.6	100.7	104.7	120	111.6	85.4	108.3	99.6	125.2	98.4	21.4	143.5	109.6	85.5	114	127.7	87.5	66.3	90.6	100.7	104.7
	Checked	Confidence	Annotated Sequence	Modifications	Contaminant	Marked as	Qvality PEP	Qvality q-value	# Protein Groups	# Proteins	# PSMs	Master Protein Accessions	Positions in Proteins	Modifications in Proteins	# Missed Cleavages	Theo. MH+ [Da]	Abundance Ratio: (F2) / (F1)	Abundance Ratio: (F3) / (F1)	Abundance Ratio: (F4) / (F1)	Abundance Ratio: (F5) / (F1)	Abundance Ratio: (F6) / (F1)	Abundance Ratio: (F7) / (F1)	Abundance Ratio: (F8) / (F1)	Abundance Ratio: (F9) / (F1)	Abundance Ratio: (F10) / (F1)	Abundance Ratio: (F11) / (F1)	Abundance Ratio: (F12) / (F1)	Abundance Ratio: (F13) / (F1)	Abundance Ratio: (F14) / (F1)	Abundance Ratio: (F15) / (F1)	Abundance Ratio: (F16) / (F1)	Abundance Ratio: (F17) / (F1)	Abundance Ratio: (F19) / (F1)	Abundance Ratio Adj. P-Value: (F2) / (F1)	Abundance Ratio Adj. P-Value: (F3) / (F1)	Abundance Ratio Adj. P-Value: (F4) / (F1)	Abundance Ratio Adj. P-Value: (F5) / (F1)	Abundance Ratio Adj. P-Value: (F6) / (F1)	Abundance Ratio Adj. P-Value: (F7) / (F1)	Abundance Ratio Adj. P-Value: (F8) / (F1)	Abundance Ratio Adj. P-Value: (F9) / (F1)	Abundance Ratio Adj. P-Value: (F10) / (F1)	Abundance Ratio Adj. P-Value: (F11) / (F1)	Abundance Ratio Adj. P-Value: (F12) / (F1)	Abundance Ratio Adj. P-Value: (F13) / (F1)	Abundance Ratio Adj. P-Value: (F14) / (F1)	Abundance Ratio Adj. P-Value: (F15) / (F1)	Abundance Ratio Adj. P-Value: (F16) / (F1)	Abundance Ratio Adj. P-Value: (F17) / (F1)
	FALSE	High	[K].AGFAGDDAPR.[A]		FALSE	human	0.000273476	0.00110757	3	11	77	P60709; P68133; P63261	A5A3E0 [719-728]; P63267-1 [20-29]; P0CG39 [682-691]; P60709 [19-28]; P63267-2 [20-29]; Q6S8J3 [719-728]; P62736 [21-30]; P68133 [21-30]; P0CG38 [719-728]; P68032 [21-30]; P63261 [19-28]		0	976.448	0.556	0.547	0.861	0.729	0.626	0.728	0.404	0.624	0.857	0.415	0.478	0.844	0.48	0.411	0.611	0.451	0.348	0.114122	0.174009	0.968264	0.820706	0.361398	0.918913	0.26371	0.830314	0.971937	0.415077	0.641414	0.991518	0.632732	0.394671	0.892028	0.752834
	FALSE	High	[R].CPEALFQPSFLGMESCGIHETTFNSIMK.[C]	2xCarbamidomethyl [C1; C16]	FALSE	human	1.13257e-05	0.00110757	2	2	47	P60709; P63261	P60709 [257-284]; P63261 [257-284]		0	3231.46	2.549	1.837	1.085	0.846	1.301	0.61	0.751	0.871	0.694	0.698	1.043	1.43	1.063	0.89	1.85	0.889	1.029	0.00370707	0.280073	0.953708	0.9303	0.909212	0.803444	0.901062	0.985047	0.889541	0.88999	0.995135	0.823528	0.947257	0.996967	0.730169	0.995092
	FALSE	High	[K].DLYANTVLSGGTTMYPGIADR.[M]		FALSE	human	5.44422e-07	0.00110757	2	2	34	P60709; P63261	P60709 [292-312]; P63261 [292-312]		0	2215.07	1.172	0.929	0.794	1.169	1.026	0.678	0.767	1.299	0.751	0.869	0.914	0.854	0.955	0.942	0.607	0.704	0.901	0.954425	0.975694	0.934049	0.95297	0.983421	0.868333	0.910473	0.946951	0.930308	0.968722	0.989838	0.996382	0.982805	0.988548	0.88967	0.95587
	FALSE	High	[K].DSYVGDEAQSK.[R]		FALSE	human	3.01157e-05	0.00110757	3	6	20	P60709; P68133; P63261	P63267-1 [52-62]; P60709 [51-61]; P62736 [53-63]; P68133 [53-63]; P68032 [53-63]; P63261 [51-61]		0	1198.52	0.938	0.711	0.67	1.515	0.735	0.887	0.737	1.04	0.701	0.656	0.661	0.961	0.741	0.75	0.848	0.757	0.535	0.983076	0.623423	0.831728	0.733153	0.644209	0.976325	0.896405	0.992561	0.891738	0.85934	0.902267	0.994034	0.972995	0.973487	0.989646	0.980355
	FALSE	High	[K].DSYVGDEAQSKR.[G]		FALSE	human	1.72972e-07	0.00110757	3	6	36	P60709; P68133; P63261	P63267-1 [52-63]; P60709 [51-62]; P62736 [53-64]; P68133 [53-64]; P68032 [53-64]; P63261 [51-62]		1	1354.62	0.376	0.756	1.081	1.36	1.203	0.981	0.73	1.259	0.968	0.906	0.811	1.185	0.955	0.841	0.968	0.986	1.111	0.000953644	0.731482	0.954208	0.874305	0.957965	0.992547	0.892703	0.95245	0.986823	0.970101	0.966436	0.924446	0.982805	0.993538	0.996479	0.991186
	FALSE	High	[K].EKLCYVALDFEQEMATAASSSSLEK.[S]	1xCarbamidomethyl [C4]	FALSE	human	0.000587275	0.00110757	2	3	1	P60709; P63261	P60709 [214-238]; Q6S8J3 [914-938]; P63261 [214-238]		1	2807.31	0.421	0.01	0.01	1.434	0.01	0.792	1.148	0.439	0.406	0.384	0.01	6.015	0.858	1.272	2.331	0.552	0.01	0.335041	2.2e-16	1.19003e-16	0.91249	1.29254e-16	0.971398	0.965461	0.589722	0.396964	0.456198	1.78814e-16	0.00519261	0.999915	0.885293	0.513114	0.894941
	FALSE	High	[K].EITALAPSTMK.[I]		FALSE	human	0.0643376	0.00890712	3	7	4	P60709; P68133; P63261	P63267-1 [317-327]; P60709 [316-326]; P63267-2 [274-284]; P62736 [318-328]; P68133 [318-328]; P68032 [318-328]; P63261 [316-326]		0	1161.62	1.016	1.021	1.213	1.167	1.103	0.82	0.759	0.845	0.914	0.921	0.894	0.937	1.128	0.875	0.988	0.952	0.928	0.99982	0.995822	0.914879	0.954946	0.991046	0.961915	0.905727	0.974044	0.983699	0.975842	0.988194	0.998826	0.925693	0.999385	0.994634	0.992874
	FALSE	High	[R].FRCPEALFQPSFLGMESCGIHETTFNSIMK.[C]	2xCarbamidomethyl [C3; C18]	FALSE	human	0.000317305	0.00110757	2	2	7	P60709; P63261	P60709 [255-284]; P63261 [255-284]		1	3534.63	0.631	3.99	2.858	1.842	2.905	1.281	1.029	0.595	0.683	0.692	1.067	1.069	1.124	1.075	1.916	0.962	2.013	0.433694	4.23787e-05	0.0567726	0.422756	0.0128773	0.950414	0.999974	0.794993	0.846637	0.812211	0.994116	0.957875	0.921478	0.951377	0.698023	0.992874
	FALSE	High	[R].GYSFTTTAER.[E]		FALSE	human	0.000603404	0.00110757	2	2	25	P60709; P63261	P60709 [197-206]; P63261 [197-206]		0	1132.53	0.916	1.069	1.101	0.825	1.106	0.806	0.969	0.813	0.78	0.716	0.88	0.693	0.791	0.964	1.059	0.897	1.055	0.982545	0.995822	0.950199	0.923992	0.990307	0.951273	0.998022	0.965522	0.947098	0.902992	0.984443	0.925941	0.988099	0.988177	0.981445	0.998623
	FALSE	High	[R].HQGVMVGMGQK.[D]		FALSE	human	7.7407e-10	0.00110757	3	7	55	P60709; P68133; P63261	P63267-1 [41-51]; P60709 [40-50]; P62736 [42-52]; P68133 [42-52]; Q562R1 [41-51]; P68032 [42-52]; P63261 [40-50]		0	1171.57	0.707	0.882	0.926	1.227	1.054	1.102	0.758	0.869	1.099	0.856	0.726	1.166	1.05	1.018	0.965	0.836	0.921	0.509259	0.944848	0.99366	0.9303	0.991558	0.984035	0.905171	0.984686	0.985704	0.965137	0.942199	0.927076	0.953898	0.974018	0.996479	0.991186
	FALSE	High	[R].HQGVMVGMGQK.[D]	1xOxidation [M]	FALSE	human	0.000170474	0.00110757	3	7	37	P60709; P68133; P63261	P63267-1 [41-51]; P60709 [40-50]; P62736 [42-52]; P68133 [42-52]; Q562R1 [41-51]; P68032 [42-52]; P63261 [40-50]		0	1187.57	1.35	0.667	0.85	1.198	0.802	1.05	0.579	0.803	0.447	0.596	0.61	0.931	0.602	0.741	1.003	0.664	1.196	0.722473	0.499834	0.959189	0.939162	0.785989	0.992547	0.667364	0.961318	0.46815	0.773562	0.869127	0.998826	0.876532	0.969867	0.993605	0.937431
	FALSE	High	[R].HQGVMVGMGQK.[D]	2xOxidation [M5; M8]	FALSE	human	0.029443	0.00413864	3	7	2	P60709; P68133; P63261	P63267-1 [41-51]; P60709 [40-50]; P62736 [42-52]; P68133 [42-52]; Q562R1 [41-51]; P68032 [42-52]; P63261 [40-50]		0	1203.56	1.166	0.522	0.52	1.526	0.734	0.453	0.451	0.557	0.095	0.566	0.436	0.137	0.577	0.73	0.419	0.485	1.443	0.975553	0.62562	0.837141	0.91249	0.914923	0.625045	0.701797	0.765913	0.000645977	0.858245	0.705303	0.0104171	0.899411	0.979011	0.652198	0.840957
	FALSE	High	[R].KDLYANTVLSGGTTMYPGIADR.[M]		FALSE	human	3.70125e-09	0.00110757	2	2	9	P60709; P63261	P60709 [291-312]; P63261 [291-312]		1	2343.16	1.142	0.936	0.609	1.646	1.123	0.741	0.685	1.178	0.446	0.998	0.74	0.357	0.951	0.934	0.988	1.089	0.666	0.982545	0.975694	0.729514	0.608759	0.985932	0.927417	0.839752	0.974044	0.464896	0.99203	0.94597	0.280534	0.986069	0.992226	0.994634	0.978912
	FALSE	High	[K].LCYVALDFEQEMATAASSSSLEK.[S]	1xCarbamidomethyl [C2]	FALSE	human	1.08165e-08	0.00110757	2	3	76	P60709; P63261	P60709 [216-238]; Q6S8J3 [916-938]; P63261 [216-238]		0	2550.17	1.595	1.234	0.753	0.992	1.148	0.445	1.02	0.789	0.622	0.711	0.784	1.028	1.118	1.056	0.661	0.959	1.177	0.352705	0.946404	0.916018	0.999898	0.976472	0.475963	0.999974	0.954116	0.807348	0.898603	0.958252	0.968701	0.932098	0.963111	0.927874	0.992874
	FALSE	High	[K].IKIIAPPER.[K]		FALSE	human	0.0028256	0.00110757	3	8	10	P60709; P68133; P63261	P63267-1 [328-336]; P60709 [327-335]; P63267-2 [285-293]; P62736 [329-337]; P68133 [329-337]; Q562R1 [328-336]; P68032 [329-337]; P63261 [327-335]		1	1036.65	0.108	1.559	1.272	0.938	2.013	0.994	0.697	0.555	2.075	1.209	1.354	2.076	0.793	1.17	1.721	1.574	3.433	2.04727e-10	0.591191	0.892934	0.979768	0.398783	0.992821	0.902283	0.728338	0.610844	0.990599	0.959216	0.488193	0.978732	0.956447	0.782962	0.846678
	FALSE	High	[K].IKIIAPPERK.[Y]		FALSE	human	0.00262102	0.00110757	3	8	12	P60709; P68133; P63261	P63267-1 [328-337]; P60709 [327-336]; P63267-2 [285-294]; P62736 [329-338]; P68133 [329-338]; Q562R1 [328-337]; P68032 [329-338]; P63261 [327-336]		2	1164.75	0.119	1.909	0.59	1.855	1.272	1.592	1.092	1.313	3.315	1.62	1.017	2.796	1.845	1.67	2.527	1.547	1.352	4.28932e-12	0.192409	0.768697	0.530385	0.9265	0.835685	0.995659	0.941022	0.137265	0.88999	0.999993	0.135431	0.35225	0.455596	0.438248	0.848205
	FALSE	High	[K].IIAPPER.[K]		FALSE	human	0.0111645	0.00196941	3	8	21	P60709; P68133; P63261	P63267-1 [330-336]; P60709 [329-335]; P63267-2 [287-293]; P62736 [331-337]; P68133 [331-337]; Q562R1 [330-336]; P68032 [331-337]; P63261 [329-335]		0	795.472	0.932	0.749	0.817	0.704	0.933	0.642	0.591	0.523	0.751	0.416	0.512	0.727	0.589	0.374	0.686	0.57	0.473	0.983076	0.715597	0.950199	0.774138	0.939725	0.835237	0.68892	0.677961	0.930308	0.417327	0.714977	0.940834	0.85561	0.283425	0.934866	0.878383
	FALSE	High	[K].IWHHTFYNELR.[V]		FALSE	human	7.63869e-05	0.00110757	3	9	8	P60709; P68133; P63261	A5A3E0 [785-795]; Q9BYX7 [85-95]; P0CG39 [748-758]; P60709 [85-95]; Q6S8J3 [785-795]; P68133 [87-97]; P0CG38 [785-795]; P68032 [87-97]; P63261 [85-95]		0	1515.75	1.006	1.168	1.579	1.096	1.032	0.998	0.68	0.37	0.9	0.501	0.796	1.001	0.488	0.618	1.003	1.14	0.786	0.999447	0.975694	0.650081	0.987371	0.985932	0.994853	0.834579	0.349946	0.978729	0.60873	0.963294	0.97623	0.646473	0.876348	0.993605	0.966829
	FALSE	High	[-].MDDDIAALVVDNGSGMCK.[A]	1xCarbamidomethyl [C17]; 1xMet-loss+Acetyl [N-Term]	FALSE	human	2.10899e-08	0.00110757	1	1	18	P60709	P60709 [1-18]	P60709 1xMet-loss+Acetyl [N-Term]	0	1821.8	1.311	0.98	0.284	1.494	1.137	0.88	1.207	1.29	0.94	0.727	0.943	1.045	1.119	1.243	1.163	0.851	1.127	0.78704	0.995595	0.0264619	0.75279	0.982416	0.973828	0.969317	0.947716	0.985704	0.910251	0.994116	0.963174	0.931193	0.875889	0.961261	0.992874
	FALSE	High	[-].MDDDIAALVVDNGSGMCK.[A]	1xCarbamidomethyl [C17]; 1xDeamidated [N12]; 1xMet-loss+Acetyl [N-Term]	FALSE	human	5.15825e-07	0.00110757	1	1	26	P60709	P60709 [1-18]	P60709 1xMet-loss+Acetyl [N-Term]	0	1822.78	1.101	1.008	0.018	1.289	0.994	0.798	0.964	1.26	0.7	0.492	0.814	0.912	0.857	1.096	0.999	0.877	0.971	0.983076	0.995595	1.19003e-16	0.91249	0.9701	0.949726	0.998012	0.95245	0.891738	0.595454	0.968294	0.999837	0.999915	0.95113	0.993605	0.994471
	FALSE	High	[R].MQKEITALAPSTMK.[I]		FALSE	human	0.0564432	0.00759332	3	7	1	P60709; P68133; P63261	P63267-1 [314-327]; P60709 [313-326]; P63267-2 [271-284]; P62736 [315-328]; P68133 [315-328]; P68032 [315-328]; P63261 [313-326]		1	1548.81	0.652	6.515	12.377	5.897	7.674	4.005	8.713	7.692	11.731	15.219	4.39	4.251	12.378	12.31	4.683	7.221	20.964	0.928544	1.58999e-07	1.67718e-06	0.0101884	1.49824e-06	0.116902	0.000212586	0.0100264	4.17923e-06	1.1515e-05	0.0585435	0.0878181	4.5825e-07	2.69158e-07	0.0880039	0.0171056
	FALSE	High	[K].QEYDESGPSIVHR.[K]		FALSE	human	1.72972e-07	0.00110757	2	7	25	P60709; P63261	A5A3E0 [1060-1072]; Q9BYX7 [360-372]; P0CG39 [1023-1035]; P60709 [360-372]; Q6S8J3 [1060-1072]; P0CG38 [1060-1072]; P63261 [360-372]		0	1516.7	1.163	1.076	1.129	0.964	0.991	0.72	0.62	0.781	0.814	0.687	0.7	0.776	0.566	0.548	0.891	0.789	0.65	0.962667	0.995595	0.941667	0.999239	0.9701	0.91616	0.739356	0.95245	0.966927	0.886302	0.925212	0.960575	0.816461	0.758139	0.996479	0.985888
	FALSE	High	[K].QEYDESGPSIVHRK.[C]		FALSE	human	4.09033e-06	0.00110757	2	7	3	P60709; P63261	A5A3E0 [1060-1073]; Q9BYX7 [360-373]; P0CG39 [1023-1036]; P60709 [360-373]; Q6S8J3 [1060-1073]; P0CG38 [1060-1073]; P63261 [360-373]		1	1644.8	0.322	1.041	1.131	1.304	1.162	0.948	0.847	0.98	1.191	0.944	0.721	1.368	1.231	0.954	1.015	0.944	0.99	2.34301e-05	0.999948	0.939975	0.908518	0.973408	0.989102	0.961767	0.997788	0.971937	0.981483	0.93055	0.864217	0.880802	0.988177	0.989646	0.992874
	FALSE	High	[KR].SYELPDGQVITIGNER.[F]		FALSE	human	0.0229352	0.0033746	3	11	10	P60709; P68133; P63261	A5A3E0 [939-954]; P63267-1 [240-255]; Q9BYX7 [239-254]; P60709 [239-254]; P63267-2 [197-212]; Q6S8J3 [939-954]; P62736 [241-256]; P68133 [241-256]; Q562R1 [240-255]; P68032 [241-256]; P63261 [239-254]		0	1790.89	0.952	0.787	0.881	1.074	0.946	0.677	0.511	1.086	0.635	0.42	0.76	0.502	0.815	0.928	0.792	0.551	0.865	0.983076	0.806384	0.973277	0.999538	0.948137	0.868333	0.519706	0.985429	0.825507	0.423039	0.952761	0.677333	0.994772	0.992226	0.980069	0.857376
	FALSE	High	[KR].SYELPDGQVITIGNER.[F]	1xDeamidated [N14]	FALSE	human	0.00234976	0.00110757	3	11	4	P60709; P68133; P63261	A5A3E0 [939-954]; P63267-1 [240-255]; Q9BYX7 [239-254]; P60709 [239-254]; P63267-2 [197-212]; Q6S8J3 [939-954]; P62736 [241-256]; P68133 [241-256]; Q562R1 [240-255]; P68032 [241-256]; P63261 [239-254]		0	1791.88	0.923	0.737	0.754	1.029	0.689	0.649	0.624	0.897	0.531	0.75	0.618	0.663	1.033	0.7	0.757	0.711	0.784	0.983076	0.731482	0.933131	0.999898	0.747534	0.841293	0.892703	0.985429	0.579467	0.887177	0.777363	0.910603	0.982805	0.921504	0.971538	0.962901
	FALSE	High	[R].TTGIVMDSGDGVTHTVPIYEGYALPHAILR.[L]		FALSE	human	2.38122e-08	0.00110757	2	2	25	P60709; P63261	P60709 [148-177]; P63261 [148-177]		0	3183.61	1.62	1.879	1.111	1.252	1.682	0.73	1.214	1.332	0.889	0.965	1.295	1.303	2.023	1.275	1.676	1.498	1.273	0.326671	0.248749	0.950199	0.924897	0.532274	0.921424	0.965773	0.937182	0.971937	0.989908	0.953742	0.886656	0.318626	0.850973	0.802674	0.857265
	FALSE	High	[R].VAPEEHPVLLTEAPLNPK.[A]		FALSE	human	6.01383e-14	0.00110757	2	2	13	P60709; P63261	P60709 [96-113]; P63261 [96-113]		0	1954.06	1.09	1.012	1.107	1.121	0.598	1.085	0.851	0.896	0.863	0.797	0.737	0.731	0.901	1.018	0.694	0.922	0.886	0.983076	0.995595	0.950199	0.980132	0.286227	0.986867	0.965185	0.985429	0.971937	0.932488	0.944031	0.940834	0.995194	0.973697	0.936319	0.99528
High	Master Protein	Q09666-1	Neuroblast differentiation-associated protein AHNAK [OS=Homo sapiens]	>ProteinCenter:SwissProt|Q09666-1 Neuroblast differentiation-associated protein AHNAK [OS=Homo sapiens]	0	FALSE	human	109.548	17	41	114	41	5890	628.7	6.15	111.57	41	131.7	123.9	110.1	121.9	124.9	139.1	75.4	59.8	66.2	93.7	83.4	78	172.3	157.8	165.6	29.6	36.7	29.8	131.7	123.9	110.1	121.9	124.9	139.1	75.4	59.8	66.2	93.7	83.4	78	172.3	157.8
	Checked	Confidence	Annotated Sequence	Modifications	Contaminant	Marked as	Qvality PEP	Qvality q-value	# Protein Groups	# Proteins	# PSMs	Master Protein Accessions	Positions in Proteins	Modifications in Proteins	# Missed Cleavages	Theo. MH+ [Da]	Abundance Ratio: (F2) / (F1)	Abundance Ratio: (F3) / (F1)	Abundance Ratio: (F4) / (F1)	Abundance Ratio: (F5) / (F1)	Abundance Ratio: (F6) / (F1)	Abundance Ratio: (F7) / (F1)	Abundance Ratio: (F8) / (F1)	Abundance Ratio: (F9) / (F1)	Abundance Ratio: (F10) / (F1)	Abundance Ratio: (F11) / (F1)	Abundance Ratio: (F12) / (F1)	Abundance Ratio: (F13) / (F1)	Abundance Ratio: (F14) / (F1)	Abundance Ratio: (F15) / (F1)	Abundance Ratio: (F16) / (F1)	Abundance Ratio: (F17) / (F1)	Abundance Ratio: (F19) / (F1)	Abundance Ratio Adj. P-Value: (F2) / (F1)	Abundance Ratio Adj. P-Value: (F3) / (F1)	Abundance Ratio Adj. P-Value: (F4) / (F1)	Abundance Ratio Adj. P-Value: (F5) / (F1)	Abundance Ratio Adj. P-Value: (F6) / (F1)	Abundance Ratio Adj. P-Value: (F7) / (F1)	Abundance Ratio Adj. P-Value: (F8) / (F1)	Abundance Ratio Adj. P-Value: (F9) / (F1)	Abundance Ratio Adj. P-Value: (F10) / (F1)	Abundance Ratio Adj. P-Value: (F11) / (F1)	Abundance Ratio Adj. P-Value: (F12) / (F1)	Abundance Ratio Adj. P-Value: (F13) / (F1)	Abundance Ratio Adj. P-Value: (F14) / (F1)	Abundance Ratio Adj. P-Value: (F15) / (F1)	Abundance Ratio Adj. P-Value: (F16) / (F1)	Abundance Ratio Adj. P-Value: (F17) / (F1)
	FALSE	High	[K].ADIDVSGPK.[V]		FALSE	human	0.000279075	0.00110757	1	1	12	Q09666-1	Q09666-1 [1281-1289]; [2665-2673]; [2793-2801]; [3049-3057]; [3177-3185]; [3831-3839]; [3959-3967]; [4087-4095]; [4215-4223]; [4679-4687]; [4807-4815]		0	901.463	0.869	0.518	0.94	0.528	1.095	0.337	0.249	0.257	0.644	0.449	0.29	1.343	1.196	0.868	0.133	0.2	0.01	0.928908	0.117167	0.998813	0.350462	0.992809	0.213388	0.0285512	0.111311	0.837642	0.49873	0.139529	0.87291	0.899411	0.997087	0.0175386	0.130481
	FALSE	High	[K].ADIDVSGPKVDVDVPDVNIEGPDAK.[L]		FALSE	human	0.00965815	0.00196941	1	1	1	Q09666-1	Q09666-1 [3177-3201]; [3959-3983]; [4679-4703]		1	2564.27		100	100	100	100			100	100	100	100	100	100	100					2.2e-16	1.19003e-16	1.26496e-16	1.29254e-16			9.76177e-17	1.5977e-16	1.56441e-16	1.78814e-16	1.09406e-16	1.07647e-16	1.16154e-16
	FALSE	High	[K].ADIDVSGPKVDVECPDVNIEGPEGK.[W]	1xCarbamidomethyl [C14]	FALSE	human	0.0075881	0.00191258	1	1	1	Q09666-1	Q09666-1 [2793-2817]		1	2639.25	0.01	1.429	1.845	1.868	1.704	0.747	0.01	1.498	1.5	1.814	1.107	2.692	2.816	1.657	0.01	0.01	0.986	1.96457e-16	0.805336	0.574794	0.653615	0.621301	0.953751	9.73204e-17	0.892368	0.930786	0.812211	0.991609	0.249549	0.118502	0.566525	8.66667e-17	9.22513e-17
	FALSE	High	[K].ADIEISGPK.[V]		FALSE	human	0.0296479	0.0043045	1	1	2	Q09666-1	Q09666-1 [4343-4351]		0	929.494	0.985	0.888	0.599	0.441	0.917	0.341	0.446	0.37	0.471	0.651	0.608	0.697	0.794	1.267	0.123	0.256	0.165	0.983076	0.946819	0.793138	0.352706	0.966707	0.223641	0.673904	0.350505	0.450898	0.802823	0.737626	0.930833	0.982805	0.850434	0.0120649	0.25883
	FALSE	High	[K].ADLGVSGPK.[V]		FALSE	human	0.00308823	0.00110757	1	1	3	Q09666-1	Q09666-1 [1537-1545]		0	843.457	0.456	0.348	0.581	0.427	0.919	0.468	0.167	0.254	0.572	0.209	0.343	1.182	0.488	0.626	0.179	0.123	0.087	0.041696	0.00372349	0.743913	0.305499	0.963423	0.53349	0.0120984	0.107278	0.667651	0.0212643	0.088933	0.937119	0.634878	0.828579	0.0632857	0.018503
	FALSE	High	[K].ADVDVSGPK.[MV]		FALSE	human	0.000512895	0.00110757	1	1	1	Q09666-1	Q09666-1 [1409-1417]; [2270-2278]; [2921-2929]		0	887.447	0.791	0.442	1.119	1.624	0.945	0.639	0.01	0.01	0.835	0.526	0.442	2.074	1.406	1.616	0.01	0.01	0.232	0.878121	0.0674405	0.93256	0.788891	0.9701	0.833686	9.73204e-17	9.76177e-17	0.961851	0.582641	0.336745	0.467932	0.786526	0.567796	8.66667e-17	9.22513e-17
	FALSE	High	[K].ADVVVSGPK.[V]		FALSE	human	0.000560084	0.00110757	1	1	10	Q09666-1	Q09666-1 [1153-1161]; [2075-2083]		0	871.488	0.427	0.477	0.817	0.838	0.698	0.656	0.371	0.401	0.8	0.439	0.394	1.637	1.005	0.814	0.277	0.187	0.275	0.049635	0.0431798	0.953215	0.938573	0.716269	0.852572	0.515651	0.419231	0.947231	0.319036	0.128367	0.672375	0.969932	0.988177	0.259102	0.103475
	FALSE	High	[K].AEGPEVDVNLPK.[A]		FALSE	human	0.0652289	0.00890712	1	1	1	Q09666-1	Q09666-1 [764-775]; [892-903]; [1727-1738]; [2063-2074]; [2525-2536]; [2909-2920]		0	1267.65	1.02	1.047	0.731	0.988	1.077	0.624	0.565	0.503	0.616	0.762	0.688	1.088	1.174	1.585	0.146	0.324	0.261	0.99982	0.999948	0.893018	0.999898	0.999918	0.816767	0.643332	0.637038	0.803929	0.92428	0.917899	0.94936	0.904014	0.604427	0.0268863	0.454351
	FALSE	High	[R].AGAISASGPELQGAGHSK.[L]		FALSE	human	0.0335907	0.00459413	1	1	4	Q09666-1	Q09666-1 [226-243]		0	1637.82	0.84	0.751	0.944	1.041	1.067	0.571	0.478	0.498	0.721	0.422	0.481	1.206	1.253	0.969	0.232	0.294	0.23	0.868694	0.68514	0.999931	0.999898	0.992218	0.747427	0.712193	0.626962	0.889071	0.276358	0.293484	0.923061	0.835247	0.988177	0.150521	0.366204
	FALSE	High	[K].ANVDISAPK.[V]		FALSE	human	0.0209576	0.00312672	1	1	4	Q09666-1	Q09666-1 [1025-1033]		0	914.494	0.705	0.809	1.212	0.961	1.068	0.592	0.452	0.439	0.73	0.753	0.501	1.461	1.301	0.947	0.239	0.381	0.241	0.548798	0.774311	0.911112	0.999538	0.994913	0.778055	0.616939	0.506365	0.897162	0.886268	0.387986	0.802517	0.788869	0.988177	0.167476	0.598184
	FALSE	High	[R].AVEVQGPSLESGDHGK.[I]		FALSE	human	2.01463e-06	0.00110757	1	1	3	Q09666-1	Q09666-1 [288-303]		0	1609.78	1.164	1.632	1.6	1.499	1.603	1.038	0.63	0.702	1.045	1.042	0.97	2.186	1.5	1.465	0.436	0.465	0.383	0.983076	0.497506	0.634265	0.734098	0.626325	0.992821	0.862248	0.910374	0.99417	0.989908	0.99302	0.334395	0.616665	0.622261	0.669103	0.774879
	FALSE	High	[R].DDGVFVQEVTQNSPAAR.[T]		FALSE	human	0.0383197	0.00553528	1	2	1	Q09666-1	Q09666-2 [29-45]; Q09666-1 [29-45]		0	1832.88	0.987	0.614	1.05	1.008	0.917	0.44	0.473	0.873	0.669	0.669	0.672	0.561	1.306	1.243	0.01	0.228	0.331	0.983076	0.451227	0.980918	0.999898	0.952235	0.512915	0.583344	0.985429	0.735036	0.848955	0.828262	0.741421	0.903226	0.936824	8.66667e-17	0.210119
	FALSE	High	[K].GEGPEVDVNLPK.[A]		FALSE	human	0.0284391	0.00413864	1	1	1	Q09666-1	Q09666-1 [1141-1152]; [2258-2269]; [3165-3176]; [3947-3958]; [4075-4086]		0	1253.64	1.188	0.833	0.536	0.95	0.766	0.44	0.448	0.401	0.327	0.462	0.523	0.814	0.795	1.106	0.127	0.219	0.162	0.944773	0.891196	0.560111	0.989634	0.717857	0.464042	0.368507	0.419329	0.166137	0.52426	0.722839	0.97623	0.988881	0.943873	0.0139663	0.165615
	FALSE	High	[K].GGVTGSPEASISGSK.[G]		FALSE	human	0.0254507	0.00362368	1	1	2	Q09666-1	Q09666-1 [5726-5740]		0	1333.66	0.987	0.747	0.902	0.832	0.862	0.315	0.275	0.294	0.463	0.452	0.328	1.07	1.004	0.813	0.115	0.147	0.01	0.983076	0.731482	0.975311	0.918868	0.9265	0.201107	0.110918	0.189295	0.279621	0.468826	0.0803951	0.988348	0.991315	0.973487	0.0118264	0.0477299
	FALSE	High	[K].GKKPDIDITGPK.[V]		FALSE	human	0.00979233	0.00196941	1	1	8	Q09666-1	Q09666-1 [3373-3384]		1	1268.72	0.826	0.82	0.853	1.069	0.923	0.718	0.375	0.627	0.885	0.652	0.515	2.039	1.296	1.298	0.306	0.25	0.302	0.925617	0.891196	0.976673	0.999898	0.969652	0.915363	0.489597	0.836009	0.971937	0.831925	0.540062	0.434582	0.842772	0.840871	0.336358	0.243762
	FALSE	High	[K].GPAFNMASPESDFGINLK.[G]		FALSE	human	0.0234175	0.0033746	1	1	1	Q09666-1	Q09666-1 [5545-5562]		0	1894.9
	FALSE	High	[K].GPEVDVSGPK.[L]		FALSE	human	9.28893e-05	0.00110757	1	1	4	Q09666-1	Q09666-1 [3331-3340]		0	984.5	1.077	0.626	0.635	0.703	0.785	0.49	0.308	0.333	0.495	0.259	0.364	0.975	0.707	0.602	0.162	0.175	0.101	0.987678	0.417494	0.822042	0.800331	0.859837	0.588628	0.18974	0.27052	0.354649	0.0515567	0.111001	0.999837	0.925693	0.770874	0.047239	0.0963565
	FALSE	High	[K].GPFVEAEVPDVDLECPDAK.[L]	1xCarbamidomethyl [C15]	FALSE	human	0.0608899	0.00890712	1	1	1	Q09666-1	Q09666-1 [1819-1837]		0	2086.96	0.969	0.949	0.813	1.072	0.941	0.483	0.505	0.742	0.871	0.912	0.754	1.13	1.388	1.671	0.296	0.302	0.284	0.983076	0.975694	0.942948	0.999898	0.964157	0.586432	0.652376	0.937182	0.955451	0.960384	0.891818	0.962722	0.853363	0.621672	0.317333	0.41424
	FALSE	High	[R].HELTEISNVDVETQSGK.[T]		FALSE	human	1.28741e-05	0.00110757	1	1	1	Q09666-1	Q09666-1 [187-203]		0	1885.91					100								100									1.29254e-16								1.07647e-16
	FALSE	High	[K].LDADMPEVAVEGPNGK.[W]		FALSE	human	0.0220002	0.00312672	1	1	1	Q09666-1	Q09666-1 [2353-2368]		0	1641.78	1.212	1.065	1.131	1.24	1.096	0.753	0.603	0.698	0.879	0.691	0.694	1.288	1.417	1.487	0.01	0.356	0.01	0.977026	0.995595	0.954698	0.969756	0.991173	0.950671	0.847824	0.923307	0.947098	0.88999	0.901158	0.915235	0.807008	0.772396	8.66667e-17	0.604589
	FALSE	High	[K].IEGEMQVPDVDIR.[G]		FALSE	human	1.95581e-05	0.00110757	1	1	2	Q09666-1	Q09666-1 [1092-1104]		0	1500.74	1.112	0.738	0.769	1.111	0.841	0.598	0.413	0.88	0.815	0.63	0.667	1.356	1.09	1.492	0.218	0.257	0.265	0.986731	0.731482	0.944153	0.990756	0.927613	0.789052	0.599864	0.985429	0.95424	0.789286	0.829494	0.876413	0.942317	0.653916	0.124309	0.261127
	FALSE	High	[K].IKGDVDVTGPK.[V]		FALSE	human	0.00171717	0.00110757	1	1	7	Q09666-1	Q09666-1 [2849-2859]		1	1128.63	0.01	0.716	1.316	0.153	0.627	0.775	0.427	0.483	0.992	0.516	0.585	0.442	0.98	0.226	0.065	0.044	0.01	1.96457e-16	0.579128	0.857475	9.98759e-05	0.558557	0.9382	0.637259	0.601623	0.99321	0.499543	0.629544	0.599014	0.978926	0.0205227	0.000293522	4.38728e-05
	FALSE	High	[R].LKSEDGVEGDLGETQSR.[T]		FALSE	human	1.14795e-05	0.00110757	1	1	5	Q09666-1	Q09666-1 [133-149]		1	1819.87	1.17	1.326	3.244	2.986	3.358	2.504	2.082	2.382	2.496	2.924	2.569	4.063	2.434	2.887	1.24	1.512	1.312	0.983076	0.899861	0.0884733	0.168501	0.0399078	0.375403	0.501964	0.471548	0.426576	0.396226	0.333684	0.0336869	0.22385	0.101674	0.939214	0.857265
	FALSE	High	[K].LNVGAPDVTLR.[G]		FALSE	human	0.00841411	0.00196941	1	1	2	Q09666-1	Q09666-1 [5356-5366]		0	1154.65	1.086	0.826	0.978	0.988	1.248	0.673	0.499	0.527	0.511	0.739	0.709	1.203	1.457	1.504	0.303	0.337	0.262	0.999447	0.823717	0.994191	0.999898	0.930564	0.865893	0.691789	0.682868	0.517518	0.863409	0.873776	0.915235	0.646473	0.619823	0.329438	0.485655
	FALSE	High	[K].LPTGQISGPEIK.[G]		FALSE	human	0.0484874	0.00710667	1	1	1	Q09666-1	Q09666-1 [5513-5524]		0	1239.69	1.057	1.127	1.138	1.136	1.15	0.574	0.294	0.457	0.84	0.761	0.744	1.805	1.617	1.666	0.288	0.347	0.295	0.999447	0.995595	0.934462	0.971523	0.971444	0.753127	0.204269	0.553355	0.971937	0.88999	0.884103	0.578459	0.573009	0.537597	0.288821	0.512231
	FALSE	High	[K].MDAEVPDVNIEGPDAK.[L]		FALSE	human	0.0017646	0.00110757	1	1	2	Q09666-1	Q09666-1 [1418-1433]		0	1699.78	0.91	1.003	0.94	1.431	1.216	0.619	0.596	0.813	0.01	0.842	0.58	1.369	1.562	2.459	0.308	0.338	0.35	0.983076	0.995822	0.992049	0.902696	0.948137	0.811178	0.889598	0.965522	1.5977e-16	0.944805	0.657288	0.873615	0.633315	0.1229	0.340512	0.488195
	FALSE	High	[K].MPEMHFK.[TA]		FALSE	human	0.0244129	0.0033746	1	1	1	Q09666-1	Q09666-1 [1185-1191]; [1313-1319]; [1643-1649]; [1845-1851]; [1979-1985]; [2107-2113]; [2174-2180]; [2302-2308]; [2825-2831]		0	919.416	0.651	0.83	0.667	0.759	0.796	0.657	0.274	0.278	0.979	0.454	0.592	1.832	0.648	1.236	0.316	0.275	0.444	0.472113	0.921388	0.876868	0.913058	0.893869	0.852572	0.195457	0.147548	0.985704	0.452325	0.701135	0.583156	0.900004	0.887188	0.36239	0.310617
	FALSE	High	[K].VDIDVPDVNLEAPEGK.[L]		FALSE	human	0.0304822	0.0043045	1	1	2	Q09666-1	Q09666-1 [1546-1561]		0	1709.86	1.114	0.855	0.889	1.228	0.971	0.526	0.628	0.825	0.623	0.01	0.655	1.026	1.25	1.446	0.272	0.185	0.253	0.983231	0.944325	0.998813	0.957627	0.983421	0.66527	0.904182	0.970509	0.774077	1.56441e-16	0.777363	0.973265	0.882534	0.722205	0.245253	0.100945
	FALSE	High	[K].VDVEVPDVSLEGPEGK.[L]		FALSE	human	0.0347758	0.00484256	1	1	2	Q09666-1	Q09666-1 [1290-1305]; [2084-2099]; [2279-2294]		0	1668.83	1.269	0.817	0.81	0.571	0.964	0.588	0.33	0.72	0.652	0.744	0.688	1.296	1.309	1.597	0.172	0.193	0.228	0.874496	0.787258	0.944903	0.501696	0.964157	0.771841	0.213749	0.923447	0.847885	0.88999	0.837729	0.893011	0.823755	0.592882	0.0518407	0.115391
	FALSE	High	[K].VEAPSLDVHMDSPDINIEGPDVK.[I]		FALSE	human	0.00986012	0.00196941	1	1	1	Q09666-1	Q09666-1 [4949-4971]		0	2477.19	1.176	0.996	0.885	1.3	0.964	0.493	0.628	0.75	0.707	0.881	0.806	1.152	1.342	1.802	0.325	0.21	0.304	0.983076	0.995595	0.998813	0.935492	0.974816	0.594528	0.901062	0.938038	0.878804	0.964619	0.940594	0.937848	0.843202	0.394671	0.389823	0.149441
	FALSE	High	[K].VEGDLKGPEVDIKGPK.[V]		FALSE	human	0.00233378	0.00110757	1	1	1	Q09666-1	Q09666-1 [2604-2619]; [2732-2747]; [2860-2875]; [3696-3711]; [4154-4169]; [4282-4297]		2	1680.92	1.192	1.071	1.474	0.908	1.35	0.01	2.817	2.212	0.657	0.124	0.01	0.948	1.299	1.831	1.772	1.765	1.828	0.982545	0.999948	0.840098	0.949625	0.917663	9.69041e-17	0.289272	0.527616	0.707423	0.00162857	1.78814e-16	0.998826	0.898729	0.566525	0.760805	0.774879
	FALSE	High	[K].VGGSGVNVNAK.[G]		FALSE	human	8.72927e-07	0.00110757	1	1	10	Q09666-1	Q09666-1 [253-263]		0	1001.54	0.531	0.62	1.347	2.031	1.272	0.873	0.504	0.824	1.16	0.694	0.622	2.688	1.933	1.897	0.406	0.372	0.405	0.443148	0.573859	0.902157	0.550383	0.948894	0.977282	0.700532	0.970509	0.99321	0.883091	0.827131	0.293303	0.460256	0.536187	0.632243	0.638987
	FALSE	High	[K].VGVEVPDVNIEGPEGK.[L]		FALSE	human	0.0600566	0.00871148	1	1	1	Q09666-1	Q09666-1 [913-928]		0	1637.84	1.231	0.689	1.12	1.242	1.022	0.57	0.599	0.786	0.785	0.849	0.817	0.01	1.659	1.539	0.288	0.21	0.294	0.958672	0.529899	0.933131	0.938573	0.992319	0.747034	0.895978	0.95245	0.933989	0.935344	0.931216	1.09406e-16	0.495398	0.581522	0.288624	0.149121
	FALSE	High	[K].VKGDVDVSLPK.[LVM]		FALSE	human	0.0572273	0.00779893	1	1	1	Q09666-1	Q09666-1 [2131-2141]; [2593-2603]; [2721-2731]; [3759-3769]; [4015-4025]; [4271-4281]; [4399-4409]; [4473-4483]		1	1156.66	0.857	0.726	0.672	1.111	0.879	0.593	0.468	0.396	0.754	0.603	0.603	1.395	0.782	0.988	0.285	0.286	0.277	0.92355	0.661157	0.833652	0.98147	0.893869	0.779797	0.423174	0.408338	0.930786	0.783762	0.859778	0.845181	0.984622	0.986828	0.281517	0.339688
	FALSE	High	[K].VKGEYDVTVPK.[L]		FALSE	human	0.029443	0.00413864	1	1	2	Q09666-1	Q09666-1 [711-721]		1	1234.67	100	100	100	100	100	100	100	100	100	100	100	100	100	100	100	100	100	1.96457e-16	2.2e-16	1.19003e-16	1.26496e-16	1.29254e-16	9.69041e-17	9.73204e-17	9.76177e-17	1.5977e-16	1.56441e-16	1.78814e-16	1.09406e-16	1.07647e-16	1.16154e-16	8.66667e-17	9.22513e-17
	FALSE	High	[K].VKGGVDVTLPR.[V]		FALSE	human	0.0313399	0.0043045	1	1	3	Q09666-1	Q09666-1 [583-593]		1	1140.67	0.947	1.363	0.991	0.471	1.417	0.463	0.63	0.484	0.55	1.671	0.811	0.738	1.268	1.647	0.123	0.403	0.234	0.983076	0.848161	0.998813	0.293727	0.885163	0.545195	0.839606	0.606544	0.48751	0.88999	0.929688	0.915235	0.905817	0.64121	0.0153503	0.673623
	FALSE	High	[K].VKTPEMIIQKPK.[I]		FALSE	human	0.0738093	0.00977519	1	1	3	Q09666-1	Q09666-1 [488-499]		1	1411.83	100	100	100	100	100	100	100	100	100	100	100	100	100	100	100	100	100	1.96457e-16	2.2e-16	1.19003e-16	1.26496e-16	1.29254e-16	9.69041e-17	9.73204e-17	9.76177e-17	1.5977e-16	1.56441e-16	1.78814e-16	1.09406e-16	1.07647e-16	1.16154e-16	8.66667e-17	9.22513e-17
	FALSE	High	[QK].VPDVDIR.[G]		FALSE	human	0.0221533	0.00312672	1	1	2	Q09666-1	Q09666-1 [1098-1104]; [2215-2221]		0	813.446	0.988	0.871	0.998	0.696	0.96	0.802	0.526	0.388	0.565	0.01	0.758	0.991	1.039	1.274	0.292	0.285	0.225	0.986889	0.957611	0.972164	0.874305	0.974816	0.950671	0.777182	0.388965	0.664411	1.56441e-16	0.906527	0.985028	0.978926	0.850434	0.301669	0.33737
	FALSE	High	[K].VQANLGAPDINIEGLDAK.[V]		FALSE	human	0.0232556	0.0033746	1	1	1	Q09666-1	Q09666-1 [5164-5181]		0	1837.97	0.884	0.807	1.041	1.03	0.994	0.519	0.494	0.805	0.699	0.01	0.662	1.02	1.111	1.459	0.271	0.173	0.322	0.958672	0.879084	0.96037	0.999898	0.983421	0.652084	0.675811	0.96207	0.854511	1.56441e-16	0.814214	0.988348	0.958109	0.736436	0.245579	0.0815456
	FALSE	High	[R].VSAPEVSVGHK.[G]		FALSE	human	0.0317777	0.0043045	1	1	1	Q09666-1	Q09666-1 [331-341]		0	1109.59	0.01	0.626	0.01	0.01	0.01	0.01	0.01	0.01	1.232	0.01	0.01	0.01	0.01	0.01	0.01	0.01	0.01	1.96457e-16	0.731482	1.19003e-16	1.26496e-16	1.29254e-16	9.69041e-17	9.73204e-17	9.76177e-17	0.985704	1.56441e-16	1.78814e-16	1.09406e-16	1.07647e-16	1.16154e-16	8.66667e-17	9.22513e-17
	FALSE	High	[K].VSAPGVQGDVK.[G]		FALSE	human	0.0647818	0.00890712	1	1	2	Q09666-1	Q09666-1 [520-530]		0	1056.57	0.609	0.457	0.71	0.568	0.878	0.406	0.253	0.283	0.567	0.229	0.387	1.021	0.6	0.678	0.165	0.208	0.116	0.330583	0.0280495	0.902847	0.57366	0.930564	0.375403	0.21739	0.157107	0.653504	0.0145178	0.097874	0.974654	0.84826	0.918058	0.0448309	0.146598
High	Master Protein	P49327	Fatty acid synthase [OS=Homo sapiens]	>ProteinCenter:SwissProt|P49327 Fatty acid synthase [OS=Homo sapiens]	0	FALSE	human	107.72	22	36	107	36	2511	273.3	6.44	74.9	36	131.4	145.4	141.2	105.3	123.5	116.1	39.3	42.6	44.7	98.4	110.6	97	161.1	161.9	171.2	30.8	37.1	42.3	131.4	145.4	141.2	105.3	123.5	116.1	39.3	42.6	44.7	98.4	110.6	97	161.1	161.9
	Checked	Confidence	Annotated Sequence	Modifications	Contaminant	Marked as	Qvality PEP	Qvality q-value	# Protein Groups	# Proteins	# PSMs	Master Protein Accessions	Positions in Proteins	Modifications in Proteins	# Missed Cleavages	Theo. MH+ [Da]	Abundance Ratio: (F2) / (F1)	Abundance Ratio: (F3) / (F1)	Abundance Ratio: (F4) / (F1)	Abundance Ratio: (F5) / (F1)	Abundance Ratio: (F6) / (F1)	Abundance Ratio: (F7) / (F1)	Abundance Ratio: (F8) / (F1)	Abundance Ratio: (F9) / (F1)	Abundance Ratio: (F10) / (F1)	Abundance Ratio: (F11) / (F1)	Abundance Ratio: (F12) / (F1)	Abundance Ratio: (F13) / (F1)	Abundance Ratio: (F14) / (F1)	Abundance Ratio: (F15) / (F1)	Abundance Ratio: (F16) / (F1)	Abundance Ratio: (F17) / (F1)	Abundance Ratio: (F19) / (F1)	Abundance Ratio Adj. P-Value: (F2) / (F1)	Abundance Ratio Adj. P-Value: (F3) / (F1)	Abundance Ratio Adj. P-Value: (F4) / (F1)	Abundance Ratio Adj. P-Value: (F5) / (F1)	Abundance Ratio Adj. P-Value: (F6) / (F1)	Abundance Ratio Adj. P-Value: (F7) / (F1)	Abundance Ratio Adj. P-Value: (F8) / (F1)	Abundance Ratio Adj. P-Value: (F9) / (F1)	Abundance Ratio Adj. P-Value: (F10) / (F1)	Abundance Ratio Adj. P-Value: (F11) / (F1)	Abundance Ratio Adj. P-Value: (F12) / (F1)	Abundance Ratio Adj. P-Value: (F13) / (F1)	Abundance Ratio Adj. P-Value: (F14) / (F1)	Abundance Ratio Adj. P-Value: (F15) / (F1)	Abundance Ratio Adj. P-Value: (F16) / (F1)	Abundance Ratio Adj. P-Value: (F17) / (F1)
	FALSE	High	[K].ADEASELACPTPK.[E]	1xCarbamidomethyl [C9]	FALSE	human	2.17868e-05	0.00110757	1	1	2	P49327	P49327 [2194-2206]		0	1388.64	0.921	0.963	0.677	0.502	0.758	0.111	0.282	0.184	0.51	0.837	0.624	0.638	0.739	0.953	0.142	0.249	0.188	0.954169	0.976079	0.852275	0.410377	0.785457	0.000656175	0.182749	0.0265169	0.561713	0.924231	0.695361	0.900675	0.978926	0.988177	0.0237631	0.242492
	FALSE	High	[K].AFDTAGNGYCR.[S]	1xCarbamidomethyl [C10]	FALSE	human	2.97122e-05	0.00110757	1	1	10	P49327	P49327 [214-224]		0	1231.52	1.286	1.293	1.447	1.274	1.384	0.314	0.414	0.392	1.024	1.109	0.975	1.764	1.44	1.331	0.271	0.318	0.415	0.925617	0.892443	0.766102	0.949625	0.893869	0.193651	0.464546	0.398761	0.986649	0.993943	0.984443	0.699502	0.798515	0.872128	0.243543	0.450908
	FALSE	High	[K].AFDTAGNGYCR.[S]	1xCarbamidomethyl [C10]; 1xDeamidated [N7]	FALSE	human	0.00764053	0.00191258	1	1	2	P49327	P49327 [214-224]		0	1232.5	0.832	0.965	0.501	0.717	0.755	0.01	0.01	0.01	0.722	0.578	0.685	0.834	0.697	1.016	0.01	0.01	0.01	0.879339	0.975694	0.503871	0.81582	0.809809	9.69041e-17	9.73204e-17	9.76177e-17	0.820301	0.702779	0.834109	0.959533	0.908551	0.992226	8.66667e-17	9.22513e-17
	FALSE	High	[R].AFEVSENGNLVVSGK.[V]	1xDeamidated [N9]	FALSE	human	0.0393965	0.00553528	1	1	1	P49327	P49327 [943-957]		0	1550.77	1.171	1.003	0.621	0.821	0.74	0.01	0.01	0.01	0.01	0.832	0.745	0.99	1.229	1.338	0.01	0.01	0.01	0.983076	0.999948	0.826018	0.918331	0.761875	9.69041e-17	9.73204e-17	9.76177e-17	1.5977e-16	0.948684	0.924571	0.99433	0.908551	0.86496	8.66667e-17	9.22513e-17
	FALSE	High	[R].ALGLGVEQLPVVFEDVVLHQATILPK.[T]		FALSE	human	0.00979233	0.00196941	1	1	4	P49327	P49327 [902-927]		0	2785.59	1.667	1.162	0.564	0.862	0.821	0.179	0.317	0.183	0.74	0.468	0.636	1.035	2.768	1.403	0.218	0.548	0.188	0.502314	0.975694	0.69782	0.939162	0.89117	0.0196571	0.205978	0.0288862	0.875365	0.464216	0.744719	0.987398	0.0895811	0.798952	0.130246	0.857265
	FALSE	High	[K].AINCATSGVVGLVNCLR.[R]	2xCarbamidomethyl [C4; C15]	FALSE	human	0.000373195	0.00110757	1	1	3	P49327	P49327 [1445-1461]		0	1803.92	1.266	0.998	0.686	0.701	0.869	0.205	0.326	0.329	0.802	0.902	0.657	1.031	1.346	1.202	0.156	0.329	0.236	0.942181	0.995595	0.892953	0.856154	0.929835	0.0276998	0.365266	0.250726	0.943228	0.963381	0.785194	0.970624	0.791753	0.887188	0.0361207	0.46946
	FALSE	High	[K].AQVADVVVSR.[W]		FALSE	human	0.0205261	0.00285556	1	1	4	P49327	P49327 [1073-1082]		0	1043.58	0.93	1.206	0.887	0.672	1.045	0.283	0.373	0.3	0.631	1.178	0.856	0.876	0.988	1.232	0.173	0.356	0.315	0.983076	0.968388	0.976111	0.696566	0.990307	0.115388	0.185669	0.1883	0.820301	0.981249	0.980636	0.998826	0.978926	0.878825	0.0541112	0.536452
	FALSE	High	[R].CPPGVVPACHNSK.[D]	2xCarbamidomethyl [C1; C9]	FALSE	human	0.00992838	0.00196941	1	1	7	P49327	P49327 [634-646]		0	1422.66	0.858	0.859	0.84	0.823	0.787	0.304	0.322	0.255	0.63	0.676	0.605	1.641	1.282	0.986	0.256	0.295	0.312	0.928908	0.921388	0.966526	0.924897	0.863417	0.157151	0.238128	0.108829	0.739125	0.787656	0.703174	0.769119	0.899411	0.995426	0.201437	0.379635
	FALSE	High	[K].CTVFHGAQVEDAFR.[Y]	1xCarbamidomethyl [C1]	FALSE	human	1.65672e-06	0.00110757	1	1	1	P49327	P49327 [1828-1841]		0	1636.75	1.653	2.409	0.408	0.407	0.873	0.25	0.01	0.01	0.772	0.628	0.685	0.466	0.933	1.266	0.179	0.263	0.199	0.636985	0.116377	0.637897	0.380728	0.9701	0.14248	9.73204e-17	9.76177e-17	0.930786	0.887177	0.946579	0.65193	0.995194	0.901476	0.0701244	0.358139
	FALSE	High	[R].CVLLSNLSSTSHVPEVDPGSAELQK.[V]	1xCarbamidomethyl [C1]	FALSE	human	0.0491624	0.00710667	1	1	2	P49327	P49327 [1471-1495]		0	2667.33	1.088	0.84	0.497	1.192	0.669	0.262	0.302	0.29	0.327	0.847	0.613	0.7	1.275	1.1	0.263	0.173	0.287	0.987678	0.928184	0.555131	0.97251	0.68525	0.084928	0.251171	0.168984	0.106381	0.953965	0.727304	0.930482	0.898069	0.951377	0.223743	0.0780828
	FALSE	High	[R].DPSQQELPR.[L]		FALSE	human	0.000519886	0.00110757	1	1	11	P49327	P49327 [1172-1180]		0	1069.53	0.867	0.941	1.031	0.843	0.975	0.271	0.28	0.285	0.779	0.887	0.606	1.275	1.236	0.829	0.171	0.334	0.252	0.888157	0.975088	0.971086	0.939162	0.974816	0.0975361	0.231088	0.159824	0.943228	0.943568	0.689592	0.897536	0.843202	0.99303	0.0508398	0.482811
	FALSE	High	[K].EDGLAQQQTQLNLR.[S]		FALSE	human	0.00625833	0.00191258	1	1	1	P49327	P49327 [2207-2220]		0	1613.82	0.956	1.085	0.883	0.904	0.75	0.262	0.343	0.269	0.731	0.733	0.733	0.889	1.149	1.138	0.196	0.239	0.312	0.983076	0.999948	0.976673	0.978728	0.785989	0.0846916	0.316499	0.133226	0.912282	0.871622	0.881272	0.999837	0.899411	0.918924	0.0849618	0.215571
	FALSE	High	[R].FDASFFGVHPK.[Q]		FALSE	human	0.00992838	0.00196941	1	1	2	P49327	P49327 [60-70]		0	1251.62	1.177	1.18	0.736	1.169	1.032	0.411	0.391	0.494	0.837	1.006	0.699	1.652	1.512	2.302	0.363	0.331	0.322	0.958088	0.975694	0.902157	0.951383	0.985932	0.387434	0.285547	0.621511	0.971522	0.993943	0.871687	0.658993	0.65985	0.178841	0.501146	0.472939
	FALSE	High	[R].GNAGQSNYGFANSAMER.[I]		FALSE	human	0.042515	0.00598003	1	1	1	P49327	P49327 [2027-2043]		0	1773.76	0.872	1.096	0.694	0.667	0.951	0.327	0.489	0.371	0.601	0.655	0.782	1.168	0.705	1.188	0.297	0.305	0.375	0.954425	0.995595	0.910297	0.812218	0.974816	0.194882	0.738578	0.353179	0.74601	0.817163	0.925212	0.930833	0.942233	0.898214	0.315562	0.398393
	FALSE	High	[R].GYDYGPHFQGILEASLEGDSGR.[L]		FALSE	human	6.76541e-05	0.00110757	1	1	3	P49327	P49327 [998-1019]		0	2368.08	1.633	0.578	0.405	0.824	0.725	0.243	0.519	0.353	0.107	0.347	0.384	1.842	2.286	1.012	0.163	0.118	0.667	0.485563	0.457933	0.33134	0.913058	0.747534	0.121402	0.712193	0.387277	0.000157258	0.235927	0.301206	0.658206	0.334953	0.988177	0.0551005	0.0278564
	FALSE	High	[R].HFLLEEDKPEEPTAHAFVSTLTR.[G]		FALSE	human	0.0212503	0.00312672	1	1	3	P49327	P49327 [1516-1538]		0	2667.34	1.505	2.103	1.351	1.425	1.237	0.507	0.416	0.383	1.012	1.382	0.717	3.557	2.071	2.281	0.61	0.563	0.421	0.716792	0.0936049	0.822042	0.902611	0.947292	0.624555	0.516787	0.37933	0.99321	0.943927	0.881272	0.0488119	0.293027	0.158386	0.892028	0.870388
	FALSE	High	[K].HGLYLPTR.[V]		FALSE	human	0.0030049	0.00110757	1	1	2	P49327	P49327 [1044-1051]		0	956.531	0.992	0.902	1.097	1.086	0.855	0.32	0.318	0.421	1.031	0.945	0.834	1.578	1.331	1.551	0.256	0.33	0.407	0.986731	0.944848	0.951485	0.992065	0.870142	0.181972	0.106953	0.460565	0.99792	0.981483	0.959946	0.708929	0.807669	0.628776	0.205533	0.46946
	FALSE	High	[R].LHLSGIDANPNALFPPVEFPAPR.[G]		FALSE	human	0.0428104	0.00625254	1	1	1	P49327	P49327 [803-825]		0	2472.3	1.865	2.045	0.419	0.736	1.274	0.486	0.354	0.541	0.607	0.593	1.018	0.744	0.823	1.451	0.239	0.275	0.399	0.118953	0.140336	0.339018	0.883838	0.922953	0.582473	0.444312	0.706751	0.762566	0.694125	0.999993	0.957106	0.994883	0.683876	0.16616	0.310064
	FALSE	High	[K].LPEDPLLSGLLDSPALK.[A]		FALSE	human	0.000208738	0.00110757	1	1	1	P49327	P49327 [1209-1225]		0	1777.99	1.989	1.457	0.467	0.757	1.076	0.221	0.367	0.622	0.318	0.377	0.884	0.583	1.268	1.47	0.278	0.265	0.341	0.133467	0.662279	0.479346	0.91249	0.990307	0.0395902	0.474761	0.829649	0.105376	0.240256	0.964117	0.869262	0.859595	0.663281	0.263425	0.280807
	FALSE	High	[R].LQVVDQPLPVR.[G]		FALSE	human	3.94421e-05	0.00110757	1	1	5	P49327	P49327 [374-384]		0	1263.74	1.183	0.97	0.84	0.914	0.665	0.31	0.327	0.318	0.732	0.754	0.779	1.196	1.329	1.489	0.221	0.274	0.322	0.948587	0.995595	0.954208	0.974166	0.463172	0.162397	0.113957	0.226871	0.918074	0.92428	0.958252	0.920871	0.80854	0.686231	0.130103	0.308423
	FALSE	High	[K].LYTLQDK.[A]		FALSE	human	0.0380551	0.00530781	1	1	1	P49327	P49327 [1066-1072]		0	880.477	0.799	0.726	0.643	0.82	0.813	0.272	0.245	0.231	0.791	0.651	0.667	1.37	0.913	0.898	0.253	0.256	0.339	0.722643	0.568239	0.821011	0.9303	0.875772	0.0987286	0.160584	0.0732224	0.952317	0.747285	0.787535	0.859786	0.986818	0.996152	0.198853	0.25883
	FALSE	High	[-].MEEVVIAGMSGK.[L]	1xAcetyl [N-Term]	FALSE	human	0.000284789	0.00110757	1	1	3	P49327	P49327 [1-12]	P49327 1xAcetyl [N-Term]	0	1292.62	1.321	1.111	0.845	1.338	0.969	0.33	0.387	0.634	0.78	0.923	0.887	1.453	1.487	1.486	0.32	0.276	0.382	0.8612	0.995595	0.969352	0.91249	0.977572	0.201419	0.522282	0.845322	0.930308	0.963381	0.97183	0.827294	0.636975	0.618495	0.374135	0.312721
	FALSE	High	[K].QAHTMDPQLR.[L]		FALSE	human	0.0638965	0.00890712	1	1	2	P49327	P49327 [71-80]		0	1196.58	0.716	0.733	0.666	0.868	0.881	0.227	0.266	0.277	0.868	0.608	0.568	1.595	1.265	1.054	0.17	0.198	0.326	0.688641	0.661157	0.875313	0.959509	0.948894	0.0455827	0.196868	0.146017	0.971937	0.72217	0.660024	0.705554	0.876532	0.962201	0.0500414	0.125555
	FALSE	High	[R].QEPLLIGSTK.[S]		FALSE	human	0.00140955	0.00110757	1	1	1	P49327	P49327 [317-326]		0	1085.62	0.972	1.225	0.892	0.902	1.041	0.412	0.312	0.308	0.857	0.774	0.783	1.285	1.4	1.462	0.194	0.36	0.318	0.983076	0.966574	0.976673	0.973742	0.991558	0.389479	0.195457	0.205755	0.971937	0.88999	0.929688	0.898287	0.764833	0.709223	0.0822435	0.545306
	FALSE	High	[R].QVQPEGPYR.[V]		FALSE	human	0.00434918	0.00110757	1	1	2	P49327	P49327 [2295-2303]		0	1073.54	0.526	0.954	0.587	0.697	0.563	0.288	0.226	0.219	0.912	0.444	0.338	1.234	0.682	0.502	0.298	0.153	0.389	0.212609	0.977217	0.767685	0.847011	0.459621	0.123361	0.133713	0.0576971	0.971937	0.360253	0.0873933	0.914068	0.934839	0.640493	0.317566	0.0486205
	FALSE	High	[R].RQQEQQVPILEK.[F]		FALSE	human	0.0556698	0.00759332	1	1	1	P49327	P49327 [1105-1116]		1	1495.82	1.155	0.901	1.115	1.266	0.841	0.388	0.357	0.39	1.051	1.073	0.829	1.958	1.563	1.638	0.257	0.384	0.345	0.983076	0.932728	0.943873	0.913058	0.903111	0.331736	0.469152	0.391913	0.99321	0.99203	0.949093	0.492387	0.588961	0.532772	0.207619	0.604823
	FALSE	High	[R].SLYQSAGVAPESFEYIEAHGTGTK.[V]		FALSE	human	6.95041e-05	0.00110757	1	1	1	P49327	P49327 [275-298]		0	2542.21	1.117	0.746	0.499	1.751	0.728	0.283	0.309	0.436	0.307	0.88	0.649	0.499	1.296	1.274	0.282	0.191	0.349	0.983076	0.633187	0.455958	0.522584	0.687609	0.115117	0.200574	0.496991	0.109149	0.966793	0.776251	0.648203	0.832669	0.85154	0.273492	0.11191
	FALSE	High	[K].TGGAYGEDLGADYNLSQVCDGK.[V]	1xCarbamidomethyl [C19]	FALSE	human	0.0155581	0.00231005	1	1	1	P49327	P49327 [2450-2471]		0	2289.99	1.264	0.666	0.812	0.993	0.73	0.217	0.343	0.33	1.077	0.857	0.856	1.894	1.325	1.198	0.218	0.191	0.303	0.929222	0.648503	0.939975	0.990756	0.744736	0.0803458	0.301896	0.335272	0.986649	0.947105	0.952761	0.666648	0.879931	0.949342	0.150113	0.14981
	FALSE	High	[K].TGTVSLEVR.[L]		FALSE	human	0.00913971	0.00196941	1	1	4	P49327	P49327 [928-936]		0	961.531	0.985	1.21	1.014	0.762	0.896	0.279	0.39	0.283	0.776	1.308	0.8	1.131	1.043	1.337	0.193	0.33	0.317	0.983076	0.964169	0.978678	0.884498	0.912899	0.110101	0.240742	0.157249	0.94508	0.963333	0.949824	0.940596	0.958109	0.799942	0.0813335	0.46946
	FALSE	High	[R].TLLEGSGLESIISIIHSSLAEPR.[V]		FALSE	human	0.000128405	0.00110757	1	1	8	P49327	P49327 [2483-2505]		0	2422.32	1.669	1.728	0.764	1.13	0.666	0.14	0.156	0.01	0.195	0.341	0.301	0.795	0.921	0.624	0.054	0.125	0.01	0.443148	0.507268	0.926479	0.999898	0.606851	0.0154164	0.012933	9.76177e-17	0.00922845	0.236994	0.139192	0.958724	0.999047	0.81498	0.000241695	0.0349521
	FALSE	High	[R].VFTTVGSAEK.[R]		FALSE	human	0.0596442	0.00847519	1	1	1	P49327	P49327 [1695-1704]		0	1038.55	1.278	1.046	0.888	0.852	0.871	0.206	0.293	0.277	0.71	0.768	0.78	1.323	1.096	0.746	0.167	0.261	0.238	0.918088	0.995822	0.978678	0.945352	0.929576	0.0281481	0.32065	0.14732	0.883605	0.88999	0.927489	0.886656	0.932865	0.968027	0.0470817	0.271763
	FALSE	High	[K].VGDPQELNGITR.[A]		FALSE	human	0.0216971	0.00312672	1	1	1	P49327	P49327 [299-310]		0	1298.67	1.493	1.406	1.035	1.21	1.249	0.339	0.429	0.387	0.824	1.279	1.115	0.897	1.895	1.572	0.224	0.248	0.383	0.4711	0.802583	0.969352	0.9303	0.929576	0.218104	0.525531	0.387277	0.967936	0.969374	0.984443	0.999837	0.39155	0.589653	0.134421	0.240096
	FALSE	High	[K].VGDPQELNGITR.[A]	1xDeamidated [N8]	FALSE	human	0.00267529	0.00110757	1	1	1	P49327	P49327 [299-310]		0	1299.65	0.975	1.064	0.788	1.147	0.81	0.261	0.301	0.261	0.963	0.719	0.72	1.136	1.151	1.395	0.178	0.314	0.346	0.983076	0.997147	0.951485	0.978728	0.893869	0.0833483	0.308295	0.119332	0.985704	0.87567	0.870073	0.940624	0.925693	0.736023	0.0595613	0.421418
	FALSE	High	[K].VLLSLEHGLWAPNLHFHSPNPEIPALLDGR.[L]		FALSE	human	0.0508907	0.00749355	1	1	2	P49327	P49327 [344-373]		0	3342.77	100	100	100		100		100	100	100	100	100	100		100		100		1.96457e-16	2.2e-16	1.19003e-16		1.29254e-16		9.73204e-17	9.76177e-17	1.5977e-16	1.56441e-16	1.78814e-16	1.09406e-16		1.16154e-16		9.22513e-17
	FALSE	High	[K].VSVHVIEGDHR.[T]		FALSE	human	2.02826e-06	0.00110757	1	1	4	P49327	P49327 [2472-2482]		0	1247.65	0.718	0.67	0.499	0.778	0.461	0.383	0.184	0.217	0.808	0.422	0.406	1.359	0.803	0.706	0.234	0.222	0.189	0.444827	0.417494	0.456812	0.907547	0.101631	0.318886	0.0169632	0.0558893	0.963521	0.259097	0.115244	0.870161	0.991315	0.951377	0.154588	0.17351
	FALSE	High	[R].VTAIHIDPATHR.[Q]		FALSE	human	0.0130874	0.00196941	1	1	5	P49327	P49327 [1052-1063]		0	1330.72	100	100		100	100	100			100	100	100	100	100	100	100		100	1.96457e-16	2.2e-16		1.26496e-16	1.29254e-16	9.69041e-17			1.5977e-16	1.56441e-16	1.78814e-16	1.09406e-16	1.07647e-16	1.16154e-16	8.66667e-17
	FALSE	High	[R].VTVAGGVHISGLHTESAPR.[R]		FALSE	human	0.0703498	0.0091932	1	1	2	P49327	P49327 [1086-1104]		0	1888	0.753	0.864	1.058	0.59	0.807	0.301	0.322	0.138	0.65	0.375	0.47	1.292	0.55	1.048	0.385	0.322	0.321	0.684647	0.931303	0.968264	0.575606	0.875772	0.167779	0.223576	0.00700908	0.767903	0.263226	0.349429	0.912247	0.750602	0.988177	0.557395	0.460349
	FALSE	High	[K].VVVQVLAEEPEAVLK.[G]		FALSE	human	0.031558	0.0043045	1	1	1	P49327	P49327 [1852-1866]		0	1622.94	1.027	0.868	0.663	0.703	0.893	0.247	0.327	0.508	0.675	0.663	0.729	0.963	1.254	1.319	0.188	0.162	0.339	0.999459	0.891196	0.826018	0.800083	0.927671	0.0653713	0.227795	0.648226	0.875365	0.755176	0.884167	0.998826	0.859805	0.81498	0.0734858	0.0609862
High	Master Protein	P02769 sp	SWISS-PROT:P02769 (Bos taurus) Bovine serum albumin precursor	>P02769 SWISS-PROT:P02769 (Bos taurus) Bovine serum albumin precursor >sp|ALBU_BOVIN|	0	TRUE		103.288	53	28	85	28	607	69.2	6.18	80.92	28	6.8	0.7	1	0.9	1	1	166.6	242.2	164.8	0.4	0.3	0.6	0.8	0.8	0.7	500.1	392	319.2	6.8	0.7	1	0.9	1	1	166.6	242.2	164.8	0.4	0.3	0.6	0.8	0.8
	Checked	Confidence	Annotated Sequence	Modifications	Contaminant	Marked as	Qvality PEP	Qvality q-value	# Protein Groups	# Proteins	# PSMs	Master Protein Accessions	Positions in Proteins	Modifications in Proteins	# Missed Cleavages	Theo. MH+ [Da]	Abundance Ratio: (F2) / (F1)	Abundance Ratio: (F3) / (F1)	Abundance Ratio: (F4) / (F1)	Abundance Ratio: (F5) / (F1)	Abundance Ratio: (F6) / (F1)	Abundance Ratio: (F7) / (F1)	Abundance Ratio: (F8) / (F1)	Abundance Ratio: (F9) / (F1)	Abundance Ratio: (F10) / (F1)	Abundance Ratio: (F11) / (F1)	Abundance Ratio: (F12) / (F1)	Abundance Ratio: (F13) / (F1)	Abundance Ratio: (F14) / (F1)	Abundance Ratio: (F15) / (F1)	Abundance Ratio: (F16) / (F1)	Abundance Ratio: (F17) / (F1)	Abundance Ratio: (F19) / (F1)	Abundance Ratio Adj. P-Value: (F2) / (F1)	Abundance Ratio Adj. P-Value: (F3) / (F1)	Abundance Ratio Adj. P-Value: (F4) / (F1)	Abundance Ratio Adj. P-Value: (F5) / (F1)	Abundance Ratio Adj. P-Value: (F6) / (F1)	Abundance Ratio Adj. P-Value: (F7) / (F1)	Abundance Ratio Adj. P-Value: (F8) / (F1)	Abundance Ratio Adj. P-Value: (F9) / (F1)	Abundance Ratio Adj. P-Value: (F10) / (F1)	Abundance Ratio Adj. P-Value: (F11) / (F1)	Abundance Ratio Adj. P-Value: (F12) / (F1)	Abundance Ratio Adj. P-Value: (F13) / (F1)	Abundance Ratio Adj. P-Value: (F14) / (F1)	Abundance Ratio Adj. P-Value: (F15) / (F1)	Abundance Ratio Adj. P-Value: (F16) / (F1)	Abundance Ratio Adj. P-Value: (F17) / (F1)
	FALSE	High	[K].CCAADDKEACFAVEGPK.[L]	3xCarbamidomethyl [C1; C2; C10]	TRUE		1.09792e-06	0.00110757	1	1	5	P02769 sp	P02769 sp [581-597]		1	1927.8	100	100				100	100	100							100	100	100	1.96457e-16	2.2e-16				9.69041e-17	9.73204e-17	9.76177e-17							8.66667e-17	9.22513e-17
	FALSE	High	[K].CCTESLVNR.[R]	2xCarbamidomethyl [C1; C2]	TRUE	human	0.00986012	0.00196941	1	4	9	P02769 sp	P02769 sp [499-507]; P02768-1 sp P02768-1 [500-508]; P02768-3 [287-295]; P02768-2 [308-316]		0	1138.5						100	100	100							100	100	100						9.69041e-17	9.73204e-17	9.76177e-17							8.66667e-17	9.22513e-17
	FALSE	High	[K].DAFLGSFLYEYSR.[R]		TRUE		0.00853088	0.00196941	1	1	2	P02769 sp	P02769 sp [347-359]		0	1567.74	0.726	0.948	0.268	1.248	0.961	100	100	100	0.235	0.232	0.439	0.781	0.644	0.657	100	100	100	0.983076	0.995822	0.336265	0.990756	0.990494	9.69041e-17	9.73204e-17	9.76177e-17	0.101943	0.211263	0.722633	0.940834	0.937364	0.951377	8.66667e-17	9.22513e-17
	FALSE	High	[K].DAIPENLPPLTADFAEDKDVCK.[N]	1xCarbamidomethyl [C21]	TRUE		0.00271209	0.00110757	1	1	2	P02769 sp	P02769 sp [319-340]		1	2458.18	0.01	0.01	0.01	0.01	0.01	1.555	2.558	2.059	0.01	0.01	0.01	0.01	0.01	0.01	6.863	5.003	2.439	1.96457e-16	2.2e-16	1.19003e-16	1.26496e-16	1.29254e-16	0.852572	0.269673	0.600099	1.5977e-16	1.56441e-16	1.78814e-16	1.09406e-16	1.07647e-16	1.16154e-16	0.0132919	0.0650419
	FALSE	High	[K].DDPHACYSTVFDK.[L]	1xCarbamidomethyl [C6]	TRUE		0.0419304	0.00571581	1	1	2	P02769 sp	P02769 sp [387-399]		0	1554.65	0.01	0.01	0.029	0.01	0.01	16.802	26.918	11.826	0.01	0.01	0.01	0.01	0.01	0.01	40.66	45.486	24.377	1.96457e-16	2.2e-16	6.89218e-13	1.26496e-16	1.29254e-16	4.89301e-06	3.1397e-10	0.000191899	1.5977e-16	1.56441e-16	1.78814e-16	1.09406e-16	1.07647e-16	1.16154e-16	4.53448e-08	3.40626e-08
	FALSE	High	[K].ECCDKPLLEK.[S]	2xCarbamidomethyl [C2; C3]	TRUE		0.000213009	0.00110757	1	1	2	P02769 sp	P02769 sp [300-309]		0	1291.6	0.01	0.01	0.01	0.01	0.01	100	100	100	0.01	0.01	0.01	0.01	0.01	0.01	100	100	100	1.96457e-16	2.2e-16	1.19003e-16	1.26496e-16	1.29254e-16	9.69041e-17	9.73204e-17	9.76177e-17	1.5977e-16	1.56441e-16	1.78814e-16	1.09406e-16	1.07647e-16	1.16154e-16	8.66667e-17	9.22513e-17
	FALSE	High	[K].ECCHGDLLECADDR.[A]	3xCarbamidomethyl [C2; C3; C10]	TRUE		0.00107397	0.00110757	1	1	5	P02769 sp	P02769 sp [267-280]		0	1749.66	0.03	0.01	0.088	0.026	0.03	0.857	2.451	0.99	0.037	0.01	0.01	0.029	0.018	0.01	2.651	4.438	1.781	1.96457e-16	2.2e-16	3.98858e-06	1.26496e-16	1.29254e-16	0.971398	0.388965	0.998788	7.62798e-13	1.56441e-16	1.78814e-16	5.00723e-11	2.38287e-15	1.16154e-16	0.389823	0.100908
	FALSE	High	[R].ETYGDMADCCEK.[Q]	2xCarbamidomethyl [C9; C10]	TRUE		8.24883e-06	0.00110757	1	1	2	P02769 sp	P02769 sp [106-117]		0	1478.52						100	100	100							100	100	100						9.69041e-17	9.73204e-17	9.76177e-17							8.66667e-17	9.22513e-17
	FALSE	High	[K].EYEATLEECCAK.[D]	2xCarbamidomethyl [C9; C10]	TRUE		7.2079e-06	0.00110757	1	1	2	P02769 sp	P02769 sp [375-386]		0	1502.61	0.01	0.01	0.01	0.01	0.01	44.012	54.128	29.841	0.01	0.01	0.01	0.01	0.01	0.01	100	92.755	76.869	1.96457e-16	2.2e-16	1.19003e-16	1.26496e-16	1.29254e-16	1.77343e-10	8.57275e-15	5.21856e-08	1.5977e-16	1.56441e-16	1.78814e-16	1.09406e-16	1.07647e-16	1.16154e-16	8.66667e-17	3.019e-11
	FALSE	High	[K].EYEATLEECCAKDDPHACYSTVFDK.[L]	3xCarbamidomethyl [C9; C10; C18]	TRUE		1.82825e-05	0.00110757	1	1	1	P02769 sp	P02769 sp [375-399]		1	3038.25						100	100	100							100	100	100						9.69041e-17	9.73204e-17	9.76177e-17							8.66667e-17	9.22513e-17
	FALSE	High	[R].FKDLGEEHFK.[G]		TRUE		0.058022	0.00779893	1	1	2	P02769 sp	P02769 sp [35-44]		1	1249.62	0.404	0.01	0.01	0.01	0.01	100	100	100	0.817	0.01	0.652	0.611	0.01	0.395	100	100	100	0.412167	2.2e-16	1.19003e-16	1.26496e-16	1.29254e-16	9.69041e-17	9.73204e-17	9.76177e-17	0.961851	1.56441e-16	0.94187	0.876413	1.07647e-16	0.584264	8.66667e-17	9.22513e-17
	FALSE	High	[K].GLVLIAFSQYLQQCPFDEHVK.[L]	1xCarbamidomethyl [C14]	TRUE		0.0375313	0.00530781	1	1	4	P02769 sp	P02769 sp [45-65]		0	2492.26	0.01	0.392	0.186	0.157	0.151	15.468	31.137	7.689	0.791	0.429	0.01	0.865	1.415	0.01	61.229	27.645	52.836	1.96457e-16	0.296278	0.123467	0.00855733	0.0108515	2.23283e-05	1.65438e-07	0.0126663	0.947231	0.676566	1.78814e-16	0.970624	0.899411	1.16154e-16	8.73224e-10	2.37213e-06
	FALSE	High	[K].HLVDEPQNLIK.[Q]		TRUE		0.0102769	0.00196941	1	1	1	P02769 sp	P02769 sp [402-412]		0	1305.72	0.407	0.861	0.01	0.74	0.902	100	100	100	0.096	0.01	0.01	0.274	0.01	0.01	100	100	100	0.394109	0.995595	1.19003e-16	0.907007	0.974816	9.69041e-17	9.73204e-17	9.76177e-17	0.000846063	1.56441e-16	1.78814e-16	0.206302	1.07647e-16	1.16154e-16	8.66667e-17	9.22513e-17
	FALSE	High	[R].HPYFYAPELLYYANK.[Y]		TRUE		0.0600566	0.00871148	1	1	1	P02769 sp	P02769 sp [169-183]		0	1888.93	0.01	0.01	0.01	0.01	0.01	0.636	1.233	0.638	0.01	0.01	0.01	0.01	0.01	0.01	6.058	2.55	1.538	1.96457e-16	2.2e-16	1.19003e-16	1.26496e-16	1.29254e-16	0.852572	0.965461	0.861125	1.5977e-16	1.56441e-16	1.78814e-16	1.09406e-16	1.07647e-16	1.16154e-16	0.023764	0.450472
	FALSE	High	[RK].KVPQVSTPTLVEVSR.[SN]		TRUE	human	0.00246478	0.00110757	1	4	4	P02769 sp	P02769 sp [437-451]; P02768-1 sp P02768-1 [438-452]; P02768-3 [225-239]; P02768-2 [246-260]		1	1639.94	0.01	0.01	0.01	0.01	0.01	19.32	35.917	5.003	0.01	0.01	0.01	0.01	0.01	0.01	68.56	32.578	37.423	1.96457e-16	2.2e-16	1.19003e-16	1.26496e-16	1.29254e-16	1.32884e-06	5.18697e-12	0.0370526	1.5977e-16	1.56441e-16	1.78814e-16	1.09406e-16	1.07647e-16	1.16154e-16	2.75569e-10	6.23927e-07
	FALSE	High	[R].LCVLHEK.[T]	1xCarbamidomethyl [C2]	TRUE		0.0388544	0.00553528	1	1	2	P02769 sp	P02769 sp [483-489]		0	898.481	0.01	0.01	0.609	0.807	0.573	89.515	56.814	43.337	0.873	0.404	0.495	1.034	0.01	0.585	100	100	100	1.96457e-16	2.2e-16	0.916018	0.924897	0.767168	1.49391e-14	1.0693e-11	9.37812e-10	0.971937	0.618172	0.812798	0.999837	1.07647e-16	0.897902	8.66667e-17	9.22513e-17
	FALSE	High	[K].LFTFHADICTLPDTEK.[Q]	1xCarbamidomethyl [C9]	TRUE		0.0317777	0.0043045	1	1	2	P02769 sp	P02769 sp [529-544]		0	1907.92						100	100	100							100	100	100						9.69041e-17	9.73204e-17	9.76177e-17							8.66667e-17	9.22513e-17
	FALSE	High	[K].LKECCDKPLLEK.[S]	2xCarbamidomethyl [C4; C5]	TRUE		1.17115e-10	0.00110757	1	1	4	P02769 sp	P02769 sp [298-309]		1	1532.78						100	100	100							100	100	100						9.69041e-17	9.73204e-17	9.76177e-17							8.66667e-17	9.22513e-17
	FALSE	High	[K].LKPDPNTLCDEFKADEK.[K]	1xCarbamidomethyl [C9]	TRUE		0.0159949	0.00231005	1	1	1	P02769 sp	P02769 sp [139-155]		1	2019.97						100	100	100							100	100	100						9.69041e-17	9.73204e-17	9.76177e-17							8.66667e-17	9.22513e-17
	FALSE	High	[K].LVNELTEFAK.[T]		TRUE		0.0256279	0.00362368	1	1	2	P02769 sp	P02769 sp [66-75]		0	1163.63	0.363	0.42	0.499	0.576	0.659	36.592	67.044	63.701	0.01	0.01	0.358	0.279	0.378	0.328	100	100	100	0.00770024	0.0481593	0.558589	0.547711	0.662322	1.57408e-09	9.73204e-17	9.64217e-12	1.5977e-16	1.56441e-16	0.11224	0.0733536	0.303207	0.143925	8.66667e-17	9.22513e-17
	FALSE	High	[R].NECFLSHKDDSPDLPK.[L]	1xCarbamidomethyl [C3]	TRUE		0.000996668	0.00110757	1	1	1	P02769 sp	P02769 sp [123-138]		1	1901.87						100	100								100	100	100						9.69041e-17	9.73204e-17								8.66667e-17	9.22513e-17
	FALSE	High	[R].RPCFSALTPDETYVPK.[A]	1xCarbamidomethyl [C3]	TRUE		0.000956884	0.00110757	1	1	1	P02769 sp	P02769 sp [508-523]		0	1880.92		100	100			100		100		100	100	100	100	100	100		100		2.2e-16	1.19003e-16			9.69041e-17		9.76177e-17		1.56441e-16	1.78814e-16	1.09406e-16	1.07647e-16	1.16154e-16	8.66667e-17
	FALSE	High	[K].SHCIAEVEK.[D]	1xCarbamidomethyl [C3]	TRUE		6.85729e-05	0.00110757	1	1	5	P02769 sp	P02769 sp [310-318]		0	1072.51	0.01	0.01	0.01	0.01	0.01	29.96	30.705	29.567	0.227	0.119	0.01	0.01	0.01	0.19	100	67.495	58.817	1.96457e-16	2.2e-16	1.19003e-16	1.26496e-16	1.29254e-16	1.48155e-08	9.17961e-08	5.72168e-08	0.087073	0.0222002	1.78814e-16	1.09406e-16	1.07647e-16	0.0765569	8.66667e-17	8.01068e-10
	FALSE	High	[K].SHCIAEVEKDAIPENLPPLTADFAEDKDVCK.[N]	2xCarbamidomethyl [C3; C30]	TRUE		0.000444947	0.00110757	1	1	1	P02769 sp	P02769 sp [310-340]		2	3511.67						100	100	100							100	100	100						9.69041e-17	9.73204e-17	9.76177e-17							8.66667e-17	9.22513e-17
	FALSE	High	[K].TCVADESHAGCEK.[S]	2xCarbamidomethyl [C2; C11]	TRUE		5.51816e-07	0.00110757	1	1	6	P02769 sp	P02769 sp [76-88]		0	1463.59	0.01	5.655	16.411	15.616	12.701	100	100	100	1	0.01	0.01	4.675	0.01	5.878	100	100	100	1.96457e-16	0.000195356	0.00013193	0.00018493	0.000197546	9.69041e-17	9.73204e-17	9.76177e-17	0.985704	1.56441e-16	1.78814e-16	0.126086	1.07647e-16	0.0187305	8.66667e-17	9.22513e-17
	FALSE	High	[K].VHKECCHGDLLECADDR.[A]	3xCarbamidomethyl [C5; C6; C13]	TRUE		6.41783e-08	0.00110757	1	1	12	P02769 sp	P02769 sp [264-280]		1	2113.88	0.441	0.781	0.484	0.517	0.276	10.137	9.851	6.357	0.618	0.365	0.377	0.528	0.601	0.359	30.755	20.114	16.98	0.379179	0.934757	0.662803	0.536431	0.100045	0.000320723	0.00110818	0.0110376	0.775087	0.421244	0.419089	0.83749	0.905983	0.350338	5.38214e-07	2.6441e-05
	FALSE	High	[K].VHKECCHGDLLECADDRADLAK.[Y]	3xCarbamidomethyl [C5; C6; C13]	TRUE		2.63154e-05	0.00110757	1	1	3	P02769 sp	P02769 sp [264-285]		2	2612.17						100	100								100	100	100						9.69041e-17	9.73204e-17								8.66667e-17	9.22513e-17
	FALSE	High	[K].YNGVFQECCQAEDK.[G]	2xCarbamidomethyl [C8; C9]	TRUE		0.0010667	0.00110757	1	1	1	P02769 sp	P02769 sp [184-197]		0	1747.71						100	100	100							100	100	100						9.69041e-17	9.73204e-17	9.76177e-17							8.66667e-17	9.22513e-17
High	Master Protein	P08670	Vimentin [OS=Homo sapiens]	>ProteinCenter:SwissProt|P08670 Vimentin [OS=Homo sapiens]	0	FALSE	human	101.337	64	31	147	28	466	53.6	5.12	133.02	31	84.2	85.6	86.4	113.3	113.2	113.3	121.1	122.4	119.4	54.8	54.7	53	204.5	200.2	238	11.7	13	11.1	84.2	85.6	86.4	113.3	113.2	113.3	121.1	122.4	119.4	54.8	54.7	53	204.5	200.2
	Checked	Confidence	Annotated Sequence	Modifications	Contaminant	Marked as	Qvality PEP	Qvality q-value	# Protein Groups	# Proteins	# PSMs	Master Protein Accessions	Positions in Proteins	Modifications in Proteins	# Missed Cleavages	Theo. MH+ [Da]	Abundance Ratio: (F2) / (F1)	Abundance Ratio: (F3) / (F1)	Abundance Ratio: (F4) / (F1)	Abundance Ratio: (F5) / (F1)	Abundance Ratio: (F6) / (F1)	Abundance Ratio: (F7) / (F1)	Abundance Ratio: (F8) / (F1)	Abundance Ratio: (F9) / (F1)	Abundance Ratio: (F10) / (F1)	Abundance Ratio: (F11) / (F1)	Abundance Ratio: (F12) / (F1)	Abundance Ratio: (F13) / (F1)	Abundance Ratio: (F14) / (F1)	Abundance Ratio: (F15) / (F1)	Abundance Ratio: (F16) / (F1)	Abundance Ratio: (F17) / (F1)	Abundance Ratio: (F19) / (F1)	Abundance Ratio Adj. P-Value: (F2) / (F1)	Abundance Ratio Adj. P-Value: (F3) / (F1)	Abundance Ratio Adj. P-Value: (F4) / (F1)	Abundance Ratio Adj. P-Value: (F5) / (F1)	Abundance Ratio Adj. P-Value: (F6) / (F1)	Abundance Ratio Adj. P-Value: (F7) / (F1)	Abundance Ratio Adj. P-Value: (F8) / (F1)	Abundance Ratio Adj. P-Value: (F9) / (F1)	Abundance Ratio Adj. P-Value: (F10) / (F1)	Abundance Ratio Adj. P-Value: (F11) / (F1)	Abundance Ratio Adj. P-Value: (F12) / (F1)	Abundance Ratio Adj. P-Value: (F13) / (F1)	Abundance Ratio Adj. P-Value: (F14) / (F1)	Abundance Ratio Adj. P-Value: (F15) / (F1)	Abundance Ratio Adj. P-Value: (F16) / (F1)	Abundance Ratio Adj. P-Value: (F17) / (F1)
	FALSE	High	[R].DGQVINETSQHHDDLE.[-]		FALSE	human	5.73082e-06	0.00110757	1	1	8	P08670	P08670 [451-466]		0	1836.8	1.082	0.825	1.711	1.684	1.2	1.546	1.276	1.504	0.685	0.717	0.599	2.747	2.425	2.979	0.151	0.174	0.126	0.983076	0.881904	0.54585	0.577052	0.957965	0.855787	0.946911	0.869102	0.883605	0.905055	0.857407	0.135431	0.160502	0.0515831	0.0308364	0.080779
	FALSE	High	[R].EKLQEEMLQR.[E]		FALSE	human	0.00665795	0.00191258	1	1	5	P08670	P08670 [187-196]		1	1303.67	1.024	1.015	1.106	1.291	0.971	1.302	0.813	0.855	0.602	0.574	0.449	2.135	1.169	2.261	0.116	0.112	0.11	0.99982	0.995765	0.950199	0.91249	0.962859	0.943052	0.945235	0.979967	0.786287	0.739392	0.556607	0.358937	0.905817	0.192017	0.00890357	0.0121353
	FALSE	High	[R].EMEENFAVEAANYQDTIGR.[L]		FALSE	human	0.000502585	0.00110757	1	1	8	P08670	P08670 [346-364]		0	2186.97	1.218	0.907	1.27	1.991	1.486	1.046	1.732	2.274	0.508	0.461	0.637	1.917	2.927	3.14	0.142	0.105	0.118	0.925617	0.971598	0.884381	0.33468	0.746275	0.992547	0.701797	0.497049	0.606143	0.521618	0.882366	0.491708	0.0659776	0.0374355	0.0235588	0.00885912
	FALSE	High	[R].ETNLDSLPLVDTHSK.[R]		FALSE	human	0.00276826	0.00110757	1	1	1	P08670	P08670 [425-439]		0	1668.84	1.52	0.86	1.096	1.219	0.759	1.175	1.172	1.299	0.457	0.519	0.55	2.015	2.19	2.199	0.107	0.108	0.09	0.449335	0.930793	0.951485	0.935492	0.704217	0.973406	0.977457	0.946951	0.492864	0.643295	0.781795	0.428215	0.244797	0.215218	0.00580106	0.0100572
	FALSE	High	[R].ETNLDSLPLVDTHSKR.[T]		FALSE	human	0.0013905	0.00110757	1	1	2	P08670	P08670 [425-440]		1	1824.95	0.419	1.954	2.684	1.241	2.225	1.884	0.751	1.065	1.23	0.91	0.909	4.06	4.353	4.115	0.22	0.238	0.263	0.00759302	0.197341	0.0828806	0.924897	0.125002	0.69606	0.904182	0.988285	0.971937	0.968722	0.979944	0.0148829	0.0050694	0.00589125	0.128301	0.212896
	FALSE	High	[RK].EYQDLLNVK.[M]		FALSE	human	0.0212503	0.00312672	3	8	1	P08670; P12036; P07197	P07197-2 [7-15]; P17661 [387-395]; P08670 [382-390]; P07196 [371-379]; P12036 [384-392]; P07197 [383-391]; Q16352 [378-386]; P12036-2 [384-392]		0	1121.58	1.083	0.751	1.244	1.142	1.072	1.165	1.253	1.252	0.489	0.629	0.599	2.023	2.202	2.24	0.108	0.126	0.105	0.983076	0.721767	0.893018	0.971745	0.999137	0.973828	0.954954	0.956181	0.562368	0.827036	0.858505	0.422913	0.240757	0.199005	0.00620396	0.0203593
	FALSE	High	[K].FADLSEAANR.[N]		FALSE	human	0.00132585	0.00110757	1	1	11	P08670	P08670 [295-304]		0	1093.53	0.988	0.991	1.528	1.563	1.399	1.623	1.544	1.407	0.691	0.655	0.622	2.846	2.275	2.711	0.179	0.207	0.182	0.986889	0.995595	0.6985	0.680071	0.842622	0.824409	0.822768	0.911273	0.889071	0.85934	0.879811	0.115328	0.21151	0.0864772	0.0610278	0.144974
	FALSE	High	[R].FANYIDK.[V]		FALSE	human	0.0129972	0.00196941	1	1	6	P08670	P08670 [114-120]		0	870.436	1.039	0.899	1.051	0.624	1.293	0.841	1.356	1.13	0.424	0.722	0.61	1.41	1.826	2.539	0.058	0.12	0.085	0.999447	0.962203	0.968264	0.592958	0.914004	0.967021	0.910473	0.985429	0.410602	0.906868	0.869127	0.833837	0.439688	0.117968	0.000141488	0.0165695
	FALSE	High	[R].FANYIDKVR.[F]		FALSE	human	0.0304822	0.0043045	1	1	2	P08670	P08670 [114-122]		1	1125.61	0.27	2.406	3.946	3.035	3.93	4.166	3.985	3.488	2.12	2.948	1.735	4.792	7.068	8.542	0.499	0.509	0.634	0.000579412	0.0380932	0.00504247	0.0249185	0.000347073	0.064428	0.0371651	0.158957	0.562368	0.311765	0.793372	0.0046848	7.97135e-05	6.22591e-06	0.780516	0.833415
	FALSE	High	[R].KLLEGEESR.[LI]		TRUE	human	0.000672493	0.00110757	3	10	16	Q3KNV1 P08729; P08670; P05787 P05787	Q3KNV1 P08729 [394-402]; P17661 [407-415]; P08670 [402-410]; P41219 [398-406]; P05787-2 [421-429]; Q9H552 [409-417]; P41219-2 [398-406]; P08729 [394-402]; Q9DCV7 [388-396]; P05787 P05787 [393-401]		1	1060.56	0.374	0.345	0.789	0.908	0.881	2.209	0.961	1.999	0.443	0.458	0.346	3.292	1.451	1.466	2.1	1.214	1.106	0.0239558	0.0111832	0.934049	0.949625	0.929576	0.523115	0.998659	0.624611	0.242838	0.456198	0.0857241	0.0819407	0.815778	0.799942	0.623765	0.941776
	FALSE	High	[R].KVESLQEEIAFLKK.[L]		FALSE	human	0.0226192	0.0033746	1	1	1	P08670	P08670 [223-236]		2	1661.95	1.04	1.439	1.372	1.434	0.57	2.036	1.397	0.856	0.825	0.936	0.586	1.69	2.981	2.294	0.01	0.01	0.01	0.99982	0.738258	0.826018	0.816507	0.36437	0.61719	0.901062	0.979967	0.969534	0.963381	0.627112	0.652455	0.0596573	0.180367	8.66667e-17	9.22513e-17
	FALSE	High	[R].LGDLYEEEMR.[E]		FALSE	human	0.0679755	0.00890712	1	1	3	P08670	P08670 [146-155]		0	1254.57	1.098	0.809	0.986	1.157	1.378	1.106	1.285	1.373	0.65	0.525	0.633	1.955	2.481	2.613	0.117	0.1	0.12	0.983076	0.849549	0.992742	0.964577	0.853285	0.983556	0.942913	0.925164	0.846637	0.653394	0.881272	0.467932	0.146422	0.101803	0.00936271	0.00695693
	FALSE	High	[KR].LLEGEESR.[LI]		TRUE	human	0.00140955	0.00110757	3	12	2	Q3KNV1 P08729; P08670; P05787 P05787	Q3KNV1 P08729 [395-402]; P17661 [408-415]; P08670 [403-410]; sp Q9NSB2 [468-475]; P41219 [399-406]; P05787-2 [422-429]; Q6ISB0 Q9NSB2 [468-475]; Q9H552 [410-417]; P41219-2 [399-406]; P08729 [395-402]; Q9DCV7 [389-396]; P05787 P05787 [394-401]		0	932.468
	FALSE	High	[R].LLQDSVDFSLADAINTEFK.[N]		FALSE	human	1.87824e-05	0.00110757	1	1	6	P08670	P08670 [79-97]		0	2126.07	1.516	1.714	0.666	0.836	1.001	1.628	2.908	2.451	0.469	0.718	0.773	2.636	3.812	5.453	0.217	0.183	0.17	0.709211	0.331886	0.8706	0.937491	0.985932	0.822474	0.285547	0.425119	0.403826	0.878069	0.916818	0.205522	0.00610333	0.00046851	0.124775	0.0966327
	FALSE	High	[R].LQDEIQNMKEEMAR.[H]		FALSE	human	0.037272	0.00530781	1	1	1	P08670	P08670 [365-378]		1	1734.81	0.579	1.58	2.071	0.512	1.322	1.291	1.445	0.468	0.967	0.459	0.572	1.751	2.62	2.251	0.184	0.13	0.145	0.124678	0.573859	0.298636	0.385324	0.893869	0.944989	0.890277	0.572024	0.986649	0.383729	0.542251	0.58899	0.114953	0.195222	0.0682533	0.0236072
	FALSE	High	[K].LQEEMLQREEAENTLQSFR.[Q]		FALSE	human	4.48347e-05	0.00110757	1	1	1	P08670	P08670 [189-207]		1	2351.13	0.414	1.508	1.173	2.203	1.462	2.332	1.824	2.111	0.714	1.109	0.514	4.699	3.61	6.625	0.231	0.177	0.219	0.00318274	0.657456	0.929786	0.212131	0.770481	0.46285	0.650861	0.575374	0.900326	0.99203	0.402654	0.00536357	0.0185651	9.06534e-05	0.147788	0.0862988
	FALSE	High	[R].ISLPLPNFSSLNLR.[E]		FALSE	human	0.00743297	0.00191258	1	1	1	P08670	P08670 [411-424]		0	1570.9	1.392	1.242	0.986	1.311	1.565	1.023	1.669	2.316	0.377	0.42	0.757	1.444	3.14	3.053	0.128	0.115	0.156	0.652688	0.941951	0.992749	0.907007	0.661504	0.99509	0.74816	0.477464	0.284465	0.423039	0.950689	0.809901	0.0441976	0.0446612	0.0148222	0.0133397
	FALSE	High	[R].QDVDNASLAR.[L]		FALSE	human	1.709e-05	0.00110757	1	1	19	P08670	P08670 [208-217]		0	1088.53	0.583	0.802	0.722	1.182	1.044	1.872	1.024	1.128	0.851	0.391	0.345	3.336	1.617	1.617	0.166	0.087	0.126	0.165414	0.831258	0.885789	0.948419	0.989753	0.705225	0.999974	0.985429	0.971937	0.35547	0.270847	0.0495066	0.573009	0.574059	0.0466174	0.00333056
	FALSE	High	[R].QQYESVAAK.[N]		FALSE	human	0.00196789	0.00110757	1	1	8	P08670	P08670 [274-282]		0	1023.51	0.622	0.511	1.994	3.599	1.918	1.94	1.61	3.008	1.003	0.83	0.641	4.936	4.166	4.194	0.182	0.172	0.202	0.384657	0.160886	0.383754	0.0181158	0.43057	0.669229	0.779941	0.251976	0.99242	0.939728	0.784295	0.00459899	0.00335525	0.0026865	0.0646455	0.0770134
	FALSE	High	[R].QVDQLTNDK.[A]		FALSE	human	0.000824184	0.00110757	1	1	9	P08670	P08670 [160-168]		0	1060.53	0.54	0.429	1.268	1.963	1.233	1.715	1.117	1.415	0.691	0.462	0.488	3.791	2.628	2.617	0.01	0.01	0.01	0.247559	0.0303831	0.86972	0.459274	0.941206	0.788179	0.980463	0.909788	0.873885	0.423039	0.427905	0.0240097	0.0829735	0.0804812	8.66667e-17	9.22513e-17
	FALSE	High	[R].QVDQLTNDKAR.[V]		FALSE	human	0.00999712	0.00196941	1	1	1	P08670	P08670 [160-170]		1	1287.67			100			100	100	100				100	100	100						1.19003e-16			9.69041e-17	9.73204e-17	9.76177e-17				1.09406e-16	1.07647e-16	1.16154e-16
	FALSE	High	[R].QVQSLTCEVDALKGTNESLER.[Q]	1xCarbamidomethyl [C7]	FALSE	human	0.00992838	0.00196941	1	1	1	P08670	P08670 [322-342]		1	2377.17	0.905	0.846	0.543	0.553	0.526	0.893	0.745	1.096	0.01	0.815	0.473	0.288	1.691	2.525	1.516	0.574	0.457	0.961058	0.921388	0.634894	0.500298	0.277829	0.977282	0.945235	0.985429	1.5977e-16	0.929034	0.447079	0.158421	0.660398	0.15513	0.86097	0.890228
	FALSE	High	[R].RQVDQLTNDK.[A]		FALSE	human	0.00356545	0.00110757	1	1	12	P08670	P08670 [159-168]		1	1216.63	0.549	0.528	1.48	1.939	1.828	3.08	1.587	2.398	0.772	0.738	0.678	5.764	3.979	3.841	0.253	0.193	0.01	0.374923	0.34442	0.826453	0.589206	0.59751	0.205634	0.876656	0.441554	0.873885	0.900205	0.869498	0.00251856	0.028719	0.00975056	0.234801	0.153592
	FALSE	High	[R].RQVDQLTNDKAR.[V]		FALSE	human	0.0213982	0.00312672	1	1	1	P08670	P08670 [159-170]		2	1443.77	0.01	3.191	11.925	9.058	9.231	8.932	7.28	16.382	6.145	6.674	2.933	20.985	29.363	21.821	0.637	1.001	3.947	1.96457e-16	0.0300126	0.000294162	0.00366198	0.00107985	0.00365488	0.0351372	0.000203908	0.0410115	0.0587557	0.414035	1.46382e-06	1.36513e-08	1.02462e-07	0.915081	0.985888
	FALSE	High	[R].SLYASSPGGVYATR.[S]		FALSE	human	0.0652289	0.00890712	1	1	2	P08670	P08670 [51-64]		0	1428.71	1.025	1.174	1.157	1.144	1.438	1.465	1.845	1.367	0.615	0.648	0.732	2.47	1.754	2.653	0.167	0.153	0.12	0.99982	0.975694	0.932657	0.971523	0.79573	0.894609	0.640355	0.929111	0.803929	0.855807	0.942549	0.209735	0.480665	0.0958917	0.0472364	0.0490092
	FALSE	High	[K].SRLGDLYEEEMR.[E]		FALSE	human	0.000791317	0.00110757	1	1	1	P08670	P08670 [144-155]		1	1497.7	0.403	3.313	1.076	0.952	1.709	1.742	2.103	0.844	0.01	0.779	0.01	1.885	2.325	2.268	0.01	0.01	0.174	0.244664	0.00057383	0.966387	0.98417	0.666314	0.779779	0.579834	0.979967	1.5977e-16	0.929034	1.78814e-16	0.64398	0.276915	0.283439	8.66667e-17	9.22513e-17
	FALSE	High	[R].SYVTTSTR.[T]		FALSE	human	0.0385861	0.00553528	1	1	5	P08670	P08670 [29-36]		0	914.458	0.454	0.475	1.833	2.591	1.803	1.899	1.393	2.508	0.924	0.728	0.544	4.747	3.75	3.687	0.18	0.146	0.174	0.0110576	0.0226516	0.44914	0.0788227	0.403343	0.687746	0.901062	0.407679	0.985229	0.87433	0.477294	0.00499979	0.01454	0.013217	0.0621491	0.0393364
	FALSE	High	[R].TNEKVELQELNDR.[F]		FALSE	human	1.73681e-06	0.00110757	1	2	5	P08670	P17661 [106-118]; P08670 [101-113]		1	1587.8	0.415	2.416	0.761	0.111	1.86	1.773	1.827	0.638	0.344	1.82	0.868	0.574	0.793	2.707	0.02	0.133	0.098	0.0494585	0.0401649	0.930572	2.58536e-05	0.370845	0.758662	0.656399	0.851256	0.167659	0.812756	0.964434	0.859786	0.982805	0.086594	2.72634e-08	0.0265758
	FALSE	High	[R].TYSLGSALRPSTSR.[S]		FALSE	human	0.0269034	0.00413864	1	1	1	P08670	P08670 [37-50]		0	1495.79	0.66	1.503	1.841	0.903	1.369	1.124	1.737	0.71	1.209	0.34	0.72	1.815	2.374	2.323	0.089	0.445	0.15	0.325238	0.661157	0.443491	0.96782	0.859837	0.98174	0.700532	0.916971	0.971937	0.19733	0.917546	0.555042	0.176544	0.172584	0.00218084	0.743934
	FALSE	High	[K].VELQELNDR.[F]		FALSE	human	0.0032176	0.00110757	1	2	5	P08670	P17661 [110-118]; P08670 [105-113]		0	1115.57	1.331	0.83	1.085	1.259	1.012	0.967	1.111	0.959	0.5	0.357	0.522	1.812	1.952	2.121	0.01	0.119	0.01	0.754652	0.891196	0.953708	0.923992	0.976866	0.992026	0.989973	0.992561	0.585366	0.263379	0.729194	0.556105	0.355236	0.250279	8.66667e-17	0.0162352
	FALSE	High	[R].VEVERDNLAEDIMR.[L]		FALSE	human	7.98498e-09	0.00110757	1	1	2	P08670	P08670 [171-184]		1	1688.83	0.37	2.312	1.866	0.831	3.219	4.529	2.066	0.708	0.593	0.82	0.978	2.347	3.141	4.149	0.174	0.197	0.238	0.00953446	0.0466442	0.443345	0.940079	0.00424543	0.0443892	0.560526	0.914931	0.733999	0.929034	0.989838	0.268994	0.0358789	0.00555356	0.0547623	0.122519
High	Master Protein	P07900	Heat shock protein HSP 90-alpha [OS=Homo sapiens]	>ProteinCenter:SwissProt|P07900 Heat shock protein HSP 90-alpha [OS=Homo sapiens]	0	FALSE	human	93.4	41	29	129	16	732	84.6	5.02	93.92	29	102	109.2	119.5	87.8	101.4	105.2	83.5	83.1	93	156.6	158.4	152.3	89	70.4	82.6	74.7	65.7	65.5	102	109.2	119.5	87.8	101.4	105.2	83.5	83.1	93	156.6	158.4	152.3	89	70.4
	Checked	Confidence	Annotated Sequence	Modifications	Contaminant	Marked as	Qvality PEP	Qvality q-value	# Protein Groups	# Proteins	# PSMs	Master Protein Accessions	Positions in Proteins	Modifications in Proteins	# Missed Cleavages	Theo. MH+ [Da]	Abundance Ratio: (F2) / (F1)	Abundance Ratio: (F3) / (F1)	Abundance Ratio: (F4) / (F1)	Abundance Ratio: (F5) / (F1)	Abundance Ratio: (F6) / (F1)	Abundance Ratio: (F7) / (F1)	Abundance Ratio: (F8) / (F1)	Abundance Ratio: (F9) / (F1)	Abundance Ratio: (F10) / (F1)	Abundance Ratio: (F11) / (F1)	Abundance Ratio: (F12) / (F1)	Abundance Ratio: (F13) / (F1)	Abundance Ratio: (F14) / (F1)	Abundance Ratio: (F15) / (F1)	Abundance Ratio: (F16) / (F1)	Abundance Ratio: (F17) / (F1)	Abundance Ratio: (F19) / (F1)	Abundance Ratio Adj. P-Value: (F2) / (F1)	Abundance Ratio Adj. P-Value: (F3) / (F1)	Abundance Ratio Adj. P-Value: (F4) / (F1)	Abundance Ratio Adj. P-Value: (F5) / (F1)	Abundance Ratio Adj. P-Value: (F6) / (F1)	Abundance Ratio Adj. P-Value: (F7) / (F1)	Abundance Ratio Adj. P-Value: (F8) / (F1)	Abundance Ratio Adj. P-Value: (F9) / (F1)	Abundance Ratio Adj. P-Value: (F10) / (F1)	Abundance Ratio Adj. P-Value: (F11) / (F1)	Abundance Ratio Adj. P-Value: (F12) / (F1)	Abundance Ratio Adj. P-Value: (F13) / (F1)	Abundance Ratio Adj. P-Value: (F14) / (F1)	Abundance Ratio Adj. P-Value: (F15) / (F1)	Abundance Ratio Adj. P-Value: (F16) / (F1)	Abundance Ratio Adj. P-Value: (F17) / (F1)
	FALSE	High	[K].ADLINNLGTIAK.[SF]		FALSE	human	0.037272	0.00530781	3	5	1	P07900; P08238; Q58FF8	P07900-2 [223-234]; P07900 [101-112]; P08238 [96-107]; Q58FF8 [96-107]; Q14568 [101-112]		0	1242.71	1.051	0.688	0.835	0.832	0.773	0.659	0.683	1.01	1.188	1.215	1.004	0.479	0.657	0.687	0.433	0.346	0.522	0.989852	0.560603	0.952961	0.924897	0.73244	0.852572	0.838982	0.998008	0.971937	0.970101	0.998748	0.61816	0.924734	0.936871	0.661856	0.510729
	FALSE	High	[RK].ALLFVPR.[R]		FALSE	human	0.0572273	0.00779893	1	7	4	P07900	P07900-2 [461-467]; Q9NQH7-1 [149-155]; P07900 [339-345]; Q9NQH7-3 [149-155]; Q9NQH7-4 [126-132]; Q9NQH7-2 [70-76]; Q9NQH7-5 [149-155]		0	815.514	1.524	1.832	1.044	1.23	1.536	1.068	1.14	1.454	2.183	2.649	2.018	1.235	1.027	1.207	1.204	0.959	0.903	0.442379	0.284381	0.968264	0.9303	0.694078	0.991311	0.979068	0.890958	0.534551	0.419396	0.665428	0.905998	0.965016	0.888928	0.9503	0.992874
	FALSE	High	[R].DNSTMGYMAAK.[K]		FALSE	human	0.00527049	0.00163743	1	2	4	P07900	P07900-2 [743-753]; P07900 [621-631]		0	1188.5	1.114	0.992	0.822	1.031	1.006	0.806	0.813	0.871	1.389	1.374	1.609	0.615	0.729	0.73	0.512	0.468	0.728	0.983076	0.995595	0.950199	0.999898	0.974816	0.951273	0.945235	0.985034	0.928139	0.941013	0.871727	0.876979	0.966642	0.963816	0.798055	0.778992
	FALSE	High	[K].DQVANSAFVER.[L]		FALSE	human	1.72057e-05	0.00110757	1	2	10	P07900	P07900-2 [622-632]; P07900 [500-510]		0	1235.6	1.28	1.334	1.138	1.107	1.035	0.861	0.89	0.773	1.609	1.551	1.629	0.83	0.58	0.738	0.647	0.861	0.721	0.829815	0.872796	0.934462	0.98417	0.985932	0.971398	0.977897	0.949586	0.838477	0.901989	0.863499	0.981151	0.840412	0.968027	0.917196	0.992874
	FALSE	High	[K].EDQTEYLEER.[RW]		FALSE	human	0.000545118	0.00110757	3	5	7	P07900; P08238; Q58FF6	P07900-2 [314-323]; P07900 [192-201]; P08238 [187-196]; Q58FF6 [162-171]; Q58FF7 [166-175]		0	1311.57	1.875	0.757	0.63	0.563	0.683	0.75	0.671	0.702	0.675	0.542	0.872	0.4	0.352	0.478	0.482	0.478	0.373	0.118004	0.731482	0.768697	0.441166	0.511748	0.930995	0.819403	0.910374	0.875365	0.68621	0.984443	0.41271	0.277107	0.587748	0.754174	0.798846
	FALSE	High	[K].EGLELPEDEEEKK.[KI]		FALSE	human	0.0367589	0.00530781	3	6	1	P07900; P08238; Q58FF6	Q58FG0 [232-244]; P07900-2 [669-681]; P07900 [547-559]; P08238 [539-551]; Q58FF6 [447-459]; Q58FF7 [412-424]		1	1544.73	1.333	0.724	0.875	1.036	0.795	0.742	0.911	0.686	0.854	0.645	1.118	0.591	0.536	0.73	0.534	0.569	0.453	0.920264	0.713444	0.987691	0.999898	0.89117	0.927417	0.999974	0.892368	0.971522	0.81312	0.994116	0.873615	0.747053	0.958198	0.831718	0.878383
	FALSE	High	[K].EGLELPEDEEEKKK.[QM]		FALSE	human	0.0428104	0.00625254	2	5	1	P07900; P08238	Q58FG0 [232-245]; P07900-2 [669-682]; P07900 [547-560]; P08238 [539-552]; Q58FF7 [412-425]		2	1672.83	0.537	2.342	1.954	0.21	1.056	1.677	0.602	0.278	1.281	0.68	1.647	0.741	0.218	0.108	1.061	0.983	0.25	0.260835	0.0311538	0.4276	0.00332272	0.996311	0.803444	0.814084	0.181714	0.971937	0.85934	0.882366	0.920871	0.0213877	2.02813e-05	0.98085	0.991186
	FALSE	High	[K].EKYIDQEELNK.[T]		FALSE	human	0.0319989	0.0043045	3	5	2	P07900; P08238; Q58FF8	P07900-2 [404-414]; P07900 [282-292]; P08238 [274-284]; Q58FF8 [196-206]; Q14568 [281-291]		1	1408.7	0.548	1.646	0.946	0.524	1.257	0.897	0.481	0.522	1.405	1.242	0.694	0.524	0.381	0.267	0.517	0.957	0.598	0.408045	0.655979	0.98833	0.46334	0.953765	0.98174	0.68892	0.718987	0.954625	0.977338	0.880467	0.808533	0.353679	0.0568108	0.823675	0.992874
	FALSE	High	[R].ELISNSSDALDKIR.[Y]		FALSE	human	0.0144178	0.00196941	1	2	2	P07900	P07900-2 [169-182]; P07900 [47-60]		1	1560.82	0.456	2.449	0.834	0.539	1.327	0.777	0.94	0.544	1.688	1.677	1.964	0.445	0.709	0.906	0.753	0.744	0.831	0.0434353	0.0120093	0.96349	0.557044	0.912784	0.9382	0.999974	0.710263	0.807348	0.85934	0.449596	0.51265	0.939823	0.996967	0.969375	0.973925
	FALSE	High	[K].FYEQFSK.[N]		FALSE	human	0.0743167	0.00977519	1	2	1	P07900	P07900-2 [559-565]; P07900 [437-443]		0	948.446	1.092	1.039	0.924	0.956	0.853	0.619	0.686	0.881	1.384	0.931	1.482	0.582	0.621	0.684	0.528	0.526	0.704	0.983076	0.999948	0.992819	0.992065	0.866045	0.811178	0.840928	0.985429	0.930308	0.977338	0.908878	0.837911	0.898729	0.936824	0.823526	0.847893
	FALSE	High	[K].HFSVEGQLEFR.[A]		FALSE	human	0.0613108	0.00890712	2	6	3	P07900; P08238	P07900-2 [450-460]; P07900 [328-338]; P08238 [320-330]; Q14568 [327-337]; Q58FF7 [262-272]; Q58FG1 [132-142]		0	1348.66	1.209	0.689	0.718	0.868	0.764	0.491	0.6	0.391	0.841	1.133	0.665	0.696	0.604	0.743	0.635	0.448	0.425	0.928544	0.561209	0.8847	0.939162	0.716269	0.591101	0.701645	0.396847	0.971937	0.989908	0.908471	0.925941	0.879365	0.970594	0.910795	0.747103
	FALSE	High	[K].HGLEVIYMIEPIDEYCVQQLK.[E]	1xCarbamidomethyl [C16]	FALSE	human	0.00298442	0.00110757	1	2	1	P07900	P07900-2 [636-656]; P07900 [514-534]		0	2577.27	1.898	1.826	0.278	0.58	1.162	0.012	0.734	0.497	0.587	0.656	1.724	0.317	0.282	0.526	0.432	0.394	0.57	0.167517	0.270939	0.0553659	0.621965	0.968926	2.75198e-14	0.965773	0.625333	0.717417	0.837587	0.665428	0.270834	0.12631	0.649726	0.660764	0.629743
	FALSE	High	[K].HLEINPDHSIIETLR.[Q]		FALSE	human	5.80865e-06	0.00110757	1	2	2	P07900	P07900-2 [755-769]; P07900 [633-647]		0	1786.94	1.089	0.864	0.657	0.611	0.819	1.282	0.899	0.271	1.611	1.702	1.417	0.478	0.71	0.629	0.522	0.68	0.371	0.992333	0.921388	0.857475	0.664134	0.89117	0.949934	0.997964	0.136011	0.837642	0.87433	0.881846	0.679279	0.952064	0.878825	0.812616	0.941915
	FALSE	High	[K].HNDDEQYAWESSAGGSFTVR.[TA]		FALSE	human	0.00101718	0.00110757	2	4	8	P07900; P08238	P07900-2 [276-295]; P07900 [154-173]; P08238 [149-168]; Q14568 [154-173]		0	2255.96	1.648	0.508	0.912	1.025	0.968	0.614	1.078	0.884	0.978	1.759	1.139	0.731	0.788	0.865	0.568	0.671	0.497	0.30344	0.0573794	0.985253	0.999898	0.9701	0.806802	0.998012	0.985429	0.991738	0.828506	0.984443	0.940834	0.991315	0.996967	0.860578	0.939437
	FALSE	High	[K].LGIHEDSQNR.[K]		FALSE	human	0.000537786	0.00110757	1	2	28	P07900	P07900-2 [569-578]; P07900 [447-456]		0	1168.57	0.562	0.552	0.76	1.132	0.837	1.024	0.653	0.883	1.398	1.446	1.361	1.106	0.783	0.619	0.816	0.614	0.608	0.124099	0.18463	0.922204	0.976082	0.849512	0.99509	0.78755	0.985429	0.923941	0.92428	0.942199	0.941477	0.985748	0.877236	0.981445	0.91093
	FALSE	High	[K].IRYESLTDPSK.[L]		FALSE	human	0.0769048	0.00998357	4	6	1	P07900; P08238; Q58FF8; Q58FF6	P07900-2 [181-191]; P07900 [59-69]; P08238 [54-64]; Q58FF8 [54-64]; Q58FF6 [30-40]; Q58FF7 [54-64]		1	1308.68	1.342	0.997	0.615	0.852	0.594	0.679	0.556	0.573	1.37	0.955	0.817	0.838	0.375	0.439	0.644	0.527	0.572	0.880522	0.995595	0.823766	0.948419	0.514042	0.868333	0.849214	0.762084	0.928139	0.970101	0.940594	0.992957	0.338476	0.40544	0.91605	0.847893
	FALSE	High	[K].IRYESLTDPSKLDSGK.[E]		FALSE	human	1.60835e-05	0.00110757	3	5	1	P07900; P08238; Q58FF8	P07900-2 [181-196]; P07900 [59-74]; P08238 [54-69]; Q58FF8 [54-69]; Q58FF7 [54-69]		2	1808.94	0.697	1.297	1.436	0.864	0.995	0.547	1	0.521	1.75	1.4	1.22	0.697	0.684	0.771	0.395	1.148	0.461	0.525399	0.891196	0.768697	0.939162	0.985015	0.710198	0.999974	0.675382	0.777465	0.953965	0.987298	0.905998	0.924734	0.961265	0.588654	0.963146
	FALSE	High	[R].LVTSPCCIVTSTYGWTANMER.[I]	2xCarbamidomethyl [C6; C7]	FALSE	human	0.00286449	0.00110757	1	2	6	P07900	P07900-2 [714-734]; P07900 [592-612]		0	2446.12	1.907	1.53	0.816	1.401	1.245	0.639	1.597	0.928	1.76	2.117	1.863	1.252	0.975	0.743	0.553	0.567	0.64	0.108166	0.661157	0.950199	0.839835	0.933629	0.833686	0.769597	0.987487	0.765707	0.65033	0.734374	0.903791	0.974158	0.968027	0.845153	0.87395
	FALSE	High	[R].NPDDITNEEYGEFYK.[S]		FALSE	human	4.03552e-06	0.00110757	1	2	2	P07900	P07900-2 [422-436]; P07900 [300-314]		0	1833.78	0.924	1.071	0.574	1.013	0.836	0.774	0.729	1.12	1.31	1.655	1.146	0.746	0.592	0.99	0.58	0.546	0.567	0.983076	0.995822	0.646384	0.999898	0.849176	0.9382	0.892703	0.985429	0.95424	0.872515	0.983379	0.944729	0.858451	0.986828	0.868952	0.857265
	FALSE	High	[R].RAPFDLFENR.[K]		FALSE	human	0.0132696	0.00196941	1	2	6	P07900	P07900-2 [468-477]; P07900 [346-355]		1	1264.64	1.118	1.331	0.667	0.815	1.044	0.855	0.782	1.006	1.303	1.808	1.265	1.447	0.677	1.194	1.291	0.727	0.701	0.983076	0.87739	0.831124	0.913828	0.989753	0.971398	0.925339	0.998788	0.954697	0.800079	0.958252	0.807636	0.939823	0.898214	0.930019	0.966829
	FALSE	High	[R].TDTGEPMGR.[G]		FALSE	human	0.00769333	0.00191258	1	2	3	P07900	P07900-2 [296-304]; P07900 [174-182]		0	963.42	0.741	0.63	1.505	3.458	1.443	0.967	0.864	1.572	2.695	1.916	1.594	1.297	1.085	1.341	0.954	0.93	1.085	0.930635	0.731482	0.812933	0.0624167	0.847208	0.99509	0.994772	0.864824	0.341183	0.755422	0.881272	0.904222	0.955797	0.81498	0.996479	0.992874
	FALSE	High	[K].TKFENLCK.[I]	1xCarbamidomethyl [C7]	FALSE	human	0.0385861	0.00553528	1	3	1	P07900	Q58FG0 [251-258]; P07900-2 [688-695]; P07900 [566-573]		1	1039.52
	FALSE	High	[K].TLVSVTK.[E]		FALSE	human	0.036505	0.00508693	1	3	12	P07900	P07900-2 [662-668]; P07900 [540-546]; Q58FG1 [248-254]		0	747.461	0.501	0.439	0.685	0.454	0.706	0.683	0.354	0.481	1.527	0.673	0.935	0.772	0.377	0.395	0.492	0.282	0.149	0.04404	0.0280801	0.854347	0.170702	0.568917	0.870449	0.163396	0.600099	0.880092	0.87433	0.994116	0.959533	0.341804	0.346692	0.770778	0.331123
	FALSE	High	[R].VFIMDNCEELIPEYLNFIR.[G]	1xCarbamidomethyl [C7]	FALSE	human	5.46654e-06	0.00110757	1	2	11	P07900	P07900-2 [490-508]; P07900 [368-386]		0	2415.17	1.259	1.398	0.113	0.558	0.65	0.668	1.113	0.375	0.895	0.131	1.409	0.566	0.566	0.693	0.809	0.608	0.162	0.944003	0.738188	3.57436e-05	0.55678	0.612823	0.859992	0.978348	0.361486	0.971937	0.000838524	0.941819	0.773634	0.795735	0.902289	0.980299	0.910425
	FALSE	High	[K].VILHLKEDQTEYLEER.[RW]		FALSE	human	0.000479329	0.00110757	3	5	2	P07900; P08238; Q58FF6	P07900-2 [308-323]; P07900 [186-201]; P08238 [181-196]; Q58FF6 [156-171]; Q58FF7 [160-175]		1	2015.04	0.734	0.852	1.701	0.76	0.85	0.768	1.224	0.417	1.116	1.727	0.67	0.654	1.105	0.829	0.87	0.58	0.764	0.595378	0.921388	0.557369	0.867552	0.862916	0.9382	0.964827	0.448275	0.985704	0.847642	0.9127	0.90507	0.938221	0.99303	0.994162	0.887734
	FALSE	High	[R].YESLTDPSK.[L]		FALSE	human	0.0119629	0.00196941	4	6	3	P07900; P08238; Q58FF8; Q58FF6	P07900-2 [183-191]; P07900 [61-69]; P08238 [56-64]; Q58FF8 [56-64]; Q58FF6 [32-40]; Q58FF7 [56-64]		0	1039.49	100	100	100	100	100	100	100	100		100	100	100	100	100	100	100	100	1.96457e-16	2.2e-16	1.19003e-16	1.26496e-16	1.29254e-16	9.69041e-17	9.73204e-17	9.76177e-17		1.56441e-16	1.78814e-16	1.09406e-16	1.07647e-16	1.16154e-16	8.66667e-17	9.22513e-17
	FALSE	High	[R].YESLTDPSKLDSGK.[E]		FALSE	human	5.00764e-06	0.00110757	3	5	4	P07900; P08238; Q58FF8	P07900-2 [183-196]; P07900 [61-74]; P08238 [56-69]; Q58FF8 [56-69]; Q58FF7 [56-69]		1	1539.75	0.45	1.507	1.175	0.314	0.945	1.542	0.926	0.326	1.433	0.284	1.484	0.821	0.209	0.57	1.085	1.485	0.681	0.0215997	0.661157	0.929786	0.0340974	0.957965	0.855787	0.988628	0.242916	0.911495	0.0393944	0.913328	0.97623	0.0118991	0.769182	0.980069	0.860857
	FALSE	High	[K].YIDQEELNK.[T]		FALSE	human	0.0588276	0.00847519	3	5	1	P07900; P08238; Q58FF8	P07900-2 [406-414]; P07900 [284-292]; P08238 [276-284]; Q58FF8 [198-206]; Q14568 [283-291]		0	1151.56	0.987	1.19	1.318	1.101	1.08	0.97	0.907	0.963	1.459	1.49	1.413	0.868	0.708	0.707	0.75	0.699	0.689	0.986889	0.975088	0.857643	0.985871	0.999918	0.992161	0.979068	0.99384	0.896596	0.921384	0.925212	0.998826	0.953583	0.951377	0.967475	0.95346
	FALSE	High	[R].YYTSASGDEMVSLKDYCTR.[M]	1xCarbamidomethyl [C17]	FALSE	human	0.000159349	0.00110757	1	2	3	P07900	P07900-2 [587-605]; P07900 [465-483]		1	2245.97	0.589	1.648	1.351	1.41	1.605	0.757	1.034	1.034	1.021	2.51	1.536	0.897	1.018	1.083	0.97	0.8	0.913	0.144941	0.485068	0.835126	0.822653	0.613933	0.934784	0.999974	0.992561	0.999461	0.479984	0.886235	0.999837	0.969005	0.951377	0.996479	0.985888
High	Master Protein	P05787 P05787	SWISS-PROT:P05787 Tax_Id=9606 Gene_Symbol=KRT8 Keratin, type II cytoskeletal 8 Keratin, type II cytoskeletal 8 [OS=Homo sapiens]	>P05787 SWISS-PROT:P05787 Tax_Id=9606 Gene_Symbol=KRT8 Keratin, type II cytoskeletal 8 >ProteinCenter:SwissProt|P05787 Keratin, type II cytoskeletal 8 [OS=Homo sapiens]	0	TRUE	human	92.454	61	27	121	12	483	53.7	5.59	149.11	27	29.2	32.3	35.4	46.2	46.3	48.3	146.6	154.6	138.1	16.8	17.7	14.9		0.1	0.2	352.4	322.8	398.2	29.2	32.3	35.4	46.2	46.3	48.3	146.6	154.6	138.1	16.8	17.7	14.9		0.1
	Checked	Confidence	Annotated Sequence	Modifications	Contaminant	Marked as	Qvality PEP	Qvality q-value	# Protein Groups	# Proteins	# PSMs	Master Protein Accessions	Positions in Proteins	Modifications in Proteins	# Missed Cleavages	Theo. MH+ [Da]	Abundance Ratio: (F2) / (F1)	Abundance Ratio: (F3) / (F1)	Abundance Ratio: (F4) / (F1)	Abundance Ratio: (F5) / (F1)	Abundance Ratio: (F6) / (F1)	Abundance Ratio: (F7) / (F1)	Abundance Ratio: (F8) / (F1)	Abundance Ratio: (F9) / (F1)	Abundance Ratio: (F10) / (F1)	Abundance Ratio: (F11) / (F1)	Abundance Ratio: (F12) / (F1)	Abundance Ratio: (F13) / (F1)	Abundance Ratio: (F14) / (F1)	Abundance Ratio: (F15) / (F1)	Abundance Ratio: (F16) / (F1)	Abundance Ratio: (F17) / (F1)	Abundance Ratio: (F19) / (F1)	Abundance Ratio Adj. P-Value: (F2) / (F1)	Abundance Ratio Adj. P-Value: (F3) / (F1)	Abundance Ratio Adj. P-Value: (F4) / (F1)	Abundance Ratio Adj. P-Value: (F5) / (F1)	Abundance Ratio Adj. P-Value: (F6) / (F1)	Abundance Ratio Adj. P-Value: (F7) / (F1)	Abundance Ratio Adj. P-Value: (F8) / (F1)	Abundance Ratio Adj. P-Value: (F9) / (F1)	Abundance Ratio Adj. P-Value: (F10) / (F1)	Abundance Ratio Adj. P-Value: (F11) / (F1)	Abundance Ratio Adj. P-Value: (F12) / (F1)	Abundance Ratio Adj. P-Value: (F13) / (F1)	Abundance Ratio Adj. P-Value: (F14) / (F1)	Abundance Ratio Adj. P-Value: (F15) / (F1)	Abundance Ratio Adj. P-Value: (F16) / (F1)	Abundance Ratio Adj. P-Value: (F17) / (F1)
	FALSE	High	[R].AEAESMYQIK.[Y]		TRUE	human	0.00274941	0.00110757	2	4	1	H-INV:HIT000292931; P05787 P05787	P05787-2 [304-313]; Q9H552 [292-301]; H-INV:HIT000292931 [236-245]; P05787 P05787 [276-285]		0	1169.55	1.407	1.257	1.551	1.691	1.594	5.874	6.165	5.26	0.401	0.342	0.518	0.01	0.01	0.01	14.795	15.393	16.429	0.780261	0.934757	0.694359	0.6755	0.6603	0.0117654	0.00210286	0.0294595	0.285275	0.171663	0.509657	1.09406e-16	1.07647e-16	1.16154e-16	0.000148001	0.000169082
	FALSE	High	[K].AQYEDIANR.[S]		TRUE	human	0.00267529	0.00110757	3	7	9	O95678; Q5XQN5; P05787 P05787	O95678 [325-333]; O95678 [325-333]; P05787-2 [293-301]; Q8BGZ7 [326-334]; Q5XQN5 [345-353]; P05787 P05787 [265-273]; Q922U2 [338-346]		0	1079.51	0.967	1.22	1.768	1.56	1.798	4.312	4.916	4.806	0.517	0.58	0.376	0.01	0.01	0.01	10.653	16.774	14.159	0.983076	0.957073	0.499556	0.681581	0.409567	0.054962	0.0104638	0.0444208	0.627369	0.689333	0.0853693	1.09406e-16	1.07647e-16	1.16154e-16	0.0012216	9.49311e-05
	FALSE	High	[R].ASLEAAIADAEQR.[G]		TRUE	human	0.0259861	0.00362368	2	3	1	H-INV:HIT000292931; P05787 P05787	P05787-2 [357-369]; H-INV:HIT000292931 [289-301]; P05787 P05787 [329-341]		0	1344.68	1.029	1.106	0.906	1.145	1.491	3.901	3.628	4.363	0.273	0.325	0.241	0.01	0.01	0.01	15.047	13.46	11.884	0.999447	0.995595	0.998813	0.980514	0.791016	0.0855961	0.0382383	0.0683527	0.0469928	0.118733	0.0217795	1.09406e-16	1.07647e-16	1.16154e-16	0.00013221	0.000398285
	FALSE	High	[R].ASLEAAIADAEQRGELAIK.[D]		TRUE	human	2.4037e-09	0.00110757	2	3	3	H-INV:HIT000292931; P05787 P05787	P05787-2 [357-375]; H-INV:HIT000292931 [289-307]; P05787 P05787 [329-347]		1	1956.04															100	100																8.66667e-17	9.22513e-17
	FALSE	High	[K].DVDEAYMNKVELESR.[L]		TRUE	human	0.00488714	0.00110757	2	3	1	H-INV:HIT000292931; P05787 P05787	P05787-2 [227-241]; H-INV:HIT000292931 [159-173]; P05787 P05787 [199-213]		1	1797.83	0.492	0.971	2.168	1.132	2.466	5.57	6.69	2.273	0.837	0.507	0.641	0.01	0.01	0.01	33.432	26.362	33.844	0.514556	0.997358	0.352943	0.995018	0.141182	0.0158314	0.0105703	0.57421	0.939176	0.70301	0.894703	1.09406e-16	1.07647e-16	1.16154e-16	2.62391e-07	3.43698e-06
	FALSE	High	[R].GGLGGGYGGASGMGGITAVTVNQSLLSPLVLEVDPNIQAVR.[T]		TRUE	human	2.21682e-09	0.00110757	1	2	8	P05787 P05787	P05787-2 [76-116]; P05787 P05787 [48-88]		0	3925.05	1.661	2.743	0.182	0.559	0.821	15.368	23.653	13.479	0.01	0.288	0.788	0.01	0.01	0.01	67.555	53.408	6.586	0.614713	0.0997899	0.103824	0.670581	0.955515	1.08001e-05	1.4146e-06	0.000113606	1.5977e-16	0.348019	0.974981	1.09406e-16	1.07647e-16	1.16154e-16	3.18457e-10	7.70468e-09
	FALSE	High	[K].KDVDEAYMNKVELESR.[L]		TRUE	human	0.00258546	0.00110757	2	3	1	H-INV:HIT000292931; P05787 P05787	P05787-2 [226-241]; H-INV:HIT000292931 [158-173]; P05787 P05787 [198-213]		2	1925.93																100																	9.22513e-17
	FALSE	High	[R].KLLEGEESR.[LI]		TRUE	human	0.000672493	0.00110757	3	10	16	Q3KNV1 P08729; P08670; P05787 P05787	Q3KNV1 P08729 [394-402]; P17661 [407-415]; P08670 [402-410]; P41219 [398-406]; P05787-2 [421-429]; Q9H552 [409-417]; P41219-2 [398-406]; P08729 [394-402]; Q9DCV7 [388-396]; P05787 P05787 [393-401]		1	1060.56	0.374	0.345	0.789	0.908	0.881	2.209	0.961	1.999	0.443	0.458	0.346	3.292	1.451	1.466	2.1	1.214	1.106	0.0239558	0.0111832	0.934049	0.949625	0.929576	0.523115	0.998659	0.624611	0.242838	0.456198	0.0857241	0.0819407	0.815778	0.799942	0.623765	0.941776
	FALSE	High	[R].LESGMQNMSIHTK.[T]		TRUE	human	0.0613108	0.00890712	1	3	1	P05787 P05787	REFSEQ:XP_092267 [132-144]; P05787-2 [430-442]; P05787 P05787 [402-414]		0	1475.7	1.016	1.85	2.425	1.144	1.483	7.371	4.013	3.474	0.944	0.422	0.79	0.01	0.01	0.01	27.276	27.397	11.7	0.999447	0.446814	0.298636	0.994131	0.826902	0.00296445	0.095189	0.160705	0.971937	0.494174	0.950403	1.09406e-16	1.07647e-16	1.16154e-16	1.48198e-06	2.54335e-06
	FALSE	High	[KR].LLEGEESR.[LI]		TRUE	human	0.00140955	0.00110757	3	12	2	Q3KNV1 P08729; P08670; P05787 P05787	Q3KNV1 P08729 [395-402]; P17661 [408-415]; P08670 [403-410]; sp Q9NSB2 [468-475]; P41219 [399-406]; P05787-2 [422-429]; Q6ISB0 Q9NSB2 [468-475]; Q9H552 [410-417]; P41219-2 [399-406]; P08729 [395-402]; Q9DCV7 [389-396]; P05787 P05787 [394-401]		0	932.468
	FALSE	High	[R].LQAEIEGLKGQR.[A]		TRUE	human	0.00294389	0.00110757	1	2	3	P05787 P05787	P05787-2 [345-356]; P05787 P05787 [317-328]		1	1341.75	0.237	1.798	2.425	2.723	2.683	7.539	6.118	6.295	1.149	0.976	0.685	0.01	0.025	0.027	5.972	3.923	10.186	5.64044e-06	0.24881	0.16617	0.135116	0.0350263	0.00256224	0.00222366	0.011661	0.985195	0.977234	0.822496	1.09406e-16	1.19691e-11	2.12564e-13	0.0253086	0.149121
	FALSE	High	[R].ISSSSFSR.[V]		TRUE	human	0.02391	0.0033746	1	2	3	P05787 P05787	P05787-2 [61-68]; P05787 P05787 [33-40]		0	870.432
	FALSE	High	[K].LVSESSDVLPK.[-]		TRUE	human	0.0689157	0.00910029	1	2	1	P05787 P05787	P05787-2 [501-511]; P05787 P05787 [473-483]		0	1173.64	1.296	1.163	1.48	1.357	1.55	3.359	5.114	3.844	0.486	0.671	0.512	0.01	0.01	0.01	9.083	6.649	14.476	0.808212	0.975694	0.740051	0.877391	0.677386	0.152404	0.00810883	0.112634	0.553034	0.872515	0.698623	1.09406e-16	1.07647e-16	1.16154e-16	0.00307661	0.0190352
	FALSE	High	[KR].NKYEDEINK.[HR]		TRUE	human	0.00346914	0.00110757	7	19	1	Q5XKE5; P04264; P02538 P02538; Q5XQN5; H-INV:HIT000292931; P05787 P05787; P13647 P13647	Q5XKE5 [232-240]; H-INV:HIT000016045 [10-18]; P04264 [268-276]; P04259 [251-259]; P02538 P02538 [251-259]; Q5XKE5 [232-240]; P05787-2 [205-213]; Q8VED5 [228-236]; Q5XQN5 [257-265]; P48668 P48668 [251-259]; Q9H552 [193-201]; Q6IFZ6 [255-263]; P04264 [268-276]; H-INV:HIT000292931 [137-145]; sp [267-275]; P04259 [251-259]; P05787 P05787 [177-185]; Q922U2 [250-258]; P13647 P13647 [256-264]		1	1152.55	0.565	0.313	0.14	0.228	0.01	0.954	0.304	0.837	0.426	0.01	0.283	0.293	0.171	0.01	1.574	0.96	1.332	0.728467	0.0588181	0.0111163	0.04573	1.29254e-16	0.999866	0.343652	0.981091	0.440811	1.56441e-16	0.262132	0.247652	0.03937	1.16154e-16	0.844765	0.991186
	FALSE	High	[KR].NKYEDEINKR.[T]		TRUE	human	0.000645699	0.00110757	5	15	19	P04264; P02538 P02538; Q5XQN5; P05787 P05787; P13647 P13647	H-INV:HIT000016045 [10-19]; P04264 [268-277]; P04259 [251-260]; P02538 P02538 [251-260]; P05787-2 [205-214]; Q8VED5 [228-237]; Q5XQN5 [257-266]; P48668 P48668 [251-260]; Q6IFZ6 [255-264]; P04264 [268-277]; sp [267-276]; P04259 [251-260]; P05787 P05787 [177-186]; Q922U2 [250-259]; P13647 P13647 [256-265]		2	1308.65	0.637	0.394	0.071	0.142	0.076	0.357	0.159	0.313	0.215	0.174	0.313	0.246	0.056	0.231	0.565	0.353	0.522	0.2969	0.00866033	3.1317e-09	9.87823e-07	1.29254e-16	0.258881	0.00129291	0.217022	0.0192121	0.00890767	0.19369	0.0505655	6.29592e-08	0.0270509	0.856634	0.528645
	FALSE	High	[R].QLETLGQEK.[L]		TRUE	human	0.00328432	0.00110757	2	4	5	H-INV:HIT000292931; P05787 P05787	P05787-2 [178-186]; Q9H552 [166-174]; H-INV:HIT000292931 [110-118]; P05787 P05787 [150-158]		0	1045.55	0.752	0.729	1.62	1.111	1.655	5.028	4.038	4.128	0.54	0.258	0.31	0.01	0.01	0.01	12.712	10.607	9.217	0.754652	0.619587	0.605226	0.985871	0.571941	0.0267719	0.0345245	0.0857205	0.636397	0.0413796	0.0576137	1.09406e-16	1.07647e-16	1.16154e-16	0.000403785	0.00168138
	FALSE	High	[R].QLYEEEIR.[E]		TRUE	human	0.00901454	0.00196941	1	3	2	P05787 P05787	P05787-2 [254-261]; Q9H552 [242-249]; P05787 P05787 [226-233]		0	1079.54	1.533	0.934	1.13	1.227	1.222	4.661	4.21	3.523	0.295	0.257	0.36	0.01	0.01	0.01	12.055	13.393	8.418	0.679344	0.976079	0.930808	0.959369	0.944993	0.0387712	0.0173398	0.154457	0.0679064	0.0393944	0.163755	1.09406e-16	1.07647e-16	1.16154e-16	0.000564487	0.000410235
	FALSE	High	[R].QLYEEEIRELQSQISDTSVVLSMDNSR.[S]		TRUE	human	0.00748432	0.00191258	1	2	3	P05787 P05787	P05787-2 [254-280]; P05787 P05787 [226-252]		1	3169.53	0.602	0.231	1.121	1.323	0.883	4.88	12.873	5.368	0.01	0.265	0.261	0.01	0.01	0.01	42.163	19.233	2.075	0.892448	0.0169661	0.950199	0.978728	0.974816	0.0638605	4.50012e-05	0.0708281	1.5977e-16	0.305142	0.262602	1.09406e-16	1.07647e-16	1.16154e-16	3.25989e-08	4.61199e-05
	FALSE	High	[R].RQLETLGQEK.[L]		TRUE	human	0.00127285	0.00110757	2	4	2	H-INV:HIT000292931; P05787 P05787	P05787-2 [177-186]; Q9H552 [165-174]; H-INV:HIT000292931 [109-118]; P05787 P05787 [149-158]		1	1201.65	0.747	0.777	1.174	1.076	1.18	5.025	3.228	5.33	0.776	0.398	0.494	0.01	0.01	0.01	12.613	9.395	14.656	0.983076	0.975694	0.933131	0.999898	0.9701	0.0505352	0.30435	0.0638128	0.935604	0.598971	0.812798	1.09406e-16	1.07647e-16	1.16154e-16	0.000424236	0.0036683
	FALSE	High	[R].SLDMDSIIAEVK.[A]		TRUE	human	0.00818537	0.00191258	2	3	1	H-INV:HIT000292931; P05787 P05787	P05787-2 [281-292]; H-INV:HIT000292931 [213-224]; P05787 P05787 [253-264]		0	1320.67	1.233	1.107	1.215	1.591	1.516	5.547	5.837	4.815	0.435	0.497	0.403	0.01	0.01	0.01	14.404	13.171	11.257	0.944773	0.981884	0.929786	0.902611	0.862003	0.0216491	0.00870603	0.0845963	0.513201	0.762671	0.65478	1.09406e-16	1.07647e-16	1.16154e-16	0.000177519	0.000455624
	FALSE	High	[R].SNMDNMFESYINNLR.[R]		TRUE	human	0.0131782	0.00196941	2	3	1	H-INV:HIT000292931; P05787 P05787	P05787-2 [162-176]; H-INV:HIT000292931 [94-108]; P05787 P05787 [134-148]		0	1847.81	2.711	1.021	0.01	1.318	1.518	1.482	4.695	7.159	0.224	0.253	0.505	0.01	0.01	0.01	11.035	9.143	11.977	0.0348001	0.999948	1.19003e-16	0.937491	0.79573	0.876037	0.0808101	0.00562135	0.0572212	0.159322	0.739849	1.09406e-16	1.07647e-16	1.16154e-16	0.00098376	0.00386053
	FALSE	High	[R].SRAEAESMYQIK.[Y]		TRUE	human	0.00163723	0.00110757	1	2	8	P05787 P05787	P05787-2 [302-313]; P05787 P05787 [274-285]		1	1412.68	1.43	1.512	2.036	1.989	1.991	5.061	5.874	6.192	0.621	0.673	0.523	0.01	0.01	0.01	13.893	18.751	19.191	0.787797	0.623466	0.349625	0.490988	0.303977	0.025982	0.00301735	0.0126663	0.774518	0.85934	0.500469	1.09406e-16	1.07647e-16	1.16154e-16	0.000225164	4.37262e-05
	FALSE	High	[R].SYTSGPGSR.[I]		TRUE	human	0.00665795	0.00191258	1	2	1	P05787 P05787	P05787-2 [52-60]; P05787 P05787 [24-32]		0	911.422	0.01	0.01	1.911	18.857	0.01	7.361	2.124	0.01	0.01	2.028	0.01	0.01	0.01	0.01	23.384	3.864	46.174	1.96457e-16	2.2e-16	0.696009	1.79665e-05	1.29254e-16	0.0101082	0.710389	9.76177e-17	1.5977e-16	0.833354	1.78814e-16	1.09406e-16	1.07647e-16	1.16154e-16	1.03705e-05	0.190081
	FALSE	High	[K].TEISEMNR.[N]		TRUE	human	0.0215472	0.00312672	1	3	1	P05787 P05787	P05787-2 [333-340]; Q9H552 [321-328]; P05787 P05787 [305-312]		0	979.451	0.758	0.875	0.57	1.265	1.016	6.862	3.691	4.089	0.601	0.311	0.304	0.01	0.01	0.01	17.727	10.184	16.811	0.755506	0.937625	0.691168	0.951899	0.985932	0.00466673	0.138203	0.0891426	0.59299	0.140573	0.0942849	1.09406e-16	1.07647e-16	1.16154e-16	4.19039e-05	0.00211316
	FALSE	High	[R].TKTEISEMNR.[N]		TRUE	human	0.000133709	0.00110757	1	3	22	P05787 P05787	P05787-2 [331-340]; Q9H552 [319-328]; P05787 P05787 [303-312]		1	1208.59	0.673	0.74	1.473	1.545	1.609	6.129	4.923	6.218	0.534	0.509	0.451	0.01	0.01	0.023	14.099	15.375	11.783	0.606411	0.702319	0.740051	0.812282	0.652216	0.00928521	0.0103737	0.0124576	0.606143	0.555979	0.304242	1.09406e-16	1.07647e-16	4.75716e-14	0.000205073	0.000170022
	FALSE	High	[K].TTSGYAGGLSSAYGGLTSPGLSYSLGSSFGSGAGSSSFSR.[T]		TRUE	human	2.46289e-08	0.00110757	1	2	4	P05787 P05787	P05787-2 [443-482]; P05787 P05787 [415-454]		0	3725.72	100					100	100				100				100	100	100	1.96457e-16					9.69041e-17	9.73204e-17				1.78814e-16				8.66667e-17	9.22513e-17
	FALSE	High	[K].YEELQSLAGK.[H]		TRUE	human	0.06751	0.00890712	2	3	1	H-INV:HIT000292931; P05787 P05787	P05787-2 [314-323]; H-INV:HIT000292931 [246-255]; P05787 P05787 [286-295]		0	1137.58	1.302	1.71	1.132	1.226	2.034	4.465	8.427	4.639	0.241	0.01	0.01	0.01	0.01	0.01	17.38	13.946	13.622	0.799506	0.40831	0.939975	0.93077	0.223161	0.0474904	0.000158851	0.0521788	0.0376117	1.56441e-16	1.78814e-16	1.09406e-16	1.07647e-16	1.16154e-16	4.81039e-05	0.000318525
High	Master Protein	P13639	Elongation factor 2 [OS=Homo sapiens]	>ProteinCenter:SwissProt|P13639 Elongation factor 2 [OS=Homo sapiens]	0	FALSE	human	91.012	41	29	157	28	858	95.3	6.83	131.07	29	92.3	78.1	79	119.5	123.1	118.5	128.7	128.6	125.3	90.4	90.1	81.5	81.1	72.1	74.1	102	108.9	106.6	92.3	78.1	79	119.5	123.1	118.5	128.7	128.6	125.3	90.4	90.1	81.5	81.1	72.1
	Checked	Confidence	Annotated Sequence	Modifications	Contaminant	Marked as	Qvality PEP	Qvality q-value	# Protein Groups	# Proteins	# PSMs	Master Protein Accessions	Positions in Proteins	Modifications in Proteins	# Missed Cleavages	Theo. MH+ [Da]	Abundance Ratio: (F2) / (F1)	Abundance Ratio: (F3) / (F1)	Abundance Ratio: (F4) / (F1)	Abundance Ratio: (F5) / (F1)	Abundance Ratio: (F6) / (F1)	Abundance Ratio: (F7) / (F1)	Abundance Ratio: (F8) / (F1)	Abundance Ratio: (F9) / (F1)	Abundance Ratio: (F10) / (F1)	Abundance Ratio: (F11) / (F1)	Abundance Ratio: (F12) / (F1)	Abundance Ratio: (F13) / (F1)	Abundance Ratio: (F14) / (F1)	Abundance Ratio: (F15) / (F1)	Abundance Ratio: (F16) / (F1)	Abundance Ratio: (F17) / (F1)	Abundance Ratio: (F19) / (F1)	Abundance Ratio Adj. P-Value: (F2) / (F1)	Abundance Ratio Adj. P-Value: (F3) / (F1)	Abundance Ratio Adj. P-Value: (F4) / (F1)	Abundance Ratio Adj. P-Value: (F5) / (F1)	Abundance Ratio Adj. P-Value: (F6) / (F1)	Abundance Ratio Adj. P-Value: (F7) / (F1)	Abundance Ratio Adj. P-Value: (F8) / (F1)	Abundance Ratio Adj. P-Value: (F9) / (F1)	Abundance Ratio Adj. P-Value: (F10) / (F1)	Abundance Ratio Adj. P-Value: (F11) / (F1)	Abundance Ratio Adj. P-Value: (F12) / (F1)	Abundance Ratio Adj. P-Value: (F13) / (F1)	Abundance Ratio Adj. P-Value: (F14) / (F1)	Abundance Ratio Adj. P-Value: (F15) / (F1)	Abundance Ratio Adj. P-Value: (F16) / (F1)	Abundance Ratio Adj. P-Value: (F17) / (F1)
	FALSE	High	[K].AGIIASAR.[A]		FALSE	human	0.0422217	0.00598003	1	1	3	P13639	P13639 [43-50]		0	758.452	0.447	0.556	1.275	1.608	1.282	1.587	1.299	1.451	1.298	0.831	0.678	1.208	0.912	0.837	1.456	1.084	1.725	0.0239265	0.126732	0.882538	0.621965	0.919685	0.837349	0.93021	0.891634	0.955996	0.923792	0.814214	0.923061	0.991737	0.993538	0.881304	0.980355
	FALSE	High	[R].ALLELQLEPEELYQTFQR.[I]		FALSE	human	0.0300622	0.0043045	1	1	1	P13639	P13639 [163-180]		0	2220.15	1.63	2.145	0.201	0.859	0.955	0.824	1.822	1.303	0.48	0.46	0.71	0.436	0.647	1.017	0.463	1.321	0.625	0.574761	0.190382	0.0416898	0.939162	0.97571	0.971398	0.643201	0.95245	0.526351	0.598978	0.924571	0.658206	0.92479	0.986828	0.757535	0.916903
	FALSE	High	[K].ARPFPDGLAEDIDKGEVSAR.[Q]		FALSE	human	0.0324459	0.0043045	1	1	4	P13639	P13639 [606-625]		1	2143.08	0.863	1.168	1.87	0.964	0.931	3.055	1.359	1.204	1.38	0.639	0.819	0.589	0.729	0.976	1.04	1.21	2.387	0.944773	0.975694	0.455958	0.999898	0.9701	0.210345	0.930273	0.970509	0.923308	0.763229	0.939629	0.87068	0.958109	0.988177	0.984506	0.941776
	FALSE	High	[K].AYLPVNESFGFTADLR.[S]		FALSE	human	0.000611634	0.00110757	1	1	5	P13639	P13639 [786-801]		0	1799.9	1.162	1.189	0.867	1.154	1.116	1.298	0.741	1.731	0.44	0.81	0.898	0.801	0.758	1.133	1.317	0.72	1.27	0.983076	0.975088	0.980359	0.976603	0.982552	0.94432	0.973777	0.762084	0.372631	0.92428	0.963078	0.976102	0.974158	0.921504	0.919917	0.966829
	FALSE	High	[R].CELLYEGPPDDEAAMGIK.[S]	1xCarbamidomethyl [C1]	FALSE	human	0.02391	0.0033746	1	1	1	P13639	P13639 [369-386]		0	2007.9	0.992	0.677	0.894	1.647	1.109	1.166	0.901	1.624	0.92	1.476	0.857	0.562	0.65	0.775	1.3	0.659	0.837	0.987335	0.558797	0.992819	0.774138	0.985932	0.973828	0.999974	0.817118	0.971937	0.923792	0.949824	0.779782	0.899411	0.962201	0.928535	0.935365
	FALSE	High	[R].CLYASVLTAQPR.[L]	1xCarbamidomethyl [C1]	FALSE	human	0.037272	0.00530781	1	1	2	P13639	P13639 [728-739]		0	1378.71	1.443	0.913	1.098	1.296	1.248	0.012	1.675	0.997	0.975	0.945	0.877	0.657	0.649	0.86	0.909	1.109	0.911	0.553272	0.94668	0.951485	0.917456	0.929835	2.12263e-14	0.748945	0.999622	0.986649	0.968722	0.967525	0.916945	0.903226	0.996967	0.997802	0.973925
	FALSE	High	[K].EDLYLKPIQR.[T]		FALSE	human	0.0258064	0.00362368	1	1	5	P13639	P13639 [440-449]		0	1274.71	0.921	0.782	0.865	1.04	1.258	1.207	1.892	1.152	0.432	1.023	0.907	0.346	0.29	0.805	1.301	1.017	0.957	0.983076	0.798369	0.968264	0.999898	0.930928	0.969168	0.612169	0.982303	0.427969	0.993943	0.989838	0.250969	0.12467	0.988177	0.928378	0.985888
	FALSE	High	[K].EGALCEENMR.[G]	1xCarbamidomethyl [C5]	FALSE	human	1.14023e-05	0.00110757	1	1	23	P13639	P13639 [689-698]		0	1208.5	0.817	1.043	1.883	1.406	1.742	1.424	1.566	1.216	1.141	1.186	0.904	0.964	0.973	0.639	1.081	1.578	1.235	0.827125	0.999948	0.417617	0.837365	0.46636	0.91616	0.808466	0.965522	0.982902	0.977338	0.989838	0.992957	0.981832	0.895818	0.980069	0.846123
	FALSE	High	[R].ETVSEESNVLCLSK.[S]	1xCarbamidomethyl [C11]	FALSE	human	0.00379211	0.00110757	1	1	2	P13639	P13639 [581-594]		0	1594.76	1.017	0.994	1.383	1.655	1.647	1.41	1.552	1.109	0.805	1.141	1.037	0.914	1.105	1.088	1.351	1.393	1.296	0.99982	0.995595	0.822042	0.600086	0.564966	0.918284	0.818126	0.985429	0.961851	0.989908	0.996724	0.999837	0.938221	0.951377	0.913795	0.894941
	FALSE	High	[K].FSVSPVVR.[V]		FALSE	human	0.00638878	0.00191258	1	1	11	P13639	P13639 [499-506]		0	890.509	0.867	0.968	1.259	1.224	1.311	1.396	1.578	1.337	1.037	1.045	0.993	0.896	0.783	1.019	0.884	1.406	1.269	0.928544	0.995074	0.885789	0.933687	0.901018	0.923269	0.797729	0.937182	0.995295	0.997566	0.999993	0.999837	0.985388	0.973487	0.996479	0.892601
	FALSE	High	[K].GEGQLGPAER.[A]		FALSE	human	0.00165968	0.00110757	1	1	7	P13639	P13639 [240-249]		0	1013.5	0.589	0.536	1.277	1.619	1.296	1.55	1.306	1.917	1.261	0.99	0.805	1.221	1.037	0.921	1.425	1.32	1.4	0.131759	0.0971087	0.882538	0.629166	0.912899	0.854371	0.932656	0.666695	0.968756	0.989908	0.952512	0.910603	0.958109	0.993538	0.889133	0.916167
	FALSE	High	[R].GGGQIIPTAR.[R]		FALSE	human	0.00698647	0.00191258	2	4	7	P13639; Q15029	Q15029-2 [769-778]; Q15029-3 [794-803]; P13639 [717-726]; Q15029 [804-813]		0	969.548	0.728	0.948	1.367	1.576	1.136	1.365	1.174	1.176	1.413	0.996	0.962	1.297	0.63	0.794	1.467	1.243	1.803	0.578192	0.977363	0.827927	0.668866	0.982552	0.930995	0.977457	0.974044	0.920986	0.991017	0.997448	0.886656	0.900004	0.988177	0.877104	0.936422
	FALSE	High	[R].GHVFEESQVAGTPMFVVK.[A]		FALSE	human	0.0186277	0.00253811	1	1	3	P13639	P13639 [768-785]		0	1961.98	1.019	0.843	1.498	1.827	1.335	1.599	2.021	2.726	1.092	1.27	1.072	0.718	0.974	0.648	1.086	0.976	1.296	0.99982	0.903364	0.726034	0.459455	0.89117	0.834622	0.523742	0.33534	0.985704	0.968722	0.991998	0.937941	0.981832	0.899912	0.980069	0.992443
	FALSE	High	[K].KEDLYLKPIQR.[T]		FALSE	human	0.00296409	0.00110757	1	1	6	P13639	P13639 [439-449]		1	1402.81	0.789	0.622	1.484	1.271	0.982	1.187	0.967	1.036	1.018	0.747	1.001	0.951	0.62	0.685	1.208	1.254	0.89	0.70215	0.272336	0.739109	0.914407	0.968445	0.971398	0.998012	0.992561	0.999782	0.897174	0.997448	0.998826	0.898069	0.936871	0.9503	0.933385
	FALSE	High	[K].KSDPVVSYR.[E]		FALSE	human	0.0478216	0.00710667	1	1	3	P13639	P13639 [572-580]		1	1050.56	0.371	0.304	1.415	1.452	0.992	1.452	1.232	2.317	1.249	0.934	0.833	1.432	0.971	0.849	1.099	1.06	1.621	0.296308	0.0791097	0.851976	0.915207	0.999086	0.903716	0.959252	0.575374	0.985195	0.988317	0.984443	0.901488	0.991315	0.995426	0.980069	0.981595
	FALSE	High	[K].LDSEDKDKEGKPLLK.[A]		FALSE	human	0.0322216	0.0043045	1	1	3	P13639	P13639 [323-337]		2	1714.92	0.553	0.507	0.779	1.009	0.63	1.148	0.783	0.984	0.544	0.592	0.572	0.808	0.445	0.47	0.934	0.678	0.652	0.108825	0.0994241	0.929786	0.999898	0.368828	0.977282	0.925339	0.998788	0.685542	0.768364	0.814214	0.973483	0.529173	0.563896	0.998184	0.941776
	FALSE	High	[R].IKPVLMMNK.[M]		FALSE	human	0.0519563	0.00749355	1	1	1	P13639	P13639 [151-159]		0	1073.62	0.508	1.158	1.521	0.555	1.523	1.593	1.62	0.708	0.843	1.316	1	0.684	0.434	0.904	0.963	1.365	1.045	0.180275	0.980423	0.70215	0.567069	0.717857	0.835685	0.786637	0.916316	0.967936	0.968722	0.998748	0.927076	0.471924	0.996967	0.996479	0.904336
	FALSE	High	[R].LMEPIYLVEIQCPEQVVGGIYGVLNR.[K]	1xCarbamidomethyl [C12]	FALSE	human	1.42621e-08	0.00110757	1	1	4	P13639	P13639 [740-765]		0	2989.55	1.244	2.261	0.339	0.919	0.684	5.397	4.479	1.689	1.016	0.312	1.566	1.712	0.011	1.851	2.526	0.01	0.423	0.948196	0.0956882	0.361357	0.980385	0.870426	0.0188	0.0769934	0.821665	0.985229	0.305142	0.890628	0.684937	5.14544e-12	0.454223	0.443866	9.22513e-17
	FALSE	High	[R].IMGPNYTPGKK.[E]		FALSE	human	0.000632707	0.00110757	1	1	1	P13639	P13639 [429-439]		1	1205.63	0.764	0.88	0.405	0.376	0.347	1.938	0.451	1.118	1.546	0.412	0.606	1.16	0.385	0.492	1.626	0.376	0.906	0.947397	0.975694	0.479346	0.23191	0.204273	0.673101	0.694959	0.985429	0.908259	0.499543	0.873776	0.93503	0.465702	0.65403	0.829232	0.671746
	FALSE	High	[R].IMGPNYTPGKKEDLYLKPIQR.[T]		FALSE	human	0.0419304	0.00571581	1	1	1	P13639	P13639 [429-449]		2	2461.33	0.01	2.221	3.865	2.381	3.141	2.507	0.01	1.548	2.984	2.189	1.768	2.547	2.313	2.058	1.981	4.216	3.668	1.96457e-16	0.112739	0.0117541	0.346058	0.0522275	0.381082	9.73204e-17	0.856373	0.214809	0.707645	0.813506	0.2929	0.293027	0.435564	0.667623	0.118804
	FALSE	High	[R].NMSVIAHVDHGK.[S]		FALSE	human	4.59945e-07	0.00110757	1	1	21	P13639	P13639 [21-32]		0	1307.65	0.755	0.66	1.003	1.188	0.818	1.354	1.017	1.297	1.055	0.719	0.698	0.932	0.688	0.66	1.056	0.871	1.088	0.661266	0.479771	0.981349	0.945352	0.815863	0.934746	0.999974	0.947335	0.99242	0.906868	0.925212	0.998826	0.942317	0.913002	0.981445	0.992874
	FALSE	High	[K].SDPVVSYR.[E]		FALSE	human	0.0117175	0.00196941	1	1	5	P13639	P13639 [573-580]		0	922.463	0.761	0.866	1.681	1.497	1.543	1.637	1.466	1.571	1.028	1.077	1.049	1.036	0.863	0.718	1.094	1.284	1.245	0.679344	0.934757	0.572172	0.749977	0.684022	0.818381	0.874065	0.841719	0.99792	0.993943	0.994116	0.963547	0.999915	0.958953	0.980069	0.919769
	FALSE	High	[K].STLTDSLVCK.[A]	1xCarbamidomethyl [C9]	FALSE	human	0.0125557	0.00196941	1	1	1	P13639	P13639 [33-42]		0	1123.57	0.913	0.976	1.222	1.291	1.435	1.242	1.175	0.905	0.871	0.964	0.933	0.81	0.817	0.877	0.817	1.364	1.035	0.981738	0.995595	0.910085	0.91249	0.799241	0.962823	0.977457	0.985429	0.971937	0.989908	0.994116	0.975166	0.995194	0.999385	0.982063	0.904927
	FALSE	High	[K].TGTITTFEHAHNMR.[V]		FALSE	human	0.00568416	0.00191258	1	1	9	P13639	P13639 [482-495]		0	1615.76	0.888	0.849	1.49	1.662	1.613	1.322	1.616	1.529	1.322	1.052	0.767	0.906	0.918	0.669	1.21	1.218	1.174	0.949965	0.921388	0.731233	0.59813	0.606346	0.9382	0.776014	0.859678	0.949439	0.999911	0.955161	0.999837	0.993403	0.921986	0.9503	0.939571
	FALSE	High	[R].WLPAGDALLQMITIHLPSPVTAQK.[Y]		FALSE	human	7.11132e-06	0.00110757	1	1	12	P13639	P13639 [343-366]		0	2600.43	2.124	2.082	2.491	1.696	1.438	1.11	1.617	0.866	1.09	0.923	0.091	0.763	1.099	0.057	0.681	1.101	0.629	0.175224	0.0800884	0.164871	0.806689	0.866045	0.982679	0.862248	0.984686	0.99792	0.963381	4.67418e-05	0.927716	0.969932	7.48137e-09	0.93452	0.973925
	FALSE	High	[K].YEWDVAEAR.[K]		FALSE	human	0.0508907	0.00749355	1	1	2	P13639	P13639 [639-647]		0	1138.52	1.032	0.624	0.778	1.167	0.878	1.109	0.971	1.381	0.579	0.711	0.687	0.625	0.56	0.668	0.976	0.888	0.667	0.99982	0.275954	0.929786	0.955301	0.893869	0.982679	0.998327	0.921656	0.753419	0.898603	0.882366	0.887879	0.807669	0.921504	0.996479	0.995092
	FALSE	High	[R].YFDPANGK.[F]		FALSE	human	0.0449354	0.00710667	1	1	2	P13639	P13639 [265-272]		0	911.426	0.872	0.897	2.125	1.683	1.775	1.857	1.777	1.763	1.072	1.322	1.186	1.222	1.009	0.826	1.212	1.383	1.265	0.905874	0.934757	0.269134	0.578401	0.433072	0.713753	0.679678	0.740836	0.987107	0.957002	0.980636	0.910603	0.97171	0.992226	0.950026	0.895566
	FALSE	High	[R].YFDPANGK.[F]	1xDeamidated [N6]	FALSE	human	0.055287	0.00759332	1	1	2	P13639	P13639 [265-272]		0	912.41	0.688	0.815	2.837	1.573	1.156	1.602	1.208	1.346	2.962	1.027	1.024	1.527	0.618	0.728	1.39	1.158	1.814	0.644736	0.889149	0.088355	0.866086	0.979116	0.834073	0.977457	0.935636	0.226803	0.983645	0.989838	0.873615	0.854238	0.936824	0.899778	0.961607
	FALSE	High	[R].YLAEKYEWDVAEAR.[K]		FALSE	human	5.76131e-08	0.00110757	1	1	1	P13639	P13639 [634-647]		1	1742.84	0.214	2.033	2.115	1.016	3.534	4.814	2.249	1.074	1.182	1.697	1.146	0.957	0.931	1.439	1.343	1.677	2.444	0.0163095	0.216398	0.39254	0.999898	0.0205811	0.0329036	0.423211	0.98611	0.986649	0.85934	0.987298	0.998826	0.992782	0.777254	0.915488	0.820973
	FALSE	High	[R].YVEPIEDVPCGNIVGLVGVDQFLVK.[T]	1xCarbamidomethyl [C10]	FALSE	human	7.33574e-05	0.00110757	1	1	9	P13639	P13639 [457-481]		0	2759.43	0.851	1.287	0.557	0.768	1.63	1.195	2.431	2.505	1.147	1.439	1.362	1.122	1.464	1.439	1.68	1.537	1.418	0.944003	0.891196	0.694359	0.91249	0.672002	0.971398	0.446596	0.407761	0.985195	0.92428	0.943746	0.94936	0.78164	0.740382	0.80001	0.848955
High	Master Protein	P06733-1	alpha-enolase [OS=Homo sapiens]	>ProteinCenter:SwissProt|P06733-1 alpha-enolase [OS=Homo sapiens]	0	FALSE	human	90.525	61	19	127	19	434	47.1	7.39	89.95	19	97.4	108.2	123.5	86.9	97.5	99.3	80.6	92.6	90	115.5	121.1	125.4	106.9	101	93.8	86.1	89	85.2	97.4	108.2	123.5	86.9	97.5	99.3	80.6	92.6	90	115.5	121.1	125.4	106.9	101
	Checked	Confidence	Annotated Sequence	Modifications	Contaminant	Marked as	Qvality PEP	Qvality q-value	# Protein Groups	# Proteins	# PSMs	Master Protein Accessions	Positions in Proteins	Modifications in Proteins	# Missed Cleavages	Theo. MH+ [Da]	Abundance Ratio: (F2) / (F1)	Abundance Ratio: (F3) / (F1)	Abundance Ratio: (F4) / (F1)	Abundance Ratio: (F5) / (F1)	Abundance Ratio: (F6) / (F1)	Abundance Ratio: (F7) / (F1)	Abundance Ratio: (F8) / (F1)	Abundance Ratio: (F9) / (F1)	Abundance Ratio: (F10) / (F1)	Abundance Ratio: (F11) / (F1)	Abundance Ratio: (F12) / (F1)	Abundance Ratio: (F13) / (F1)	Abundance Ratio: (F14) / (F1)	Abundance Ratio: (F15) / (F1)	Abundance Ratio: (F16) / (F1)	Abundance Ratio: (F17) / (F1)	Abundance Ratio: (F19) / (F1)	Abundance Ratio Adj. P-Value: (F2) / (F1)	Abundance Ratio Adj. P-Value: (F3) / (F1)	Abundance Ratio Adj. P-Value: (F4) / (F1)	Abundance Ratio Adj. P-Value: (F5) / (F1)	Abundance Ratio Adj. P-Value: (F6) / (F1)	Abundance Ratio Adj. P-Value: (F7) / (F1)	Abundance Ratio Adj. P-Value: (F8) / (F1)	Abundance Ratio Adj. P-Value: (F9) / (F1)	Abundance Ratio Adj. P-Value: (F10) / (F1)	Abundance Ratio Adj. P-Value: (F11) / (F1)	Abundance Ratio Adj. P-Value: (F12) / (F1)	Abundance Ratio Adj. P-Value: (F13) / (F1)	Abundance Ratio Adj. P-Value: (F14) / (F1)	Abundance Ratio Adj. P-Value: (F15) / (F1)	Abundance Ratio Adj. P-Value: (F16) / (F1)	Abundance Ratio Adj. P-Value: (F17) / (F1)
	FALSE	High	[R].AAVPSGASTGIYEALELR.[D]		FALSE	human	0.000168188	0.00110757	1	6	5	P06733-1	P13929-1 [33-50]; P13929-3 [33-50]; P09104-2 [33-50]; P13929-2 [33-50]; P09104 [33-50]; P06733-1 [33-50]		0	1804.94	1.482	1.054	0.335	0.873	0.953	0.865	1.026	1.289	1.02	1.266	1.172	1.198	1.523	1.043	0.979	0.746	0.77	0.509259	0.999948	0.0772375	0.944166	0.954146	0.971398	0.999974	0.947903	0.999461	0.968722	0.975803	0.920182	0.648743	0.968027	0.996479	0.973925
	FALSE	High	[K].AGYTDKVVIGMDVAASEFFR.[S]		FALSE	human	0.0252747	0.00362368	1	2	2	P06733-1	P06733-2 [141-160]; P06733-1 [234-253]		1	2176.07	1.227	6.738	1.161	2.713	3.535	1.26	2.422	1.545	0.776	1.931	2.572	3.512	2.459	4.179	8.28	1.19	3.067	0.949854	1.60513e-08	0.934049	0.241118	0.0110545	0.950671	0.36963	0.890161	0.933316	0.77944	0.38115	0.0917317	0.244797	0.00526039	0.00513336	0.941776
	FALSE	High	[K].DATNVGDEGGFAPNILENK.[E]		FALSE	human	1.21979e-05	0.00110757	1	2	5	P06733-1	P06733-2 [110-128]; P06733-1 [203-221]		0	1960.92	1.399	0.74	0.508	0.857	0.644	0.621	0.696	1.027	0.676	0.884	0.94	0.573	0.622	0.646	0.738	0.361	0.515	0.640065	0.690706	0.480535	0.937491	0.404642	0.81392	0.853518	0.99446	0.876838	0.968722	0.994116	0.824056	0.899411	0.899175	0.961261	0.547565
	FALSE	High	[K].DYPVVSIEDPFDQDDWGAWQK.[F]		FALSE	human	0.00190195	0.00110757	1	2	3	P06733-1	P06733-2 [193-213]; P06733-1 [286-306]		0	2510.11	2.043	1.364	0.225	0.597	0.67	0.75	1.217	1.621	0.907	0.357	1.688	1.169	1.133	1.088	1.096	1.019	0.61	0.065595	0.823717	0.0153532	0.668866	0.717973	0.930995	0.965928	0.818313	0.971937	0.223703	0.68487	0.937456	0.936072	0.950855	0.980069	0.985888
	FALSE	High	[K].FTASAGIQVVGDDLTVTNPK.[R]		FALSE	human	5.69921e-09	0.00110757	1	2	9	P06733-1	P06733-2 [214-233]; P06733-1 [307-326]		0	2033.05	1.535	1.072	0.796	0.972	0.991	0.641	0.957	1.314	0.856	2.132	1.245	0.621	0.826	1.164	1.113	0.488	1.094	0.430315	0.995822	0.934049	0.999898	0.9701	0.834751	0.997964	0.940527	0.971937	0.64421	0.963078	0.886656	0.995194	0.912997	0.974827	0.812682
	FALSE	High	[R].HIADLAGNSEVILPVPAFNVINGGSHAGNK.[L]		FALSE	human	5.69921e-09	0.00110757	1	2	4	P06733-1	P06733-2 [40-69]; P06733-1 [133-162]		0	3011.57	1.324	1.117	0.747	0.544	1.169	0.607	1.004	0.955	0.581	0.956	1.029	1.459	1.426	1.051	0.999	0.078	0.85	0.878473	0.995595	0.933131	0.591774	0.968098	0.803444	0.993766	0.992561	0.706892	0.972943	0.998748	0.82666	0.722505	0.963111	0.993605	0.00173112
	FALSE	High	[R].HIADLAGNSEVILPVPAFNVINGGSHAGNK.[L]	1xDeamidated [N]	FALSE	human	0.000876076	0.00110757	1	2	6	P06733-1	P06733-2 [40-69]; P06733-1 [133-162]		0	3012.55	1.517	1.226	0.458	1.029	1.016	0.749	0.967	1.301	0.777	1.31	1.211	0.536	0.355	1.137	0.886	0.576	0.669	0.455094	0.95012	0.35014	0.999898	0.979116	0.930995	0.998012	0.946951	0.946689	0.962579	0.969207	0.753544	0.284384	0.928143	0.996479	0.883866
	FALSE	High	[K].KLNVTEQEKIDK.[L]		FALSE	human	4.1071e-05	0.00110757	1	1	11	P06733-1	P06733-1 [81-92]		2	1444.8	0.512	0.89	0.687	0.833	0.632	0.232	0.595	0.75	1.208	0.906	0.834	1.051	0.8	0.569	0.8	0.627	0.705	0.0547715	0.951171	0.855155	0.924897	0.372889	0.0494318	0.694808	0.938038	0.971937	0.970101	0.974981	0.961617	0.991315	0.793441	0.980069	0.917563
	FALSE	High	[K].LAMQEFMILPVGAANFR.[E]		FALSE	human	3.00724e-07	0.00110757	1	2	24	P06733-1	P06733-2 [70-86]; P06733-1 [163-179]		0	1907.99	2.499	2.48	0.144	1.21	1.993	0.735	1.439	1.449	1.181	0.766	1.805	0.63	1.362	1.317	0.806	0.998	1.462	0.00490838	0.0282013	4.46171e-05	0.937491	0.250749	0.924468	0.889598	0.891634	0.971937	0.92428	0.777363	0.886656	0.788869	0.816497	0.980069	0.98937
	FALSE	High	[K].LAQANGWGVMVSHR.[S]		FALSE	human	5.70742e-07	0.00110757	1	2	4	P06733-1	P06733-2 [266-279]; P06733-1 [359-372]		0	1525.77	0.657	1.453	1.227	0.35	1.086	0.605	0.549	0.333	1.431	0.603	1.279	0.71	1.016	0.585	1.18	0.795	0.911	0.455584	0.72431	0.905349	0.108279	0.988591	0.802752	0.806377	0.258955	0.911495	0.657557	0.942549	0.940834	0.965731	0.80024	0.95864	0.985888
	FALSE	High	[K].LAQANGWGVMVSHR.[S]	1xDeamidated [Q/N]	FALSE	human	8.84782e-07	0.00110757	1	2	3	P06733-1	P06733-2 [266-279]; P06733-1 [359-372]		0	1526.75	0.669	1.458	0.363	0.303	0.824	0.721	0.741	0.309	1.506	0.922	1.109	0.625	0.545	0.722	0.641	0.829	0.909	0.534481	0.731482	0.186904	0.0673018	0.901018	0.91616	0.965461	0.207981	0.885732	0.963381	0.987836	0.897536	0.769327	0.962201	0.915258	0.990927
	FALSE	High	[K].IDKLMIEMDGTENK.[S]		FALSE	human	6.95041e-05	0.00110757	1	1	1	P06733-1	P06733-1 [90-103]		1	1636.79	0.521	2.231	0.826	0.357	0.862	0.773	0.911	0.374	0.768	1.02	0.949	0.552	0.68	0.961	0.683	0.939	0.913	0.247559	0.0674405	0.950199	0.114566	0.913899	0.944594	0.998409	0.425266	0.873885	0.989908	0.984443	0.792092	0.921478	0.995426	0.934866	0.992874
	FALSE	High	[R].IEEELGSK.[A]		FALSE	human	0.00600543	0.00191258	1	2	3	P06733-1	P06733-2 [320-327]; P06733-1 [413-420]		0	904.462	0.714	0.716	0.98	1.773	1.005	1.296	0.952	1.365	1.805	1.412	1.078	1.743	1.492	1.463	1.299	1.043	0.946	0.534481	0.633187	0.994527	0.501696	0.974816	0.944594	0.995659	0.929111	0.748117	0.929034	0.990402	0.593466	0.678325	0.708726	0.928535	0.985888
	FALSE	High	[R].IGAEVYHNLK.[N]		FALSE	human	7.86843e-06	0.00110757	1	2	7	P06733-1	P06733-2 [91-100]; P06733-1 [184-193]		0	1143.62	1.098	1.349	1.223	1.04	1.041	0.873	0.896	0.771	1.166	1.479	1.352	1.232	1.076	0.762	0.841	1.014	0.785	0.983076	0.848389	0.908566	0.999898	0.988591	0.973622	0.979068	0.94822	0.971937	0.923792	0.942549	0.908151	0.94274	0.982411	0.986662	0.985888
	FALSE	High	[K].SFIKDYPVVSIEDPFDQDDWGAWQK.[F]		FALSE	human	0.000615792	0.00110757	1	2	3	P06733-1	P06733-2 [189-213]; P06733-1 [282-306]		1	2985.39	0.609	1.29	0.737	1.326	1.663	0.823	1.365	2.482	1.437	0.23	1.451	1.811	1.772	1.502	1.553	1.165	0.959	0.310829	0.928184	0.916018	0.894388	0.561159	0.962823	0.909718	0.415282	0.910369	0.0143832	0.888287	0.573277	0.465702	0.639929	0.84747	0.95751
	FALSE	High	[R].SGETEDTFIADLVVGLCTGQIK.[T]	1xCarbamidomethyl [C17]	FALSE	human	1.19853e-06	0.00110757	1	7	14	P06733-1	P13929-1 [373-394]; P13929-3 [330-351]; P06733-2 [280-301]; P09104-2 [330-351]; P13929-2 [345-366]; P09104 [373-394]; P06733-1 [373-394]		0	2353.16	1.499	1.208	0.189	0.597	0.671	1.229	2.521	0.791	1.142	1.574	1.643	1.69	1.771	2.164	1.789	1.404	0.317	0.635519	0.975694	0.00368717	0.575606	0.668095	0.965153	0.383639	0.956144	0.986649	0.92428	0.882366	0.761248	0.595622	0.285035	0.755294	0.893109
	FALSE	High	[R].SGKYDLDFKSPDDPSR.[Y]		FALSE	human	4.50732e-07	0.00110757	1	2	8	P06733-1	P06733-2 [161-176]; P06733-1 [254-269]		2	1826.86	0.292	2.76	2.891	2.79	2.3	1.82	1.904	1.845	3.99	2.349	2.605	3.003	2.093	3.005	2.62	2.871	2.71	1.26679e-05	0.00882577	0.0532164	0.047509	0.0987059	0.737444	0.606365	0.698641	0.0566317	0.547237	0.357856	0.0878181	0.286945	0.0491655	0.400379	0.341658
	FALSE	High	[K].TIAPALVSK.[K]		FALSE	human	0.00488714	0.00110757	1	1	4	P06733-1	P06733-1 [72-80]		0	899.556	1.113	1.328	1.091	1.068	1.171	1.178	1.14	0.892	1.444	1.217	1.572	1.115	1.084	1.23	0.974	1.115	1.049	0.983076	0.879084	0.952961	0.999898	0.9701	0.971398	0.979068	0.985429	0.906998	0.970101	0.881272	0.940834	0.942317	0.880115	0.996479	0.972508
	FALSE	High	[K].TIAPALVSKK.[L]		FALSE	human	0.0070833	0.00191258	1	1	1	P06733-1	P06733-1 [72-81]		1	1027.65	0.01	0.647	1.752	0.741	1.134	1.469	0.646	1.283	2.567	1.336	0.949	1.397	0.952	1.051	1.535	0.78	7.517	1.96457e-16	0.891196	0.731233	0.895005	0.976472	0.907734	0.905171	0.970509	0.580844	0.967397	0.998748	0.929342	0.995194	0.984564	0.865545	0.985888
	FALSE	High	[K].VNQIGSVTESIQACK.[L]	1xCarbamidomethyl [C14]	FALSE	human	3.6175e-08	0.00110757	1	5	5	P06733-1	P13929-1 [344-358]; P13929-3 [301-315]; P06733-2 [251-265]; P13929-2 [316-330]; P06733-1 [344-358]		0	1633.82	0.988	1.284	0.573	0.72	0.83	0.613	0.819	0.56	0.673	1.139	1.081	0.695	0.662	0.757	0.299	0.81	0.778	0.986889	0.921388	0.646384	0.808102	0.844207	0.806119	0.946911	0.73702	0.875365	0.989908	0.989838	0.925941	0.926186	0.977187	0.318693	0.985888
	FALSE	High	[K].VVIGMDVAASEFFR.[S]		FALSE	human	0.00344548	0.00110757	1	2	9	P06733-1	P06733-2 [147-160]; P06733-1 [240-253]		0	1540.78	2.724	2.107	0.671	0.769	1.251	0.358	1.115	0.951	0.425	1.263	1.107	1.041	0.793	1.158	0.711	0.655	0.881	0.00135922	0.116377	0.84116	0.903534	0.930976	0.261415	0.990101	0.992242	0.36262	0.968722	0.991795	0.963547	0.992782	0.90915	0.949282	0.933114
High	Master Protein	P08238	Heat shock protein HSP 90-beta [OS=Homo sapiens]	>ProteinCenter:SwissProt|P08238 Heat shock protein HSP 90-beta [OS=Homo sapiens]	0	FALSE	human	88.154	41	26	108	10	724	83.2	5.03	65.23	26	116.4	111.2	114.6	109.5	125.7	120	101.7	109.8	133.1	68.3	102.6	84.7	88.8	86.5	88.8	77.1	79.1	82.1	116.4	111.2	114.6	109.5	125.7	120	101.7	109.8	133.1	68.3	102.6	84.7	88.8	86.5
	Checked	Confidence	Annotated Sequence	Modifications	Contaminant	Marked as	Qvality PEP	Qvality q-value	# Protein Groups	# Proteins	# PSMs	Master Protein Accessions	Positions in Proteins	Modifications in Proteins	# Missed Cleavages	Theo. MH+ [Da]	Abundance Ratio: (F2) / (F1)	Abundance Ratio: (F3) / (F1)	Abundance Ratio: (F4) / (F1)	Abundance Ratio: (F5) / (F1)	Abundance Ratio: (F6) / (F1)	Abundance Ratio: (F7) / (F1)	Abundance Ratio: (F8) / (F1)	Abundance Ratio: (F9) / (F1)	Abundance Ratio: (F10) / (F1)	Abundance Ratio: (F11) / (F1)	Abundance Ratio: (F12) / (F1)	Abundance Ratio: (F13) / (F1)	Abundance Ratio: (F14) / (F1)	Abundance Ratio: (F15) / (F1)	Abundance Ratio: (F16) / (F1)	Abundance Ratio: (F17) / (F1)	Abundance Ratio: (F19) / (F1)	Abundance Ratio Adj. P-Value: (F2) / (F1)	Abundance Ratio Adj. P-Value: (F3) / (F1)	Abundance Ratio Adj. P-Value: (F4) / (F1)	Abundance Ratio Adj. P-Value: (F5) / (F1)	Abundance Ratio Adj. P-Value: (F6) / (F1)	Abundance Ratio Adj. P-Value: (F7) / (F1)	Abundance Ratio Adj. P-Value: (F8) / (F1)	Abundance Ratio Adj. P-Value: (F9) / (F1)	Abundance Ratio Adj. P-Value: (F10) / (F1)	Abundance Ratio Adj. P-Value: (F11) / (F1)	Abundance Ratio Adj. P-Value: (F12) / (F1)	Abundance Ratio Adj. P-Value: (F13) / (F1)	Abundance Ratio Adj. P-Value: (F14) / (F1)	Abundance Ratio Adj. P-Value: (F15) / (F1)	Abundance Ratio Adj. P-Value: (F16) / (F1)	Abundance Ratio Adj. P-Value: (F17) / (F1)
	FALSE	High	[K].ADLINNLGTIAK.[SF]		FALSE	human	0.037272	0.00530781	3	5	1	P07900; P08238; Q58FF8	P07900-2 [223-234]; P07900 [101-112]; P08238 [96-107]; Q58FF8 [96-107]; Q14568 [101-112]		0	1242.71	1.051	0.688	0.835	0.832	0.773	0.659	0.683	1.01	1.188	1.215	1.004	0.479	0.657	0.687	0.433	0.346	0.522	0.989852	0.560603	0.952961	0.924897	0.73244	0.852572	0.838982	0.998008	0.971937	0.970101	0.998748	0.61816	0.924734	0.936871	0.661856	0.510729
	FALSE	High	[K].AKFENLCK.[LF]	1xCarbamidomethyl [C7]	FALSE	human	0.0422217	0.00598003	2	2	1	P08238; Q58FF8	P08238 [558-565]; Q58FF8 [331-338]		1	1009.51	0.447	0.467	0.787	0.81	0.691	1.061	0.606	0.926	1.657	0.88	0.766	1.31	0.93	0.585	0.724	0.509	0.819	0.041696	0.0674405	0.954208	0.926336	0.732683	0.992026	0.896873	0.98611	0.787168	0.963381	0.916818	0.89126	0.998904	0.769182	0.952429	0.833415
	FALSE	High	[R].DNSTMGYMMAK.[K]		FALSE	human	0.0508907	0.00749355	1	2	2	P08238	P08238 [613-623]; Q58FF7 [486-496]		0	1248.51	0.815	1.067	1.221	1.539	1.276	0.908	1.084	1.3	1.04	1.364	1.097	0.829	0.884	0.96	0.667	0.779	0.866	0.825337	0.995822	0.910085	0.704256	0.926474	0.98174	0.997964	0.946951	0.99417	0.943568	0.989838	0.98106	0.999047	0.988177	0.930019	0.985888
	FALSE	High	[K].EDQTEYLEER.[RW]		FALSE	human	0.000545118	0.00110757	3	5	7	P07900; P08238; Q58FF6	P07900-2 [314-323]; P07900 [192-201]; P08238 [187-196]; Q58FF6 [162-171]; Q58FF7 [166-175]		0	1311.57	1.875	0.757	0.63	0.563	0.683	0.75	0.671	0.702	0.675	0.542	0.872	0.4	0.352	0.478	0.482	0.478	0.373	0.118004	0.731482	0.768697	0.441166	0.511748	0.930995	0.819403	0.910374	0.875365	0.68621	0.984443	0.41271	0.277107	0.587748	0.754174	0.798846
	FALSE	High	[K].EGLELPEDEEEKK.[KI]		FALSE	human	0.0367589	0.00530781	3	6	1	P07900; P08238; Q58FF6	Q58FG0 [232-244]; P07900-2 [669-681]; P07900 [547-559]; P08238 [539-551]; Q58FF6 [447-459]; Q58FF7 [412-424]		1	1544.73	1.333	0.724	0.875	1.036	0.795	0.742	0.911	0.686	0.854	0.645	1.118	0.591	0.536	0.73	0.534	0.569	0.453	0.920264	0.713444	0.987691	0.999898	0.89117	0.927417	0.999974	0.892368	0.971522	0.81312	0.994116	0.873615	0.747053	0.958198	0.831718	0.878383
	FALSE	High	[K].EGLELPEDEEEKKK.[QM]		FALSE	human	0.0428104	0.00625254	2	5	1	P07900; P08238	Q58FG0 [232-245]; P07900-2 [669-682]; P07900 [547-560]; P08238 [539-552]; Q58FF7 [412-425]		2	1672.83	0.537	2.342	1.954	0.21	1.056	1.677	0.602	0.278	1.281	0.68	1.647	0.741	0.218	0.108	1.061	0.983	0.25	0.260835	0.0311538	0.4276	0.00332272	0.996311	0.803444	0.814084	0.181714	0.971937	0.85934	0.882366	0.920871	0.0213877	2.02813e-05	0.98085	0.991186
	FALSE	High	[K].EKYIDQEELNK.[T]		FALSE	human	0.0319989	0.0043045	3	5	2	P07900; P08238; Q58FF8	P07900-2 [404-414]; P07900 [282-292]; P08238 [274-284]; Q58FF8 [196-206]; Q14568 [281-291]		1	1408.7	0.548	1.646	0.946	0.524	1.257	0.897	0.481	0.522	1.405	1.242	0.694	0.524	0.381	0.267	0.517	0.957	0.598	0.408045	0.655979	0.98833	0.46334	0.953765	0.98174	0.68892	0.718987	0.954625	0.977338	0.880467	0.808533	0.353679	0.0568108	0.823675	0.992874
	FALSE	High	[R].ELISNASDALDKIR.[LY]		FALSE	human	3.42332e-05	0.00110757	2	2	3	P14625; P08238	P14625 [103-116]; P08238 [42-55]		1	1544.83	0.697	1.817	0.992	0.622	1.24	1.555	1.29	0.858	1.708	1.152	1.206	0.74	0.935	1.125	0.72	0.975	0.974	0.670217	0.235346	0.976586	0.721111	0.941206	0.852572	0.919042	0.980589	0.762566	0.989908	0.975803	0.941477	0.998904	0.936824	0.951359	0.992576
	FALSE	High	[K].EQVANSAFVER.[V]		FALSE	human	0.000744467	0.00110757	1	2	9	P08238	P08238 [492-502]; Q58FF7 [365-375]		0	1249.62	1.04	1.242	1	0.618	1.115	0.704	1.146	1.047	0.826	1.581	1.057	0.456	0.68	0.78	0.272	0.787	0.678	0.999447	0.941951	0.98241	0.578822	0.988591	0.903716	0.979068	0.991027	0.970486	0.890554	0.994116	0.569747	0.94125	0.986828	0.245253	0.985888
	FALSE	High	[K].EQVANSAFVER.[V]	1xDeamidated [N5]	FALSE	human	0.0158845	0.00231005	1	2	2	P08238	P08238 [492-502]; Q58FF7 [365-375]		0	1250.6	0.958	1.033	0.821	1.093	1.099	0.898	1.142	0.856	0.743	0.712	1.141	0.381	0.631	0.893	0.668	0.94	0.843	0.986731	0.999948	0.960713	0.999898	0.991046	0.986867	0.965185	0.984686	0.875365	0.910222	0.989838	0.51592	0.904056	0.997333	0.931823	0.992874
	FALSE	High	[K].HFSVEGQLEFR.[A]		FALSE	human	0.0613108	0.00890712	2	6	3	P07900; P08238	P07900-2 [450-460]; P07900 [328-338]; P08238 [320-330]; Q14568 [327-337]; Q58FF7 [262-272]; Q58FG1 [132-142]		0	1348.66	1.209	0.689	0.718	0.868	0.764	0.491	0.6	0.391	0.841	1.133	0.665	0.696	0.604	0.743	0.635	0.448	0.425	0.928544	0.561209	0.8847	0.939162	0.716269	0.591101	0.701645	0.396847	0.971937	0.989908	0.908471	0.925941	0.879365	0.970594	0.910795	0.747103
	FALSE	High	[K].HNDDEQYAWESSAGGSFTVR.[TA]		FALSE	human	0.00101718	0.00110757	2	4	8	P07900; P08238	P07900-2 [276-295]; P07900 [154-173]; P08238 [149-168]; Q14568 [154-173]		0	2255.96	1.648	0.508	0.912	1.025	0.968	0.614	1.078	0.884	0.978	1.759	1.139	0.731	0.788	0.865	0.568	0.671	0.497	0.30344	0.0573794	0.985253	0.999898	0.9701	0.806802	0.998012	0.985429	0.991738	0.828506	0.984443	0.940834	0.991315	0.996967	0.860578	0.939437
	FALSE	High	[K].KHLEINPDHPIVETLR.[Q]		FALSE	human	0.00495469	0.00110757	1	1	2	P08238	P08238 [624-639]		1	1911.04	0.557	1.299	1.321	0.615	0.96	0.82	0.788	0.251	1.04	0.585	0.694	0.919	0.594	0.607	0.771	1.486	0.955	0.29512	0.893264	0.855155	0.724812	0.97571	0.961915	0.979068	0.101522	0.99792	0.698059	0.853159	0.999837	0.840139	0.855279	0.973398	0.860857
	FALSE	High	[K].KHLEINPDHPIVETLR.[Q]	1xDeamidated [N6]	FALSE	human	0.00171717	0.00110757	1	1	1	P08238	P08238 [624-639]		1	1912.03
	FALSE	High	[K].LGLGIDEDEVAAEEPNAAVPDEIPPLEGDEDASR.[M]		FALSE	human	0.000108478	0.00110757	1	1	4	P08238	P08238 [686-719]		0	3532.64	2.387	1.301	0.724	1.639	1.001	0.184	1.499	2.456	0.924	1.273	1.465	0.724	0.953	1.22	0.828	1.088	0.657	0.0412837	0.855471	0.916018	0.775557	0.984994	0.0173323	0.839606	0.423894	0.971937	0.968722	0.916818	0.938758	0.995194	0.911373	0.984506	0.979192
	FALSE	High	[K].LGIHEDSTNR.[R]		FALSE	human	0.00346914	0.00110757	1	1	20	P08238	P08238 [439-448]		0	1141.56	0.477	0.56	0.782	0.86	0.871	1.104	0.807	0.951	0.649	0.751	0.691	1.04	0.763	0.598	0.636	0.546	0.654	0.0262872	0.201136	0.931121	0.937491	0.89117	0.984035	0.941372	0.992242	0.846637	0.923792	0.921919	0.963547	0.981453	0.844721	0.91144	0.857265
	FALSE	High	[K].IRYESLTDPSK.[L]		FALSE	human	0.0769048	0.00998357	4	6	1	P07900; P08238; Q58FF8; Q58FF6	P07900-2 [181-191]; P07900 [59-69]; P08238 [54-64]; Q58FF8 [54-64]; Q58FF6 [30-40]; Q58FF7 [54-64]		1	1308.68	1.342	0.997	0.615	0.852	0.594	0.679	0.556	0.573	1.37	0.955	0.817	0.838	0.375	0.439	0.644	0.527	0.572	0.880522	0.995595	0.823766	0.948419	0.514042	0.868333	0.849214	0.762084	0.928139	0.970101	0.940594	0.992957	0.338476	0.40544	0.91605	0.847893
	FALSE	High	[K].IRYESLTDPSKLDSGK.[E]		FALSE	human	1.60835e-05	0.00110757	3	5	1	P07900; P08238; Q58FF8	P07900-2 [181-196]; P07900 [59-74]; P08238 [54-69]; Q58FF8 [54-69]; Q58FF7 [54-69]		2	1808.94	0.697	1.297	1.436	0.864	0.995	0.547	1	0.521	1.75	1.4	1.22	0.697	0.684	0.771	0.395	1.148	0.461	0.525399	0.891196	0.768697	0.939162	0.985015	0.710198	0.999974	0.675382	0.777465	0.953965	0.987298	0.905998	0.924734	0.961265	0.588654	0.963146
	FALSE	High	[R].LVSSPCCIVTSTYGWTANMER.[I]	2xCarbamidomethyl [C6; C7]	FALSE	human	0.000796702	0.00110757	1	1	4	P08238	P08238 [584-604]		0	2432.1	1.973	1.106	0.915	1.779	1.203	0.954	1.125	0.953	1.196	1.203	1.084	0.622	0.638	0.972	1.061	1.093	0.649	0.128857	0.995595	0.999931	0.626455	0.957965	0.990027	0.965461	0.992561	0.971937	0.981483	0.996724	0.893011	0.898729	0.988177	0.98085	0.977519
	FALSE	High	[R].NPDDITQEEYGEFYK.[S]		FALSE	human	4.13992e-08	0.00110757	1	1	3	P08238	P08238 [292-306]		0	1847.8	1.023	0.92	0.747	1.308	0.957	1.26	0.817	1.717	0.922	1.201	0.976	1.112	0.696	0.606	1.122	0.524	0.793	0.99982	0.975088	0.911285	0.907547	0.955515	0.956746	0.946911	0.768191	0.985195	0.976525	0.998748	0.940834	0.943899	0.858469	0.972115	0.847893
	FALSE	High	[K].SIYYITGESK.[E]		FALSE	human	0.00181335	0.00110757	2	2	4	P08238; Q58FF8	P08238 [482-491]; Q58FF8 [258-267]		0	1160.58	1.032	1.101	1.021	1.019	1.147	0.948	0.75	0.868	0.885	1.088	1.076	0.758	0.846	0.858	0.438	0.906	0.779	0.99982	0.995595	0.976673	0.999898	0.976866	0.989102	0.901062	0.984686	0.971937	0.993943	0.991609	0.956706	0.999047	0.996967	0.669718	0.999402
	FALSE	High	[R].TLTLVDTGIGMTK.[A]		FALSE	human	0.00986012	0.00196941	1	1	1	P08238	P08238 [83-95]		0	1349.73	1.203	0.9	0.955	1.343	1.006	0.663	0.826	1.25	0.01	0.01	0.01	0.665	0.757	0.817	0.72	0.618	0.648	0.929869	0.962203	0.999931	0.882296	0.974816	0.855787	0.951795	0.956379	1.5977e-16	1.56441e-16	1.78814e-16	0.910603	0.978926	0.990978	0.951359	0.913488
	FALSE	High	[R].VFIMDSCDELIPEYLNFIR.[G]	1xCarbamidomethyl [C7]	FALSE	human	4.0084e-06	0.00110757	1	1	6	P08238	P08238 [360-378]		0	2374.15	1.198	1.46	0.053	0.724	0.687	0.826	1.482	0.64	0.771	0.058	0.902	0.477	0.82	0.89	0.521	0.67	0.22	0.978227	0.66352	1.35634e-08	0.878675	0.747534	0.962823	0.864722	0.853613	0.921758	4.02173e-07	0.963078	0.6077	0.985388	0.995426	0.808943	0.939437
	FALSE	High	[K].VILHLKEDQTEYLEER.[RW]		FALSE	human	0.000479329	0.00110757	3	5	2	P07900; P08238; Q58FF6	P07900-2 [308-323]; P07900 [186-201]; P08238 [181-196]; Q58FF6 [156-171]; Q58FF7 [160-175]		1	2015.04	0.734	0.852	1.701	0.76	0.85	0.768	1.224	0.417	1.116	1.727	0.67	0.654	1.105	0.829	0.87	0.58	0.764	0.595378	0.921388	0.557369	0.867552	0.862916	0.9382	0.964827	0.448275	0.985704	0.847642	0.9127	0.90507	0.938221	0.99303	0.994162	0.887734
	FALSE	High	[R].YESLTDPSK.[L]		FALSE	human	0.0119629	0.00196941	4	6	3	P07900; P08238; Q58FF8; Q58FF6	P07900-2 [183-191]; P07900 [61-69]; P08238 [56-64]; Q58FF8 [56-64]; Q58FF6 [32-40]; Q58FF7 [56-64]		0	1039.49	100	100	100	100	100	100	100	100		100	100	100	100	100	100	100	100	1.96457e-16	2.2e-16	1.19003e-16	1.26496e-16	1.29254e-16	9.69041e-17	9.73204e-17	9.76177e-17		1.56441e-16	1.78814e-16	1.09406e-16	1.07647e-16	1.16154e-16	8.66667e-17	9.22513e-17
	FALSE	High	[R].YESLTDPSKLDSGK.[E]		FALSE	human	5.00764e-06	0.00110757	3	5	4	P07900; P08238; Q58FF8	P07900-2 [183-196]; P07900 [61-74]; P08238 [56-69]; Q58FF8 [56-69]; Q58FF7 [56-69]		1	1539.75	0.45	1.507	1.175	0.314	0.945	1.542	0.926	0.326	1.433	0.284	1.484	0.821	0.209	0.57	1.085	1.485	0.681	0.0215997	0.661157	0.929786	0.0340974	0.957965	0.855787	0.988628	0.242916	0.911495	0.0393944	0.913328	0.97623	0.0118991	0.769182	0.980069	0.860857
	FALSE	High	[R].YHTSQSGDEMTSLSEYVSR.[M]		FALSE	human	2.44337e-05	0.00110757	1	1	11	P08238	P08238 [457-475]		0	2176.95	0.852	1.14	1.064	0.998	1.072	0.866	0.905	0.925	0.312	0.972	0.832	0.691	0.728	0.773	0.658	0.614	0.736	0.91682	0.985279	0.96349	0.999898	0.999086	0.971398	0.979068	0.98611	0.135519	0.989908	0.974981	0.925941	0.966516	0.986828	0.924601	0.91093
	FALSE	High	[K].YIDQEELNK.[T]		FALSE	human	0.0588276	0.00847519	3	5	1	P07900; P08238; Q58FF8	P07900-2 [406-414]; P07900 [284-292]; P08238 [276-284]; Q58FF8 [198-206]; Q14568 [283-291]		0	1151.56	0.987	1.19	1.318	1.101	1.08	0.97	0.907	0.963	1.459	1.49	1.413	0.868	0.708	0.707	0.75	0.699	0.689	0.986889	0.975088	0.857643	0.985871	0.999918	0.992161	0.979068	0.99384	0.896596	0.921384	0.925212	0.998826	0.953583	0.951377	0.967475	0.95346
High	Master Protein	P13647 P13647	SWISS-PROT:P13647 Tax_Id=9606 Gene_Symbol=KRT5 Keratin, type II cytoskeletal 5 keratin, type II cytoskeletal 5 [OS=Homo sapiens]	>P13647 SWISS-PROT:P13647 Tax_Id=9606 Gene_Symbol=KRT5 Keratin, type II cytoskeletal 5 >ProteinCenter:SwissProt|P13647 keratin, type II cytoskeletal 5 [OS=Homo sapiens]	0	TRUE	human	81.277	41	24	120	4	590	62.3	7.74	127.89	24	519.1	394.5	430.6	1	4.3	2.2	7	3.6	2.7	123	142.8	133.3	9.6	2.1	14.4	5.8	1.6	2.7	519.1	394.5	430.6	1	4.3	2.2	7	3.6	2.7	123	142.8	133.3	9.6	2.1
	Checked	Confidence	Annotated Sequence	Modifications	Contaminant	Marked as	Qvality PEP	Qvality q-value	# Protein Groups	# Proteins	# PSMs	Master Protein Accessions	Positions in Proteins	Modifications in Proteins	# Missed Cleavages	Theo. MH+ [Da]	Abundance Ratio: (F2) / (F1)	Abundance Ratio: (F3) / (F1)	Abundance Ratio: (F4) / (F1)	Abundance Ratio: (F5) / (F1)	Abundance Ratio: (F6) / (F1)	Abundance Ratio: (F7) / (F1)	Abundance Ratio: (F8) / (F1)	Abundance Ratio: (F9) / (F1)	Abundance Ratio: (F10) / (F1)	Abundance Ratio: (F11) / (F1)	Abundance Ratio: (F12) / (F1)	Abundance Ratio: (F13) / (F1)	Abundance Ratio: (F14) / (F1)	Abundance Ratio: (F15) / (F1)	Abundance Ratio: (F16) / (F1)	Abundance Ratio: (F17) / (F1)	Abundance Ratio: (F19) / (F1)	Abundance Ratio Adj. P-Value: (F2) / (F1)	Abundance Ratio Adj. P-Value: (F3) / (F1)	Abundance Ratio Adj. P-Value: (F4) / (F1)	Abundance Ratio Adj. P-Value: (F5) / (F1)	Abundance Ratio Adj. P-Value: (F6) / (F1)	Abundance Ratio Adj. P-Value: (F7) / (F1)	Abundance Ratio Adj. P-Value: (F8) / (F1)	Abundance Ratio Adj. P-Value: (F9) / (F1)	Abundance Ratio Adj. P-Value: (F10) / (F1)	Abundance Ratio Adj. P-Value: (F11) / (F1)	Abundance Ratio Adj. P-Value: (F12) / (F1)	Abundance Ratio Adj. P-Value: (F13) / (F1)	Abundance Ratio Adj. P-Value: (F14) / (F1)	Abundance Ratio Adj. P-Value: (F15) / (F1)	Abundance Ratio Adj. P-Value: (F16) / (F1)	Abundance Ratio Adj. P-Value: (F17) / (F1)
	FALSE	High	[K].AQYEEIANR.[S]		TRUE	human	0.0144178	0.00196941	1	1	5	P13647 P13647	P13647 P13647 [344-352]		0	1093.53	0.67	0.77	0.01	0.013	0.01	0.02	0.01	0.01	0.319	0.261	0.21	0.028	0.01	0.035	0.013	0.01	0.01	0.392165	0.761309	1.19003e-16	1.26496e-16	1.29254e-16	2.40448e-11	9.73204e-17	9.76177e-17	0.148198	0.0796111	0.0298324	8.72878e-12	1.07647e-16	1.68358e-11	3.37167e-10	9.22513e-17
	FALSE	High	[R].EYQELMNTK.[L]		TRUE	human	0.00689098	0.00191258	2	3	4	Q5XQN5; P13647 P13647	Q5XQN5 [453-461]; Q922U2 [446-454]; P13647 P13647 [452-460]		0	1155.54	0.793	0.788	0.01	0.01	0.01	0.015	0.01	0.01	0.231	0.403	0.247	0.017	0.01	0.01	0.01	0.01	0.01	0.774213	0.811076	1.19003e-16	1.26496e-16	1.29254e-16	4.16771e-13	9.73204e-17	9.76177e-17	0.0294995	0.387982	0.0678847	2.40674e-15	1.07647e-16	1.16154e-16	8.66667e-17	9.22513e-17
	FALSE	High	[K].FVSTTSSSR.[KR]		TRUE	human	0.00790823	0.00191258	2	3	1	Q5XQN5; P13647 P13647	Q5XQN5 [588-596]; Q922U2 [567-575]; P13647 P13647 [577-585]		0	971.479	0.288	0.029	0.081	0.01	0.01	0.01	0.01	0.01	0.448	0.065	0.037	0.01	0.01	0.01	0.01	0.01	0.01	0.000144387	2.2e-16	2.31073e-06	1.26496e-16	1.29254e-16	9.69041e-17	9.73204e-17	9.76177e-17	0.370331	1.16467e-06	4.04588e-13	1.09406e-16	1.07647e-16	1.16154e-16	8.66667e-17	9.22513e-17
	FALSE	High	[R].GELALKDAR.[ASN]		TRUE	human	0.00769333	0.00191258	4	8	1	Q3KNV1 P08729; O95678; Q5XQN5; P13647 P13647	Q3KNV1 P08729 [343-351]; O95678 [402-410]; O95678 [402-410]; Q8BGZ7 [403-411]; Q5XQN5 [422-430]; P08729 [343-351]; Q922U2 [415-423]; P13647 P13647 [421-429]		1	972.547	0.01	0.946	0.01	0.01	0.01	0.01	0.01	0.01	1.584	0.01	0.01	0.01	0.01	0.01	0.01	0.01	0.011	1.96457e-16	0.979289	1.19003e-16	1.26496e-16	1.29254e-16	9.69041e-17	9.73204e-17	9.76177e-17	0.873885	1.56441e-16	1.78814e-16	1.09406e-16	1.07647e-16	1.16154e-16	8.66667e-17	9.22513e-17
	FALSE	High	[R].GRLDSELR.[NG]		TRUE	human	0.00939533	0.00196941	4	10	1	Q5XKE5; P02538 P02538; Q5XQN5; P13647 P13647	Q5XKE5 [214-221]; P04259 [233-240]; P02538 P02538 [233-240]; Q5XKE5 [214-221]; P50446 [222-229]; Q5XQN5 [239-246]; P48668 P48668 [233-240]; P04259 [233-240]; Q922U2 [232-239]; P13647 P13647 [238-245]		1	945.511	0.441	0.528	0.03	0.035	0.029	0.033	0.028	0.03	0.464	0.263	0.22	0.061	0.026	0.025	0.037	0.038	0.029	0.0100658	0.135755	1.19003e-16	1.26496e-16	1.29254e-16	9.88015e-09	3.22842e-12	1.91691e-08	0.508428	0.0827064	0.038314	2.76621e-07	1.00834e-12	1.11583e-13	5.7254e-06	1.54078e-05
	FALSE	High	[K].HEISEMNR.[M]		TRUE	human	0.00796289	0.00191258	2	3	5	Q5XQN5; P13647 P13647	Q5XQN5 [385-392]; Q922U2 [378-385]; P13647 P13647 [384-391]		0	1015.46	0.867	0.444	0.01	0.026	0.01	0.025	0.01	0.01	0.575	0.415	0.331	0.058	0.01	0.109	0.022	0.01	0.01	0.949854	0.0459426	1.19003e-16	6.09159e-13	1.29254e-16	3.56469e-10	9.73204e-17	9.76177e-17	0.69517	0.347567	0.129398	3.38512e-06	1.07647e-16	3.86416e-05	6.67814e-08	9.22513e-17
	FALSE	High	[K].KQCANLQNAIADAEQR.[G]	1xCarbamidomethyl [C3]	TRUE	human	0.000430148	0.00110757	2	2	2	Q5XQN5; P13647 P13647	Q5XQN5 [406-421]; P13647 P13647 [405-420]		1	1829.89	0.989	0.55	0.01	0.01	0.01	0.01	0.01	0.01	0.034	0.281	0.191	0.01	0.01	0.01	0.01	0.01	0.01	0.983076	0.124646	1.19003e-16	1.26496e-16	1.29254e-16	9.69041e-17	9.73204e-17	9.76177e-17	2.19453e-11	0.0613286	0.00456392	1.09406e-16	1.07647e-16	1.16154e-16	8.66667e-17	9.22513e-17
	FALSE	High	[K].LALDVEIATYR.[KT]		TRUE	human	0.00718148	0.00191258	8	22	5	Q5XKE5; P35908; O95678; P02538 P02538; ENSEMBL:ENSBTAP00000038253; Q5XQN5; P07744; P13647 P13647	Q5XKE5 [437-447]; REFSEQ:XP_932229 [172-182]; P12035 [493-503]; P35908 [471-481]; O95678 [442-452]; P04259 [456-466]; P02538 P02538 [456-466]; Q01546 [476-486]; ENSEMBL:ENSBTAP00000038253 [469-479]; O95678 [442-452]; Q5XKE5 [437-447]; P50446 [445-455]; Q8BGZ7 [443-453]; Q5XQN5 [462-472]; P48668 P48668 [456-466]; P07744 [439-449]; sp P35908 [477-487]; P12035 [493-503]; Q01546 [476-486]; P04259 [45…		0	1263.69	0.735	0.45	0.01	0.026	0.01	0.033	0.01	0.015	0.147	0.01	0.221	0.042	0.015	0.173	0.018	0.01	0.01	0.59836	0.0356658	1.19003e-16	1.26496e-16	1.29254e-16	1.054e-08	9.73204e-17	4.18885e-12	0.00127188	1.56441e-16	0.0391551	2.94582e-09	1.07647e-16	0.00322631	9.89141e-09	9.22513e-17
	FALSE	High	[KR].LLEGEECR.[MLI]	1xCarbamidomethyl [C7]	TRUE	human	0.00342198	0.00110757	8	25	8	Q7RTS7 Q7RTS7; P35908; O95678; P02538 P02538; Q5XQN5; P07744; P12036; P13647 P13647	Q7RTS7 Q7RTS7 [445-452]; Q3TTY5 [504-511]; Q32MB2 Q86Y46 [437-444]; P35908 [483-490]; Q6NXH9 [436-443]; O95678 [454-461]; P04259 [468-475]; P02538 P02538 [468-475]; Q01546 [488-495]; O95678 [454-461]; P50446 [457-464]; Q8BGZ7 [455-462]; Q5XQN5 [474-481]; P48668 P48668 [468-475]; P07744 [451-458]; sp P35908 [489-496]; Q01546 [488-495]; P12036 [405-412]; Q8N1N4-2 [306-313]; Q8N1N4-2 Q7RTT2 [417-424…		0	1005.47	0.372	0.475	0.01	0.014	0.01	0.036	0.014	0.01	0.34	0.199	0.175	0.057	0.011	0.101	0.024	0.01	0.01	0.000838122	0.0573794	1.19003e-16	1.26496e-16	1.29254e-16	2.41892e-08	9.73204e-17	9.76177e-17	0.192439	0.0201481	0.0104383	1.12693e-07	1.07647e-16	2.28098e-05	1.47943e-07	9.22513e-17
	FALSE	High	[R].LRAEIDNVKK.[Q]		TRUE	human	0.00310942	0.00110757	1	1	8	P13647 P13647	P13647 P13647 [396-405]		2	1185.69	0.338	0.392	0.01	0.01	0.01	0.012	0.01	0.01	0.17	0.163	0.162	0.034	0.01	0.02	0.012	0.01	0.01	0.000167169	0.00810972	1.19003e-16	1.26496e-16	1.29254e-16	3.16682e-14	9.73204e-17	9.76177e-17	0.00387117	0.00595733	0.0062343	1.45427e-10	1.07647e-16	2.54509e-15	2.25601e-10	9.22513e-17
	FALSE	High	[R].ISISTSGGSFR.[N]		TRUE	human	0.0728044	0.0091932	1	1	3	P13647 P13647	P13647 P13647 [74-84]		0	1111.57	0.884	0.91	0.01	0.012	0.01	0.02	0.013	0.01	0.145	0.314	0.318	0.019	0.01	0.047	0.018	0.01	0.01	0.947397	0.975088	1.19003e-16	1.26496e-16	1.29254e-16	2.3816e-11	9.73204e-17	9.76177e-17	0.00110779	0.172931	0.207592	2.14614e-14	1.07647e-16	1.95162e-09	9.01547e-09	9.22513e-17
	FALSE	High	[K].MFFDAELSQMQTHVSDTSVVLSMDNNR.[SN]		TRUE	human	0.00149857	0.00110757	2	3	2	Q5XQN5; P13647 P13647	Q5XQN5 [306-332]; Q922U2 [299-325]; P13647 P13647 [305-331]		0	3102.4	2.347	2.934	2.367	1.877	2.483	0.01	0.01	0.01	0.178	0.438	0.427	0.01	0.186	0.348	0.01	0.01	0.01	0.0573133	0.0100939	0.335607	0.649024	0.187165	9.69041e-17	9.73204e-17	9.76177e-17	0.0144646	0.549764	0.572269	1.09406e-16	0.0267537	0.271531	8.66667e-17	9.22513e-17
	FALSE	High	[KR].NKYEDEINK.[HR]		TRUE	human	0.00346914	0.00110757	7	19	1	Q5XKE5; P04264; P02538 P02538; Q5XQN5; H-INV:HIT000292931; P05787 P05787; P13647 P13647	Q5XKE5 [232-240]; H-INV:HIT000016045 [10-18]; P04264 [268-276]; P04259 [251-259]; P02538 P02538 [251-259]; Q5XKE5 [232-240]; P05787-2 [205-213]; Q8VED5 [228-236]; Q5XQN5 [257-265]; P48668 P48668 [251-259]; Q9H552 [193-201]; Q6IFZ6 [255-263]; P04264 [268-276]; H-INV:HIT000292931 [137-145]; sp [267-275]; P04259 [251-259]; P05787 P05787 [177-185]; Q922U2 [250-258]; P13647 P13647 [256-264]		1	1152.55	0.565	0.313	0.14	0.228	0.01	0.954	0.304	0.837	0.426	0.01	0.283	0.293	0.171	0.01	1.574	0.96	1.332	0.728467	0.0588181	0.0111163	0.04573	1.29254e-16	0.999866	0.343652	0.981091	0.440811	1.56441e-16	0.262132	0.247652	0.03937	1.16154e-16	0.844765	0.991186
	FALSE	High	[KR].NKYEDEINKR.[T]		TRUE	human	0.000645699	0.00110757	5	15	19	P04264; P02538 P02538; Q5XQN5; P05787 P05787; P13647 P13647	H-INV:HIT000016045 [10-19]; P04264 [268-277]; P04259 [251-260]; P02538 P02538 [251-260]; P05787-2 [205-214]; Q8VED5 [228-237]; Q5XQN5 [257-266]; P48668 P48668 [251-260]; Q6IFZ6 [255-264]; P04264 [268-277]; sp [267-276]; P04259 [251-260]; P05787 P05787 [177-186]; Q922U2 [250-259]; P13647 P13647 [256-265]		2	1308.65	0.637	0.394	0.071	0.142	0.076	0.357	0.159	0.313	0.215	0.174	0.313	0.246	0.056	0.231	0.565	0.353	0.522	0.2969	0.00866033	3.1317e-09	9.87823e-07	1.29254e-16	0.258881	0.00129291	0.217022	0.0192121	0.00890767	0.19369	0.0505655	6.29592e-08	0.0270509	0.856634	0.528645
	FALSE	High	[R].NTKHEISEMNR.[M]		TRUE	human	7.09248e-05	0.00110757	2	3	6	Q5XQN5; P13647 P13647	Q5XQN5 [382-392]; Q922U2 [375-385]; P13647 P13647 [381-391]		1	1358.65	0.345	0.587	0.01	0.01	0.01	0.01	0.01	0.01	0.254	0.594	0.352	0.03	0.01	0.106	0.01	0.01	0.01	0.00253804	0.321695	1.19003e-16	1.26496e-16	1.29254e-16	9.69041e-17	9.73204e-17	9.76177e-17	0.0300585	0.724711	0.115047	7.65116e-09	1.07647e-16	2.71572e-05	8.66667e-17	9.22513e-17
	FALSE	High	[R].QLDSIVGER.[G]		TRUE	human	0.0355067	0.00508693	2	4	1	P02538 P02538; P13647 P13647	P02538 P02538 [224-232]; P48668 P48668 [224-232]; P04259 [224-232]; P13647 P13647 [229-237]		0	1016.54	0.705	0.846	0.01	0.013	0.01	0.026	0.014	0.01	0.456	0.335	0.365	0.05	0.01	0.04	0.012	0.01	0.01	0.506922	0.915128	1.19003e-16	1.26496e-16	1.29254e-16	6.23761e-10	9.73204e-17	9.76177e-17	0.492864	0.215803	0.322029	2.39722e-08	1.07647e-16	1.66667e-10	1.48879e-10	9.22513e-17
	FALSE	High	[R].QNLEPLFEQYINNLR.[R]		TRUE	human	2.75876e-05	0.00110757	2	5	5	P02538 P02538; P13647 P13647	P04259 [208-222]; P02538 P02538 [208-222]; P48668 P48668 [208-222]; P04259 [208-222]; P13647 P13647 [213-227]		0	1890.97	2.329	1.116	0.01	0.01	0.01	0.013	0.014	0.01	0.127	0.136	0.333	0.016	0.01	0.025	0.01	0.01	0.01	0.0125729	0.995595	1.19003e-16	1.26496e-16	1.29254e-16	1.21796e-13	9.73204e-17	9.76177e-17	0.000376738	0.00102346	0.0962066	2.40674e-15	1.07647e-16	9.98267e-14	8.66667e-17	9.22513e-17
	FALSE	High	[R].QNLEPLFEQYINNLR.[R]	1xDeamidated [N12]	TRUE	human	0.000332678	0.00110757	2	5	1	P02538 P02538; P13647 P13647	P04259 [208-222]; P02538 P02538 [208-222]; P48668 P48668 [208-222]; P04259 [208-222]; P13647 P13647 [213-227]		0	1891.95	1.163	0.535	0.079	0.127	0.01	0.01	0.01	0.076	0.187	0.183	0.223	0.01	0.01	0.01	0.01	0.01	0.01	0.983076	0.532464	7.86632e-05	0.000565528	1.29254e-16	9.69041e-17	9.73204e-17	0.000618741	0.0177232	0.0459036	0.0726847	1.09406e-16	1.07647e-16	1.16154e-16	8.66667e-17	9.22513e-17
	FALSE	High	[R].RQLDSIVGER.[G]		TRUE	human	3.98145e-06	0.00110757	2	4	2	P02538 P02538; P13647 P13647	P02538 P02538 [223-232]; P48668 P48668 [223-232]; P04259 [223-232]; P13647 P13647 [228-237]		1	1172.64	0.704	1.092	0.01	0.01	0.01	0.01	0.01	0.01	0.454	0.397	0.352	0.01	0.01	0.01	0.01	0.01	0.01	0.505545	0.995595	1.19003e-16	1.26496e-16	1.29254e-16	9.69041e-17	9.73204e-17	9.76177e-17	0.48751	0.372134	0.289045	1.09406e-16	1.07647e-16	1.16154e-16	8.66667e-17	9.22513e-17
	FALSE	High	[R].SFSTASAITPSVSR.[T]		TRUE	human	0.0211035	0.00312672	2	2	2	Q5XQN5; P13647 P13647	Q5XQN5 [16-29]; P13647 P13647 [16-29]		0	1410.72	0.903	1.057	0.01	0.01	0.01	0.01	0.01	0.01	0.394	0.339	0.298	0.01	0.01	0.01	0.01	0.01	0.01	0.968718	0.999948	1.19003e-16	1.26496e-16	1.29254e-16	9.69041e-17	9.73204e-17	9.76177e-17	0.331497	0.223475	0.157739	1.09406e-16	1.07647e-16	1.16154e-16	8.66667e-17	9.22513e-17
	FALSE	High	[R].SLYNLGGSKR.[I]		TRUE	human	0.00883001	0.00196941	2	2	2	Q5XQN5; P13647 P13647	Q5XQN5 [64-73]; P13647 P13647 [64-73]		1	1094.6	0.142	0.252	0.01	0.01	0.01	0.01	0.01	0.01	0.331	0.01	0.106	0.01	0.01	0.01	0.01	0.01	0.01	1.41527e-13	2.65172e-07	1.19003e-16	1.26496e-16	1.29254e-16	9.69041e-17	9.73204e-17	9.76177e-17	0.174865	1.56441e-16	2.27164e-08	1.09406e-16	1.07647e-16	1.16154e-16	8.66667e-17	9.22513e-17
	FALSE	High	[R].TEAESWYQTK.[Y]		TRUE	human	0.000217368	0.00110757	2	3	2	Q5XQN5; P13647 P13647	Q5XQN5 [356-365]; Q922U2 [349-358]; P13647 P13647 [355-364]		0	1242.56	1.005	0.794	0.01	0.011	0.01	0.029	0.01	0.012	0.256	0.209	0.323	0.032	0.01	0.052	0.011	0.01	0.01	0.999447	0.819552	1.19003e-16	1.26496e-16	1.29254e-16	2.0452e-09	9.73204e-17	3.69863e-13	0.0518464	0.0268668	0.219077	4.97362e-11	1.07647e-16	7.49605e-09	5.68027e-11	9.22513e-17
	FALSE	High	[R].TSFTSVSR.[S]		TRUE	human	0.0244129	0.0033746	2	2	9	Q5XQN5; P13647 P13647	Q5XQN5 [30-37]; P13647 P13647 [30-37]		0	884.447	0.395	0.497	0.01	0.01	0.01	0.01	0.01	0.01	0.311	0.17	0.166	0.017	0.01	0.01	0.01	0.01	0.01	0.00202553	0.0835452	1.19003e-16	1.26496e-16	1.29254e-16	9.69041e-17	9.73204e-17	9.76177e-17	0.134175	0.00766817	0.00757763	2.40674e-15	1.07647e-16	1.16154e-16	8.66667e-17	9.22513e-17
	FALSE	High	[R].VSLAGACGVGGYGSR.[S]	1xCarbamidomethyl [C7]	TRUE	human	0.0237447	0.0033746	1	1	1	P13647 P13647	P13647 P13647 [49-63]		0	1410.68	0.913	1.02	0.01	0.01	0.01	0.01	0.01	0.01	0.318	0.299	0.272	0.01	0.01	0.01	0.01	0.01	0.01	0.981738	0.995822	1.19003e-16	1.26496e-16	1.29254e-16	9.69041e-17	9.73204e-17	9.76177e-17	0.147683	0.142483	0.106548	1.09406e-16	1.07647e-16	1.16154e-16	8.66667e-17	9.22513e-17
	FALSE	High	[K].YEELQQTAGR.[H]		TRUE	human	0.000207334	0.00110757	2	3	24	Q5XQN5; P13647 P13647	Q5XQN5 [366-375]; Q922U2 [359-368]; P13647 P13647 [365-374]		0	1194.57	0.367	0.44	0.01	0.01	0.01	0.01	0.01	0.01	0.172	0.114	0.123	0.012	0.01	0.012	0.01	0.01	0.01	0.000671559	0.0288354	1.19003e-16	1.26496e-16	1.29254e-16	9.69041e-17	9.73204e-17	9.76177e-17	0.00418855	0.000428372	0.000811641	1.09406e-16	1.07647e-16	1.16154e-16	8.66667e-17	9.22513e-17
High	Master Protein	P11142-1	Heat shock cognate 71 kDa protein [OS=Homo sapiens]	>ProteinCenter:SwissProt|P11142-1 Heat shock cognate 71 kDa protein [OS=Homo sapiens]	0	FALSE	human	80.114	40	23	124	18	646	70.9	5.52	86.04	23	108.5	99.5	102.7	104.3	96.9	107	123	122.4	129.8	107.5	103.5	102.6	80.4	81.9	85.4	86.6	68.9	89.3	108.5	99.5	102.7	104.3	96.9	107	123	122.4	129.8	107.5	103.5	102.6	80.4	81.9
	Checked	Confidence	Annotated Sequence	Modifications	Contaminant	Marked as	Qvality PEP	Qvality q-value	# Protein Groups	# Proteins	# PSMs	Master Protein Accessions	Positions in Proteins	Modifications in Proteins	# Missed Cleavages	Theo. MH+ [Da]	Abundance Ratio: (F2) / (F1)	Abundance Ratio: (F3) / (F1)	Abundance Ratio: (F4) / (F1)	Abundance Ratio: (F5) / (F1)	Abundance Ratio: (F6) / (F1)	Abundance Ratio: (F7) / (F1)	Abundance Ratio: (F8) / (F1)	Abundance Ratio: (F9) / (F1)	Abundance Ratio: (F10) / (F1)	Abundance Ratio: (F11) / (F1)	Abundance Ratio: (F12) / (F1)	Abundance Ratio: (F13) / (F1)	Abundance Ratio: (F14) / (F1)	Abundance Ratio: (F15) / (F1)	Abundance Ratio: (F16) / (F1)	Abundance Ratio: (F17) / (F1)	Abundance Ratio: (F19) / (F1)	Abundance Ratio Adj. P-Value: (F2) / (F1)	Abundance Ratio Adj. P-Value: (F3) / (F1)	Abundance Ratio Adj. P-Value: (F4) / (F1)	Abundance Ratio Adj. P-Value: (F5) / (F1)	Abundance Ratio Adj. P-Value: (F6) / (F1)	Abundance Ratio Adj. P-Value: (F7) / (F1)	Abundance Ratio Adj. P-Value: (F8) / (F1)	Abundance Ratio Adj. P-Value: (F9) / (F1)	Abundance Ratio Adj. P-Value: (F10) / (F1)	Abundance Ratio Adj. P-Value: (F11) / (F1)	Abundance Ratio Adj. P-Value: (F12) / (F1)	Abundance Ratio Adj. P-Value: (F13) / (F1)	Abundance Ratio Adj. P-Value: (F14) / (F1)	Abundance Ratio Adj. P-Value: (F15) / (F1)	Abundance Ratio Adj. P-Value: (F16) / (F1)	Abundance Ratio Adj. P-Value: (F17) / (F1)
	FALSE	High	[K].DAGTIAGLNVLR.[I]		FALSE	human	0.0357537	0.00508693	1	2	2	P11142-1	P11142-1 [160-171]; P11142-2 [160-171]		0	1199.67	0.98	0.775	0.798	0.834	0.753	1.167	0.751	1.77	1.026	1.216	0.771	0.7	0.819	0.838	0.787	0.466	0.708	0.985015	0.778296	0.934462	0.924897	0.68525	0.973828	0.901062	0.73702	0.99792	0.970101	0.95555	0.925941	0.995194	0.993538	0.980069	0.775366
	FALSE	High	[R].FDDAVVQSDMK.[H]		FALSE	human	0.00689098	0.00191258	1	2	1	P11142-1	P11142-1 [78-88]; P11142-2 [78-88]		0	1254.57	1.1	0.955	0.816	1.091	0.948	1.15	1.79	0.996	0.697	0.959	1.009	0.66	0.613	1.05	0.791	0.913	0.762	0.983076	0.975694	0.950199	0.989456	0.949006	0.977282	0.671548	0.999622	0.889761	0.987965	0.998748	0.905998	0.889758	0.963816	0.980069	0.998623
	FALSE	High	[R].FEELNADLFR.[G]		FALSE	human	0.0357537	0.00508693	1	3	2	P11142-1	P54652 [305-314]; P11142-1 [302-311]; P11142-2 [302-311]		0	1253.62	1.224	0.754	0.869	0.994	0.83	0.923	1.176	1.462	0.696	0.544	0.833	0.506	0.709	0.654	0.689	0.452	0.595	0.920264	0.642985	0.968264	0.999898	0.842622	0.982679	0.977457	0.890161	0.889541	0.648586	0.958496	0.684937	0.953898	0.90915	0.935548	0.756885
	FALSE	High	[K].GPAVGIDLGTTYSCVGVFQHGK.[V]	1xCarbamidomethyl [C14]	FALSE	human	0.00248166	0.00110757	1	2	5	P11142-1	P11142-1 [4-25]; P11142-2 [4-25]		0	2263.12	1.131	0.749	0.668	0.632	0.886	0.681	0.695	0.889	0.868	1.291	0.828	0.625	0.628	0.723	0.68	0.389	0.465	0.983076	0.715597	0.831124	0.609593	0.901018	0.869245	0.851619	0.985429	0.971937	0.965471	0.97183	0.886656	0.899411	0.962201	0.932667	0.619244
	FALSE	High	[R].GTLDPVEK.[A]		FALSE	human	0.0075881	0.00191258	1	2	10	P11142-1	P11142-1 [312-319]; P11142-2 [312-319]		0	858.457	0.593	0.621	1.007	0.833	1.117	1.262	0.959	1.065	1.261	0.633	0.7	0.931	0.708	0.513	0.778	0.659	0.647	0.189617	0.362796	0.980133	0.924897	0.987317	0.954937	0.997964	0.988285	0.968756	0.833354	0.925212	0.998826	0.953583	0.679447	0.975321	0.935365
	FALSE	High	[K].HWPFMVVNDAGRPK.[V]		FALSE	human	0.00354112	0.00110757	1	2	1	P11142-1	P11142-1 [89-102]; P11142-2 [89-102]		0	1653.83	1.312	1.733	0.896	1.561	2.189	1.949	2.231	0.885	1.971	1.929	1.874	0.793	1.575	1.246	2.158	1.745	0.895	0.878473	0.443281	0.968264	0.86689	0.368223	0.664093	0.610466	0.985429	0.699909	0.807097	0.811325	0.940834	0.73133	0.933418	0.596398	0.785892
	FALSE	High	[K].LDKSQIHDIVLVGGSTR.[I]		FALSE	human	0.0117175	0.00196941	1	2	2	P11142-1	P11142-1 [326-342]; P11142-2 [326-342]		1	1838.01	0.324	1.469	1.749	1.04	1.482	1.332	1.859	0.976	1.723	1.464	1.227	0.884	1.241	1.243	1.26	1.098	1.402	0.00451876	0.707704	0.514101	0.999898	0.746275	0.9382	0.602296	0.997471	0.786287	0.927027	0.957209	0.999837	0.823701	0.842117	0.934866	0.974516
	FALSE	High	[R].IINEPTAAAIAYGLDK.[KRG]		FALSE	human	0.0621611	0.00890712	3	5	1	P11142-1; P11021; P34931	P54652 [173-188]; P11142-1 [172-187]; P11021 [198-213]; P11142-2 [172-187]; P34931 [174-189]		0	1659.9	1.531	0.767	0.759	1.123	0.857	0.905	0.618	1.558	0.83	1.457	0.827	0.582	0.651	0.803	0.809	0.457	0.653	0.435775	0.664628	0.922007	0.976082	0.89117	0.981321	0.748945	0.849508	0.970535	0.92428	0.95555	0.823528	0.919338	0.988177	0.980299	0.761306
	FALSE	High	[R].LSKEDIER.[M]		FALSE	human	0.00478756	0.00110757	1	1	6	P11142-1	P11142-1 [510-517]		1	989.526	0.323	0.504	0.621	0.611	0.605	1.424	0.633	0.912	1.226	0.595	0.524	0.954	0.563	0.399	0.83	0.491	0.655	0.0016157	0.0539052	0.768222	0.646379	0.462341	0.91616	0.834183	0.985429	0.971937	0.683016	0.416948	0.998826	0.810123	0.305755	0.984743	0.815562
	FALSE	High	[K].ITITNDK.[G]		FALSE	human	0.0703498	0.0091932	3	6	1	P11142-1; P0DMV8; P34931	P17066 [503-509]; P54652 [504-510]; P11142-1 [501-507]; P0DMV8-2 [446-452]; P0DMV8 [501-507]; P34931 [503-509]		0	804.446	0.574	0.01	1.012	2.81	0.01	1.107	0.726	0.01	2.039	0.473	0.01	1.115	0.809	2.205	1.023	0.57	0.644	0.247559	2.2e-16	0.978678	0.200289	1.29254e-16	0.983556	0.928795	9.76177e-17	0.632799	0.466056	1.78814e-16	0.961617	0.979117	0.226828	0.987594	0.878383
	FALSE	High	[K].ITITNDKGR.[L]		FALSE	human	0.0124693	0.00196941	3	6	1	P11142-1; P0DMV8; P34931	P17066 [503-511]; P54652 [504-512]; P11142-1 [501-509]; P0DMV8-2 [446-454]; P0DMV8 [501-509]; P34931 [503-511]		1	1017.57	0.01	0.55	1.891	3.595	1.326	3.699	1.556	1.882	4.135	2.989	1.665	6.761	2.701	3.328	2.133	1.464	3.231	1.96457e-16	0.722821	0.678059	0.26171	0.932476	0.169343	0.901062	0.782459	0.179009	0.496453	0.881272	0.00718876	0.338661	0.154965	0.62918	0.871217
	FALSE	High	[K].MKEIAEAYLGK.[T]		FALSE	human	0.0738093	0.00977519	1	2	2	P11142-1	P11142-1 [127-137]; P11142-2 [127-137]		1	1252.66	0.794	1.092	1.182	0.885	1.051	0.767	1.19	0.972	1.085	1.15	1.008	0.632	0.841	0.785	0.563	0.01	0.834	0.777652	0.995595	0.929786	0.951169	0.991046	0.9382	0.974784	0.997085	0.985704	0.989908	0.998748	0.886656	0.998904	0.987036	0.856634	9.22513e-17
	FALSE	High	[R].MVNHFIAEFKR.[K]		FALSE	human	0.0020223	0.00110757	1	2	2	P11142-1	P11142-1 [237-247]; P11142-2 [237-247]		1	1391.73	0.366	1.46	2.102	1.13	1.204	0.908	1.338	0.757	1.831	0.946	1.234	1.035	1.291	0.942	0.864	1.602	1.779	0.0132398	0.677153	0.288738	0.999898	0.966707	0.98174	0.905727	0.942628	0.741881	0.968722	0.984443	0.992957	0.899653	0.997333	0.993605	0.834834
	FALSE	High	[K].NQVAMNPTNTVFDAK.[R]		FALSE	human	0.000579374	0.00110757	1	2	2	P11142-1	P11142-1 [57-71]; P11142-2 [57-71]		0	1649.8	1.177	0.711	0.722	0.92	1.069	1.125	1.032	0.949	0.563	0.831	0.891	0.634	0.771	0.748	0.766	0.728	0.685	0.953614	0.623743	0.885789	0.976881	0.998489	0.98174	0.999974	0.992242	0.724859	0.953965	0.987936	0.889101	0.982805	0.973487	0.972115	0.966829
	FALSE	High	[K].NQVAMNPTNTVFDAKR.[L]		FALSE	human	4.72523e-07	0.00110757	1	2	3	P11142-1	P11142-1 [57-72]; P11142-2 [57-72]		1	1805.9	0.189	1.906	1.622	1.39	1.923	1.896	3.011	2.051	2.034	2.102	1.743	1.438	0.985	1.529	1.742	1.832	2.019	1.57568e-06	0.227776	0.616643	0.847725	0.297533	0.68874	0.147261	0.60232	0.612692	0.656678	0.811325	0.80715	0.978926	0.650558	0.775842	0.748681
	FALSE	High	[K].QTQTFTTYSDNQPGVLIQVYEGER.[A]		FALSE	human	0.000226355	0.00110757	1	2	4	P11142-1	P11142-1 [424-447]; P11142-2 [424-447]		0	2774.33	1.492	1.008	0.737	1.283	0.931	1.048	1.478	1.801	0.574	0.803	1.005	0.504	0.342	0.918	0.951	0.727	0.828	0.606411	0.995595	0.929685	0.924897	0.966707	0.992547	0.892703	0.721924	0.69517	0.921384	0.998748	0.761712	0.221175	0.993538	0.997802	0.966829
	FALSE	High	[R].RFDDAVVQSDMK.[H]		FALSE	human	0.00443958	0.00110757	1	2	7	P11142-1	P11142-1 [77-88]; P11142-2 [77-88]		1	1410.67	0.935	1.077	0.831	0.631	0.924	1.348	1.098	0.939	0.81	0.01	0.919	0.478	0.494	0.742	0.819	0.767	0.822	0.983076	0.995595	0.952746	0.607062	0.930976	0.935857	0.995088	0.9896	0.965305	1.56441e-16	0.991795	0.615554	0.661435	0.969867	0.98259	0.983508
	FALSE	High	[K].SQIHDIVLVGGSTR.[I]		FALSE	human	4.98003e-09	0.00110757	1	2	5	P11142-1	P11142-1 [329-342]; P11142-2 [329-342]		0	1481.81	0.585	1.242	0.536	0.24	0.697	0.987	2.182	0.347	0.494	0.439	0.94	0.402	0.125	0.572	1.224	0.826	0.693	0.141074	0.953192	0.577432	0.00530203	0.639589	0.992821	0.442695	0.292494	0.564351	0.382441	0.988194	0.449762	0.000169018	0.769182	0.943865	0.98937
	FALSE	High	[K].STAGDTHLGGEDFDNR.[M]		FALSE	human	9.7898e-07	0.00110757	1	3	27	P11142-1	P54652 [224-239]; P11142-1 [221-236]; P11142-2 [221-236]		0	1691.73	1.119	1.183	1.278	1.188	1.003	1.161	1.21	1.177	1.144	1.221	1.163	0.869	0.828	0.811	0.928	0.865	0.964	0.983076	0.975694	0.882538	0.945352	0.974816	0.97494	0.96864	0.974044	0.981597	0.970101	0.979944	0.998826	0.995194	0.988548	0.999419	0.992874
	FALSE	High	[R].TTPSYVAFTDTER.[L]		FALSE	human	0.0508907	0.00749355	3	8	3	P11142-1; P0DMV8; P34931	P48741 [39-51]; P17066 [39-51]; P54652 [38-50]; P11142-1 [37-49]; P0DMV8-2 [37-49]; P0DMV8 [37-49]; P11142-2 [37-49]; P34931 [39-51]		0	1487.7	0.92	0.678	0.746	1.055	0.957	0.887	0.845	0.959	1.289	1.578	1.33	0.877	0.937	0.937	0.822	0.64	0.697	0.983076	0.530601	0.911112	0.999898	0.955515	0.976322	0.961513	0.992561	0.961851	0.890554	0.94787	0.998826	0.989304	0.991077	0.984506	0.919769
	FALSE	High	[K].TVTNAVVTVPAYFNDSQR.[Q]		FALSE	human	2.27468e-06	0.00110757	1	2	14	P11142-1	P11142-1 [138-155]; P11142-2 [138-155]		0	1982	1.04	0.896	0.741	0.547	0.915	1.023	0.889	1.509	0.999	1.116	0.903	0.805	0.794	0.827	0.379	0.6	0.694	0.999447	0.958374	0.906832	0.3975	0.92932	0.99509	0.977457	0.86795	0.99417	0.989908	0.989838	0.973265	0.988881	0.993014	0.537247	0.903122
	FALSE	High	[RK].VEILANDQGNR.[TI]		FALSE	human	1.21159e-05	0.00110757	4	9	18	P11142-1; P11021; P0DMV8; P34931	P48741 [28-38]; P17066 [28-38]; P54652 [27-37]; P11142-1 [26-36]; P0DMV8-2 [26-36]; P11021 [50-60]; P0DMV8 [26-36]; P11142-2 [26-36]; P34931 [28-38]		0	1228.63	1.023	1.097	1.157	1.02	1.011	0.934	0.948	0.892	1.463	1.534	1.485	1.031	0.896	0.839	0.792	0.703	0.754	0.99982	0.995595	0.93256	0.999898	0.976472	0.984035	0.995604	0.985429	0.89479	0.906868	0.908471	0.966971	0.995194	0.993538	0.980069	0.95587
	FALSE	High	[RK].VEILANDQGNR.[TI]	1xDeamidated [N6]	FALSE	human	0.00110356	0.00110757	4	9	3	P11142-1; P11021; P0DMV8; P34931	P48741 [28-38]; P17066 [28-38]; P54652 [27-37]; P11142-1 [26-36]; P0DMV8-2 [26-36]; P11021 [50-60]; P0DMV8 [26-36]; P11142-2 [26-36]; P34931 [28-38]		0	1229.61	0.874	1.066	0.532	0.466	0.923	0.508	0.904	0.799	1.004	1.501	1.299	0.349	0.665	0.841	0.375	0.683	0.613	0.953614	0.995595	0.646384	0.380728	0.96466	0.627352	0.999974	0.959759	0.991738	0.913614	0.958252	0.256714	0.905983	0.988177	0.529965	0.944164
	FALSE	High	[K].VQVEYKGETK.[TS]		FALSE	human	0.000145967	0.00110757	1	3	12	P11142-1	P54652 [104-113]; P11142-1 [103-112]; P11142-2 [103-112]		1	1180.62	0.348	0.692	0.994	1.229	1.049	1.477	1.096	1.445	0.923	1.033	0.905	1.213	0.925	0.78	0.956	0.787	1.195	0.00028398	0.570905	0.987122	0.9303	0.990307	0.885354	0.995659	0.892368	0.985195	0.993943	0.989838	0.914068	0.992782	0.986828	0.996479	0.985888
High	Master Protein	P02545	Prelamin-A/C [OS=Homo sapiens]	>ProteinCenter:SwissProt|P02545 Prelamin-A/C [OS=Homo sapiens]	0	FALSE	human	79.22	43	26	118	3	664	74.1	7.02	82.59	26	117.7	110.1	110.6	85.8	85.5	75.4	87.1	98.9	85.6	123.3	139.9	128.8	110.4	143.6	123	57.4	53.6	63.4	117.7	110.1	110.6	85.8	85.5	75.4	87.1	98.9	85.6	123.3	139.9	128.8	110.4	143.6
	Checked	Confidence	Annotated Sequence	Modifications	Contaminant	Marked as	Qvality PEP	Qvality q-value	# Protein Groups	# Proteins	# PSMs	Master Protein Accessions	Positions in Proteins	Modifications in Proteins	# Missed Cleavages	Theo. MH+ [Da]	Abundance Ratio: (F2) / (F1)	Abundance Ratio: (F3) / (F1)	Abundance Ratio: (F4) / (F1)	Abundance Ratio: (F5) / (F1)	Abundance Ratio: (F6) / (F1)	Abundance Ratio: (F7) / (F1)	Abundance Ratio: (F8) / (F1)	Abundance Ratio: (F9) / (F1)	Abundance Ratio: (F10) / (F1)	Abundance Ratio: (F11) / (F1)	Abundance Ratio: (F12) / (F1)	Abundance Ratio: (F13) / (F1)	Abundance Ratio: (F14) / (F1)	Abundance Ratio: (F15) / (F1)	Abundance Ratio: (F16) / (F1)	Abundance Ratio: (F17) / (F1)	Abundance Ratio: (F19) / (F1)	Abundance Ratio Adj. P-Value: (F2) / (F1)	Abundance Ratio Adj. P-Value: (F3) / (F1)	Abundance Ratio Adj. P-Value: (F4) / (F1)	Abundance Ratio Adj. P-Value: (F5) / (F1)	Abundance Ratio Adj. P-Value: (F6) / (F1)	Abundance Ratio Adj. P-Value: (F7) / (F1)	Abundance Ratio Adj. P-Value: (F8) / (F1)	Abundance Ratio Adj. P-Value: (F9) / (F1)	Abundance Ratio Adj. P-Value: (F10) / (F1)	Abundance Ratio Adj. P-Value: (F11) / (F1)	Abundance Ratio Adj. P-Value: (F12) / (F1)	Abundance Ratio Adj. P-Value: (F13) / (F1)	Abundance Ratio Adj. P-Value: (F14) / (F1)	Abundance Ratio Adj. P-Value: (F15) / (F1)	Abundance Ratio Adj. P-Value: (F16) / (F1)	Abundance Ratio Adj. P-Value: (F17) / (F1)
	FALSE	High	[K].AAYEAELGDAR.[K]		FALSE	human	4.03552e-06	0.00110757	2	4	10	P02545-2; P02545	P02545-6 [79-89]; P02545-2 [79-89]; P02545 [79-89]; P02545-3 [79-89]		0	1165.55	1.344	1.098	0.679	0.572	0.704	0.556	0.561	0.527	0.628	1.152	0.663	0.738	0.807	0.998	0.497	0.522	0.57	0.731965	0.995595	0.844913	0.487237	0.564966	0.719603	0.578966	0.682868	0.815526	0.989731	0.869127	0.943944	0.992782	0.984429	0.776386	0.846678
	FALSE	High	[K].AAYEAELGDARK.[T]		FALSE	human	0.00485372	0.00110757	2	4	7	P02545-2; P02545	P02545-6 [79-90]; P02545-2 [79-90]; P02545 [79-90]; P02545-3 [79-90]		1	1293.64	0.395	0.484	0.613	0.382	0.703	0.292	0.246	0.293	0.747	0.311	0.501	0.684	0.497	0.396	0.304	0.365	0.178	0.0285091	0.0350217	0.768697	0.141119	0.695959	0.12945	0.163396	0.176371	0.923835	0.0776166	0.391398	0.923061	0.644254	0.296551	0.330087	0.558453
	FALSE	High	[K].AGQVVTIWAAGAGATHSPPTDLVWK.[A]		FALSE	human	0.00835633	0.00196941	2	6	6	P02545-2; P02545	P02545-5 [392-416]; P02545-6 [491-515]; P02545-2 [491-515]; P02545-4 [379-403]; P02545 [491-515]; P02545-3 [491-515]		0	2533.32	1.307	1.247	0.464	0.586	0.858	0.281	0.551	0.803	0.345	0.67	0.836	1.887	1.773	0.882	0.23	0.166	0.555	0.804897	0.947427	0.43801	0.610877	0.918368	0.113051	0.712193	0.961318	0.141914	0.766621	0.949824	0.51592	0.467876	0.996967	0.146935	0.0680956
	FALSE	High	[R].AQHEDQVEQYKK.[E]		FALSE	human	0.02391	0.0033746	2	6	3	P02545-2; P02545	P02545-5 [151-162]; P02545-6 [250-261]; P02545-2 [250-261]; P02545-4 [138-149]; P02545 [250-261]; P02545-3 [250-261]		1	1502.72	0.71	0.656	1.275	1.577	1.098	0.642	0.621	1.21	0.517	1.44	0.909	1.467	1.683	1.691	0.58	0.742	0.01	0.600578	0.542037	0.906832	0.862808	0.997116	0.834751	0.835904	0.968169	0.410499	0.953965	0.964434	0.876413	0.660398	0.640322	0.868952	0.973925
	FALSE	High	[K].ASASGSGAQVGGPISSGSSASSVTVTR.[S]		FALSE	human	7.47492e-07	0.00110757	1	4	1	P02545	P02545-5 [499-525]; P02545-4 [486-512]; P02545 [598-624]; P02545-3 [568-594]		0	2365.16	1.359	1.018	0.503	0.818	0.731	0.856	1.109	0.963	0.689	1.55	1.287	1.044	1.322	1.187	0.441	0.443	0.58	0.8612	0.995595	0.561385	0.923992	0.785457	0.971398	0.988628	0.99384	0.814543	0.918384	0.974981	0.981022	0.890824	0.951377	0.681588	0.740225
	FALSE	High	[K].EAALSTALSEKR.[T]		FALSE	human	0.0102062	0.00196941	2	6	4	P02545-2; P02545	P02545-5 [46-57]; P02545-6 [145-156]; P02545-2 [145-156]; P02545-4 [33-44]; P02545 [145-156]; P02545-3 [145-156]		1	1275.69	0.565	2.078	1.072	0.847	1.02	0.659	0.503	0.585	1.325	1.093	0.987	1.493	0.997	1.018	0.758	0.791	0.772	0.129839	0.129913	0.959189	0.93074	0.981545	0.852572	0.498434	0.776525	0.947231	0.993943	0.999993	0.775437	0.974669	0.973697	0.971538	0.985888
	FALSE	High	[K].EDLQELNDR.[L]		FALSE	human	0.0290372	0.00413864	2	4	3	P02545-2; P02545	P02545-6 [33-41]; P02545-2 [33-41]; P02545 [33-41]; P02545-3 [33-41]		0	1131.53	1.424	0.886	0.479	0.01	0.629	0.267	0.399	0.356	0.01	0.488	0.595	0.01	0.522	0.547	0.01	0.372	0.255	0.805853	0.95332	0.506954	1.26496e-16	0.635551	0.0957037	0.481371	0.31418	1.5977e-16	0.495038	0.722839	1.09406e-16	0.710863	0.668881	8.66667e-17	0.577189
	FALSE	High	[K].EGDLIAAQAR.[L]		FALSE	human	0.0127305	0.00196941	2	6	5	P02545-2; P02545	P02545-5 [25-34]; P02545-6 [124-133]; P02545-2 [124-133]; P02545-4 [12-21]; P02545 [124-133]; P02545-3 [124-133]		0	1043.55	0.859	0.987	0.488	0.576	0.624	0.472	0.426	0.383	0.794	0.667	0.72	0.926	0.618	0.619	0.539	0.487	0.441	0.925617	0.995595	0.426052	0.478149	0.355641	0.543872	0.315186	0.37933	0.954478	0.871044	0.94187	0.999837	0.898069	0.877236	0.833967	0.81212
	FALSE	High	[R].KLLEGEEER.[L]		FALSE	human	0.0282424	0.00413864	4	8	2	P20700; P02545-2; P02545; Q03252	P02545-5 [279-287]; P02545-6 [378-386]; P20700 [379-387]; P02545-2 [378-386]; P02545-4 [266-274]; P02545 [378-386]; Q03252 [393-401]; P02545-3 [378-386]		1	1102.57	0.367	0.467	0.353	0.391	0.495	0.877	0.362	0.713	1.071	0.01	0.584	1.195	0.654	0.522	0.676	0.406	0.482	0.205578	0.317185	0.347855	0.263576	0.527071	0.982679	0.551893	0.937182	0.991738	1.56441e-16	0.863499	0.925941	0.930781	0.723162	0.936284	0.737878
	FALSE	High	[K].LEAALGEAKK.[Q]		FALSE	human	0.000247125	0.00110757	2	6	2	P02545-2; P02545	P02545-5 [73-82]; P02545-6 [172-181]; P02545-2 [172-181]; P02545-4 [60-69]; P02545 [172-181]; P02545-3 [172-181]		1	1029.59	0.609	0.456	0.457	0.476	0.369	0.01	0.01	0.01	1.066	0.622	0.541	1.048	0.879	0.511	0.01	0.01	0.01	0.42559	0.149979	0.414258	0.383461	0.0299935	9.69041e-17	9.73204e-17	9.76177e-17	0.986649	0.782625	0.634987	0.992044	0.995194	0.561024	8.66667e-17	9.22513e-17
	FALSE	High	[K].LLEGEEER.[L]		FALSE	human	0.0495033	0.00736845	4	8	4	P20700; P02545-2; P02545; Q03252	P02545-5 [280-287]; P02545-6 [379-386]; P20700 [380-387]; P02545-2 [379-386]; P02545-4 [267-274]; P02545 [379-386]; Q03252 [394-401]; P02545-3 [379-386]		0	974.479	0.677	1.064	0.526	0.808	0.702	1.138	0.588	0.719	1.363	0.727	0.594	1.456	0.803	0.739	0.992	0.607	0.885	0.347382	0.999948	0.530889	0.914407	0.607607	0.978508	0.692808	0.923307	0.936016	0.890554	0.668891	0.802517	0.991315	0.968027	0.994162	0.909893
	FALSE	High	[R].LQEKEDLQELNDR.[L]		FALSE	human	0.0286371	0.00413864	2	4	1	P02545-2; P02545	P02545-6 [29-41]; P02545-2 [29-41]; P02545 [29-41]; P02545-3 [29-41]		1	1629.81	0.863	0.795	0.479	0.827	0.563	0.471	0.328	0.313	0.895	0.661	0.581	1.191	0.584	0.533	0.634	0.461	0.607	0.925617	0.82027	0.408902	0.924156	0.20495	0.543075	0.11547	0.216753	0.975125	0.864874	0.829494	0.923061	0.847275	0.72689	0.910795	0.768775
	FALSE	High	[K].LRDLEDSLAR.[E]		FALSE	human	0.0117987	0.00196941	2	6	7	P02545-2; P02545	P02545-5 [221-230]; P02545-6 [320-329]; P02545-2 [320-329]; P02545-4 [208-217]; P02545 [320-329]; P02545-3 [320-329]		1	1187.64	0.817	1.266	0.765	0.581	0.763	0.627	0.549	0.458	0.819	0.367	0.711	0.914	0.73	0.995	0.497	0.514	0.539	0.82709	0.931303	0.926727	0.489873	0.714638	0.81918	0.610466	0.556178	0.967936	0.292594	0.937949	0.999837	0.96738	0.985778	0.776386	0.835855
	FALSE	High	[R].LSPSPTSQR.[S]		FALSE	human	0.00634499	0.00191258	2	6	7	P02545-2; P02545	P02545-5 [290-298]; P02545-6 [389-397]; P02545-2 [389-397]; P02545-4 [277-285]; P02545 [389-397]; P02545-3 [389-397]		0	972.511	0.644	0.701	1.106	1.763	1.123	1.154	0.813	1.093	1.108	1.082	1.068	2.482	1.437	1.517	1.224	0.997	1.095	0.468425	0.661892	0.968264	0.73878	0.989734	0.977057	0.965461	0.985429	0.998572	0.993223	0.996724	0.369492	0.826039	0.783902	0.943865	0.98937
	FALSE	High	[R].ITESEEVVSR.[E]		FALSE	human	5.35704e-06	0.00110757	2	4	10	P02545-2; P02545	P02545-6 [63-72]; P02545-2 [63-72]; P02545 [63-72]; P02545-3 [63-72]		0	1148.58	0.683	0.472	0.426	0.273	0.589	0.277	0.2	0.278	0.617	0.22	0.45	0.638	0.287	0.308	0.301	0.274	0.172	0.433694	0.0544174	0.265699	0.00333723	0.267598	0.107372	0.00712976	0.147766	0.805377	0.0340455	0.557052	0.893827	0.11985	0.12945	0.322775	0.308542
	FALSE	High	[R].LVEIDNGK.[Q]		FALSE	human	0.0120458	0.00196941	2	6	2	P02545-2; P02545	P02545-5 [127-134]; P02545-6 [226-233]; P02545-2 [226-233]; P02545-4 [114-121]; P02545 [226-233]; P02545-3 [226-233]		0	887.483	0.552	0.438	0.764	0.443	0.761	0.533	0.27	0.318	0.742	0.314	0.46	1.073	0.495	0.431	0.406	0.311	0.251	0.101141	0.018567	0.926479	0.255742	0.775555	0.675528	0.150509	0.226871	0.923835	0.0634023	0.271974	0.957106	0.644953	0.396388	0.611322	0.413882
	FALSE	High	[R].NSNLVGAAHEELQQSR.[I]		FALSE	human	0.0141217	0.00196941	2	6	6	P02545-2; P02545	P02545-5 [182-197]; P02545-6 [281-296]; P02545-2 [281-296]; P02545-4 [169-184]; P02545 [281-296]; P02545-3 [281-296]		0	1752.86	0.874	1.926	0.761	0.303	0.858	0.741	0.714	0.306	1.008	0.023	0.864	1.272	0.431	0.911	0.629	0.782	0.752	0.944773	0.190382	0.939975	0.0591247	0.929576	0.927417	0.964833	0.202332	0.99417	1.90743e-11	0.952512	0.902708	0.484664	0.995017	0.907154	0.985888
	FALSE	High	[K].QLQDEMLR.[R]		FALSE	human	0.0748275	0.00977519	2	6	1	P02545-2; P02545	P02545-5 [83-90]; P02545-6 [182-189]; P02545-2 [182-189]; P02545-4 [70-77]; P02545 [182-189]; P02545-3 [182-189]		0	1032.51	0.919	0.974	0.695	0.622	0.606	0.399	0.543	0.417	0.812	0.682	0.72	0.741	1.085	0.935	0.387	0.408	0.383	0.958672	0.976512	0.868012	0.642174	0.433072	0.359809	0.694808	0.448275	0.966382	0.779518	0.881272	0.940834	0.942317	0.988548	0.564663	0.665341
	FALSE	High	[R].SGAQASSTPLSPTR.[I]		FALSE	human	3.40031e-05	0.00110757	2	4	20	P02545-2; P02545	P02545-6 [12-25]; P02545-2 [12-25]; P02545 [12-25]; P02545-3 [12-25]		0	1359.69	0.611	0.532	0.517	0.34	0.461	0.406	0.217	0.383	0.916	0.298	0.414	0.905	0.371	0.392	0.379	0.189	0.119	0.204988	0.07536	0.504265	0.0235627	0.0483274	0.376201	0.012933	0.37933	0.98451	0.141447	0.277766	0.999837	0.325926	0.338479	0.537247	0.107383
	FALSE	High	[R].SLETENAGLR.[L]		FALSE	human	0.000407489	0.00110757	2	4	5	P02545-2; P02545	P02545-6 [51-60]; P02545-2 [51-60]; P02545 [51-60]; P02545-3 [51-60]		0	1089.55	1.009	1.367	0.882	0.661	0.886	0.621	0.517	0.549	0.878	0.976	0.914	1.142	0.774	0.669	0.564	0.632	0.523	0.999447	0.823717	0.974169	0.671134	0.902359	0.81392	0.527111	0.721348	0.971937	0.989908	0.989838	0.937119	0.982805	0.921986	0.856634	0.917958
	FALSE	High	[R].SVGGSGGGSFGDNLVTR.[S]		FALSE	human	3.35475e-05	0.00110757	1	4	1	P02545	P02545-5 [529-545]; P02545-4 [516-532]; P02545 [628-644]; P02545-3 [598-614]		0	1566.75	1.043	1.149	1.015	0.943	0.82	0.915	1.083	0.883	1.544	1.515	1.324	1.203	1.658	1.449	0.624	0.627	0.627	0.99982	0.987946	0.969352	0.990756	0.901018	0.981976	0.995659	0.985429	0.875365	0.923792	0.925212	0.925941	0.49563	0.688044	0.903442	0.917563
	FALSE	High	[R].TALINSTGEEVAMR.[K]		FALSE	human	0.00907691	0.00196941	2	5	1	P02545-2; P02545	P02545-5 [429-442]; P02545-6 [528-541]; P02545-2 [528-541]; P02545-4 [416-429]; P02545 [528-541]		0	1491.75	1.039	1.24	0.585	0.687	0.635	0.473	0.479	0.592	0.514	0.775	0.601	0.66	0.781	0.924	0.366	0.477	0.48	0.999447	0.944848	0.678059	0.735848	0.381139	0.546345	0.445046	0.790831	0.620017	0.928007	0.859778	0.905998	0.983102	0.99313	0.508702	0.798165
	FALSE	High	[R].TLEGELHDLR.[G]		FALSE	human	0.0568339	0.00759332	2	6	2	P02545-2; P02545	P02545-5 [58-67]; P02545-6 [157-166]; P02545-2 [157-166]; P02545-4 [45-54]; P02545 [157-166]; P02545-3 [157-166]		0	1182.61	0.842	1.392	0.446	0.277	0.719	0.498	1.031	0.205	0.233	0.604	0.82	0.497	0.274	0.739	0.95	0.456	0.409	0.901902	0.819681	0.420763	0.0414654	0.769722	0.60516	0.999974	0.0431411	0.0189894	0.702779	0.949116	0.72772	0.116969	0.968027	0.997802	0.760538
	FALSE	High	[R].TVLCGTCGQPADK.[A]	2xCarbamidomethyl [C4; C7]	FALSE	human	0.0208128	0.00312672	1	5	3	P02545	P02545-5 [486-498]; P02545-6 [585-597]; P02545-4 [473-485]; P02545 [585-597]; P02545-3 [555-567]		0	1406.64	0.455	0.567	0.471	0.332	0.302	0.389	0.272	0.316	0.572	0.426	0.604	0.459	0.486	0.331	0.317	0.205	0.375	0.0351726	0.245264	0.488373	0.0970203	0.0170801	0.334341	0.190237	0.222463	0.654794	0.324795	0.750602	0.628326	0.626409	0.155168	0.367753	0.139561
	FALSE	High	[R].VAVEEVDEEGK.[F]		FALSE	human	2.34646e-05	0.00110757	2	6	3	P02545-2; P02545	P02545-5 [341-351]; P02545-6 [440-450]; P02545-2 [440-450]; P02545-4 [328-338]; P02545 [440-450]; P02545-3 [440-450]		0	1203.57	100	100	100	100	100	100	100	100		100	100	100	100	100	100	100	100	1.96457e-16	2.2e-16	1.19003e-16	1.26496e-16	1.29254e-16	9.69041e-17	9.73204e-17	9.76177e-17		1.56441e-16	1.78814e-16	1.09406e-16	1.07647e-16	1.16154e-16	8.66667e-17	9.22513e-17
	FALSE	High	[R].VAVEEVDEEGKFVR.[L]		FALSE	human	0.00059933	0.00110757	2	6	2	P02545-2; P02545	P02545-5 [341-354]; P02545-6 [440-453]; P02545-2 [440-453]; P02545-4 [328-341]; P02545 [440-453]; P02545-3 [440-453]		1	1605.81	0.593	1.344	0.385	0.336	0.803	0.529	1.14	0.272	0.426	0.76	0.819	0.334	0.01	0.923	0.01	0.456	0.646	0.262319	0.817587	0.264382	0.0709074	0.893869	0.672636	0.965461	0.137387	0.274103	0.886268	0.944031	0.157489	1.07647e-16	0.996967	8.66667e-17	0.760538
High	Master Protein	P02533	Keratin, type I cytoskeletal 14 [OS=Homo sapiens]	>ProteinCenter:SwissProt|P02533 Keratin, type I cytoskeletal 14 [OS=Homo sapiens]	0	TRUE	human	76.992	38	18	110	2	472	51.5	5.16	95.86	18	624.5	498.5	480	1.3	4.9	3.3	11.4	7.4	5	26.2	44.3	30.9	12.5	6.3	26	8.8	2.6	6.1	624.5	498.5	480	1.3	4.9	3.3	11.4	7.4	5	26.2	44.3	30.9	12.5	6.3
	Checked	Confidence	Annotated Sequence	Modifications	Contaminant	Marked as	Qvality PEP	Qvality q-value	# Protein Groups	# Proteins	# PSMs	Master Protein Accessions	Positions in Proteins	Modifications in Proteins	# Missed Cleavages	Theo. MH+ [Da]	Abundance Ratio: (F2) / (F1)	Abundance Ratio: (F3) / (F1)	Abundance Ratio: (F4) / (F1)	Abundance Ratio: (F5) / (F1)	Abundance Ratio: (F6) / (F1)	Abundance Ratio: (F7) / (F1)	Abundance Ratio: (F8) / (F1)	Abundance Ratio: (F9) / (F1)	Abundance Ratio: (F10) / (F1)	Abundance Ratio: (F11) / (F1)	Abundance Ratio: (F12) / (F1)	Abundance Ratio: (F13) / (F1)	Abundance Ratio: (F14) / (F1)	Abundance Ratio: (F15) / (F1)	Abundance Ratio: (F16) / (F1)	Abundance Ratio: (F17) / (F1)	Abundance Ratio: (F19) / (F1)	Abundance Ratio Adj. P-Value: (F2) / (F1)	Abundance Ratio Adj. P-Value: (F3) / (F1)	Abundance Ratio Adj. P-Value: (F4) / (F1)	Abundance Ratio Adj. P-Value: (F5) / (F1)	Abundance Ratio Adj. P-Value: (F6) / (F1)	Abundance Ratio Adj. P-Value: (F7) / (F1)	Abundance Ratio Adj. P-Value: (F8) / (F1)	Abundance Ratio Adj. P-Value: (F9) / (F1)	Abundance Ratio Adj. P-Value: (F10) / (F1)	Abundance Ratio Adj. P-Value: (F11) / (F1)	Abundance Ratio Adj. P-Value: (F12) / (F1)	Abundance Ratio Adj. P-Value: (F13) / (F1)	Abundance Ratio Adj. P-Value: (F14) / (F1)	Abundance Ratio Adj. P-Value: (F15) / (F1)	Abundance Ratio Adj. P-Value: (F16) / (F1)	Abundance Ratio Adj. P-Value: (F17) / (F1)
	FALSE	High	[R].APSTYGGGLSVSSSR.[F]		TRUE	human	0.00159324	0.00110757	1	2	4	P02533	P02533 [42-56]; P02533 [42-56]		0	1425.7	0.813	0.818	0.01	0.01	0.01	0.02	0.014	0.01	0.04	0.072	0.049	0.023	0.011	0.038	0.015	0.01	0.012	0.816735	0.875873	1.19003e-16	1.26496e-16	1.29254e-16	2.56349e-11	9.73204e-17	9.76177e-17	1.09152e-09	7.43846e-06	1.1309e-07	3.76982e-13	1.07647e-16	7.61946e-11	1.28998e-09	9.22513e-17
	FALSE	High	[K].ASLENSLEETK.[G]		TRUE	human	0.0576233	0.00779893	2	5	2	P02533; P08779 P08779	Q9Z2K1 [351-361]; P02533 [353-363]; P02533 [353-363]; Q3ZAW8 [351-361]; P08779 P08779 [355-365]		0	1220.6	0.912	0.659	0.01	0.01	0.01	0.019	0.032	0.01	0.041	0.021	0.054	0.024	0.01	0.024	0.016	0.01	0.01	0.980818	0.478969	1.19003e-16	1.26496e-16	1.29254e-16	1.13713e-11	2.13312e-11	9.76177e-17	1.74349e-09	5.34993e-12	3.7963e-07	7.79706e-13	1.07647e-16	3.01431e-14	3.56267e-09	9.22513e-17
	FALSE	High	[K].ASLENSLEETK.[G]	1xDeamidated [N5]	TRUE	human	0.00381817	0.00110757	2	5	1	P02533; P08779 P08779	Q9Z2K1 [351-361]; P02533 [353-363]; P02533 [353-363]; Q3ZAW8 [351-361]; P08779 P08779 [355-365]		0	1221.58	0.643	0.506	0.01	0.01	0.044	0.097	0.067	0.093	0.01	0.063	0.01	0.01	0.01	0.04	0.01	0.097	0.01	0.421104	0.150097	1.19003e-16	1.26496e-16	1.42438e-14	0.000295549	1.68725e-05	0.000398334	1.5977e-16	1.13223e-06	1.78814e-16	1.09406e-16	1.07647e-16	4.20206e-10	8.66667e-17	0.006205
	FALSE	High	[K].ASLENSLEETKGR.[Y]		TRUE	human	1.32072e-07	0.00110757	2	5	2	P02533; P08779 P08779	Q9Z2K1 [351-363]; P02533 [353-365]; P02533 [353-365]; Q3ZAW8 [351-363]; P08779 P08779 [355-367]		1	1433.72	0.241	1.711	0.01	0.029	0.01	0.038	0.059	0.011	0.147	0.129	0.112	0.085	0.022	0.07	0.032	0.013	0.01	1.7164e-07	0.40831	1.19003e-16	1.26496e-16	1.29254e-16	4.4719e-08	6.72843e-08	7.99778e-14	0.00128662	0.00115229	0.000391818	1.05998e-05	6.8053e-14	3.37974e-07	1.77518e-06	2.08036e-09
	FALSE	High	[R].CEMEQQNQEYK.[I]	1xCarbamidomethyl [C1]	TRUE	human	1.23635e-05	0.00110757	3	5	6	P02533; Q61782; Q04695 Q04695	P02533 [389-399]; P02533 [389-399]; Q61782 [11-21]; Q04695 Q04695 [358-368]; Q9QWL7 [358-368]		0	1486.59	0.515	0.506	0.01	0.01	0.01	0.01	0.01	0.01	0.287	0.237	0.195	0.01	0.01	0.01	0.01	0.01	0.01	0.0569808	0.098051	1.19003e-16	1.26496e-16	1.29254e-16	9.69041e-17	9.73204e-17	9.76177e-17	0.0931042	0.0504897	0.0201099	1.09406e-16	1.07647e-16	1.16154e-16	8.66667e-17	9.22513e-17
	FALSE	High	[R].EVATNSELVQSGK.[S]		TRUE	human	0.0125557	0.00196941	2	4	4	P02533; Q04695 Q04695	P02533 [316-328]; P02533 [316-328]; Q04695 Q04695 [285-297]; Q9QWL7 [285-297]		0	1361.69	0.622	0.722	0.01	0.01	0.01	0.01	0.01	0.01	0.28	0.316	0.178	0.022	0.013	0.019	0.01	0.01	0.01	0.257851	0.655979	1.19003e-16	1.26496e-16	1.29254e-16	9.69041e-17	9.73204e-17	9.76177e-17	0.0817371	0.176864	0.0113886	2.84178e-13	1.07647e-16	1.16154e-16	8.66667e-17	9.22513e-17
	FALSE	High	[R].GQVGGDVNVEMDAAPGVDLSR.[I]		TRUE	human	0.000184855	0.00110757	1	3	7	P02533	P02533 [262-282]; Q6IFX2 [241-261]; P02533 [262-282]		0	2085.99	0.724	0.517	0.01	0.01	0.01	0.01	0.01	0.011	0.053	0.067	0.054	0.01	0.01	0.06	0.012	0.01	0.01	0.568255	0.115957	1.19003e-16	1.26496e-16	1.29254e-16	9.69041e-17	9.73204e-17	1.76274e-13	4.14632e-08	3.74187e-06	3.69615e-07	1.09406e-16	1.07647e-16	4.26422e-08	1.23072e-10	9.22513e-17
	FALSE	High	[K].GSCGIGGGIGGGSSR.[I]	1xCarbamidomethyl [C3]	TRUE	human	0.00123031	0.00110757	2	3	5	P02533; P08779 P08779	P02533 [16-30]; P02533 [16-30]; P08779 P08779 [16-30]		0	1278.59	0.446	0.376	0.01	0.01	0.01	0.01	0.016	0.01	0.052	0.023	0.032	0.023	0.01	0.013	0.01	0.01	0.01	0.0115965	0.00474836	1.19003e-16	1.26496e-16	1.29254e-16	9.69041e-17	9.73204e-17	9.76177e-17	3.23647e-08	1.11321e-11	6.73471e-10	4.64559e-13	1.07647e-16	1.16154e-16	8.66667e-17	9.22513e-17
	FALSE	High	[KR].KNHEEEMNALR.[G]		TRUE	human	0.00209244	0.00110757	2	5	6	P02533; Q04695 Q04695	P02533 [251-261]; Q6IFX2 [230-240]; P02533 [251-261]; Q04695 Q04695 [220-230]; Q9QWL7 [220-230]		1	1370.65	0.36	0.397	0.01	0.01	0.01	0.01	0.01	0.01	0.184	0.197	0.161	0.024	0.01	0.018	0.01	0.01	0.01	0.000414658	0.00259027	1.19003e-16	1.26496e-16	1.29254e-16	2.14582e-15	9.73204e-17	9.76177e-17	0.00347363	0.0069435	7.13113e-05	2.5201e-12	1.07647e-16	1.16154e-16	8.66667e-17	9.22513e-17
	FALSE	High	[KR].LAADDFR.[ATILV]		TRUE	human	0.0151333	0.00231005	14	48	9	O76015; P02533; P13645; sp; P05783; P08730-1; P05784; P19012; sp; P13646; Q04695 Q04695; P19001; P08727; P08779 P08779	Q14532 [176-182]; Q9Z2K1 [193-199]; O76015 [184-190]; O76013 sp O76013-1 [173-179]; O76014 [184-190]; P02533 [195-201]; Q9UE12 Q15323 [136-142]; P13645 [229-235]; Q7Z3Y7 [170-176]; P08727 [160-166]; Q2M2I5 Q2M2I5 [225-231]; O76013-2 [123-129]; Q14525 sp Q14525 [136-142]; P13645 [229-235]; A2A5Y0 [136-142]; Q92764 [177-183]; Q6IFX2 [174-180]; Q497I4 [177-183]; sp [229-235]; P02533 [195-201]; sp [1…		0	807.4	0.72	0.868	0.077	0.107	0.13	0.222	0.332	0.292	0.397	0.499	0.598	0.083	0.076	0.444	0.461	0.725	0.636	0.55669	0.934757	1.07107e-08	1.02577e-08	1.34139e-10	0.0408867	0.1236	0.173568	0.338774	0.605786	0.856575	7.71356e-06	2.58074e-06	0.492009	0.722247	0.966829
	FALSE	High	[R].LASYLDK.[V]		TRUE	human	0.00913971	0.00196941	10	19	10	P02533; P13645; P08730-1; P05784; P19012; Q04695 Q04695; P35527 sp; P19001; P08727; P08779 P08779	P02533 [126-132]; P13645 [157-163]; P08727 [91-97]; P13645 [157-163]; sp [157-163]; P02533 [126-132]; P08730-1 [107-113]; P05784 [83-89]; P19012 [116-122]; A2A4G1 [109-115]; Q99456 Q99456 [136-142]; Q04695 Q04695 [95-101]; P35527 sp [164-170]; P19001 [94-100]; P08727 [91-97]; P19012 [116-122]; P35527 [164-170]; P08779 P08779 [128-134]; Q9QWL7 [95-101]		0	809.44	0.678	0.729	0.01	0.108	0.066	0.213	0.083	0.093	0.363	0.302	0.485	0.209	0.074	0.41	0.209	0.111	0.1	0.420542	0.662279	1.19003e-16	1.26542e-08	1.29254e-16	0.0331277	3.38066e-06	0.000398334	0.248713	0.149711	0.659613	0.0185908	1.8306e-06	0.391987	0.10841	0.0116103
	FALSE	High	[R].LASYLDKVR.[A]		TRUE	human	0.0047223	0.00110757	8	16	2	P02533; P13645; P08730-1; P19012; Q04695 Q04695; P19001; P08727; P08779 P08779	P02533 [126-134]; P13645 [157-165]; P08727 [91-99]; P13645 [157-165]; sp [157-165]; P02533 [126-134]; P08730-1 [107-115]; P19012 [116-124]; A2A4G1 [109-117]; Q99456 Q99456 [136-144]; Q04695 Q04695 [95-103]; P19001 [94-102]; P08727 [91-99]; P19012 [116-124]; P08779 P08779 [128-136]; Q9QWL7 [95-103]		1	1064.61	0.077	2.294	0.047	0.148	0.089	0.073	0.12	0.046	0.844	0.71	0.897	0.105	0.082	1.218	0.297	0.198	0.23	1.73498e-14	0.0574892	1.52132e-10	2.99316e-05	9.61821e-10	2.47742e-05	0.00346152	1.29012e-06	0.971937	0.827424	0.974981	0.000451802	2.11139e-06	0.887188	0.314091	0.125761
	FALSE	High	[R].LLEGEDAHLSSSQFSSGSQSSR.[D]		TRUE	human	0.000330437	0.00110757	2	3	5	P02533; Q61782	P02533 [418-439]; P02533 [418-439]; Q61782 [40-61]		0	2309.06	0.977	0.729	0.01	0.01	0.01	0.012	0.013	0.01	0.028	0.042	0.052	0.01	0.01	0.022	0.012	0.01	0.01	0.983231	0.662635	1.19003e-16	1.26496e-16	1.29254e-16	1.91554e-14	9.73204e-17	9.76177e-17	7.05038e-12	2.98032e-08	2.60844e-07	1.09406e-16	1.07647e-16	1.26007e-14	1.47783e-10	9.22513e-17
	FALSE	High	[R].ILNEMRDQYEK.[M]		TRUE	human	6.58533e-05	0.00110757	2	4	1	P02533; Q04695 Q04695	P02533 [283-293]; Q6IFX2 [262-272]; P02533 [283-293]; Q04695 Q04695 [252-262]		1	1438.7	0.206	1.974	0.01	0.01	0.01	0.01	0.01	0.01	1.108	0.658	0.575	0.01	0.01	0.01	0.01	0.01	0.01	1.43605e-10	0.184855	1.19003e-16	1.26496e-16	1.29254e-16	9.69041e-17	9.73204e-17	9.76177e-17	0.985704	0.860113	0.81972	1.09406e-16	1.07647e-16	1.16154e-16	8.66667e-17	9.22513e-17
	FALSE	High	[R].ISSVLAGGSCR.[A]	1xCarbamidomethyl [C10]	TRUE	human	5.37901e-05	0.00110757	2	3	8	P02533; P08779 P08779	P02533 [31-41]; P02533 [31-41]; P08779 P08779 [31-41]		0	1106.56	0.699	0.949	0.01	0.01	0.01	0.012	0.03	0.01	0.068	0.065	0.059	0.032	0.012	0.022	0.011	0.01	0.01	0.486016	0.97743	1.19003e-16	1.26496e-16	1.29254e-16	3.36889e-14	1.0693e-11	9.76177e-17	7.55787e-07	2.76609e-06	9.52614e-07	5.74849e-11	1.07647e-16	7.58519e-15	6.29973e-11	9.22513e-17
	FALSE	High	[K].NHEEEMNALR.[G]		TRUE	human	0.000415843	0.00110757	2	5	18	P02533; Q04695 Q04695	P02533 [252-261]; Q6IFX2 [231-240]; P02533 [252-261]; Q04695 Q04695 [221-230]; Q9QWL7 [221-230]		0	1242.55	0.493	0.526	0.01	0.01	0.01	0.01	0.01	0.01	0.268	0.218	0.163	0.021	0.011	0.021	0.01	0.01	0.01	0.0370185	0.132679	1.19003e-16	1.26496e-16	1.29254e-16	9.69041e-17	9.73204e-17	9.76177e-17	0.0659552	0.0330786	0.00666654	7.32484e-14	1.07647e-16	5.07343e-15	8.66667e-17	9.22513e-17
	FALSE	High	[K].NHEEEMNALR.[G]	1xDeamidated [N1]	TRUE	human	0.0718128	0.0091932	2	5	4	P02533; Q04695 Q04695	P02533 [252-261]; Q6IFX2 [231-240]; P02533 [252-261]; Q04695 Q04695 [221-230]; Q9QWL7 [221-230]		0	1243.54	0.787	0.878	0.01	0.01	0.01	0.01	0.01	0.01	0.321	0.398	0.352	0.023	0.019	0.026	0.01	0.01	0.01	0.678676	0.902464	1.19003e-16	1.26496e-16	1.29254e-16	9.69041e-17	9.73204e-17	9.76177e-17	0.0973286	0.192956	0.0514344	2.09662e-11	4.75107e-15	1.01992e-13	8.66667e-17	9.22513e-17
	FALSE	High	[K].NHEEEMNALR.[G]	1xOxidation [M6]	TRUE	human	0.0481533	0.00710667	2	5	1	P02533; Q04695 Q04695	P02533 [252-261]; Q6IFX2 [231-240]; P02533 [252-261]; Q04695 Q04695 [221-230]; Q9QWL7 [221-230]		0	1258.55	0.548	0.01	0.01	0.01	0.01	0.01	0.01	0.01	0.206	0.237	0.01	0.01	0.01	0.042	0.01	0.01	0.01	0.740564	2.2e-16	1.19003e-16	1.26496e-16	1.29254e-16	9.69041e-17	9.73204e-17	9.76177e-17	0.0455421	0.199049	1.78814e-16	1.09406e-16	1.07647e-16	4.99929e-06	8.66667e-17	9.22513e-17
	FALSE	High	[R].RLLEGEDAHLSSSQFSSGSQSSR.[D]		TRUE	human	0.0407849	0.00571581	2	3	2	P02533; Q61782	P02533 [417-439]; P02533 [417-439]; Q61782 [39-61]		1	2465.17	0.524	1.003	0.01	0.01	0.01	0.01	0.01	0.01	0.01	0.01	0.01	0.01	0.01	0.01	0.01	0.01	0.01	0.203521	0.995595	1.19003e-16	1.26496e-16	1.29254e-16	9.69041e-17	9.73204e-17	9.76177e-17	1.5977e-16	1.56441e-16	1.78814e-16	1.09406e-16	1.07647e-16	1.16154e-16	8.66667e-17	9.22513e-17
	FALSE	High	[K].TRLEQEIATYR.[RSN]		TRUE	human	0.000705167	0.00110757	7	20	7	P02533; P08730-1; P19012; Q61782; P13646; Q04695 Q04695; P08779 P08779	Q9Z2K1 [404-414]; P19012-2 [232-242]; P02533 [406-416]; P13646-1 [396-406]; Q6IFX2 [385-395]; P02533 [406-416]; Q9D312 [368-378]; Q3ZAW8 [404-414]; P13646-3 [396-406]; P08730-1 [388-398]; P19012 [397-407]; ENSEMBL:ENSP00000377550 [396-406]; Q61782 [28-38]; A2A4G1 [390-400]; P13646 [396-406]; Q04695 Q04695 [375-385]; P19012 [397-407]; P08779 P08779 [408-418]; Q9QWL7 [375-385]; P35900 P35900 [361-3…		1	1379.73	0.854	0.697	0.01	0.01	0.01	0.021	0.018	0.01	0.305	0.325	0.221	0.105	0.015	0.021	0.01	0.01	0.01	0.918745	0.579128	1.19003e-16	1.26496e-16	1.29254e-16	5.93264e-11	2.15499e-15	9.76177e-17	0.121589	0.19591	0.0391551	8.12427e-05	1.07647e-16	2.54509e-15	8.66667e-17	9.22513e-17
	FALSE	High	[KR].VTMQNLNDR.[L]		TRUE	human	0.0117987	0.00196941	3	17	4	P02533; P13645; P08779 P08779	Q9Z2K1 [115-123]; P02533 [117-125]; P13645 [148-156]; Q7Z3Y7 [88-96]; Q7Z3Y8 [86-94]; P13645 [148-156]; sp [148-156]; P02533 [117-125]; Q7Z3Y7 [110-118]; Q148H6 [88-96]; Q3ZAW8 [115-123]; Q7Z3Y9 Q7Z3Y9 [85-93]; Q7Z3Z0 Q7Z3Z0 [81-89]; A2A4G1 [100-108]; P02535-1 [146-154]; Q7Z3Y8 [86-94]; P08779 P08779 [119-127]		0	1090.53
	FALSE	High	[KR].VTMQNLNDR.[L]	1xOxidation [M3]	TRUE	human	0.00972501	0.00196941	3	17	2	P02533; P13645; P08779 P08779	Q9Z2K1 [115-123]; P02533 [117-125]; P13645 [148-156]; Q7Z3Y7 [88-96]; Q7Z3Y8 [86-94]; P13645 [148-156]; sp [148-156]; P02533 [117-125]; Q7Z3Y7 [110-118]; Q148H6 [88-96]; Q3ZAW8 [115-123]; Q7Z3Y9 Q7Z3Y9 [85-93]; Q7Z3Z0 Q7Z3Z0 [81-89]; A2A4G1 [100-108]; P02535-1 [146-154]; Q7Z3Y8 [86-94]; P08779 P08779 [119-127]		0	1106.53	0.786	1.164	0.102	0.642	0.155	0.609	0.12	0.22	0.4	0.127	0.659	0.857	0.29	1.065	0.565	0.193	0.273	0.919538	0.975694	0.000150034	0.747537	0.000995648	0.852572	0.00915329	0.109175	0.286284	0.00303464	0.873776	0.998826	0.186235	0.986828	0.866501	0.157518
High	Master Protein	P14618	Pyruvate kinase PKM [OS=Homo sapiens]	>ProteinCenter:SwissProt|P14618 Pyruvate kinase PKM [OS=Homo sapiens]	0	FALSE	human	76.758	49	19	154	19	531	57.9	7.84	137.2	19	119.4	128.3	130.2	120.9	137.9	148.9	73.4	84.8	97.3	80.6	97.3	91.5	95.8	101.2	94.8	68.7	60.7	68.4	119.4	128.3	130.2	120.9	137.9	148.9	73.4	84.8	97.3	80.6	97.3	91.5	95.8	101.2
	Checked	Confidence	Annotated Sequence	Modifications	Contaminant	Marked as	Qvality PEP	Qvality q-value	# Protein Groups	# Proteins	# PSMs	Master Protein Accessions	Positions in Proteins	Modifications in Proteins	# Missed Cleavages	Theo. MH+ [Da]	Abundance Ratio: (F2) / (F1)	Abundance Ratio: (F3) / (F1)	Abundance Ratio: (F4) / (F1)	Abundance Ratio: (F5) / (F1)	Abundance Ratio: (F6) / (F1)	Abundance Ratio: (F7) / (F1)	Abundance Ratio: (F8) / (F1)	Abundance Ratio: (F9) / (F1)	Abundance Ratio: (F10) / (F1)	Abundance Ratio: (F11) / (F1)	Abundance Ratio: (F12) / (F1)	Abundance Ratio: (F13) / (F1)	Abundance Ratio: (F14) / (F1)	Abundance Ratio: (F15) / (F1)	Abundance Ratio: (F16) / (F1)	Abundance Ratio: (F17) / (F1)	Abundance Ratio: (F19) / (F1)	Abundance Ratio Adj. P-Value: (F2) / (F1)	Abundance Ratio Adj. P-Value: (F3) / (F1)	Abundance Ratio Adj. P-Value: (F4) / (F1)	Abundance Ratio Adj. P-Value: (F5) / (F1)	Abundance Ratio Adj. P-Value: (F6) / (F1)	Abundance Ratio Adj. P-Value: (F7) / (F1)	Abundance Ratio Adj. P-Value: (F8) / (F1)	Abundance Ratio Adj. P-Value: (F9) / (F1)	Abundance Ratio Adj. P-Value: (F10) / (F1)	Abundance Ratio Adj. P-Value: (F11) / (F1)	Abundance Ratio Adj. P-Value: (F12) / (F1)	Abundance Ratio Adj. P-Value: (F13) / (F1)	Abundance Ratio Adj. P-Value: (F14) / (F1)	Abundance Ratio Adj. P-Value: (F15) / (F1)	Abundance Ratio Adj. P-Value: (F16) / (F1)	Abundance Ratio Adj. P-Value: (F17) / (F1)
	FALSE	High	[R].AEGSDVANAVLDGADCIMLSGETAK.[G]	1xCarbamidomethyl [C16]	FALSE	human	4.01904e-07	0.00110757	1	3	15	P14618	P14618-2 [343-367]; P14618-3 [328-352]; P14618 [343-367]		0	2494.14	1.68	0.915	1.163	1.261	1.099	0.635	0.913	0.782	0.541	0.529	0.891	1.163	0.894	0.798	0.961	0.503	0.474	0.261082	0.975088	0.931121	0.922318	0.992094	0.829418	0.979068	0.95245	0.676562	0.660424	0.987936	0.927716	0.995194	0.988177	0.996479	0.832031
	FALSE	High	[R].AEGSDVANAVLDGADCIMLSGETAKGDYPLEAVR.[M]	1xCarbamidomethyl [C16]	FALSE	human	2.97911e-06	0.00110757	1	3	3	P14618	P14618-2 [343-376]; P14618-3 [328-361]; P14618 [343-376]		1	3494.64		100	100	100	100	100			100	100	100		100		100		100		2.2e-16	1.19003e-16	1.26496e-16	1.29254e-16	9.69041e-17			1.5977e-16	1.56441e-16	1.78814e-16		1.07647e-16		8.66667e-17
	FALSE	High	[K].DPVQEAWAEDVDLR.[V]		FALSE	human	0.00689098	0.00191258	1	3	4	P14618	P14618-2 [476-489]; P14618-3 [461-474]; P14618 [476-489]		0	1642.77	1.9	0.769	0.506	0.986	0.956	0.534	0.686	1.534	0.538	0.713	0.727	0.484	0.501	0.647	0.654	0.446	0.376	0.110143	0.661157	0.533531	0.999898	0.968926	0.676984	0.889598	0.856373	0.634267	0.85934	0.874922	0.65193	0.63774	0.888611	0.919917	0.744181
	FALSE	High	[K].FGVEQDVDMVFASFIR.[K]		FALSE	human	2.48615e-09	0.00110757	1	3	8	P14618	P14618-2 [231-246]; P14618-3 [216-231]; P14618 [231-246]		0	1859.9	1.458	1.907	0.074	0.667	0.639	1.006	1.644	0.432	0.37	0.353	0.73	1.879	1.583	1.381	1.206	1.393	0.194	0.684951	0.214234	8.85983e-07	0.727898	0.606851	0.996858	0.859247	0.506873	0.112218	0.20295	0.877219	0.65444	0.733926	0.852412	0.9503	0.894941
	FALSE	High	[K].GADFLVTEVENGGSLGSK.[K]	1xDeamidated [N11]	FALSE	human	0.0306944	0.0043045	1	3	1	P14618	P14618-2 [189-206]; P14618-3 [174-191]; P14618 [189-206]		0	1780.86	1.205	0.904	0.366	1.108	0.902	0.554	0.442	1.107	0.621	0.814	0.656	0.569	0.536	0.676	0.571	0.377	0.467	0.928908	0.937625	0.125933	0.983875	0.917663	0.717554	0.349857	0.985429	0.807348	0.932278	0.808651	0.802517	0.769265	0.931737	0.864855	0.58888
	FALSE	High	[R].GIFPVLCKDPVQEAWAEDVDLR.[V]	1xCarbamidomethyl [C7]	FALSE	human	6.66516e-07	0.00110757	1	3	48	P14618	P14618-2 [468-489]; P14618-3 [453-474]; P14618 [468-489]		1	2557.28	1.62	2.169	1.762	1.456	1.292	0.838	0.963	0.911	0.586	0.763	1.06	1.036	0.642	1.074	0.607	0.506	0.651	0.326588	0.0925674	0.502112	0.792354	0.915847	0.966547	0.998012	0.985429	0.762281	0.92428	0.994116	0.963547	0.907522	0.956447	0.88967	0.833415
	FALSE	High	[K].GSGTAEVELK.[K]		FALSE	human	0.00199491	0.00110757	1	3	5	P14618	P14618-2 [126-135]; P14618-3 [111-120]; P14618 [126-135]		0	990.51	0.765	0.599	0.69	0.701	0.658	0.577	0.348	0.436	0.8	0.331	0.398	0.723	0.372	0.294	0.411	0.275	0.253	0.628466	0.200389	0.857475	0.793541	0.453081	0.757666	0.165088	0.497049	0.955996	0.12351	0.11963	0.940834	0.327519	0.0887103	0.623765	0.310064
	FALSE	High	[K].GSGTAEVELKK.[G]		FALSE	human	5.07565e-06	0.00110757	1	3	30	P14618	P14618-2 [126-136]; P14618-3 [111-121]; P14618 [126-136]		1	1118.61	0.594	0.749	0.716	1.016	0.846	0.577	0.407	0.603	0.506	0.511	0.497	0.886	0.487	0.518	0.606	0.372	0.459	0.191246	0.715102	0.884381	0.999898	0.859256	0.757666	0.270322	0.807992	0.600852	0.624613	0.676057	0.999837	0.644953	0.69502	0.889349	0.577189
	FALSE	High	[K].GVNLPGAAVDLPAVSEK.[D]		FALSE	human	0.00260318	0.00110757	1	3	6	P14618	P14618-2 [208-224]; P14618-3 [193-209]; P14618 [208-224]		0	1636.89	1.56	0.696	0.837	0.894	1.077	0.608	0.473	0.887	0.744	0.934	0.783	0.661	0.689	0.838	0.443	0.32	0.409	0.394109	0.57912	0.953708	0.959952	0.999918	0.803444	0.436036	0.985429	0.92615	0.977338	0.958252	0.905998	0.942317	0.993538	0.682254	0.440614
	FALSE	High	[K].KGVNLPGAAVDLPAVSEK.[D]		FALSE	human	4.49538e-06	0.00110757	1	3	3	P14618	P14618-2 [207-224]; P14618-3 [192-209]; P14618 [207-224]		1	1764.99	1.997	0.973	0.689	0.789	1.002	0.253	0.677	0.636	0.624	0.733	0.82	0.578	0.582	0.679	0.472	0.539	0.376	0.0676394	0.995595	0.857475	0.902611	0.974816	0.0740518	0.829906	0.848958	0.807348	0.916736	0.970606	0.833274	0.843202	0.935912	0.73753	0.849185
	FALSE	High	[K].KGVNLPGAAVDLPAVSEKDIQDLK.[F]		FALSE	human	0.000744467	0.00110757	1	3	6	P14618	P14618-2 [207-230]; P14618-3 [192-215]; P14618 [207-230]		2	2477.36	0.733	1.218	1.145	0.017	1.43	0.745	0.524	0.889	1.19	0.974	0.815	1.135	0.958	0.75	0.507	0.414	0.736	0.595225	0.956711	0.934049	1.26496e-16	0.80837	0.929826	0.547667	0.985429	0.971937	0.989908	0.968294	0.939132	0.982805	0.973487	0.790065	0.67477
	FALSE	High	[R].LAPITSDPTEATAVGAVEASFK.[C]		FALSE	human	0.00748432	0.00191258	1	2	4	P14618	P14618-3 [386-407]; P14618 [401-422]		0	2175.12	1.359	1.154	1.16	1.329	1.269	0.608	1.084	1.219	0.903	0.97	0.93	1.114	1.128	0.814	0.575	0.495	0.614	0.708332	0.976079	0.931884	0.893205	0.928638	0.803444	0.997964	0.965522	0.980209	0.989908	0.994116	0.940834	0.925693	0.988548	0.866501	0.822606
	FALSE	High	[R].LDIDSPPITAR.[N]		FALSE	human	0.0152384	0.00231005	1	2	3	P14618	P14618-2 [33-43]; P14618 [33-43]		0	1197.65	0.974	1.192	1.116	1.211	1.44	0.722	0.715	0.745	0.537	0.889	0.838	0.738	0.88	0.841	0.581	0.642	0.659	0.983231	0.975088	0.950098	0.937491	0.794432	0.916477	0.882473	0.937182	0.667651	0.968722	0.974981	0.940834	0.999047	0.993538	0.868952	0.919769
	FALSE	High	[K].IYVDDGLISLQVK.[Q]		FALSE	human	0.00123031	0.00110757	1	3	1	P14618	P14618-2 [174-186]; P14618-3 [159-171]; P14618 [174-186]		0	1462.82	1.181	1.035	0.809	1.026	1.364	0.552	0.888	1.165	0.762	0.89	0.85	0.801	1.268	0.955	0.509	0.327	0.687	0.949113	0.999948	0.943873	0.999898	0.863417	0.713753	0.977457	0.976357	0.936016	0.968722	0.979944	0.972145	0.854238	0.988177	0.79402	0.462795
	FALSE	High	[-].MSKPHSEAGTAFIQTQQLHAAMADTFLEHMCR.[L]	1xCarbamidomethyl [C31]; 1xMet-loss+Acetyl [N-Term]	FALSE	human	0.000176325	0.00110757	1	2	5	P14618	P14618-2 [1-32]; P14618 [1-32]	P14618-2 1xMet-loss+Acetyl [N-Term]; P14618 1xMet-loss+Acetyl [N-Term]	0	3555.66	1.341	0.945	1.088	0.697	1.442	0.614	0.927	0.401	0.847	0.856	0.636	0.775	0.381	0.796	0.299	0.272	0.486	0.749075	0.975088	0.953215	0.81947	0.787766	0.806802	0.988628	0.419329	0.971937	0.929034	0.729194	0.961617	0.323678	0.988177	0.317566	0.304205
	FALSE	High	[R].NTGIICTIGPASR.[S]	1xCarbamidomethyl [C6]	FALSE	human	0.000328211	0.00110757	1	2	7	P14618	P14618-2 [44-56]; P14618 [44-56]		0	1359.7	0.798	1.142	1.18	1.48	1.314	0.563	0.721	0.616	0.701	0.93	0.685	0.65	0.767	0.804	0.521	0.596	0.51	0.786644	0.983237	0.929786	0.771143	0.901018	0.737444	0.889598	0.825063	0.891738	0.977338	0.916818	0.9025	0.982805	0.988177	0.810753	0.896889
	FALSE	High	[R].RFDEILEASDGIMVAR.[G]		FALSE	human	0.00222492	0.00110757	1	3	1	P14618	P14618-2 [279-294]; P14618-3 [264-279]; P14618 [279-294]		1	1821.92	1.02	0.836	1.006	1.322	1.25	0.526	0.5	0.76	0.443	0.454	0.634	0.549	0.853	0.815	0.462	0.394	0.582	0.99982	0.894797	0.980133	0.900429	0.935256	0.66527	0.492877	0.944543	0.455809	0.503403	0.88166	0.778422	0.99923	0.989127	0.72275	0.629451
	FALSE	High	[R].TATESFASDPILYRPVAVALDTK.[G]		FALSE	human	0.0461962	0.00710667	1	3	1	P14618	P14618-2 [93-115]; P14618-3 [78-100]; P14618 [93-115]		0	2465.29	0.01	0.602	10.744	0.01	0.735	0.01	0.01	0.848	1.038	3.056	0.01	0.01	0.01	0.01	0.01	0.01	0.01	1.96457e-16	0.813356	2.90673e-06	1.26496e-16	0.921064	9.69041e-17	9.73204e-17	0.973366	0.986649	0.401599	1.78814e-16	1.09406e-16	1.07647e-16	1.16154e-16	8.66667e-17	9.22513e-17
	FALSE	High	[R].TATESFASDPILYRPVAVALDTKGPEIR.[T]		FALSE	human	0.0106378	0.00196941	1	3	3	P14618	P14618-2 [93-120]; P14618-3 [78-105]; P14618 [93-120]		1	3017.59	0.285	2.468	0.896	1.805	2.341	1.138	1.474	1.77	1.591	2.191	1.533	1.629	2.941	1.825	1.734	1.59	1.482	0.000638584	0.0296199	0.980133	0.486141	0.0865017	0.978332	0.87511	0.73702	0.847885	0.618172	0.869127	0.690423	0.0643256	0.417608	0.776386	0.839672
High	Master Protein	P02538 P02538	SWISS-PROT:P02538 Tax_Id=9606 Gene_Symbol=KRT6A Keratin, type II cytoskeletal 6A Keratin, type II cytoskeletal 6A [OS=Homo sapiens]	>P02538 SWISS-PROT:P02538 Tax_Id=9606 Gene_Symbol=KRT6A Keratin, type II cytoskeletal 6A >ProteinCenter:SwissProt|P02538 Keratin, type II cytoskeletal 6A [OS=Homo sapiens]	0	TRUE	human	75.72	34	22	89	12	564	60	8	87.87	22	565.8	331.7	322.6	2.1	0.6	0.5	7.3	5.3	0.8	202.4	172.6	170.5	12.7	2.3	0	1.5	0.7	0.6	565.8	331.7	322.6	2.1	0.6	0.5	7.3	5.3	0.8	202.4	172.6	170.5	12.7	2.3
	Checked	Confidence	Annotated Sequence	Modifications	Contaminant	Marked as	Qvality PEP	Qvality q-value	# Protein Groups	# Proteins	# PSMs	Master Protein Accessions	Positions in Proteins	Modifications in Proteins	# Missed Cleavages	Theo. MH+ [Da]	Abundance Ratio: (F2) / (F1)	Abundance Ratio: (F3) / (F1)	Abundance Ratio: (F4) / (F1)	Abundance Ratio: (F5) / (F1)	Abundance Ratio: (F6) / (F1)	Abundance Ratio: (F7) / (F1)	Abundance Ratio: (F8) / (F1)	Abundance Ratio: (F9) / (F1)	Abundance Ratio: (F10) / (F1)	Abundance Ratio: (F11) / (F1)	Abundance Ratio: (F12) / (F1)	Abundance Ratio: (F13) / (F1)	Abundance Ratio: (F14) / (F1)	Abundance Ratio: (F15) / (F1)	Abundance Ratio: (F16) / (F1)	Abundance Ratio: (F17) / (F1)	Abundance Ratio: (F19) / (F1)	Abundance Ratio Adj. P-Value: (F2) / (F1)	Abundance Ratio Adj. P-Value: (F3) / (F1)	Abundance Ratio Adj. P-Value: (F4) / (F1)	Abundance Ratio Adj. P-Value: (F5) / (F1)	Abundance Ratio Adj. P-Value: (F6) / (F1)	Abundance Ratio Adj. P-Value: (F7) / (F1)	Abundance Ratio Adj. P-Value: (F8) / (F1)	Abundance Ratio Adj. P-Value: (F9) / (F1)	Abundance Ratio Adj. P-Value: (F10) / (F1)	Abundance Ratio Adj. P-Value: (F11) / (F1)	Abundance Ratio Adj. P-Value: (F12) / (F1)	Abundance Ratio Adj. P-Value: (F13) / (F1)	Abundance Ratio Adj. P-Value: (F14) / (F1)	Abundance Ratio Adj. P-Value: (F15) / (F1)	Abundance Ratio Adj. P-Value: (F16) / (F1)	Abundance Ratio Adj. P-Value: (F17) / (F1)
	FALSE	High	[K].ADTLTDEINFLR.[A]		TRUE	human	0.0311232	0.0043045	1	4	1	P02538 P02538	P04259 [288-299]; P02538 P02538 [288-299]; P48668 P48668 [288-299]; P04259 [288-299]		0	1407.71	0.712	0.493	0.01	0.01	0.01	0.031	0.022	0.01	0.343	0.367	0.348	0.042	0.01	0.01	0.01	0.01	0.01	0.526377	0.0778317	1.19003e-16	1.26496e-16	1.29254e-16	4.90212e-09	9.40426e-14	9.76177e-17	0.201329	0.292594	0.277258	2.83848e-09	1.07647e-16	1.16154e-16	8.66667e-17	9.22513e-17
	FALSE	High	[KR].AQYEEIAQR.[S]		TRUE	human	0.00151911	0.00110757	4	10	17	P35908; P02538 P02538; ENSEMBL:ENSBTAP00000038253; P19013	P35908 [354-362]; P04259 [339-347]; P02538 P02538 [339-347]; Q01546 [359-367]; ENSEMBL:ENSBTAP00000038253 [352-360]; P48668 P48668 [339-347]; sp P35908 [360-368]; P04259 [339-347]; P19013 [327-335]; P19013 [387-395]		0	1107.54	0.598	0.791	0.023	0.194	0.052	0.154	0.064	0.068	0.474	0.367	0.527	0.309	0.077	0.434	0.178	0.103	0.107	0.20199	0.817587	1.19003e-16	6.9562e-05	1.29254e-16	0.00568674	1.99438e-07	3.81408e-05	0.53188	0.292594	0.739849	0.157489	2.84722e-06	0.457981	0.0599811	0.00775443
	FALSE	High	[R].GRLDSELR.[NG]		TRUE	human	0.00939533	0.00196941	4	10	1	Q5XKE5; P02538 P02538; Q5XQN5; P13647 P13647	Q5XKE5 [214-221]; P04259 [233-240]; P02538 P02538 [233-240]; Q5XKE5 [214-221]; P50446 [222-229]; Q5XQN5 [239-246]; P48668 P48668 [233-240]; P04259 [233-240]; Q922U2 [232-239]; P13647 P13647 [238-245]		1	945.511	0.441	0.528	0.03	0.035	0.029	0.033	0.028	0.03	0.464	0.263	0.22	0.061	0.026	0.025	0.037	0.038	0.029	0.0100658	0.135755	1.19003e-16	1.26496e-16	1.29254e-16	9.88015e-09	3.22842e-12	1.91691e-08	0.508428	0.0827064	0.038314	2.76621e-07	1.00834e-12	1.11583e-13	5.7254e-06	1.54078e-05
	FALSE	High	[R].GSGGLGGACGGAGFGSR.[S]	1xCarbamidomethyl [C9]	TRUE	human	1.49913e-09	0.00110757	1	4	1	P02538 P02538	P04259 [43-59]; P02538 P02538 [43-59]; P48668 P48668 [43-59]; P04259 [43-59]		0	1424.63	0.638	0.644	0.01	0.01	0.01	0.01	0.01	0.01	0.174	0.411	0.274	0.01	0.01	0.01	0.01	0.01	0.01	0.301119	0.426298	1.19003e-16	1.26496e-16	1.29254e-16	9.69041e-17	9.73204e-17	9.76177e-17	0.00453653	0.405761	0.10861	1.09406e-16	1.07647e-16	1.16154e-16	8.66667e-17	9.22513e-17
	FALSE	High	[K].LALDVEIATYR.[KT]		TRUE	human	0.00718148	0.00191258	8	22	5	Q5XKE5; P35908; O95678; P02538 P02538; ENSEMBL:ENSBTAP00000038253; Q5XQN5; P07744; P13647 P13647	Q5XKE5 [437-447]; REFSEQ:XP_932229 [172-182]; P12035 [493-503]; P35908 [471-481]; O95678 [442-452]; P04259 [456-466]; P02538 P02538 [456-466]; Q01546 [476-486]; ENSEMBL:ENSBTAP00000038253 [469-479]; O95678 [442-452]; Q5XKE5 [437-447]; P50446 [445-455]; Q8BGZ7 [443-453]; Q5XQN5 [462-472]; P48668 P48668 [456-466]; P07744 [439-449]; sp P35908 [477-487]; P12035 [493-503]; Q01546 [476-486]; P04259 [45…		0	1263.69	0.735	0.45	0.01	0.026	0.01	0.033	0.01	0.015	0.147	0.01	0.221	0.042	0.015	0.173	0.018	0.01	0.01	0.59836	0.0356658	1.19003e-16	1.26496e-16	1.29254e-16	1.054e-08	9.73204e-17	4.18885e-12	0.00127188	1.56441e-16	0.0391551	2.94582e-09	1.07647e-16	0.00322631	9.89141e-09	9.22513e-17
	FALSE	High	[KR].LLEGEECR.[MLI]	1xCarbamidomethyl [C7]	TRUE	human	0.00342198	0.00110757	8	25	8	Q7RTS7 Q7RTS7; P35908; O95678; P02538 P02538; Q5XQN5; P07744; P12036; P13647 P13647	Q7RTS7 Q7RTS7 [445-452]; Q3TTY5 [504-511]; Q32MB2 Q86Y46 [437-444]; P35908 [483-490]; Q6NXH9 [436-443]; O95678 [454-461]; P04259 [468-475]; P02538 P02538 [468-475]; Q01546 [488-495]; O95678 [454-461]; P50446 [457-464]; Q8BGZ7 [455-462]; Q5XQN5 [474-481]; P48668 P48668 [468-475]; P07744 [451-458]; sp P35908 [489-496]; Q01546 [488-495]; P12036 [405-412]; Q8N1N4-2 [306-313]; Q8N1N4-2 Q7RTT2 [417-424…		0	1005.47	0.372	0.475	0.01	0.014	0.01	0.036	0.014	0.01	0.34	0.199	0.175	0.057	0.011	0.101	0.024	0.01	0.01	0.000838122	0.0573794	1.19003e-16	1.26496e-16	1.29254e-16	2.41892e-08	9.73204e-17	9.76177e-17	0.192439	0.0201481	0.0104383	1.12693e-07	1.07647e-16	2.28098e-05	1.47943e-07	9.22513e-17
	FALSE	High	[R].LRSEIDHVK.[K]		TRUE	human	0.0142197	0.00196941	1	5	3	P02538 P02538	P04259 [391-399]; P02538 P02538 [391-399]; P50446 [380-388]; P48668 P48668 [391-399]; P04259 [391-399]		1	1096.61	0.947	0.532	0.01	0.022	0.01	0.043	0.025	0.01	0.515	0.45	0.354	0.127	0.01	0.01	0.01	0.012	0.01	0.983076	0.272089	1.19003e-16	2.79857e-15	1.29254e-16	4.1614e-06	8.04689e-10	9.76177e-17	0.42416	0.444505	0.179311	0.00256169	1.07647e-16	1.16154e-16	8.66667e-17	5.2005e-09
	FALSE	High	[R].LRSEIDHVKK.[Q]		TRUE	human	0.0115567	0.00196941	1	5	3	P02538 P02538	P04259 [391-400]; P02538 P02538 [391-400]; P50446 [380-389]; P48668 P48668 [391-400]; P04259 [391-400]		2	1224.71	0.417	0.389	0.01	0.01	0.01	0.01	0.01	0.01	0.48	0.522	0.356	0.01	0.01	0.01	0.01	0.01	0.01	0.051309	0.0408276	1.19003e-16	1.26496e-16	1.29254e-16	9.69041e-17	9.73204e-17	9.76177e-17	0.322338	0.598971	0.17765	1.09406e-16	1.07647e-16	1.16154e-16	8.66667e-17	9.22513e-17
	FALSE	High	[-].MASTSTTIR.[S]	1xMet-loss+Acetyl [N-Term]	TRUE	human	0.0276606	0.00413864	1	4	1	P02538 P02538	P04259 [1-9]; P02538 P02538 [1-9]; P48668 P48668 [1-9]; P04259 [1-9]	P04259 1xMet-loss+Acetyl [N-Term]; P02538 P02538 1xMet-loss+Acetyl [N-Term]; P48668 P48668 1xMet-loss+Acetyl [N-Term]; P04259 1xMet-loss+Acetyl [N-Term]	0	878.458	0.564	0.647	0.076	0.01	0.01	0.01	0.029	0.012	0.436	0.483	0.393	0.01	0.1	0.01	0.021	0.01	0.012	0.127554	0.435991	8.59019e-09	1.26496e-16	1.29254e-16	9.69041e-17	8.30419e-12	4.62668e-13	0.437241	0.574524	0.335689	1.09406e-16	4.84293e-05	1.16154e-16	4.30187e-08	9.22513e-17
	FALSE	High	[K].NKLEGLEDALQK.[A]		TRUE	human	0.000534157	0.00110757	1	4	1	P02538 P02538	P04259 [425-436]; P02538 P02538 [425-436]; P48668 P48668 [425-436]; P04259 [425-436]		1	1357.73	0.482	0.733	0.01	0.01	0.01	0.01	0.01	0.01	0.403	0.2	0.307	0.01	0.01	0.01	0.01	0.01	0.01	0.0294352	0.669024	1.19003e-16	1.26496e-16	1.29254e-16	9.69041e-17	9.73204e-17	9.76177e-17	0.355212	0.0207244	0.179275	1.09406e-16	1.07647e-16	1.16154e-16	8.66667e-17	9.22513e-17
	FALSE	High	[KR].NKYEDEINK.[HR]		TRUE	human	0.00346914	0.00110757	7	19	1	Q5XKE5; P04264; P02538 P02538; Q5XQN5; H-INV:HIT000292931; P05787 P05787; P13647 P13647	Q5XKE5 [232-240]; H-INV:HIT000016045 [10-18]; P04264 [268-276]; P04259 [251-259]; P02538 P02538 [251-259]; Q5XKE5 [232-240]; P05787-2 [205-213]; Q8VED5 [228-236]; Q5XQN5 [257-265]; P48668 P48668 [251-259]; Q9H552 [193-201]; Q6IFZ6 [255-263]; P04264 [268-276]; H-INV:HIT000292931 [137-145]; sp [267-275]; P04259 [251-259]; P05787 P05787 [177-185]; Q922U2 [250-258]; P13647 P13647 [256-264]		1	1152.55	0.565	0.313	0.14	0.228	0.01	0.954	0.304	0.837	0.426	0.01	0.283	0.293	0.171	0.01	1.574	0.96	1.332	0.728467	0.0588181	0.0111163	0.04573	1.29254e-16	0.999866	0.343652	0.981091	0.440811	1.56441e-16	0.262132	0.247652	0.03937	1.16154e-16	0.844765	0.991186
	FALSE	High	[KR].NKYEDEINKR.[T]		TRUE	human	0.000645699	0.00110757	5	15	19	P04264; P02538 P02538; Q5XQN5; P05787 P05787; P13647 P13647	H-INV:HIT000016045 [10-19]; P04264 [268-277]; P04259 [251-260]; P02538 P02538 [251-260]; P05787-2 [205-214]; Q8VED5 [228-237]; Q5XQN5 [257-266]; P48668 P48668 [251-260]; Q6IFZ6 [255-264]; P04264 [268-277]; sp [267-276]; P04259 [251-260]; P05787 P05787 [177-186]; Q922U2 [250-259]; P13647 P13647 [256-265]		2	1308.65	0.637	0.394	0.071	0.142	0.076	0.357	0.159	0.313	0.215	0.174	0.313	0.246	0.056	0.231	0.565	0.353	0.522	0.2969	0.00866033	3.1317e-09	9.87823e-07	1.29254e-16	0.258881	0.00129291	0.217022	0.0192121	0.00890767	0.19369	0.0505655	6.29592e-08	0.0270509	0.856634	0.528645
	FALSE	High	[R].NTKQEIAEINR.[M]		TRUE	human	1.29612e-05	0.00110757	1	5	6	P02538 P02538	P04259 [376-386]; P02538 P02538 [376-386]; P50446 [365-375]; P48668 P48668 [376-386]; P04259 [376-386]		1	1315.7	0.264	0.748	0.01	0.01	0.01	0.04	0.026	0.01	0.573	0.421	0.291	0.076	0.01	0.01	0.01	0.01	0.01	1.28523e-06	0.713444	1.19003e-16	1.26496e-16	1.29254e-16	7.88973e-08	1.02034e-12	9.76177e-17	0.741881	0.423471	0.142468	3.38512e-06	1.07647e-16	1.16154e-16	4.01002e-11	9.22513e-17
	FALSE	High	[K].QCANLQAAIADAEQR.[G]	1xCarbamidomethyl [C2]	TRUE	human	0.000159349	0.00110757	1	4	2	P02538 P02538	P04259 [401-415]; P02538 P02538 [401-415]; P50446 [390-404]; P04259 [401-415]		0	1658.79	1.465	0.599	0.01	0.01	0.01	0.01	0.01	0.01	0.292	0.238	0.431	0.021	0.01	0.01	0.01	0.01	0.01	0.535332	0.200389	1.19003e-16	1.26496e-16	1.29254e-16	9.69041e-17	9.73204e-17	9.76177e-17	0.101943	0.0354986	0.304839	1.67435e-14	1.07647e-16	1.16154e-16	8.66667e-17	9.22513e-17
	FALSE	High	[K].QEIAEINR.[M]		TRUE	human	0.0267174	0.00392051	1	5	2	P02538 P02538	P04259 [379-386]; P02538 P02538 [379-386]; P50446 [368-375]; P48668 P48668 [379-386]; P04259 [379-386]		0	972.511	0.568	0.01	0.01	0.01	0.01	0.027	0.015	0.01	0.25	0.01	0.171	0.044	0.01	0.01	0.01	0.01	0.01	0.134212	2.2e-16	1.19003e-16	1.26496e-16	1.29254e-16	1.14148e-09	9.73204e-17	9.76177e-17	0.045827	1.56441e-16	0.00910346	4.19405e-09	1.07647e-16	1.16154e-16	8.66667e-17	9.22513e-17
	FALSE	High	[R].QLDSIVGER.[G]		TRUE	human	0.0355067	0.00508693	2	4	1	P02538 P02538; P13647 P13647	P02538 P02538 [224-232]; P48668 P48668 [224-232]; P04259 [224-232]; P13647 P13647 [229-237]		0	1016.54	0.705	0.846	0.01	0.013	0.01	0.026	0.014	0.01	0.456	0.335	0.365	0.05	0.01	0.04	0.012	0.01	0.01	0.506922	0.915128	1.19003e-16	1.26496e-16	1.29254e-16	6.23761e-10	9.73204e-17	9.76177e-17	0.492864	0.215803	0.322029	2.39722e-08	1.07647e-16	1.66667e-10	1.48879e-10	9.22513e-17
	FALSE	High	[R].QNLEPLFEQYINNLR.[R]		TRUE	human	2.75876e-05	0.00110757	2	5	5	P02538 P02538; P13647 P13647	P04259 [208-222]; P02538 P02538 [208-222]; P48668 P48668 [208-222]; P04259 [208-222]; P13647 P13647 [213-227]		0	1890.97	2.329	1.116	0.01	0.01	0.01	0.013	0.014	0.01	0.127	0.136	0.333	0.016	0.01	0.025	0.01	0.01	0.01	0.0125729	0.995595	1.19003e-16	1.26496e-16	1.29254e-16	1.21796e-13	9.73204e-17	9.76177e-17	0.000376738	0.00102346	0.0962066	2.40674e-15	1.07647e-16	9.98267e-14	8.66667e-17	9.22513e-17
	FALSE	High	[R].QNLEPLFEQYINNLR.[R]	1xDeamidated [N12]	TRUE	human	0.000332678	0.00110757	2	5	1	P02538 P02538; P13647 P13647	P04259 [208-222]; P02538 P02538 [208-222]; P48668 P48668 [208-222]; P04259 [208-222]; P13647 P13647 [213-227]		0	1891.95	1.163	0.535	0.079	0.127	0.01	0.01	0.01	0.076	0.187	0.183	0.223	0.01	0.01	0.01	0.01	0.01	0.01	0.983076	0.532464	7.86632e-05	0.000565528	1.29254e-16	9.69041e-17	9.73204e-17	0.000618741	0.0177232	0.0459036	0.0726847	1.09406e-16	1.07647e-16	1.16154e-16	8.66667e-17	9.22513e-17
	FALSE	High	[R].RQLDSIVGER.[G]		TRUE	human	3.98145e-06	0.00110757	2	4	2	P02538 P02538; P13647 P13647	P02538 P02538 [223-232]; P48668 P48668 [223-232]; P04259 [223-232]; P13647 P13647 [228-237]		1	1172.64	0.704	1.092	0.01	0.01	0.01	0.01	0.01	0.01	0.454	0.397	0.352	0.01	0.01	0.01	0.01	0.01	0.01	0.505545	0.995595	1.19003e-16	1.26496e-16	1.29254e-16	9.69041e-17	9.73204e-17	9.76177e-17	0.48751	0.372134	0.289045	1.09406e-16	1.07647e-16	1.16154e-16	8.66667e-17	9.22513e-17
	FALSE	High	[R].SGFSSVSVSR.[S]		TRUE	human	0.0187572	0.00253811	1	1	3	P02538 P02538	P02538 P02538 [31-40]		0	1012.51	0.601	0.677	0.01	0.01	0.01	0.01	0.01	0.01	0.404	0.323	0.346	0.01	0.01	0.01	0.01	0.01	0.01	0.203521	0.529899	1.19003e-16	1.26496e-16	1.29254e-16	9.69041e-17	9.73204e-17	9.76177e-17	0.355526	0.19136	0.272984	1.09406e-16	1.07647e-16	1.16154e-16	8.66667e-17	9.22513e-17
	FALSE	High	[R].SLYGLGGSKR.[I]		TRUE	human	0.0171417	0.00253811	1	4	2	P02538 P02538	P04259 [60-69]; P02538 P02538 [60-69]; P48668 P48668 [60-69]; P04259 [60-69]		1	1037.57	0.127	0.352	0.01	0.01	0.01	0.029	0.01	0.01	0.447	0.113	0.145	0.081	0.01	0.01	0.01	0.01	0.01	1.50177e-09	0.000624822	1.19003e-16	1.26496e-16	1.29254e-16	2.39921e-09	9.73204e-17	9.76177e-17	0.443731	1.78701e-05	3.96312e-06	3.64198e-05	1.07647e-16	1.16154e-16	8.66667e-17	9.22513e-17
	FALSE	High	[R].SRGSGGLGGACGGAGFGSR.[S]	1xCarbamidomethyl [C11]	TRUE	human	0.020669	0.00312672	1	4	1	P02538 P02538	P04259 [41-59]; P02538 P02538 [41-59]; P48668 P48668 [41-59]; P04259 [41-59]		1	1667.77	0.011	0.947	0.019	0.01	0.01	0.01	0.01	0.01	1.119	0.01	0.01	0.01	0.01	0.01	0.013	0.01	0.01	1.96457e-16	0.98908	2.61544e-15	1.26496e-16	1.29254e-16	9.69041e-17	9.73204e-17	9.76177e-17	0.985704	1.56441e-16	1.78814e-16	1.09406e-16	1.07647e-16	1.16154e-16	3.05865e-10	9.22513e-17
	FALSE	High	[K].YEELQVTAGR.[H]		TRUE	human	0.000106305	0.00110757	2	7	3	O95678; P02538 P02538	O95678 [346-355]; P02538 P02538 [360-369]; O95678 [346-355]; P50446 [349-358]; Q8BGZ7 [347-356]; P48668 P48668 [360-369]; P04259 [360-369]		0	1165.58	0.601	0.667	0.01	0.01	0.01	0.035	0.023	0.01	0.342	0.305	0.257	0.059	0.01	0.01	0.01	0.01	0.01	0.204988	0.499834	1.19003e-16	1.26496e-16	1.29254e-16	1.73141e-08	1.47074e-13	9.76177e-17	0.19756	0.154115	0.0820402	1.7005e-07	1.07647e-16	1.16154e-16	8.66667e-17	9.22513e-17
High	Master Protein	P02545-2	Isoform C of Prelamin-A/C [OS=Homo sapiens]	>ProteinCenter:SwissProt|P02545-2 Isoform C of Prelamin-A/C [OS=Homo sapiens]	0	FALSE	human	72.61	44	24	115	1	572	65.1	6.84	81.43	24	187.7	160.4	200.3	141	45.6	102.8	60.8	68.3	30.8	44	105.9	41.8	144.6	88.7	111	89.6	82.3	94.4	187.7	160.4	200.3	141	45.6	102.8	60.8	68.3	30.8	44	105.9	41.8	144.6	88.7
	Checked	Confidence	Annotated Sequence	Modifications	Contaminant	Marked as	Qvality PEP	Qvality q-value	# Protein Groups	# Proteins	# PSMs	Master Protein Accessions	Positions in Proteins	Modifications in Proteins	# Missed Cleavages	Theo. MH+ [Da]	Abundance Ratio: (F2) / (F1)	Abundance Ratio: (F3) / (F1)	Abundance Ratio: (F4) / (F1)	Abundance Ratio: (F5) / (F1)	Abundance Ratio: (F6) / (F1)	Abundance Ratio: (F7) / (F1)	Abundance Ratio: (F8) / (F1)	Abundance Ratio: (F9) / (F1)	Abundance Ratio: (F10) / (F1)	Abundance Ratio: (F11) / (F1)	Abundance Ratio: (F12) / (F1)	Abundance Ratio: (F13) / (F1)	Abundance Ratio: (F14) / (F1)	Abundance Ratio: (F15) / (F1)	Abundance Ratio: (F16) / (F1)	Abundance Ratio: (F17) / (F1)	Abundance Ratio: (F19) / (F1)	Abundance Ratio Adj. P-Value: (F2) / (F1)	Abundance Ratio Adj. P-Value: (F3) / (F1)	Abundance Ratio Adj. P-Value: (F4) / (F1)	Abundance Ratio Adj. P-Value: (F5) / (F1)	Abundance Ratio Adj. P-Value: (F6) / (F1)	Abundance Ratio Adj. P-Value: (F7) / (F1)	Abundance Ratio Adj. P-Value: (F8) / (F1)	Abundance Ratio Adj. P-Value: (F9) / (F1)	Abundance Ratio Adj. P-Value: (F10) / (F1)	Abundance Ratio Adj. P-Value: (F11) / (F1)	Abundance Ratio Adj. P-Value: (F12) / (F1)	Abundance Ratio Adj. P-Value: (F13) / (F1)	Abundance Ratio Adj. P-Value: (F14) / (F1)	Abundance Ratio Adj. P-Value: (F15) / (F1)	Abundance Ratio Adj. P-Value: (F16) / (F1)	Abundance Ratio Adj. P-Value: (F17) / (F1)
	FALSE	High	[K].AAYEAELGDAR.[K]		FALSE	human	4.03552e-06	0.00110757	2	4	10	P02545-2; P02545	P02545-6 [79-89]; P02545-2 [79-89]; P02545 [79-89]; P02545-3 [79-89]		0	1165.55	1.344	1.098	0.679	0.572	0.704	0.556	0.561	0.527	0.628	1.152	0.663	0.738	0.807	0.998	0.497	0.522	0.57	0.731965	0.995595	0.844913	0.487237	0.564966	0.719603	0.578966	0.682868	0.815526	0.989731	0.869127	0.943944	0.992782	0.984429	0.776386	0.846678
	FALSE	High	[K].AAYEAELGDARK.[T]		FALSE	human	0.00485372	0.00110757	2	4	7	P02545-2; P02545	P02545-6 [79-90]; P02545-2 [79-90]; P02545 [79-90]; P02545-3 [79-90]		1	1293.64	0.395	0.484	0.613	0.382	0.703	0.292	0.246	0.293	0.747	0.311	0.501	0.684	0.497	0.396	0.304	0.365	0.178	0.0285091	0.0350217	0.768697	0.141119	0.695959	0.12945	0.163396	0.176371	0.923835	0.0776166	0.391398	0.923061	0.644254	0.296551	0.330087	0.558453
	FALSE	High	[K].AGQVVTIWAAGAGATHSPPTDLVWK.[A]		FALSE	human	0.00835633	0.00196941	2	6	6	P02545-2; P02545	P02545-5 [392-416]; P02545-6 [491-515]; P02545-2 [491-515]; P02545-4 [379-403]; P02545 [491-515]; P02545-3 [491-515]		0	2533.32	1.307	1.247	0.464	0.586	0.858	0.281	0.551	0.803	0.345	0.67	0.836	1.887	1.773	0.882	0.23	0.166	0.555	0.804897	0.947427	0.43801	0.610877	0.918368	0.113051	0.712193	0.961318	0.141914	0.766621	0.949824	0.51592	0.467876	0.996967	0.146935	0.0680956
	FALSE	High	[R].AQHEDQVEQYKK.[E]		FALSE	human	0.02391	0.0033746	2	6	3	P02545-2; P02545	P02545-5 [151-162]; P02545-6 [250-261]; P02545-2 [250-261]; P02545-4 [138-149]; P02545 [250-261]; P02545-3 [250-261]		1	1502.72	0.71	0.656	1.275	1.577	1.098	0.642	0.621	1.21	0.517	1.44	0.909	1.467	1.683	1.691	0.58	0.742	0.01	0.600578	0.542037	0.906832	0.862808	0.997116	0.834751	0.835904	0.968169	0.410499	0.953965	0.964434	0.876413	0.660398	0.640322	0.868952	0.973925
	FALSE	High	[K].EAALSTALSEKR.[T]		FALSE	human	0.0102062	0.00196941	2	6	4	P02545-2; P02545	P02545-5 [46-57]; P02545-6 [145-156]; P02545-2 [145-156]; P02545-4 [33-44]; P02545 [145-156]; P02545-3 [145-156]		1	1275.69	0.565	2.078	1.072	0.847	1.02	0.659	0.503	0.585	1.325	1.093	0.987	1.493	0.997	1.018	0.758	0.791	0.772	0.129839	0.129913	0.959189	0.93074	0.981545	0.852572	0.498434	0.776525	0.947231	0.993943	0.999993	0.775437	0.974669	0.973697	0.971538	0.985888
	FALSE	High	[K].EDLQELNDR.[L]		FALSE	human	0.0290372	0.00413864	2	4	3	P02545-2; P02545	P02545-6 [33-41]; P02545-2 [33-41]; P02545 [33-41]; P02545-3 [33-41]		0	1131.53	1.424	0.886	0.479	0.01	0.629	0.267	0.399	0.356	0.01	0.488	0.595	0.01	0.522	0.547	0.01	0.372	0.255	0.805853	0.95332	0.506954	1.26496e-16	0.635551	0.0957037	0.481371	0.31418	1.5977e-16	0.495038	0.722839	1.09406e-16	0.710863	0.668881	8.66667e-17	0.577189
	FALSE	High	[K].EGDLIAAQAR.[L]		FALSE	human	0.0127305	0.00196941	2	6	5	P02545-2; P02545	P02545-5 [25-34]; P02545-6 [124-133]; P02545-2 [124-133]; P02545-4 [12-21]; P02545 [124-133]; P02545-3 [124-133]		0	1043.55	0.859	0.987	0.488	0.576	0.624	0.472	0.426	0.383	0.794	0.667	0.72	0.926	0.618	0.619	0.539	0.487	0.441	0.925617	0.995595	0.426052	0.478149	0.355641	0.543872	0.315186	0.37933	0.954478	0.871044	0.94187	0.999837	0.898069	0.877236	0.833967	0.81212
	FALSE	High	[R].KLLEGEEER.[L]		FALSE	human	0.0282424	0.00413864	4	8	2	P20700; P02545-2; P02545; Q03252	P02545-5 [279-287]; P02545-6 [378-386]; P20700 [379-387]; P02545-2 [378-386]; P02545-4 [266-274]; P02545 [378-386]; Q03252 [393-401]; P02545-3 [378-386]		1	1102.57	0.367	0.467	0.353	0.391	0.495	0.877	0.362	0.713	1.071	0.01	0.584	1.195	0.654	0.522	0.676	0.406	0.482	0.205578	0.317185	0.347855	0.263576	0.527071	0.982679	0.551893	0.937182	0.991738	1.56441e-16	0.863499	0.925941	0.930781	0.723162	0.936284	0.737878
	FALSE	High	[K].LEAALGEAKK.[Q]		FALSE	human	0.000247125	0.00110757	2	6	2	P02545-2; P02545	P02545-5 [73-82]; P02545-6 [172-181]; P02545-2 [172-181]; P02545-4 [60-69]; P02545 [172-181]; P02545-3 [172-181]		1	1029.59	0.609	0.456	0.457	0.476	0.369	0.01	0.01	0.01	1.066	0.622	0.541	1.048	0.879	0.511	0.01	0.01	0.01	0.42559	0.149979	0.414258	0.383461	0.0299935	9.69041e-17	9.73204e-17	9.76177e-17	0.986649	0.782625	0.634987	0.992044	0.995194	0.561024	8.66667e-17	9.22513e-17
	FALSE	High	[K].LLEGEEER.[L]		FALSE	human	0.0495033	0.00736845	4	8	4	P20700; P02545-2; P02545; Q03252	P02545-5 [280-287]; P02545-6 [379-386]; P20700 [380-387]; P02545-2 [379-386]; P02545-4 [267-274]; P02545 [379-386]; Q03252 [394-401]; P02545-3 [379-386]		0	974.479	0.677	1.064	0.526	0.808	0.702	1.138	0.588	0.719	1.363	0.727	0.594	1.456	0.803	0.739	0.992	0.607	0.885	0.347382	0.999948	0.530889	0.914407	0.607607	0.978508	0.692808	0.923307	0.936016	0.890554	0.668891	0.802517	0.991315	0.968027	0.994162	0.909893
	FALSE	High	[R].LQEKEDLQELNDR.[L]		FALSE	human	0.0286371	0.00413864	2	4	1	P02545-2; P02545	P02545-6 [29-41]; P02545-2 [29-41]; P02545 [29-41]; P02545-3 [29-41]		1	1629.81	0.863	0.795	0.479	0.827	0.563	0.471	0.328	0.313	0.895	0.661	0.581	1.191	0.584	0.533	0.634	0.461	0.607	0.925617	0.82027	0.408902	0.924156	0.20495	0.543075	0.11547	0.216753	0.975125	0.864874	0.829494	0.923061	0.847275	0.72689	0.910795	0.768775
	FALSE	High	[K].LRDLEDSLAR.[E]		FALSE	human	0.0117987	0.00196941	2	6	7	P02545-2; P02545	P02545-5 [221-230]; P02545-6 [320-329]; P02545-2 [320-329]; P02545-4 [208-217]; P02545 [320-329]; P02545-3 [320-329]		1	1187.64	0.817	1.266	0.765	0.581	0.763	0.627	0.549	0.458	0.819	0.367	0.711	0.914	0.73	0.995	0.497	0.514	0.539	0.82709	0.931303	0.926727	0.489873	0.714638	0.81918	0.610466	0.556178	0.967936	0.292594	0.937949	0.999837	0.96738	0.985778	0.776386	0.835855
	FALSE	High	[R].LSPSPTSQR.[S]		FALSE	human	0.00634499	0.00191258	2	6	7	P02545-2; P02545	P02545-5 [290-298]; P02545-6 [389-397]; P02545-2 [389-397]; P02545-4 [277-285]; P02545 [389-397]; P02545-3 [389-397]		0	972.511	0.644	0.701	1.106	1.763	1.123	1.154	0.813	1.093	1.108	1.082	1.068	2.482	1.437	1.517	1.224	0.997	1.095	0.468425	0.661892	0.968264	0.73878	0.989734	0.977057	0.965461	0.985429	0.998572	0.993223	0.996724	0.369492	0.826039	0.783902	0.943865	0.98937
	FALSE	High	[R].ITESEEVVSR.[E]		FALSE	human	5.35704e-06	0.00110757	2	4	10	P02545-2; P02545	P02545-6 [63-72]; P02545-2 [63-72]; P02545 [63-72]; P02545-3 [63-72]		0	1148.58	0.683	0.472	0.426	0.273	0.589	0.277	0.2	0.278	0.617	0.22	0.45	0.638	0.287	0.308	0.301	0.274	0.172	0.433694	0.0544174	0.265699	0.00333723	0.267598	0.107372	0.00712976	0.147766	0.805377	0.0340455	0.557052	0.893827	0.11985	0.12945	0.322775	0.308542
	FALSE	High	[R].LVEIDNGK.[Q]		FALSE	human	0.0120458	0.00196941	2	6	2	P02545-2; P02545	P02545-5 [127-134]; P02545-6 [226-233]; P02545-2 [226-233]; P02545-4 [114-121]; P02545 [226-233]; P02545-3 [226-233]		0	887.483	0.552	0.438	0.764	0.443	0.761	0.533	0.27	0.318	0.742	0.314	0.46	1.073	0.495	0.431	0.406	0.311	0.251	0.101141	0.018567	0.926479	0.255742	0.775555	0.675528	0.150509	0.226871	0.923835	0.0634023	0.271974	0.957106	0.644953	0.396388	0.611322	0.413882
	FALSE	High	[R].NSNLVGAAHEELQQSR.[I]		FALSE	human	0.0141217	0.00196941	2	6	6	P02545-2; P02545	P02545-5 [182-197]; P02545-6 [281-296]; P02545-2 [281-296]; P02545-4 [169-184]; P02545 [281-296]; P02545-3 [281-296]		0	1752.86	0.874	1.926	0.761	0.303	0.858	0.741	0.714	0.306	1.008	0.023	0.864	1.272	0.431	0.911	0.629	0.782	0.752	0.944773	0.190382	0.939975	0.0591247	0.929576	0.927417	0.964833	0.202332	0.99417	1.90743e-11	0.952512	0.902708	0.484664	0.995017	0.907154	0.985888
	FALSE	High	[K].QLQDEMLR.[R]		FALSE	human	0.0748275	0.00977519	2	6	1	P02545-2; P02545	P02545-5 [83-90]; P02545-6 [182-189]; P02545-2 [182-189]; P02545-4 [70-77]; P02545 [182-189]; P02545-3 [182-189]		0	1032.51	0.919	0.974	0.695	0.622	0.606	0.399	0.543	0.417	0.812	0.682	0.72	0.741	1.085	0.935	0.387	0.408	0.383	0.958672	0.976512	0.868012	0.642174	0.433072	0.359809	0.694808	0.448275	0.966382	0.779518	0.881272	0.940834	0.942317	0.988548	0.564663	0.665341
	FALSE	High	[R].SGAQASSTPLSPTR.[I]		FALSE	human	3.40031e-05	0.00110757	2	4	20	P02545-2; P02545	P02545-6 [12-25]; P02545-2 [12-25]; P02545 [12-25]; P02545-3 [12-25]		0	1359.69	0.611	0.532	0.517	0.34	0.461	0.406	0.217	0.383	0.916	0.298	0.414	0.905	0.371	0.392	0.379	0.189	0.119	0.204988	0.07536	0.504265	0.0235627	0.0483274	0.376201	0.012933	0.37933	0.98451	0.141447	0.277766	0.999837	0.325926	0.338479	0.537247	0.107383
	FALSE	High	[R].SLETENAGLR.[L]		FALSE	human	0.000407489	0.00110757	2	4	5	P02545-2; P02545	P02545-6 [51-60]; P02545-2 [51-60]; P02545 [51-60]; P02545-3 [51-60]		0	1089.55	1.009	1.367	0.882	0.661	0.886	0.621	0.517	0.549	0.878	0.976	0.914	1.142	0.774	0.669	0.564	0.632	0.523	0.999447	0.823717	0.974169	0.671134	0.902359	0.81392	0.527111	0.721348	0.971937	0.989908	0.989838	0.937119	0.982805	0.921986	0.856634	0.917958
	FALSE	High	[R].SVTVVEDDEDEDGDDLLHHHHVSGSR.[R]		FALSE	human	0.00979233	0.00196941	1	1	2	P02545-2	P02545-2 [546-571]		0	2899.27	0.855	1.067	0.751	0.243	0.548	0.324	0.364	0.164	0.235	0.564	0.223	0.77	0.472	0.591	0.477	0.439	0.503	0.928544	0.999948	0.931361	0.0173219	0.418194	0.189114	0.467377	0.0144599	0.0160344	0.627207	0.00932364	0.963547	0.568302	0.825379	0.747144	0.727986
	FALSE	High	[R].TALINSTGEEVAMR.[K]		FALSE	human	0.00907691	0.00196941	2	5	1	P02545-2; P02545	P02545-5 [429-442]; P02545-6 [528-541]; P02545-2 [528-541]; P02545-4 [416-429]; P02545 [528-541]		0	1491.75	1.039	1.24	0.585	0.687	0.635	0.473	0.479	0.592	0.514	0.775	0.601	0.66	0.781	0.924	0.366	0.477	0.48	0.999447	0.944848	0.678059	0.735848	0.381139	0.546345	0.445046	0.790831	0.620017	0.928007	0.859778	0.905998	0.983102	0.99313	0.508702	0.798165
	FALSE	High	[R].TLEGELHDLR.[G]		FALSE	human	0.0568339	0.00759332	2	6	2	P02545-2; P02545	P02545-5 [58-67]; P02545-6 [157-166]; P02545-2 [157-166]; P02545-4 [45-54]; P02545 [157-166]; P02545-3 [157-166]		0	1182.61	0.842	1.392	0.446	0.277	0.719	0.498	1.031	0.205	0.233	0.604	0.82	0.497	0.274	0.739	0.95	0.456	0.409	0.901902	0.819681	0.420763	0.0414654	0.769722	0.60516	0.999974	0.0431411	0.0189894	0.702779	0.949116	0.72772	0.116969	0.968027	0.997802	0.760538
	FALSE	High	[R].VAVEEVDEEGK.[F]		FALSE	human	2.34646e-05	0.00110757	2	6	3	P02545-2; P02545	P02545-5 [341-351]; P02545-6 [440-450]; P02545-2 [440-450]; P02545-4 [328-338]; P02545 [440-450]; P02545-3 [440-450]		0	1203.57	100	100	100	100	100	100	100	100		100	100	100	100	100	100	100	100	1.96457e-16	2.2e-16	1.19003e-16	1.26496e-16	1.29254e-16	9.69041e-17	9.73204e-17	9.76177e-17		1.56441e-16	1.78814e-16	1.09406e-16	1.07647e-16	1.16154e-16	8.66667e-17	9.22513e-17
	FALSE	High	[R].VAVEEVDEEGKFVR.[L]		FALSE	human	0.00059933	0.00110757	2	6	2	P02545-2; P02545	P02545-5 [341-354]; P02545-6 [440-453]; P02545-2 [440-453]; P02545-4 [328-341]; P02545 [440-453]; P02545-3 [440-453]		1	1605.81	0.593	1.344	0.385	0.336	0.803	0.529	1.14	0.272	0.426	0.76	0.819	0.334	0.01	0.923	0.01	0.456	0.646	0.262319	0.817587	0.264382	0.0709074	0.893869	0.672636	0.965461	0.137387	0.274103	0.886268	0.944031	0.157489	1.07647e-16	0.996967	8.66667e-17	0.760538
High	Master Protein	P07355	Annexin A2 [OS=Homo sapiens]	>ProteinCenter:SwissProt|P07355 Annexin A2 [OS=Homo sapiens]	0	FALSE	human	69.153	63	22	122	22	339	38.6	7.75	100.94	22	155.6	164.2	163.9	100.6	120.6	117.6	82.3	87.9	89.2	76.3	89	80	85.1	79.4	76.5	76.7	72.2	82.8	155.6	164.2	163.9	100.6	120.6	117.6	82.3	87.9	89.2	76.3	89	80	85.1	79.4
	Checked	Confidence	Annotated Sequence	Modifications	Contaminant	Marked as	Qvality PEP	Qvality q-value	# Protein Groups	# Proteins	# PSMs	Master Protein Accessions	Positions in Proteins	Modifications in Proteins	# Missed Cleavages	Theo. MH+ [Da]	Abundance Ratio: (F2) / (F1)	Abundance Ratio: (F3) / (F1)	Abundance Ratio: (F4) / (F1)	Abundance Ratio: (F5) / (F1)	Abundance Ratio: (F6) / (F1)	Abundance Ratio: (F7) / (F1)	Abundance Ratio: (F8) / (F1)	Abundance Ratio: (F9) / (F1)	Abundance Ratio: (F10) / (F1)	Abundance Ratio: (F11) / (F1)	Abundance Ratio: (F12) / (F1)	Abundance Ratio: (F13) / (F1)	Abundance Ratio: (F14) / (F1)	Abundance Ratio: (F15) / (F1)	Abundance Ratio: (F16) / (F1)	Abundance Ratio: (F17) / (F1)	Abundance Ratio: (F19) / (F1)	Abundance Ratio Adj. P-Value: (F2) / (F1)	Abundance Ratio Adj. P-Value: (F3) / (F1)	Abundance Ratio Adj. P-Value: (F4) / (F1)	Abundance Ratio Adj. P-Value: (F5) / (F1)	Abundance Ratio Adj. P-Value: (F6) / (F1)	Abundance Ratio Adj. P-Value: (F7) / (F1)	Abundance Ratio Adj. P-Value: (F8) / (F1)	Abundance Ratio Adj. P-Value: (F9) / (F1)	Abundance Ratio Adj. P-Value: (F10) / (F1)	Abundance Ratio Adj. P-Value: (F11) / (F1)	Abundance Ratio Adj. P-Value: (F12) / (F1)	Abundance Ratio Adj. P-Value: (F13) / (F1)	Abundance Ratio Adj. P-Value: (F14) / (F1)	Abundance Ratio Adj. P-Value: (F15) / (F1)	Abundance Ratio Adj. P-Value: (F16) / (F1)	Abundance Ratio Adj. P-Value: (F17) / (F1)
	FALSE	High	[R].AEDGSVIDYELIDQDAR.[D]		FALSE	human	6.02384e-07	0.00110757	1	2	13	P07355	P07355-2 [198-214]; P07355 [180-196]		0	1908.88	1.061	0.934	0.203	0.984	0.63	0.561	0.644	0.85	0.465	0.474	0.513	0.443	0.485	0.603	0.598	0.348	0.477	0.986889	0.975694	0.00164327	0.999898	0.368828	0.731548	0.776014	0.976357	0.508428	0.549764	0.717914	0.536718	0.64366	0.854553	0.885983	0.515835
	FALSE	High	[K].AYTNFDAER.[D]		FALSE	human	0.00271209	0.00110757	1	3	8	P07355	A6NMY6 [29-37]; P07355-2 [47-55]; P07355 [29-37]		0	1086.49	1.163	0.621	0.433	0.682	0.503	0.409	0.337	0.387	0.376	0.345	0.323	0.502	0.284	0.319	0.425	0.352	0.398	0.963352	0.363318	0.282839	0.721111	0.0972082	0.381082	0.131603	0.388305	0.281154	0.235927	0.219915	0.676163	0.114889	0.147997	0.650421	0.525663
	FALSE	High	[K].AYTNFDAERDALNIETAIK.[T]		FALSE	human	0.0572273	0.00779893	1	3	1	P07355	A6NMY6 [29-47]; P07355-2 [47-65]; P07355 [29-47]		1	2155.07	0.529	1.25	0.967	1.142	0.834	0.48	0.689	0.932	0.729	1.253	0.623	0.528	0.669	0.642	0.723	0.406	0.855	0.0737112	0.934757	0.998813	0.971745	0.849176	0.568384	0.846085	0.988285	0.914489	0.968722	0.879811	0.738286	0.933399	0.898214	0.952429	0.659987
	FALSE	High	[K].DIISDTSGDFR.[K]		FALSE	human	0.0317777	0.0043045	1	3	1	P07355	A6NMY6 [158-168]; P07355-2 [176-186]; P07355 [158-168]		0	1225.57	1.664	0.627	0.475	1.009	0.617	0.419	0.546	0.704	0.01	0.403	0.349	0.286	0.51	0.916	0.441	0.368	0.296	0.279026	0.275954	0.396565	0.999898	0.425799	0.408371	0.606382	0.910759	1.5977e-16	0.217687	0.0421109	0.15956	0.711865	0.993538	0.680385	0.56537
	FALSE	High	[R].DLYDAGVK.[R]		FALSE	human	0.0159949	0.00231005	1	2	7	P07355	P07355-2 [215-222]; P07355 [197-204]		0	880.441	0.886	0.968	0.75	0.835	0.774	0.695	0.608	0.543	0.477	0.51	0.569	0.604	0.484	0.619	0.542	0.687	0.516	0.949113	0.995074	0.914839	0.924897	0.732703	0.887325	0.713924	0.70999	0.537805	0.622845	0.812798	0.869926	0.64186	0.877236	0.835211	0.948343
	FALSE	High	[R].DLYDAGVKR.[K]		FALSE	human	0.0128188	0.00196941	1	2	12	P07355	P07355-2 [215-223]; P07355 [197-205]		1	1036.54	0.309	0.82	0.285	0.175	0.303	0.19	0.124	0.159	0.217	0.22	0.126	0.181	0.136	0.086	0.136	0.171	0.175	3.22929e-05	0.877458	0.0272995	1.88207e-05	0.000483694	0.0190856	0.000163294	0.0123364	0.0204077	0.0346703	0.00102325	0.00701455	0.000792962	4.03135e-06	0.0196865	0.0762069
	FALSE	High	[K].ELASALK.[S]		FALSE	human	0.0748275	0.00977519	1	3	3	P07355	A6NMY6 [82-88]; P07355-2 [100-106]; P07355 [82-88]		0	731.43	0.562	0.441	1.071	0.778	0.921	0.66	0.422	0.533	0.938	0.372	0.425	0.979	0.577	0.436	0.619	0.485	0.482	0.124099	0.0294013	0.959189	0.887926	0.929835	0.852572	0.30506	0.693114	0.985704	0.305655	0.482943	0.985028	0.836919	0.465855	0.898356	0.807634
	FALSE	High	[K].GDLENAFLNLVQCIQNKPLYFADR.[L]	1xCarbamidomethyl [C13]	FALSE	human	1.25647e-06	0.00110757	1	2	2	P07355	P07355-2 [268-291]; P07355 [250-273]		0	2838.42	1.271	1.292	0.138	0.334	0.299	0.01	0.01	0.01	0.01	0.01	0.01	0.107	0.01	0.01	0.062	0.01	0.01	0.927423	0.928993	0.000125418	0.0698654	0.0164831	9.69041e-17	9.73204e-17	9.76177e-17	1.5977e-16	1.56441e-16	1.78814e-16	0.000366798	1.07647e-16	1.16154e-16	0.000224994	9.22513e-17
	FALSE	High	[K].GLGTDEDSLIEIICSR.[T]	1xCarbamidomethyl [C14]	FALSE	human	5.88754e-06	0.00110757	1	3	4	P07355	A6NMY6 [120-135]; P07355-2 [138-153]; P07355 [120-135]		0	1777.86	1.349	1.084	0.204	0.735	0.752	0.291	0.602	0.695	0.389	0.472	0.581	0.432	0.678	0.598	0.47	0.436	0.539	0.722643	0.995595	0.00169265	0.827655	0.683171	0.128377	0.70329	0.90426	0.315589	0.547237	0.829494	0.511464	0.939823	0.844501	0.734066	0.721966
	FALSE	High	[K].GVDEVTIVNILTNR.[S]		FALSE	human	0.00029062	0.00110757	1	2	3	P07355	P07355-2 [68-81]; P07355 [50-63]		0	1542.85	1.294	0.999	0.551	0.701	0.714	0.395	0.581	0.684	0.348	0.507	0.41	0.461	0.562	0.447	0.369	0.319	0.455	0.809986	0.995595	0.592936	0.768417	0.590587	0.348009	0.671548	0.891634	0.209431	0.61995	0.441029	0.578459	0.811665	0.499796	0.513954	0.440614
	FALSE	High	[R].KLMVALAK.[G]		FALSE	human	0.00617286	0.00191258	1	3	8	P07355	A6NMY6 [169-176]; P07355-2 [187-194]; P07355 [169-176]		1	873.559	0.669	1.264	1.169	0.535	0.9	0.725	0.42	0.533	0.736	0.566	0.67	0.783	0.486	0.339	0.501	0.542	0.577	0.356485	0.93258	0.929786	0.380728	0.917134	0.917755	0.255603	0.693114	0.923001	0.725482	0.87837	0.963174	0.644953	0.1919	0.783856	0.852897
	FALSE	High	[K].LMVALAK.[G]		FALSE	human	0.0247541	0.00362368	1	3	2	P07355	A6NMY6 [170-176]; P07355-2 [188-194]; P07355 [170-176]		0	745.464	1.146	1.279	0.75	0.791	1.004	0.655	0.845	0.546	0.497	0.752	0.646	0.541	0.331	0.679	0.548	0.632	0.641	0.981738	0.921388	0.914839	0.903534	0.974816	0.852179	0.961513	0.714497	0.580844	0.923792	0.891797	0.761906	0.220579	0.936159	0.843261	0.917958
	FALSE	High	[K].LSLEGDHSTPPSAYGSVK.[A]		FALSE	human	0.0258064	0.00362368	1	3	1	P07355	A6NMY6 [11-28]; P07355-2 [29-46]; P07355 [11-28]		0	1844.9	1.324	1.374	0.671	0.942	0.826	0.582	0.776	0.707	0.481	0.923	0.678	0.416	0.947	0.572	0.374	0.25	0.606	0.76626	0.819204	0.832368	0.98417	0.835006	0.763955	0.918545	0.914884	0.542898	0.976762	0.916818	0.460106	0.986818	0.798952	0.526872	0.243092
	FALSE	High	[R].QDIAFAYQR.[R]		FALSE	human	0.00315224	0.00110757	1	2	5	P07355	P07355-2 [87-95]; P07355 [69-77]		0	1111.55	1.057	0.984	0.671	0.698	0.717	0.526	0.57	0.537	0.591	0.441	0.544	0.521	0.665	0.487	0.564	0.517	0.449	0.987335	0.995595	0.832368	0.759506	0.597135	0.66527	0.650861	0.698641	0.767175	0.479089	0.771841	0.718336	0.930781	0.611079	0.856634	0.840673
	FALSE	High	[R].RAEDGSVIDYELIDQDAR.[D]		FALSE	human	7.25505e-11	0.00110757	1	2	12	P07355	P07355-2 [197-214]; P07355 [179-196]		1	2064.98	1.678	1.797	0.727	1.318	1.144	1.216	1.023	1.623	0.556	0.916	0.807	1.191	0.908	1.16	0.991	0.939	0.85	0.262121	0.31779	0.892934	0.902611	0.977572	0.967021	0.999974	0.817324	0.708132	0.970838	0.965266	0.923061	0.995194	0.914896	0.994162	0.994471
	FALSE	High	[K].SALSGHLETVILGLLK.[T]		FALSE	human	0.0170234	0.00253811	1	3	2	P07355	A6NMY6 [89-104]; P07355-2 [107-122]; P07355 [89-104]		0	1650.98	1.824	1.492	0.427	0.595	0.738	0.065	0.146	0.098	0.18	0.223	0.336	0.205	0.355	0.371	0.203	0.184	0.252	0.146282	0.66352	0.268588	0.52583	0.652216	8.92081e-06	0.000666669	0.000585652	0.00582295	0.0365044	0.248588	0.0167844	0.285656	0.273251	0.0977939	0.0982003
	FALSE	High	[K].SLYYYIQQDTKGDYQK.[A]		FALSE	human	0.00443958	0.00110757	1	3	1	P07355	A6NMY6 [314-329]; P07355-2 [332-347]; P07355 [314-329]		1	2012.96					100																	1.29254e-16
	FALSE	High	[K].TDLEKDIISDTSGDFR.[K]		FALSE	human	0.000365701	0.00110757	1	3	5	P07355	A6NMY6 [153-168]; P07355-2 [171-186]; P07355 [153-168]		1	1811.87	0.92	0.604	0.54	0.658	0.559	0.327	0.5	0.645	0.365	0.441	0.527	0.155	0.447	0.467	0.599	0.409	0.46	0.955746	0.254358	0.646384	0.774138	0.37548	0.195125	0.758016	0.856373	0.206297	0.348019	0.414035	0.00864999	0.541926	0.543513	0.885983	0.665341
	FALSE	High	[K].TDLEKDIISDTSGDFRK.[L]		FALSE	human	9.90848e-09	0.00110757	1	3	3	P07355	A6NMY6 [153-169]; P07355-2 [171-187]; P07355 [153-169]		2	1939.96	0.462	1.871	0.758	0.182	0.042	1.65	0.575	0.138	0.706	0.228	0.57	0.288	0.505	0.375	0.267	0.469	0.483	0.0568371	0.214234	0.939975	0.00264173	2.85934e-15	0.81392	0.847991	0.00560888	0.875365	0.0237547	0.666651	0.156374	0.678524	0.239095	0.233101	0.780042
	FALSE	High	[R].TNQELQEINR.[V]		FALSE	human	1.11739e-05	0.00110757	1	3	24	P07355	A6NMY6 [136-145]; P07355-2 [154-163]; P07355 [136-145]		0	1244.62	0.979	1.132	0.885	0.725	0.82	0.616	0.567	0.566	0.558	0.591	0.51	0.618	0.498	0.403	0.492	0.593	0.53	0.984147	0.989099	0.974674	0.815169	0.820789	0.808705	0.644935	0.749974	0.712498	0.768305	0.708956	0.881099	0.675189	0.36918	0.770778	0.895566
	FALSE	High	[K].TPAQYDASELK.[A]		FALSE	human	0.0117175	0.00196941	1	3	4	P07355	A6NMY6 [105-115]; P07355-2 [123-133]; P07355 [105-115]		0	1222.6	0.827	0.713	0.576	0.815	0.612	0.441	0.403	0.429	0.569	0.47	0.476	0.667	0.373	0.346	0.55	0.434	0.617	0.857439	0.626858	0.650081	0.913058	0.318707	0.46572	0.261036	0.480449	0.733286	0.546193	0.634987	0.910603	0.328662	0.208009	0.843933	0.71788
	FALSE	High	[K].TPAQYDASELKASMK.[G]		FALSE	human	0.0608899	0.00890712	1	3	1	P07355	A6NMY6 [105-119]; P07355-2 [123-137]; P07355 [105-119]		1	1639.8
High	Master Protein	P61978	Heterogeneous nuclear ribonucleoprotein K [OS=Homo sapiens]	>ProteinCenter:SwissProt|P61978 Heterogeneous nuclear ribonucleoprotein K [OS=Homo sapiens]	0	FALSE	human	68.946	41	15	123	15	463	50.9	5.54	104.87	15	113.3	113.2	109.2	105.5	98.6	117.3	105	97.6	107.9	110.3	102.4	107.4	79.1	70.1	80.1	92.2	91.6	99.1	113.3	113.2	109.2	105.5	98.6	117.3	105	97.6	107.9	110.3	102.4	107.4	79.1	70.1
	Checked	Confidence	Annotated Sequence	Modifications	Contaminant	Marked as	Qvality PEP	Qvality q-value	# Protein Groups	# Proteins	# PSMs	Master Protein Accessions	Positions in Proteins	Modifications in Proteins	# Missed Cleavages	Theo. MH+ [Da]	Abundance Ratio: (F2) / (F1)	Abundance Ratio: (F3) / (F1)	Abundance Ratio: (F4) / (F1)	Abundance Ratio: (F5) / (F1)	Abundance Ratio: (F6) / (F1)	Abundance Ratio: (F7) / (F1)	Abundance Ratio: (F8) / (F1)	Abundance Ratio: (F9) / (F1)	Abundance Ratio: (F10) / (F1)	Abundance Ratio: (F11) / (F1)	Abundance Ratio: (F12) / (F1)	Abundance Ratio: (F13) / (F1)	Abundance Ratio: (F14) / (F1)	Abundance Ratio: (F15) / (F1)	Abundance Ratio: (F16) / (F1)	Abundance Ratio: (F17) / (F1)	Abundance Ratio: (F19) / (F1)	Abundance Ratio Adj. P-Value: (F2) / (F1)	Abundance Ratio Adj. P-Value: (F3) / (F1)	Abundance Ratio Adj. P-Value: (F4) / (F1)	Abundance Ratio Adj. P-Value: (F5) / (F1)	Abundance Ratio Adj. P-Value: (F6) / (F1)	Abundance Ratio Adj. P-Value: (F7) / (F1)	Abundance Ratio Adj. P-Value: (F8) / (F1)	Abundance Ratio Adj. P-Value: (F9) / (F1)	Abundance Ratio Adj. P-Value: (F10) / (F1)	Abundance Ratio Adj. P-Value: (F11) / (F1)	Abundance Ratio Adj. P-Value: (F12) / (F1)	Abundance Ratio Adj. P-Value: (F13) / (F1)	Abundance Ratio Adj. P-Value: (F14) / (F1)	Abundance Ratio Adj. P-Value: (F15) / (F1)	Abundance Ratio Adj. P-Value: (F16) / (F1)	Abundance Ratio Adj. P-Value: (F17) / (F1)
	FALSE	High	[K].GSDFDCELR.[L]	1xCarbamidomethyl [C6]	FALSE	human	0.00147831	0.00110757	1	3	13	P61978	P61978-2 [140-148]; P61978 [140-148]; P61978-3 [116-124]		0	1098.45	1.097	1.281	1.272	1.321	1.315	0.949	1.264	0.737	1.221	1.083	1.227	1.015	0.667	0.859	1.099	1.631	1.055	0.983076	0.93258	0.883812	0.89577	0.901018	0.989102	0.952334	0.935636	0.971937	0.993943	0.97183	0.975166	0.930728	0.996967	0.980069	0.833415
	FALSE	High	[R].GSYGDLGGPIITTQVTIPK.[D]		FALSE	human	0.000205939	0.00110757	1	3	1	P61978	P61978-2 [378-396]; P61978 [378-396]; P61978-3 [354-372]		0	1917.03	1.086	0.913	1.082	1.015	1.152	1.051	1.063	1.896	1.308	1.568	1.189	0.717	0.826	0.955	1.334	1.094	1.051	0.983231	0.946404	0.954208	0.999898	0.974816	0.992547	0.998409	0.677961	0.95424	0.8937	0.980636	0.930833	0.995194	0.988177	0.917098	0.977519
	FALSE	High	[R].HESGASIKIDEPLEGSEDR.[I]		FALSE	human	0.000108478	0.00110757	1	3	3	P61978	P61978-2 [415-433]; P61978 [415-433]; P61978-3 [391-409]		1	2068.98	0.287	1.47	2.002	1.492	1.672	1.927	1.831	1.103	1.394	0.893	1.383	1.08	0.936	1.221	1.701	1.63	1.642	0.000110269	0.661157	0.340252	0.878675	0.652439	0.674929	0.667256	0.985429	0.935604	0.957989	0.942199	0.963547	0.998904	0.89646	0.789907	0.833415
	FALSE	High	[K].IDEPLEGSEDR.[I]		FALSE	human	0.000140176	0.00110757	1	3	18	P61978	P61978-2 [423-433]; P61978 [423-433]; P61978-3 [399-409]		0	1259.58	1.307	0.827	0.461	0.388	0.852	0.52	0.837	0.661	0.484	0.863	0.784	0.31	0.378	0.461	0.31	0.665	0.398	0.791925	0.887336	0.357623	0.0635997	0.864373	0.652758	0.957583	0.872661	0.549545	0.967397	0.958252	0.165135	0.342635	0.537597	0.34767	0.937431
	FALSE	High	[K].LFQECCPHSTDR.[V]	2xCarbamidomethyl [C5; C6]	FALSE	human	2.03658e-05	0.00110757	1	3	16	P61978	P61978-2 [180-191]; P61978 [180-191]; P61978-3 [156-167]		0	1549.65	0.988	1.173	0.839	0.567	0.724	1.046	0.492	0.612	1.471	0.545	0.621	0.917	0.474	0.464	1.157	0.453	1.091	0.986889	0.975694	0.954208	0.455006	0.614176	0.992547	0.477611	0.819062	0.891849	0.690398	0.857088	0.999837	0.616665	0.546057	0.961825	0.758329
	FALSE	High	[K].IILDLISESPIK.[G]		FALSE	human	0.000686306	0.00110757	1	3	1	P61978	P61978-2 [208-219]; P61978 [208-219]; P61978-3 [184-195]		0	1340.8	1.13	0.918	0.705	0.946	0.981	0.867	0.501	1.252	0.854	0.908	0.983	0.355	0.67	0.642	0.929	0.533	0.72	0.983076	0.975088	0.875313	0.986057	0.968098	0.971398	0.493006	0.956181	0.971937	0.970101	0.998748	0.272092	0.934229	0.898214	0.999419	0.848205
	FALSE	High	[R].LLIHQSLAGGIIGVK.[G]		FALSE	human	0.00443958	0.00110757	1	3	2	P61978	P61978-2 [149-163]; P61978 [149-163]; P61978-3 [125-139]		0	1518.94	0.993	1.066	0.794	0.814	1.119	1.086	1.002	1.212	0.895	1.258	0.786	1.062	0.828	1.177	1.174	1.031	0.911	0.988194	0.996513	0.934049	0.913058	0.986698	0.986867	0.999974	0.967646	0.975125	0.968722	0.958496	0.958724	0.995194	0.906195	0.959663	0.985888
	FALSE	High	[R].ILSISADIETIGEILKK.[I]		FALSE	human	9.52921e-07	0.00110757	1	3	1	P61978	P61978-2 [87-103]; P61978 [87-103]; P61978-3 [87-103]		1	1843.08	1.077	2.161	0.561	0.722	1.577	0.583	1.059	0.488	0.288	0.677	0.819	0.561	0.282	0.605	1.283	0.636	1.165	0.987335	0.0611779	0.681401	0.818541	0.779835	0.768686	0.998409	0.612528	0.0219313	0.810473	0.940594	0.705249	0.0786653	0.773763	0.930971	0.918009
	FALSE	High	[R].IITITGTQDQIQNAQYLLQNSVK.[Q]		FALSE	human	4.50732e-07	0.00110757	1	3	7	P61978	P61978-2 [434-456]; P61978 [434-456]; P61978-3 [410-432]		0	2589.39	2.041	1.289	0.668	1.389	1.253	1.609	1.139	1.891	0.72	0.849	1.218	0.736	1.025	0.808	0.902	0.951	0.86	0.0553399	0.921388	0.831168	0.847725	0.933621	0.831945	0.979068	0.679125	0.908259	0.943568	0.974981	0.940834	0.965846	0.988548	0.996479	0.992874
	FALSE	High	[R].NLPLPPPPPPR.[G]		FALSE	human	0.00592343	0.00191258	1	3	2	P61978	P61978-2 [306-316]; P61978 [306-316]; P61978-3 [282-292]		0	1194.7	1.038	1.637	0.907	1.31	0.993	1.321	1.994	1.022	1.297	1.196	2.139	1.534	0.91	1.967	0.01	1.133	2.069	0.999447	0.481699	0.998813	0.923992	0.985932	0.9382	0.637247	0.996705	0.952317	0.981483	0.329486	0.752427	0.995194	0.250279	8.66667e-17	0.966829
	FALSE	High	[R].NTDEMVELR.[I]		FALSE	human	0.00818537	0.00191258	1	3	3	P61978	P61978-2 [38-46]; P61978 [38-46]; P61978-3 [38-46]		0	1106.51	1.141	0.957	0.895	1.046	1.056	0.766	1.063	0.958	0.88	1.148	1.125	0.449	0.826	0.807	0.662	0.702	0.84	0.982545	0.987946	0.978678	0.999898	0.992094	0.9382	0.998409	0.992561	0.971937	0.989908	0.984443	0.571701	0.995194	0.988177	0.927908	0.955113
	FALSE	High	[K].RPAEDMEEEQAFKR.[S]		FALSE	human	6.23941e-05	0.00110757	1	3	27	P61978	P61978-2 [22-35]; P61978 [22-35]; P61978-3 [22-35]		1	1735.81	0.506	0.337	0.813	0.341	0.281	0.358	0.249	0.3	0.443	0.353	0.451	0.319	0.245	0.211	0.443	0.246	1.137	0.0287166	6.93967e-05	0.949023	0.0334402	0.000751259	0.259597	0.0407706	0.1883	0.455809	0.157704	0.252652	0.159067	0.0453967	0.00644081	0.682254	0.234711
	FALSE	High	[R].SRNTDEMVELR.[I]		FALSE	human	0.00014996	0.00110757	1	3	12	P61978	P61978-2 [36-46]; P61978 [36-46]; P61978-3 [36-46]		1	1349.65	0.593	2.362	2.966	1.858	2.429	1.919	1.453	1.893	2.51	2.247	2.257	1.524	1.277	1.053	1.966	1.985	1.972	0.379934	0.0350759	0.0448947	0.570017	0.0763336	0.676984	0.901062	0.678357	0.378762	0.600975	0.286805	0.752427	0.842772	0.962201	0.671403	0.67477
	FALSE	High	[R].TDYNASVSVPDSSGPER.[I]		FALSE	human	6.07333e-05	0.00110757	1	3	2	P61978	P61978-2 [70-86]; P61978 [70-86]; P61978-3 [70-86]		0	1780.8	1.091	1.055	0.789	1.233	1.098	1	1.389	1.064	0.787	1.213	1.048	0.574	0.524	0.92	0.01	0.988	1.078	0.983076	0.999948	0.933131	0.9303	0.992094	0.99509	0.901062	0.988285	0.952317	0.970101	0.994116	0.837911	0.744391	0.993538	8.66667e-17	0.991186
	FALSE	High	[R].VVLIGGKPDR.[V]		FALSE	human	0.000266185	0.00110757	1	3	15	P61978	P61978-2 [192-201]; P61978 [192-201]; P61978-3 [168-177]		0	1053.64	0.635	0.465	1.063	0.581	0.982	0.709	0.495	0.444	1.022	0.388	0.656	0.688	0.369	0.311	0.646	0.592	0.367	0.29512	0.0481593	0.964445	0.48888	0.968343	0.90768	0.481676	0.5177	0.999461	0.348019	0.896916	0.924326	0.321088	0.134514	0.917196	0.895566
High	Master Protein	O75369-1	Filamin-B [OS=Homo sapiens]	>ProteinCenter:SwissProt|O75369-1 Filamin-B [OS=Homo sapiens]	0	FALSE	human	68.734	12	25	55	21	2602	278	5.73	39.11	25	199.5	194.6	180.4	39.1	45.5	49.9	78.1	78.6	84.9	102.8	105.4	94.9	135.1	136.4	152.1	34.2	39.8	48.7	199.5	194.6	180.4	39.1	45.5	49.9	78.1	78.6	84.9	102.8	105.4	94.9	135.1	136.4
	Checked	Confidence	Annotated Sequence	Modifications	Contaminant	Marked as	Qvality PEP	Qvality q-value	# Protein Groups	# Proteins	# PSMs	Master Protein Accessions	Positions in Proteins	Modifications in Proteins	# Missed Cleavages	Theo. MH+ [Da]	Abundance Ratio: (F2) / (F1)	Abundance Ratio: (F3) / (F1)	Abundance Ratio: (F4) / (F1)	Abundance Ratio: (F5) / (F1)	Abundance Ratio: (F6) / (F1)	Abundance Ratio: (F7) / (F1)	Abundance Ratio: (F8) / (F1)	Abundance Ratio: (F9) / (F1)	Abundance Ratio: (F10) / (F1)	Abundance Ratio: (F11) / (F1)	Abundance Ratio: (F12) / (F1)	Abundance Ratio: (F13) / (F1)	Abundance Ratio: (F14) / (F1)	Abundance Ratio: (F15) / (F1)	Abundance Ratio: (F16) / (F1)	Abundance Ratio: (F17) / (F1)	Abundance Ratio: (F19) / (F1)	Abundance Ratio Adj. P-Value: (F2) / (F1)	Abundance Ratio Adj. P-Value: (F3) / (F1)	Abundance Ratio Adj. P-Value: (F4) / (F1)	Abundance Ratio Adj. P-Value: (F5) / (F1)	Abundance Ratio Adj. P-Value: (F6) / (F1)	Abundance Ratio Adj. P-Value: (F7) / (F1)	Abundance Ratio Adj. P-Value: (F8) / (F1)	Abundance Ratio Adj. P-Value: (F9) / (F1)	Abundance Ratio Adj. P-Value: (F10) / (F1)	Abundance Ratio Adj. P-Value: (F11) / (F1)	Abundance Ratio Adj. P-Value: (F12) / (F1)	Abundance Ratio Adj. P-Value: (F13) / (F1)	Abundance Ratio Adj. P-Value: (F14) / (F1)	Abundance Ratio Adj. P-Value: (F15) / (F1)	Abundance Ratio Adj. P-Value: (F16) / (F1)	Abundance Ratio Adj. P-Value: (F17) / (F1)
	FALSE	High	[K].EAFTNKPNVFTVVTR.[G]		FALSE	human	0.0617345	0.00890712	1	9	1	O75369-1	O75369-9 [1340-1354]; O75369-5 [1340-1354]; O75369-2 [1340-1354]; O75369-8 [1340-1354]; O75369-7 [1171-1185]; O75369-4 [1340-1354]; O75369-6 [1340-1354]; O75369-1 [1340-1354]; O75369-3 [1340-1354]		0	1722.92	1.346	1.154	0.294	0.324	0.187	0.662	0.428	0.556	0.68	0.61	0.459	0.733	0.728	1.002	0.192	0.251	0.254	0.892448	0.975694	0.0866081	0.105342	0.000261127	0.855059	0.592208	0.729287	0.851054	0.70889	0.392884	0.940834	0.946769	0.986828	0.0790807	0.246716
	FALSE	High	[R].GAGIGGLGITVEGPSESK.[I]		FALSE	human	7.38539e-05	0.00110757	1	9	2	O75369-1	O75369-9 [1355-1372]; O75369-5 [1355-1372]; O75369-2 [1355-1372]; O75369-8 [1355-1372]; O75369-7 [1186-1203]; O75369-4 [1355-1372]; O75369-6 [1355-1372]; O75369-1 [1355-1372]; O75369-3 [1355-1372]		0	1628.85	1.086	0.654	0.185	0.182	0.23	0.401	0.433	0.602	0.66	0.487	0.516	0.761	0.515	0.683	0.206	0.213	0.218	0.999447	0.542797	0.00318269	0.00396205	0.00279359	0.364918	0.657099	0.806747	0.833369	0.521618	0.484215	0.960575	0.707756	0.933418	0.101914	0.152635
	FALSE	High	[K].GLHVVEVTYDDVPIPNSPFK.[V]		FALSE	human	1.46343e-05	0.00110757	1	9	2	O75369-1	O75369-9 [1300-1319]; O75369-5 [1300-1319]; O75369-2 [1300-1319]; O75369-8 [1300-1319]; O75369-7 [1131-1150]; O75369-4 [1300-1319]; O75369-6 [1300-1319]; O75369-1 [1300-1319]; O75369-3 [1300-1319]		0	2226.14	1.199	0.998	0.01	0.219	0.253	0.357	0.426	0.578	0.36	0.524	0.456	0.677	1.026	0.831	0.01	0.186	0.245	0.983076	0.9969	1.19003e-16	0.00941002	0.00335053	0.258881	0.52175	0.769042	0.122971	0.550619	0.389185	0.918557	0.982805	0.988177	8.66667e-17	0.102347
	FALSE	High	[K].KIQQNTFTR.[W]		FALSE	human	0.0298543	0.0043045	3	12	1	P21333; O75369-1; Q14315	O75369-9 [16-24]; O75369-5 [16-24]; O75369-2 [16-24]; O75369-8 [16-24]; Q14315-2 [36-44]; P21333 [43-51]; P21333-2 [43-51]; O75369-4 [16-24]; O75369-6 [16-24]; O75369-1 [16-24]; O75369-3 [16-24]; Q14315 [36-44]		1	1135.62	0.733	0.618	1.118	1.371	1.324	1.567	1.019	1.742	1.104	1.06	0.852	1.958	1.181	1.028	1.705	1.542	1.846	0.982545	0.822106	0.950098	0.951383	0.929576	0.863407	0.999974	0.828487	0.999461	0.993943	0.984443	0.699502	0.942317	0.986828	0.802674	0.848205
	FALSE	High	[K].IAGPGLGSGVR.[A]		FALSE	human	0.000441947	0.00110757	1	9	6	O75369-1	O75369-9 [1426-1436]; O75369-5 [1426-1436]; O75369-2 [1426-1436]; O75369-8 [1426-1436]; O75369-7 [1257-1267]; O75369-4 [1426-1436]; O75369-6 [1426-1436]; O75369-1 [1426-1436]; O75369-3 [1426-1436]		0	983.563	0.91	0.976	0.207	0.172	0.309	0.258	0.403	0.322	0.409	0.488	0.487	0.45	0.556	0.722	0.149	0.226	0.188	0.954169	0.976079	0.00376975	0.000358068	0.00512763	0.079684	0.377658	0.235531	0.333348	0.423039	0.299561	0.608076	0.805998	0.95468	0.0292312	0.181591
	FALSE	High	[K].IFAQDGEGQR.[I]		FALSE	human	0.00278724	0.00110757	1	9	4	O75369-1	O75369-9 [682-691]; O75369-5 [682-691]; O75369-2 [682-691]; O75369-8 [682-691]; O75369-7 [513-522]; O75369-4 [682-691]; O75369-6 [682-691]; O75369-1 [682-691]; O75369-3 [682-691]		0	1120.54	0.515	0.366	0.123	0.089	0.132	0.3	0.16	0.194	0.338	0.228	0.202	0.455	0.274	0.27	0.144	0.097	0.221	0.18849	0.00537867	3.68381e-05	2.45031e-06	4.7803e-06	0.143447	0.0279589	0.0338731	0.164141	0.0132711	0.00253122	0.65444	0.0829735	0.0712922	0.0253673	0.00588623
	FALSE	High	[R].IGNLQTDLSDGLR.[L]		FALSE	human	0.0498466	0.00749355	1	8	1	O75369-1	O75369-9 [37-49]; O75369-5 [37-49]; O75369-2 [37-49]; O75369-8 [37-49]; O75369-4 [37-49]; O75369-6 [37-49]; O75369-1 [37-49]; O75369-3 [37-49]		0	1401.73	0.925	1.044	0.143	0.19	0.242	0.369	0.374	0.491	0.487	0.514	0.387	0.639	0.683	1.121	0.239	0.204	0.255	0.959062	0.995822	0.00019236	0.00236629	0.00258027	0.284892	0.525371	0.617207	0.49731	0.517621	0.117134	0.905998	0.934839	0.920861	0.166638	0.137808
	FALSE	High	[K].LKPGAPLKPK.[L]		FALSE	human	0.0274693	0.00413864	1	9	2	O75369-1	O75369-9 [242-251]; O75369-5 [242-251]; O75369-2 [242-251]; O75369-8 [242-251]; O75369-7 [73-82]; O75369-4 [242-251]; O75369-6 [242-251]; O75369-1 [242-251]; O75369-3 [242-251]		0	1048.69	1.225	1.139	0.392	0.458	0.47	0.85	0.652	1.169	0.923	1.114	1.064	1.717	2.08	1.483	0.326	0.449	0.888	0.954425	0.976079	0.585313	0.476615	0.550836	0.977282	0.91559	0.984686	0.971937	0.989908	0.997602	0.735513	0.360023	0.769182	0.422933	0.799963
	FALSE	High	[R].LIALLEVLSQK.[RK]		FALSE	human	0.0109356	0.00196941	3	12	1	P21333; O75369-1; Q14315	O75369-9 [50-60]; O75369-5 [50-60]; O75369-2 [50-60]; O75369-8 [50-60]; Q14315-2 [70-80]; P21333 [77-87]; P21333-2 [77-87]; O75369-4 [50-60]; O75369-6 [50-60]; O75369-1 [50-60]; O75369-3 [50-60]; Q14315 [70-80]		0	1226.77	1.356	0.631	0.449	0.623	0.883	0.554	0.564	0.698	0.344	0.373	0.423	0.717	0.647	0.63	0.938	0.45	0.749	0.726546	0.254737	0.340252	0.612163	0.9187	0.71774	0.673672	0.905555	0.15722	0.214092	0.160267	0.930833	0.921478	0.873936	0.998184	0.751267
	FALSE	High	[R].LIALLEVLSQKR.[M]		FALSE	human	0.0501923	0.00749355	2	10	1	O75369-1; Q14315	O75369-9 [50-61]; O75369-5 [50-61]; O75369-2 [50-61]; O75369-8 [50-61]; Q14315-2 [70-81]; O75369-4 [50-61]; O75369-6 [50-61]; O75369-1 [50-61]; O75369-3 [50-61]; Q14315 [70-81]		1	1382.87	0.308	1.164	0.683	0.62	1.149	0.525	0.91	0.681	0.486	0.595	0.376	0.667	0.725	0.963	0.647	0.342	0.717	0.02977	0.995595	0.855155	0.637605	0.982552	0.706112	0.998012	0.892368	0.361406	0.739392	0.262138	0.886656	0.942233	0.996967	0.919508	0.537537
	FALSE	High	[K].IQQNTFTR.[W]		FALSE	human	0.00901454	0.00196941	3	12	5	P21333; O75369-1; Q14315	O75369-9 [17-24]; O75369-5 [17-24]; O75369-2 [17-24]; O75369-8 [17-24]; Q14315-2 [37-44]; P21333 [44-51]; P21333-2 [44-51]; O75369-4 [17-24]; O75369-6 [17-24]; O75369-1 [17-24]; O75369-3 [17-24]; Q14315 [37-44]		0	1007.53	0.52	0.747	0.442	0.815	0.84	0.953	0.807	1.199	0.01	0.64	0.67	1.314	1.037	0.91	0.01	1.065	0.652	0.0559634	0.63232	0.316861	0.923972	0.868804	0.989102	0.941372	0.970509	1.5977e-16	0.755422	0.812798	0.881388	0.958109	0.995017	8.66667e-17	0.983508
	FALSE	High	[K].SPFEVQVGPEAGMQK.[V]		FALSE	human	0.0549067	0.00759332	1	9	1	O75369-1	O75369-9 [537-551]; O75369-5 [537-551]; O75369-2 [537-551]; O75369-8 [537-551]; O75369-7 [368-382]; O75369-4 [537-551]; O75369-6 [537-551]; O75369-1 [537-551]; O75369-3 [537-551]		0	1603.78	1.571	1.009	0.212	0.23	0.261	0.112	0.389	0.414	0.513	0.549	0.603	0.594	0.63	0.806	0.185	0.21	0.278	0.506922	0.995595	0.0107621	0.0109474	0.00411134	0.000684488	0.543951	0.44214	0.567666	0.611303	0.692546	0.886656	0.899411	0.988177	0.0686879	0.149347
	FALSE	High	[K].SPFVVQVGEACNPNACR.[A]	2xCarbamidomethyl [C11; C16]	FALSE	human	5.11e-06	0.00110757	1	9	2	O75369-1	O75369-9 [440-456]; O75369-5 [440-456]; O75369-2 [440-456]; O75369-8 [440-456]; O75369-7 [271-287]; O75369-4 [440-456]; O75369-6 [440-456]; O75369-1 [440-456]; O75369-3 [440-456]		0	1904.87	0.95	1.225	0.238	0.18	0.147	0.315	0.324	0.264	0.427	0.48	0.425	0.469	0.472	0.695	0.132	0.158	0.169	0.983076	0.975694	0.0203046	0.00106469	4.9316e-06	0.238203	0.204102	0.157197	0.212636	0.524176	0.322029	0.571701	0.565811	0.907117	0.0219821	0.0738823
	FALSE	High	[K].SSFLVDCSK.[A]	1xCarbamidomethyl [C7]	FALSE	human	0.0194187	0.00253811	1	7	1	O75369-1	O75369-9 [2520-2528]; O75369-2 [2507-2515]; O75369-8 [2562-2570]; O75369-7 [2351-2359]; O75369-6 [2466-2474]; O75369-1 [2531-2539]; O75369-3 [2490-2498]		0	1042.49	0.856	0.894	0.262	0.203	0.277	0.359	0.431	0.283	0.652	0.519	0.557	0.711	0.894	0.843	0.188	0.223	0.239	0.928544	0.947427	0.0416898	0.00546289	0.00931646	0.261415	0.632761	0.157197	0.824889	0.583102	0.631309	0.940834	0.999047	0.993538	0.0734858	0.17491
	FALSE	High	[K].TATPEIVDNKDGTVTVR.[Y]		FALSE	human	0.000802123	0.00110757	1	9	1	O75369-1	O75369-9 [1760-1776]; O75369-5 [1771-1787]; O75369-2 [1747-1763]; O75369-8 [1802-1818]; O75369-7 [1591-1607]; O75369-4 [1771-1787]; O75369-6 [1747-1763]; O75369-1 [1771-1787]; O75369-3 [1771-1787]		1	1815.94	0.865	1.015	0.351	0.26	0.351	0.327	0.56	0.424	0.783	0.947	0.635	0.64	1.082	1.033	0.176	0.18	0.379	0.955746	0.9969	0.185379	0.0326697	0.0636889	0.194882	0.848152	0.467856	0.935604	0.970101	0.745675	0.904222	0.958109	0.973487	0.0569554	0.0915197
	FALSE	High	[K].VAVTEGCQPSR.[V]	1xCarbamidomethyl [C7]	FALSE	human	0.000791317	0.00110757	1	9	6	O75369-1	O75369-9 [1320-1330]; O75369-5 [1320-1330]; O75369-2 [1320-1330]; O75369-8 [1320-1330]; O75369-7 [1151-1161]; O75369-4 [1320-1330]; O75369-6 [1320-1330]; O75369-1 [1320-1330]; O75369-3 [1320-1330]		0	1203.58	0.792	0.79	0.176	0.237	0.192	0.367	0.383	0.31	0.497	0.454	0.41	0.679	0.659	0.591	0.205	0.186	0.226	0.758702	0.744671	0.0012966	0.00639216	0.000264148	0.280435	0.522282	0.211185	0.508428	0.372519	0.153691	0.925941	0.910751	0.813058	0.100911	0.101738
	FALSE	High	[K].VFGPGVER.[S]		FALSE	human	0.0244129	0.0033746	1	9	2	O75369-1	O75369-9 [747-754]; O75369-5 [747-754]; O75369-2 [747-754]; O75369-8 [747-754]; O75369-7 [578-585]; O75369-4 [747-754]; O75369-6 [747-754]; O75369-1 [747-754]; O75369-3 [747-754]		0	860.462	0.97	1.115	0.217	0.24	0.231	0.499	0.362	0.364	0.644	0.668	0.55	0.812	0.601	0.853	0.143	0.236	0.262	0.983076	0.995595	0.00846325	0.0101884	0.00114355	0.606315	0.420069	0.336636	0.807348	0.771608	0.575729	0.97623	0.855713	0.996967	0.0242703	0.206724
	FALSE	High	[R].VKVEPAVDTSR.[I]		FALSE	human	0.00308823	0.00110757	1	9	2	O75369-1	O75369-9 [1220-1230]; O75369-5 [1220-1230]; O75369-2 [1220-1230]; O75369-8 [1220-1230]; O75369-7 [1051-1061]; O75369-4 [1220-1230]; O75369-6 [1220-1230]; O75369-1 [1220-1230]; O75369-3 [1220-1230]		1	1200.66	0.771	0.678	0.133	0.176	0.158	0.414	0.247	0.289	0.466	0.312	0.334	0.619	0.553	0.452	0.138	0.124	0.189	0.622624	0.403593	5.18719e-05	0.000329776	3.62784e-06	0.394896	0.0814269	0.167041	0.489618	0.0731992	0.0505364	0.887879	0.798515	0.450075	0.020953	0.0193385
	FALSE	High	[K].VLFASQEIPASPFR.[V]		FALSE	human	0.068444	0.00910029	1	9	1	O75369-1	O75369-9 [823-836]; O75369-5 [823-836]; O75369-2 [823-836]; O75369-8 [823-836]; O75369-7 [654-667]; O75369-4 [823-836]; O75369-6 [823-836]; O75369-1 [823-836]; O75369-3 [823-836]		0	1561.84	1.166	1.028	0.154	0.246	0.309	0.381	0.45	0.623	0.531	0.606	0.537	0.748	0.944	0.822	0.227	0.151	0.235	0.983076	0.995595	0.000483484	0.0219509	0.014391	0.313789	0.68892	0.830314	0.615022	0.69597	0.449596	0.952841	0.989848	0.990978	0.141447	0.0461446
	FALSE	High	[R].VLQSFTVDSSK.[A]		FALSE	human	0.00475482	0.00110757	1	9	1	O75369-1	O75369-9 [1439-1449]; O75369-5 [1439-1449]; O75369-2 [1439-1449]; O75369-8 [1439-1449]; O75369-7 [1270-1280]; O75369-4 [1439-1449]; O75369-6 [1439-1449]; O75369-1 [1439-1449]; O75369-3 [1439-1449]		0	1210.63	1.155	1.042	0.232	0.3	0.337	0.494	0.602	0.476	0.383	0.695	0.525	0.479	0.539	0.854	0.01	0.241	0.276	0.983076	0.999948	0.0223739	0.0615599	0.0395913	0.596133	0.901062	0.589722	0.260297	0.851533	0.467239	0.699502	0.754851	0.996967	8.66667e-17	0.219819
	FALSE	High	[R].VNIGQGSHPQK.[V]		FALSE	human	0.0276606	0.00413864	1	9	2	O75369-1	O75369-9 [734-744]; O75369-5 [734-744]; O75369-2 [734-744]; O75369-8 [734-744]; O75369-7 [565-575]; O75369-4 [734-744]; O75369-6 [734-744]; O75369-1 [734-744]; O75369-3 [734-744]		0	1164.61	1.333	1.209	0.799	1.184	0.93	1.295	1.171	2.352	2.005	1.698	1.344	3.166	3.096	3.412	0.676	0.83	0.01	0.89268	0.958374	0.978678	0.999898	0.983421	0.948373	0.979068	0.582797	0.787168	0.88602	0.949093	0.248882	0.158986	0.0702834	0.931823	0.992874
	FALSE	High	[K].VTASGPGLSSYGVPASLPVDFAIDAR.[D]		FALSE	human	0.0512435	0.00749355	1	9	1	O75369-1	O75369-9 [1520-1545]; O75369-5 [1520-1545]; O75369-2 [1520-1545]; O75369-8 [1551-1576]; O75369-7 [1351-1376]; O75369-4 [1520-1545]; O75369-6 [1520-1545]; O75369-1 [1520-1545]; O75369-3 [1520-1545]		0	2547.31	1.664	1.263	0.153	0.342	0.255	0.567	0.702	0.882	0.531	0.509	0.582	1.021	0.952	1.236	0.26	0.332	0.301	0.506922	0.934757	0.00426341	0.10792	0.0249261	0.810578	0.934483	0.985429	0.572751	0.660697	0.787535	0.973483	0.991315	0.921986	0.263268	0.544738
	FALSE	High	[K].VVASGPGLEHGK.[V]		FALSE	human	5.83247e-05	0.00110757	1	9	5	O75369-1	O75369-9 [1136-1147]; O75369-5 [1136-1147]; O75369-2 [1136-1147]; O75369-8 [1136-1147]; O75369-7 [967-978]; O75369-4 [1136-1147]; O75369-6 [1136-1147]; O75369-1 [1136-1147]; O75369-3 [1136-1147]		0	1150.62	0.68	0.573	0.137	0.261	0.253	0.46	0.288	0.382	0.359	0.378	0.447	0.823	0.658	0.547	0.192	0.149	0.201	0.592458	0.208504	0.000240077	0.03741	0.00576513	0.514368	0.283077	0.378161	0.169038	0.228409	0.330201	0.981292	0.908551	0.740382	0.080083	0.0431501
	FALSE	High	[K].YADEEIPR.[S]		FALSE	human	0.00274941	0.00110757	1	9	1	O75369-1	O75369-9 [1497-1504]; O75369-5 [1497-1504]; O75369-2 [1497-1504]; O75369-8 [1528-1535]; O75369-7 [1328-1335]; O75369-4 [1497-1504]; O75369-6 [1497-1504]; O75369-1 [1497-1504]; O75369-3 [1497-1504]		0	992.468	0.973	0.961	0.275	0.316	0.274	0.445	0.337	0.426	0.543	0.587	0.489	0.818	0.621	0.722	0.254	0.273	0.285	0.983076	0.976079	0.0444245	0.0919344	0.0079071	0.475963	0.394977	0.471548	0.631978	0.672513	0.371813	0.980987	0.898069	0.958953	0.201583	0.306461
	FALSE	High	[R].YMIGVTYGGDDIPLSPYR.[I]		FALSE	human	6.62036e-07	0.00110757	1	9	3	O75369-1	O75369-9 [1588-1605]; O75369-5 [1588-1605]; O75369-2 [1588-1605]; O75369-8 [1619-1636]; O75369-7 [1419-1436]; O75369-4 [1588-1605]; O75369-6 [1588-1605]; O75369-1 [1588-1605]; O75369-3 [1588-1605]		0	2016.97	1.167	1.079	0.23	0.229	0.322	0.426	0.678	0.694	0.455	0.616	0.568	0.858	0.942	0.873	0.233	0.176	0.285	0.983076	0.997358	0.0238136	0.00564495	0.0182058	0.528018	0.900623	0.91165	0.307947	0.769898	0.714168	0.972145	0.999047	0.992226	0.175771	0.118804
High	Master Protein	P68133	Actin, alpha skeletal muscle [OS=Homo sapiens]	>ProteinCenter:SwissProt|P68133 Actin, alpha skeletal muscle [OS=Homo sapiens]	0	FALSE	human	66.293	27	12	305	1	377	42	5.39	332.22	12	128.5	151.7	85.7	116.8	116.2	94.1	82.9	78.1	122.5	100.6	97.5	82.7	129.1	87.9	57.3	128.4	62.6	77.4	128.5	151.7	85.7	116.8	116.2	94.1	82.9	78.1	122.5	100.6	97.5	82.7	129.1	87.9
	Checked	Confidence	Annotated Sequence	Modifications	Contaminant	Marked as	Qvality PEP	Qvality q-value	# Protein Groups	# Proteins	# PSMs	Master Protein Accessions	Positions in Proteins	Modifications in Proteins	# Missed Cleavages	Theo. MH+ [Da]	Abundance Ratio: (F2) / (F1)	Abundance Ratio: (F3) / (F1)	Abundance Ratio: (F4) / (F1)	Abundance Ratio: (F5) / (F1)	Abundance Ratio: (F6) / (F1)	Abundance Ratio: (F7) / (F1)	Abundance Ratio: (F8) / (F1)	Abundance Ratio: (F9) / (F1)	Abundance Ratio: (F10) / (F1)	Abundance Ratio: (F11) / (F1)	Abundance Ratio: (F12) / (F1)	Abundance Ratio: (F13) / (F1)	Abundance Ratio: (F14) / (F1)	Abundance Ratio: (F15) / (F1)	Abundance Ratio: (F16) / (F1)	Abundance Ratio: (F17) / (F1)	Abundance Ratio: (F19) / (F1)	Abundance Ratio Adj. P-Value: (F2) / (F1)	Abundance Ratio Adj. P-Value: (F3) / (F1)	Abundance Ratio Adj. P-Value: (F4) / (F1)	Abundance Ratio Adj. P-Value: (F5) / (F1)	Abundance Ratio Adj. P-Value: (F6) / (F1)	Abundance Ratio Adj. P-Value: (F7) / (F1)	Abundance Ratio Adj. P-Value: (F8) / (F1)	Abundance Ratio Adj. P-Value: (F9) / (F1)	Abundance Ratio Adj. P-Value: (F10) / (F1)	Abundance Ratio Adj. P-Value: (F11) / (F1)	Abundance Ratio Adj. P-Value: (F12) / (F1)	Abundance Ratio Adj. P-Value: (F13) / (F1)	Abundance Ratio Adj. P-Value: (F14) / (F1)	Abundance Ratio Adj. P-Value: (F15) / (F1)	Abundance Ratio Adj. P-Value: (F16) / (F1)	Abundance Ratio Adj. P-Value: (F17) / (F1)
	FALSE	High	[K].AGFAGDDAPR.[A]		FALSE	human	0.000273476	0.00110757	3	11	77	P60709; P68133; P63261	A5A3E0 [719-728]; P63267-1 [20-29]; P0CG39 [682-691]; P60709 [19-28]; P63267-2 [20-29]; Q6S8J3 [719-728]; P62736 [21-30]; P68133 [21-30]; P0CG38 [719-728]; P68032 [21-30]; P63261 [19-28]		0	976.448	0.556	0.547	0.861	0.729	0.626	0.728	0.404	0.624	0.857	0.415	0.478	0.844	0.48	0.411	0.611	0.451	0.348	0.114122	0.174009	0.968264	0.820706	0.361398	0.918913	0.26371	0.830314	0.971937	0.415077	0.641414	0.991518	0.632732	0.394671	0.892028	0.752834
	FALSE	High	[K].DSYVGDEAQSK.[R]		FALSE	human	3.01157e-05	0.00110757	3	6	20	P60709; P68133; P63261	P63267-1 [52-62]; P60709 [51-61]; P62736 [53-63]; P68133 [53-63]; P68032 [53-63]; P63261 [51-61]		0	1198.52	0.938	0.711	0.67	1.515	0.735	0.887	0.737	1.04	0.701	0.656	0.661	0.961	0.741	0.75	0.848	0.757	0.535	0.983076	0.623423	0.831728	0.733153	0.644209	0.976325	0.896405	0.992561	0.891738	0.85934	0.902267	0.994034	0.972995	0.973487	0.989646	0.980355
	FALSE	High	[K].DSYVGDEAQSKR.[G]		FALSE	human	1.72972e-07	0.00110757	3	6	36	P60709; P68133; P63261	P63267-1 [52-63]; P60709 [51-62]; P62736 [53-64]; P68133 [53-64]; P68032 [53-64]; P63261 [51-62]		1	1354.62	0.376	0.756	1.081	1.36	1.203	0.981	0.73	1.259	0.968	0.906	0.811	1.185	0.955	0.841	0.968	0.986	1.111	0.000953644	0.731482	0.954208	0.874305	0.957965	0.992547	0.892703	0.95245	0.986823	0.970101	0.966436	0.924446	0.982805	0.993538	0.996479	0.991186
	FALSE	High	[K].EITALAPSTMK.[I]		FALSE	human	0.0643376	0.00890712	3	7	4	P60709; P68133; P63261	P63267-1 [317-327]; P60709 [316-326]; P63267-2 [274-284]; P62736 [318-328]; P68133 [318-328]; P68032 [318-328]; P63261 [316-326]		0	1161.62	1.016	1.021	1.213	1.167	1.103	0.82	0.759	0.845	0.914	0.921	0.894	0.937	1.128	0.875	0.988	0.952	0.928	0.99982	0.995822	0.914879	0.954946	0.991046	0.961915	0.905727	0.974044	0.983699	0.975842	0.988194	0.998826	0.925693	0.999385	0.994634	0.992874
	FALSE	High	[R].HQGVMVGMGQK.[D]		FALSE	human	7.7407e-10	0.00110757	3	7	55	P60709; P68133; P63261	P63267-1 [41-51]; P60709 [40-50]; P62736 [42-52]; P68133 [42-52]; Q562R1 [41-51]; P68032 [42-52]; P63261 [40-50]		0	1171.57	0.707	0.882	0.926	1.227	1.054	1.102	0.758	0.869	1.099	0.856	0.726	1.166	1.05	1.018	0.965	0.836	0.921	0.509259	0.944848	0.99366	0.9303	0.991558	0.984035	0.905171	0.984686	0.985704	0.965137	0.942199	0.927076	0.953898	0.974018	0.996479	0.991186
	FALSE	High	[R].HQGVMVGMGQK.[D]	1xOxidation [M]	FALSE	human	0.000170474	0.00110757	3	7	37	P60709; P68133; P63261	P63267-1 [41-51]; P60709 [40-50]; P62736 [42-52]; P68133 [42-52]; Q562R1 [41-51]; P68032 [42-52]; P63261 [40-50]		0	1187.57	1.35	0.667	0.85	1.198	0.802	1.05	0.579	0.803	0.447	0.596	0.61	0.931	0.602	0.741	1.003	0.664	1.196	0.722473	0.499834	0.959189	0.939162	0.785989	0.992547	0.667364	0.961318	0.46815	0.773562	0.869127	0.998826	0.876532	0.969867	0.993605	0.937431
	FALSE	High	[R].HQGVMVGMGQK.[D]	2xOxidation [M5; M8]	FALSE	human	0.029443	0.00413864	3	7	2	P60709; P68133; P63261	P63267-1 [41-51]; P60709 [40-50]; P62736 [42-52]; P68133 [42-52]; Q562R1 [41-51]; P68032 [42-52]; P63261 [40-50]		0	1203.56	1.166	0.522	0.52	1.526	0.734	0.453	0.451	0.557	0.095	0.566	0.436	0.137	0.577	0.73	0.419	0.485	1.443	0.975553	0.62562	0.837141	0.91249	0.914923	0.625045	0.701797	0.765913	0.000645977	0.858245	0.705303	0.0104171	0.899411	0.979011	0.652198	0.840957
	FALSE	High	[K].IKIIAPPER.[K]		FALSE	human	0.0028256	0.00110757	3	8	10	P60709; P68133; P63261	P63267-1 [328-336]; P60709 [327-335]; P63267-2 [285-293]; P62736 [329-337]; P68133 [329-337]; Q562R1 [328-336]; P68032 [329-337]; P63261 [327-335]		1	1036.65	0.108	1.559	1.272	0.938	2.013	0.994	0.697	0.555	2.075	1.209	1.354	2.076	0.793	1.17	1.721	1.574	3.433	2.04727e-10	0.591191	0.892934	0.979768	0.398783	0.992821	0.902283	0.728338	0.610844	0.990599	0.959216	0.488193	0.978732	0.956447	0.782962	0.846678
	FALSE	High	[K].IKIIAPPERK.[Y]		FALSE	human	0.00262102	0.00110757	3	8	12	P60709; P68133; P63261	P63267-1 [328-337]; P60709 [327-336]; P63267-2 [285-294]; P62736 [329-338]; P68133 [329-338]; Q562R1 [328-337]; P68032 [329-338]; P63261 [327-336]		2	1164.75	0.119	1.909	0.59	1.855	1.272	1.592	1.092	1.313	3.315	1.62	1.017	2.796	1.845	1.67	2.527	1.547	1.352	4.28932e-12	0.192409	0.768697	0.530385	0.9265	0.835685	0.995659	0.941022	0.137265	0.88999	0.999993	0.135431	0.35225	0.455596	0.438248	0.848205
	FALSE	High	[K].IIAPPER.[K]		FALSE	human	0.0111645	0.00196941	3	8	21	P60709; P68133; P63261	P63267-1 [330-336]; P60709 [329-335]; P63267-2 [287-293]; P62736 [331-337]; P68133 [331-337]; Q562R1 [330-336]; P68032 [331-337]; P63261 [329-335]		0	795.472	0.932	0.749	0.817	0.704	0.933	0.642	0.591	0.523	0.751	0.416	0.512	0.727	0.589	0.374	0.686	0.57	0.473	0.983076	0.715597	0.950199	0.774138	0.939725	0.835237	0.68892	0.677961	0.930308	0.417327	0.714977	0.940834	0.85561	0.283425	0.934866	0.878383
	FALSE	High	[K].IWHHTFYNELR.[V]		FALSE	human	7.63869e-05	0.00110757	3	9	8	P60709; P68133; P63261	A5A3E0 [785-795]; Q9BYX7 [85-95]; P0CG39 [748-758]; P60709 [85-95]; Q6S8J3 [785-795]; P68133 [87-97]; P0CG38 [785-795]; P68032 [87-97]; P63261 [85-95]		0	1515.75	1.006	1.168	1.579	1.096	1.032	0.998	0.68	0.37	0.9	0.501	0.796	1.001	0.488	0.618	1.003	1.14	0.786	0.999447	0.975694	0.650081	0.987371	0.985932	0.994853	0.834579	0.349946	0.978729	0.60873	0.963294	0.97623	0.646473	0.876348	0.993605	0.966829
	FALSE	High	[R].MQKEITALAPSTMK.[I]		FALSE	human	0.0564432	0.00759332	3	7	1	P60709; P68133; P63261	P63267-1 [314-327]; P60709 [313-326]; P63267-2 [271-284]; P62736 [315-328]; P68133 [315-328]; P68032 [315-328]; P63261 [313-326]		1	1548.81	0.652	6.515	12.377	5.897	7.674	4.005	8.713	7.692	11.731	15.219	4.39	4.251	12.378	12.31	4.683	7.221	20.964	0.928544	1.58999e-07	1.67718e-06	0.0101884	1.49824e-06	0.116902	0.000212586	0.0100264	4.17923e-06	1.1515e-05	0.0585435	0.0878181	4.5825e-07	2.69158e-07	0.0880039	0.0171056
	FALSE	High	[KR].SYELPDGQVITIGNER.[F]		FALSE	human	0.0229352	0.0033746	3	11	10	P60709; P68133; P63261	A5A3E0 [939-954]; P63267-1 [240-255]; Q9BYX7 [239-254]; P60709 [239-254]; P63267-2 [197-212]; Q6S8J3 [939-954]; P62736 [241-256]; P68133 [241-256]; Q562R1 [240-255]; P68032 [241-256]; P63261 [239-254]		0	1790.89	0.952	0.787	0.881	1.074	0.946	0.677	0.511	1.086	0.635	0.42	0.76	0.502	0.815	0.928	0.792	0.551	0.865	0.983076	0.806384	0.973277	0.999538	0.948137	0.868333	0.519706	0.985429	0.825507	0.423039	0.952761	0.677333	0.994772	0.992226	0.980069	0.857376
	FALSE	High	[KR].SYELPDGQVITIGNER.[F]	1xDeamidated [N14]	FALSE	human	0.00234976	0.00110757	3	11	4	P60709; P68133; P63261	A5A3E0 [939-954]; P63267-1 [240-255]; Q9BYX7 [239-254]; P60709 [239-254]; P63267-2 [197-212]; Q6S8J3 [939-954]; P62736 [241-256]; P68133 [241-256]; Q562R1 [240-255]; P68032 [241-256]; P63261 [239-254]		0	1791.88	0.923	0.737	0.754	1.029	0.689	0.649	0.624	0.897	0.531	0.75	0.618	0.663	1.033	0.7	0.757	0.711	0.784	0.983076	0.731482	0.933131	0.999898	0.747534	0.841293	0.892703	0.985429	0.579467	0.887177	0.777363	0.910603	0.982805	0.921504	0.971538	0.962901
	FALSE	High	[K].YPIEHGIITNWDDMEK.[I]		FALSE	human	3.42748e-08	0.00110757	1	4	8	P68133	P63267-1 [70-85]; P62736 [71-86]; P68133 [71-86]; P68032 [71-86]		0	1960.91	1.181	0.667	0.909	0.905	0.732	0.645	0.608	0.954	0.783	0.759	0.644	1.005	0.684	0.446	0.999	0.487	0.603	0.949113	0.499425	0.98241	0.969361	0.635584	0.837349	0.713924	0.992561	0.947231	0.92428	0.888287	0.97623	0.942233	0.499796	0.993605	0.81212
High	Master Protein	Q04695 Q04695	SWISS-PROT:Q04695 Tax_Id=9606 Gene_Symbol=KRT17 Keratin, type I cytoskeletal 17 Keratin, type I cytoskeletal 17 [OS=Homo sapiens]	>Q04695 SWISS-PROT:Q04695 Tax_Id=9606 Gene_Symbol=KRT17 Keratin, type I cytoskeletal 17 >ProteinCenter:SwissProt|Q04695 Keratin, type I cytoskeletal 17 [OS=Homo sapiens]	0	TRUE	human	64.355	52	18	101	8	432	48.1	5.02	106.16	18	452.2	290.4	286.4							283.1	259.7	226.9	0.7		0.6				452.2	290.4	286.4							283.1	259.7	226.9	0.7
	Checked	Confidence	Annotated Sequence	Modifications	Contaminant	Marked as	Qvality PEP	Qvality q-value	# Protein Groups	# Proteins	# PSMs	Master Protein Accessions	Positions in Proteins	Modifications in Proteins	# Missed Cleavages	Theo. MH+ [Da]	Abundance Ratio: (F2) / (F1)	Abundance Ratio: (F3) / (F1)	Abundance Ratio: (F4) / (F1)	Abundance Ratio: (F5) / (F1)	Abundance Ratio: (F6) / (F1)	Abundance Ratio: (F7) / (F1)	Abundance Ratio: (F8) / (F1)	Abundance Ratio: (F9) / (F1)	Abundance Ratio: (F10) / (F1)	Abundance Ratio: (F11) / (F1)	Abundance Ratio: (F12) / (F1)	Abundance Ratio: (F13) / (F1)	Abundance Ratio: (F14) / (F1)	Abundance Ratio: (F15) / (F1)	Abundance Ratio: (F16) / (F1)	Abundance Ratio: (F17) / (F1)	Abundance Ratio: (F19) / (F1)	Abundance Ratio Adj. P-Value: (F2) / (F1)	Abundance Ratio Adj. P-Value: (F3) / (F1)	Abundance Ratio Adj. P-Value: (F4) / (F1)	Abundance Ratio Adj. P-Value: (F5) / (F1)	Abundance Ratio Adj. P-Value: (F6) / (F1)	Abundance Ratio Adj. P-Value: (F7) / (F1)	Abundance Ratio Adj. P-Value: (F8) / (F1)	Abundance Ratio Adj. P-Value: (F9) / (F1)	Abundance Ratio Adj. P-Value: (F10) / (F1)	Abundance Ratio Adj. P-Value: (F11) / (F1)	Abundance Ratio Adj. P-Value: (F12) / (F1)	Abundance Ratio Adj. P-Value: (F13) / (F1)	Abundance Ratio Adj. P-Value: (F14) / (F1)	Abundance Ratio Adj. P-Value: (F15) / (F1)	Abundance Ratio Adj. P-Value: (F16) / (F1)	Abundance Ratio Adj. P-Value: (F17) / (F1)
	FALSE	High	[K].ASLEGNLAETENR.[Y]		TRUE	human	0.0018508	0.00110757	1	1	2	Q04695 Q04695	Q04695 Q04695 [322-334]		0	1403.68	0.732	0.737	0.01	0.01	0.01	0.01	0.01	0.01	0.457	0.281	0.499	0.01	0.01	0.01	0.01	0.01	0.01	0.592458	0.678628	1.19003e-16	1.26496e-16	1.29254e-16	9.69041e-17	9.73204e-17	9.76177e-17	0.492864	0.111508	0.683175	1.09406e-16	1.07647e-16	1.16154e-16	8.66667e-17	9.22513e-17
	FALSE	High	[K].ATMQNLNDR.[L]		TRUE	human	0.00296409	0.00110757	1	4	4	Q04695 Q04695	Q04695 Q04695 [86-94]; Q99PS0 [74-82]; Q9QWL7 [86-94]; Q9C075 Q9C075 [74-82]		0	1062.5	0.477	0.462	0.01	0.01	0.01	0.01	0.01	0.01	0.77	0.651	0.489	0.01	0.01	0.01	0.01	0.01	0.01	0.0262264	0.0451649	1.19003e-16	1.26496e-16	1.29254e-16	9.69041e-17	9.73204e-17	9.76177e-17	0.94095	0.859138	0.665428	1.09406e-16	1.07647e-16	1.16154e-16	8.66667e-17	9.22513e-17
	FALSE	High	[R].CEMEQQNQEYK.[I]	1xCarbamidomethyl [C1]	TRUE	human	1.23635e-05	0.00110757	3	5	6	P02533; Q61782; Q04695 Q04695	P02533 [389-399]; P02533 [389-399]; Q61782 [11-21]; Q04695 Q04695 [358-368]; Q9QWL7 [358-368]		0	1486.59	0.515	0.506	0.01	0.01	0.01	0.01	0.01	0.01	0.287	0.237	0.195	0.01	0.01	0.01	0.01	0.01	0.01	0.0569808	0.098051	1.19003e-16	1.26496e-16	1.29254e-16	9.69041e-17	9.73204e-17	9.76177e-17	0.0931042	0.0504897	0.0201099	1.09406e-16	1.07647e-16	1.16154e-16	8.66667e-17	9.22513e-17
	FALSE	High	[R].EVATNSELVQSGK.[S]		TRUE	human	0.0125557	0.00196941	2	4	4	P02533; Q04695 Q04695	P02533 [316-328]; P02533 [316-328]; Q04695 Q04695 [285-297]; Q9QWL7 [285-297]		0	1361.69	0.622	0.722	0.01	0.01	0.01	0.01	0.01	0.01	0.28	0.316	0.178	0.022	0.013	0.019	0.01	0.01	0.01	0.257851	0.655979	1.19003e-16	1.26496e-16	1.29254e-16	9.69041e-17	9.73204e-17	9.76177e-17	0.0817371	0.176864	0.0113886	2.84178e-13	1.07647e-16	1.16154e-16	8.66667e-17	9.22513e-17
	FALSE	High	[R].GQVGGEINVEMDAAPGVDLSR.[I]		TRUE	human	3.55445e-09	0.00110757	1	2	6	Q04695 Q04695	Q04695 Q04695 [231-251]; Q9QWL7 [231-251]		0	2114.02	0.671	0.408	0.01	0.01	0.01	0.01	0.01	0.01	0.831	2.273	0.594	0.01	0.01	0.019	0.01	0.01	0.01	0.439306	0.00810756	1.19003e-16	1.26496e-16	1.29254e-16	9.69041e-17	9.73204e-17	9.76177e-17	0.967936	0.585528	0.665428	1.09406e-16	1.07647e-16	2.54509e-15	8.66667e-17	9.22513e-17
	FALSE	High	[KR].KNHEEEMNALR.[G]		TRUE	human	0.00209244	0.00110757	2	5	6	P02533; Q04695 Q04695	P02533 [251-261]; Q6IFX2 [230-240]; P02533 [251-261]; Q04695 Q04695 [220-230]; Q9QWL7 [220-230]		1	1370.65	0.36	0.397	0.01	0.01	0.01	0.01	0.01	0.01	0.184	0.197	0.161	0.024	0.01	0.018	0.01	0.01	0.01	0.000414658	0.00259027	1.19003e-16	1.26496e-16	1.29254e-16	2.14582e-15	9.73204e-17	9.76177e-17	0.00347363	0.0069435	7.13113e-05	2.5201e-12	1.07647e-16	1.16154e-16	8.66667e-17	9.22513e-17
	FALSE	High	[KR].LAADDFR.[ATILV]		TRUE	human	0.0151333	0.00231005	14	48	9	O76015; P02533; P13645; sp; P05783; P08730-1; P05784; P19012; sp; P13646; Q04695 Q04695; P19001; P08727; P08779 P08779	Q14532 [176-182]; Q9Z2K1 [193-199]; O76015 [184-190]; O76013 sp O76013-1 [173-179]; O76014 [184-190]; P02533 [195-201]; Q9UE12 Q15323 [136-142]; P13645 [229-235]; Q7Z3Y7 [170-176]; P08727 [160-166]; Q2M2I5 Q2M2I5 [225-231]; O76013-2 [123-129]; Q14525 sp Q14525 [136-142]; P13645 [229-235]; A2A5Y0 [136-142]; Q92764 [177-183]; Q6IFX2 [174-180]; Q497I4 [177-183]; sp [229-235]; P02533 [195-201]; sp [1…		0	807.4	0.72	0.868	0.077	0.107	0.13	0.222	0.332	0.292	0.397	0.499	0.598	0.083	0.076	0.444	0.461	0.725	0.636	0.55669	0.934757	1.07107e-08	1.02577e-08	1.34139e-10	0.0408867	0.1236	0.173568	0.338774	0.605786	0.856575	7.71356e-06	2.58074e-06	0.492009	0.722247	0.966829
	FALSE	High	[R].LASYLDK.[V]		TRUE	human	0.00913971	0.00196941	10	19	10	P02533; P13645; P08730-1; P05784; P19012; Q04695 Q04695; P35527 sp; P19001; P08727; P08779 P08779	P02533 [126-132]; P13645 [157-163]; P08727 [91-97]; P13645 [157-163]; sp [157-163]; P02533 [126-132]; P08730-1 [107-113]; P05784 [83-89]; P19012 [116-122]; A2A4G1 [109-115]; Q99456 Q99456 [136-142]; Q04695 Q04695 [95-101]; P35527 sp [164-170]; P19001 [94-100]; P08727 [91-97]; P19012 [116-122]; P35527 [164-170]; P08779 P08779 [128-134]; Q9QWL7 [95-101]		0	809.44	0.678	0.729	0.01	0.108	0.066	0.213	0.083	0.093	0.363	0.302	0.485	0.209	0.074	0.41	0.209	0.111	0.1	0.420542	0.662279	1.19003e-16	1.26542e-08	1.29254e-16	0.0331277	3.38066e-06	0.000398334	0.248713	0.149711	0.659613	0.0185908	1.8306e-06	0.391987	0.10841	0.0116103
	FALSE	High	[R].LASYLDKVR.[A]		TRUE	human	0.0047223	0.00110757	8	16	2	P02533; P13645; P08730-1; P19012; Q04695 Q04695; P19001; P08727; P08779 P08779	P02533 [126-134]; P13645 [157-165]; P08727 [91-99]; P13645 [157-165]; sp [157-165]; P02533 [126-134]; P08730-1 [107-115]; P19012 [116-124]; A2A4G1 [109-117]; Q99456 Q99456 [136-144]; Q04695 Q04695 [95-103]; P19001 [94-102]; P08727 [91-99]; P19012 [116-124]; P08779 P08779 [128-136]; Q9QWL7 [95-103]		1	1064.61	0.077	2.294	0.047	0.148	0.089	0.073	0.12	0.046	0.844	0.71	0.897	0.105	0.082	1.218	0.297	0.198	0.23	1.73498e-14	0.0574892	1.52132e-10	2.99316e-05	9.61821e-10	2.47742e-05	0.00346152	1.29012e-06	0.971937	0.827424	0.974981	0.000451802	2.11139e-06	0.887188	0.314091	0.125761
	FALSE	High	[R].LGSAGGLGSTLGGSSYSSCYSFGSGGGYGSSFGGVDGLLAGGEK.[A]	1xCarbamidomethyl [C19]	TRUE	human	0.000355944	0.00110757	1	1	2	Q04695 Q04695	Q04695 Q04695 [42-85]		0	4024.81	1.099	0.436	0.01	0.01	0.01	0.01	0.01	0.01	0.327	0.547	0.576	0.01	0.01	0.01	0.01	0.01	0.01	0.986889	0.0814901	1.19003e-16	1.26496e-16	1.29254e-16	9.69041e-17	9.73204e-17	9.76177e-17	0.0614915	0.626408	0.657288	1.09406e-16	1.07647e-16	1.16154e-16	8.66667e-17	9.22513e-17
	FALSE	High	[R].LLEGEDAHLTQYKK.[E]		TRUE	human	0.0703498	0.0091932	1	1	2	Q04695 Q04695	Q04695 Q04695 [387-400]		1	1644.86	0.205	1.977	0.01	0.01	0.01	0.01	0.01	0.01	1.048	0.451	0.903	0.01	0.01	0.01	0.01	0.01	0.01	0.000716882	0.162806	1.19003e-16	1.26496e-16	1.29254e-16	9.69041e-17	9.73204e-17	9.76177e-17	0.986193	0.437482	0.965918	1.09406e-16	1.07647e-16	1.16154e-16	8.66667e-17	9.22513e-17
	FALSE	High	[R].ILNEMRDQYEK.[M]		TRUE	human	6.58533e-05	0.00110757	2	4	1	P02533; Q04695 Q04695	P02533 [283-293]; Q6IFX2 [262-272]; P02533 [283-293]; Q04695 Q04695 [252-262]		1	1438.7	0.206	1.974	0.01	0.01	0.01	0.01	0.01	0.01	1.108	0.658	0.575	0.01	0.01	0.01	0.01	0.01	0.01	1.43605e-10	0.184855	1.19003e-16	1.26496e-16	1.29254e-16	9.69041e-17	9.73204e-17	9.76177e-17	0.985704	0.860113	0.81972	1.09406e-16	1.07647e-16	1.16154e-16	8.66667e-17	9.22513e-17
	FALSE	High	[K].ILTATVDNANILLQIDNAR.[L]		TRUE	human	3.30504e-07	0.00110757	1	1	7	Q04695 Q04695	Q04695 Q04695 [145-163]		0	2068.14	0.945	0.783	0.01	0.01	0.01	0.01	0.01	0.01	0.344	0.639	0.5	0.01	0.01	0.01	0.01	0.01	0.01	0.983076	0.798946	1.19003e-16	1.26496e-16	1.29254e-16	9.69041e-17	9.73204e-17	9.76177e-17	0.201329	0.842467	0.686388	1.09406e-16	1.07647e-16	1.16154e-16	8.66667e-17	9.22513e-17
	FALSE	High	[R].LSGGLGAGSCR.[L]	1xCarbamidomethyl [C10]	TRUE	human	2.12069e-05	0.00110757	1	1	6	Q04695 Q04695	Q04695 Q04695 [31-41]		0	1034.5	0.551	0.61	0.01	0.01	0.01	0.01	0.01	0.01	0.787	0.65	0.501	0.01	0.01	0.01	0.01	0.01	0.01	0.106827	0.326309	1.19003e-16	1.26496e-16	1.29254e-16	9.69041e-17	9.73204e-17	9.76177e-17	0.952317	0.858245	0.689592	1.09406e-16	1.07647e-16	1.16154e-16	8.66667e-17	9.22513e-17
	FALSE	High	[K].NHEEEMNALR.[G]		TRUE	human	0.000415843	0.00110757	2	5	18	P02533; Q04695 Q04695	P02533 [252-261]; Q6IFX2 [231-240]; P02533 [252-261]; Q04695 Q04695 [221-230]; Q9QWL7 [221-230]		0	1242.55	0.493	0.526	0.01	0.01	0.01	0.01	0.01	0.01	0.268	0.218	0.163	0.021	0.011	0.021	0.01	0.01	0.01	0.0370185	0.132679	1.19003e-16	1.26496e-16	1.29254e-16	9.69041e-17	9.73204e-17	9.76177e-17	0.0659552	0.0330786	0.00666654	7.32484e-14	1.07647e-16	5.07343e-15	8.66667e-17	9.22513e-17
	FALSE	High	[K].NHEEEMNALR.[G]	1xDeamidated [N1]	TRUE	human	0.0718128	0.0091932	2	5	4	P02533; Q04695 Q04695	P02533 [252-261]; Q6IFX2 [231-240]; P02533 [252-261]; Q04695 Q04695 [221-230]; Q9QWL7 [221-230]		0	1243.54	0.787	0.878	0.01	0.01	0.01	0.01	0.01	0.01	0.321	0.398	0.352	0.023	0.019	0.026	0.01	0.01	0.01	0.678676	0.902464	1.19003e-16	1.26496e-16	1.29254e-16	9.69041e-17	9.73204e-17	9.76177e-17	0.0973286	0.192956	0.0514344	2.09662e-11	4.75107e-15	1.01992e-13	8.66667e-17	9.22513e-17
	FALSE	High	[K].NHEEEMNALR.[G]	1xOxidation [M6]	TRUE	human	0.0481533	0.00710667	2	5	1	P02533; Q04695 Q04695	P02533 [252-261]; Q6IFX2 [231-240]; P02533 [252-261]; Q04695 Q04695 [221-230]; Q9QWL7 [221-230]		0	1258.55	0.548	0.01	0.01	0.01	0.01	0.01	0.01	0.01	0.206	0.237	0.01	0.01	0.01	0.042	0.01	0.01	0.01	0.740564	2.2e-16	1.19003e-16	1.26496e-16	1.29254e-16	9.69041e-17	9.73204e-17	9.76177e-17	0.0455421	0.199049	1.78814e-16	1.09406e-16	1.07647e-16	4.99929e-06	8.66667e-17	9.22513e-17
	FALSE	High	[R].QFTSSSSIK.[G]		TRUE	human	0.0194187	0.00253811	1	2	3	Q04695 Q04695	Q04695 Q04695 [7-15]; Q9QWL7 [7-15]		0	984.5	0.448	0.374	0.01	0.01	0.01	0.01	0.01	0.01	0.821	0.695	0.461	0.02	0.01	0.012	0.01	0.01	0.01	0.0120084	0.00372	1.19003e-16	1.26496e-16	1.29254e-16	9.69041e-17	9.73204e-17	9.76177e-17	0.967936	0.88999	0.590131	3.56595e-14	1.07647e-16	1.16154e-16	8.66667e-17	9.22513e-17
	FALSE	High	[R].TKFETEQALR.[ML]		TRUE	human	0.0519563	0.00749355	2	4	1	Q04695 Q04695; P08727	P08727 [167-176]; Q04695 Q04695 [171-180]; P08727 [167-176]; Q9QWL7 [171-180]		1	1222.64	0.246	0.477	0.01	0.01	0.01	0.01	0.01	0.01	0.318	0.175	0.116	0.01	0.01	0.01	0.086	0.01	0.187	2.75276e-07	0.0588181	1.19003e-16	1.26496e-16	1.29254e-16	9.69041e-17	9.73204e-17	9.76177e-17	0.147736	0.00914763	0.000502784	1.09406e-16	1.07647e-16	1.16154e-16	0.0017266	9.22513e-17
	FALSE	High	[K].TRLEQEIATYR.[RSN]		TRUE	human	0.000705167	0.00110757	7	20	7	P02533; P08730-1; P19012; Q61782; P13646; Q04695 Q04695; P08779 P08779	Q9Z2K1 [404-414]; P19012-2 [232-242]; P02533 [406-416]; P13646-1 [396-406]; Q6IFX2 [385-395]; P02533 [406-416]; Q9D312 [368-378]; Q3ZAW8 [404-414]; P13646-3 [396-406]; P08730-1 [388-398]; P19012 [397-407]; ENSEMBL:ENSP00000377550 [396-406]; Q61782 [28-38]; A2A4G1 [390-400]; P13646 [396-406]; Q04695 Q04695 [375-385]; P19012 [397-407]; P08779 P08779 [408-418]; Q9QWL7 [375-385]; P35900 P35900 [361-3…		1	1379.73	0.854	0.697	0.01	0.01	0.01	0.021	0.018	0.01	0.305	0.325	0.221	0.105	0.015	0.021	0.01	0.01	0.01	0.918745	0.579128	1.19003e-16	1.26496e-16	1.29254e-16	5.93264e-11	2.15499e-15	9.76177e-17	0.121589	0.19591	0.0391551	8.12427e-05	1.07647e-16	2.54509e-15	8.66667e-17	9.22513e-17
High	Master Protein	P13645	SWISS-PROT:P13645 Tax_Id=9606 Gene_Symbol=KRT10 Keratin, type I cytoskeletal 10	>P13645 SWISS-PROT:P13645 Tax_Id=9606 Gene_Symbol=KRT10 Keratin, type I cytoskeletal 10	0	TRUE		63.904	44	20	81	14	593	59.5	5.21	80.07	20	25.4	32.4	34.9	26.1	108.9	36.2	121.6	40.5	70.7	114.8	19.2	241.5	97	69.3	586.9	98.4	37.4	38.9	25.4	32.4	34.9	26.1	108.9	36.2	121.6	40.5	70.7	114.8	19.2	241.5	97	69.3
	Checked	Confidence	Annotated Sequence	Modifications	Contaminant	Marked as	Qvality PEP	Qvality q-value	# Protein Groups	# Proteins	# PSMs	Master Protein Accessions	Positions in Proteins	Modifications in Proteins	# Missed Cleavages	Theo. MH+ [Da]	Abundance Ratio: (F2) / (F1)	Abundance Ratio: (F3) / (F1)	Abundance Ratio: (F4) / (F1)	Abundance Ratio: (F5) / (F1)	Abundance Ratio: (F6) / (F1)	Abundance Ratio: (F7) / (F1)	Abundance Ratio: (F8) / (F1)	Abundance Ratio: (F9) / (F1)	Abundance Ratio: (F10) / (F1)	Abundance Ratio: (F11) / (F1)	Abundance Ratio: (F12) / (F1)	Abundance Ratio: (F13) / (F1)	Abundance Ratio: (F14) / (F1)	Abundance Ratio: (F15) / (F1)	Abundance Ratio: (F16) / (F1)	Abundance Ratio: (F17) / (F1)	Abundance Ratio: (F19) / (F1)	Abundance Ratio Adj. P-Value: (F2) / (F1)	Abundance Ratio Adj. P-Value: (F3) / (F1)	Abundance Ratio Adj. P-Value: (F4) / (F1)	Abundance Ratio Adj. P-Value: (F5) / (F1)	Abundance Ratio Adj. P-Value: (F6) / (F1)	Abundance Ratio Adj. P-Value: (F7) / (F1)	Abundance Ratio Adj. P-Value: (F8) / (F1)	Abundance Ratio Adj. P-Value: (F9) / (F1)	Abundance Ratio Adj. P-Value: (F10) / (F1)	Abundance Ratio Adj. P-Value: (F11) / (F1)	Abundance Ratio Adj. P-Value: (F12) / (F1)	Abundance Ratio Adj. P-Value: (F13) / (F1)	Abundance Ratio Adj. P-Value: (F14) / (F1)	Abundance Ratio Adj. P-Value: (F15) / (F1)	Abundance Ratio Adj. P-Value: (F16) / (F1)	Abundance Ratio Adj. P-Value: (F17) / (F1)
	FALSE	High	[K].ADLEMQIESLTEELAYLK.[K]		TRUE	human	0.00296409	0.00110757	1	3	1	P13645	P13645 [267-284]; P13645 [267-284]; sp [267-284]		0	2096.05	100	100		100	100	100	100	100	100	100	100	100	100	100	100	100	100	1.96457e-16	2.2e-16		1.26496e-16	1.29254e-16	9.69041e-17	9.73204e-17	9.76177e-17	1.5977e-16	1.56441e-16	1.78814e-16	1.09406e-16	1.07647e-16	1.16154e-16	8.66667e-17	9.22513e-17
	FALSE	High	[K].GSLGGGFSSGGFSGGSFSR.[G]		TRUE	human	1.08321e-06	0.00110757	1	3	2	P13645	P13645 [41-59]; P13645 [41-59]; sp [41-59]		0	1707.77	0.702	2.059	0.791	3.968	0.889	3.508	1.186	2.423	1.223	0.561	4.525	5.373	1.496	37.936	4.144	0.965	1.689	0.656808	0.182291	0.934049	0.0482311	0.929576	0.129038	0.974784	0.435664	0.985704	0.685763	0.0023812	0.0046452	0.776157	2.54509e-15	0.106005	0.991216
	FALSE	High	[R].GSSGGGCFGGSSGGYGGLGGFGGGSFR.[G]	1xCarbamidomethyl [C7]	TRUE	human	0.00230214	0.00110757	1	2	2	P13645	P13645 [60-86]; P13645 [60-86]		0	2342.98	8.72	6.79	5.998	10.656	9.197	29.13	15.047	22.349	24.21	3.961	52.421	51.996	26.842	100	10.23	8.293	11.417	2.52924e-05	2.04858e-05	0.025901	0.00141507	0.00083797	9.84477e-08	0.00030642	1.56481e-05	4.93456e-08	0.311875	7.90023e-15	4.97712e-14	8.046e-10	1.16154e-16	0.00250838	0.0106678
	FALSE	High	[KR].LAADDFR.[ATILV]		TRUE	human	0.0151333	0.00231005	14	48	9	O76015; P02533; P13645; sp; P05783; P08730-1; P05784; P19012; sp; P13646; Q04695 Q04695; P19001; P08727; P08779 P08779	Q14532 [176-182]; Q9Z2K1 [193-199]; O76015 [184-190]; O76013 sp O76013-1 [173-179]; O76014 [184-190]; P02533 [195-201]; Q9UE12 Q15323 [136-142]; P13645 [229-235]; Q7Z3Y7 [170-176]; P08727 [160-166]; Q2M2I5 Q2M2I5 [225-231]; O76013-2 [123-129]; Q14525 sp Q14525 [136-142]; P13645 [229-235]; A2A5Y0 [136-142]; Q92764 [177-183]; Q6IFX2 [174-180]; Q497I4 [177-183]; sp [229-235]; P02533 [195-201]; sp [1…		0	807.4	0.72	0.868	0.077	0.107	0.13	0.222	0.332	0.292	0.397	0.499	0.598	0.083	0.076	0.444	0.461	0.725	0.636	0.55669	0.934757	1.07107e-08	1.02577e-08	1.34139e-10	0.0408867	0.1236	0.173568	0.338774	0.605786	0.856575	7.71356e-06	2.58074e-06	0.492009	0.722247	0.966829
	FALSE	High	[R].LASYLDK.[V]		TRUE	human	0.00913971	0.00196941	10	19	10	P02533; P13645; P08730-1; P05784; P19012; Q04695 Q04695; P35527 sp; P19001; P08727; P08779 P08779	P02533 [126-132]; P13645 [157-163]; P08727 [91-97]; P13645 [157-163]; sp [157-163]; P02533 [126-132]; P08730-1 [107-113]; P05784 [83-89]; P19012 [116-122]; A2A4G1 [109-115]; Q99456 Q99456 [136-142]; Q04695 Q04695 [95-101]; P35527 sp [164-170]; P19001 [94-100]; P08727 [91-97]; P19012 [116-122]; P35527 [164-170]; P08779 P08779 [128-134]; Q9QWL7 [95-101]		0	809.44	0.678	0.729	0.01	0.108	0.066	0.213	0.083	0.093	0.363	0.302	0.485	0.209	0.074	0.41	0.209	0.111	0.1	0.420542	0.662279	1.19003e-16	1.26542e-08	1.29254e-16	0.0331277	3.38066e-06	0.000398334	0.248713	0.149711	0.659613	0.0185908	1.8306e-06	0.391987	0.10841	0.0116103
	FALSE	High	[R].LASYLDKVR.[A]		TRUE	human	0.0047223	0.00110757	8	16	2	P02533; P13645; P08730-1; P19012; Q04695 Q04695; P19001; P08727; P08779 P08779	P02533 [126-134]; P13645 [157-165]; P08727 [91-99]; P13645 [157-165]; sp [157-165]; P02533 [126-134]; P08730-1 [107-115]; P19012 [116-124]; A2A4G1 [109-117]; Q99456 Q99456 [136-144]; Q04695 Q04695 [95-103]; P19001 [94-102]; P08727 [91-99]; P19012 [116-124]; P08779 P08779 [128-136]; Q9QWL7 [95-103]		1	1064.61	0.077	2.294	0.047	0.148	0.089	0.073	0.12	0.046	0.844	0.71	0.897	0.105	0.082	1.218	0.297	0.198	0.23	1.73498e-14	0.0574892	1.52132e-10	2.99316e-05	9.61821e-10	2.47742e-05	0.00346152	1.29012e-06	0.971937	0.827424	0.974981	0.000451802	2.11139e-06	0.887188	0.314091	0.125761
	FALSE	High	[R].LENEIQTYR.[S]		TRUE	human	0.054154	0.00759332	1	4	1	P13645	P13645 [442-450]; P13645 [442-450]; sp [442-450]; P02535-1 [440-448]		0	1165.58	1.762	1.146	1.377	0.045	2.066	4.879	1.916	3.22	0.01	0.984	12.7	0.01	2.621	20.736	2.768	2.503	2.489	0.43122	0.981884	0.873279	3.77337e-09	0.39728	0.0309684	0.619152	0.205994	1.5977e-16	0.989908	1.69328e-07	1.09406e-16	0.159037	4.90429e-11	0.349833	0.468203
	FALSE	High	[R].LKYENEVALR.[Q]		TRUE	human	0.029443	0.00413864	1	3	4	P13645	P13645 [236-245]; P13645 [236-245]; sp [236-245]		1	1234.68	1.936	1.499	1.173	3.952	2.138	3.04	2.244	3.258	6.277	1.35	15.02	2.676	3.244	26.182	3.874	2.417	1.546	0.222069	0.606526	0.916181	0.00757723	0.244929	0.213388	0.525656	0.197482	0.00313993	0.948684	2.90041e-06	0.156228	0.0203052	1.18867e-12	0.132832	0.493993
	FALSE	High	[K].NHEEEMKDLR.[N]		TRUE	human	0.00243135	0.00110757	1	3	11	P13645	P13645 [286-295]; P13645 [286-295]; sp [286-295]		1	1300.6	1.134	1.316	2.393	8.676	2.283	9.145	2.91	6.208	14.146	1.292	28.195	9.311	6.125	46.447	9.41	1.364	2.993	0.983076	0.893264	0.277967	0.000186824	0.197361	0.000678353	0.194879	0.0125568	1.7416e-06	0.963381	2.29534e-09	9.83502e-05	0.00269409	1.16154e-16	0.00253497	0.900144
	FALSE	High	[R].NVSTGDVNVEMNAAPGVDLTQLLNNMR.[S]		TRUE	human	0.000103475	0.00110757	1	3	3	P13645	P13645 [296-322]; P13645 [296-322]; sp [296-322]		0	2872.39	1.311	3.173	0.299	5.052	0.63	4.278	2.673	2.369	2.467	0.335	9.566	1.299	2.089	34.825	1.988	0.808	0.606	0.918745	0.0184379	0.388769	0.0135089	0.84016	0.0789599	0.438731	0.56912	0.606143	0.452325	8.34543e-05	0.941477	0.496001	1.16154e-16	0.682254	0.991216
	FALSE	High	[R].QSVEADINGLR.[RK]		TRUE	human	0.0159949	0.00231005	4	12	1	P13645; sp; P08730-1; P13646	P13646-1 [202-212]; P13645 [246-256]; Q2M2I5 Q2M2I5 [242-252]; P13645 [246-256]; sp [246-256]; sp [201-211]; P13646-3 [202-212]; P08730-1 [194-204]; ENSEMBL:ENSP00000377550 [202-212]; P13646-2 [190-200]; P13646 [202-212]; P02535-1 [244-254]		0	1201.62	23.979	11.317	0.01	24.2	16.465	95.473	17.273	18.087	51.783	13.478	68.517	54.14	0.01	100	43.818	14.76	37.317	4.11382e-12	4.37595e-08	1.19003e-16	4.31297e-07	2.75817e-06	6.41993e-15	0.000351347	0.000108169	1.5977e-16	0.00113831	1.78814e-16	4.32648e-12	1.07647e-16	1.16154e-16	3.80788e-08	0.000475826
	FALSE	High	[R].SGGGGGGGGCGGGGGVSSLR.[I]	1xCarbamidomethyl [C10]	TRUE	human	2.13504e-05	0.00110757	1	3	2	P13645	P13645 [16-35]; P13645 [16-35]; sp [16-35]		0	1549.68			100	100	100	100	100		100			100	100	100	100	100	100			1.19003e-16	1.26496e-16	1.29254e-16	9.69041e-17	9.73204e-17		1.5977e-16			1.09406e-16	1.07647e-16	1.16154e-16	8.66667e-17	9.22513e-17
	FALSE	High	[R].SLLEGEGSSGGGGR.[G]		TRUE	human	2.89982e-06	0.00110757	1	3	4	P13645	P13645 [451-464]; P13645 [451-464]; sp [451-464]		0	1262.6	0.961	1.585	1.765	3.629	1.966	6.014	1.868	2.911	3.058	0.946	6.445	7.595	2.756	7.849	4.083	2.192	2.008	0.983076	0.633187	0.600343	0.0802362	0.50986	0.0103537	0.758016	0.27734	0.213038	0.969374	5.55768e-05	0.000290515	0.1475	2.67004e-06	0.111267	0.583652
	FALSE	High	[R].SQYEQLAEQNR.[K]		TRUE	human	2.32117e-06	0.00110757	1	3	8	P13645	P13645 [323-333]; P13645 [323-333]; sp [323-333]		0	1365.64	1.943	1.478	1.84	4.587	1.86	11.943	1.326	2.621	4.054	0.475	7.627	2.977	2.857	14.505	4.317	1.545	3.52	0.379935	0.803187	0.577432	0.0144706	0.523588	8.89937e-05	0.91559	0.441043	0.040399	0.680869	0.000163557	0.157489	0.129336	2.12615e-09	0.0916236	0.848205
	FALSE	High	[R].SQYEQLAEQNRK.[D]		TRUE	human	6.04853e-06	0.00110757	1	3	10	P13645	P13645 [323-334]; P13645 [323-334]; sp [323-334]		1	1493.73	0.897	1.117	0.521	4.662	1.006	3.254	1.022	1.99	4.067	0.518	6.161	2.632	1.949	16.629	3.008	0.767	0.714	0.944198	0.995595	0.516191	0.000378293	0.974816	0.170961	0.999974	0.627319	0.0510544	0.521618	0.00592436	0.159868	0.355769	1.301e-09	0.286128	0.983508
	FALSE	High	[K].TIDDLKNQILNLTTDNANILLQIDNAR.[L]		TRUE	human	0.000802123	0.00110757	1	3	2	P13645	P13645 [202-228]; P13645 [202-228]; sp [202-228]		1	3052.63	6.156	9.031	0.748	6.577	2.112	23.876	19.707	6.72	3.663	0.01	42.478	34.376	9.604	100	21.357	5.999	2.127	0.000306581	4.31778e-07	0.968264	0.0284631	0.619442	3.39544e-06	0.000219987	0.0325909	0.286388	1.56441e-16	2.68247e-11	1.68689e-08	0.00243743	1.16154e-16	2.20866e-05	0.0461446
	FALSE	High	[R].VLDELTLTK.[AT]		TRUE	human	0.0328991	0.0043045	2	4	1	P13645; sp	P13645 [258-266]; P13645 [258-266]; sp [258-266]; sp [213-221]		0	1031.6	2.661	1.456	2.08	5.675	0.01	10.843	3.445	5.048	8.321	1.212	23.19	6.627	5.358	39.26	7.405	3.198	3.546	0.00625619	0.661157	0.320541	5.20901e-05	1.29254e-16	0.000192698	0.0782845	0.0356729	0.000324354	0.977546	2.44918e-08	0.000354476	0.000988729	1.16154e-16	0.00915499	0.260105
	FALSE	High	[KR].VTMQNLNDR.[L]		TRUE	human	0.0117987	0.00196941	3	17	4	P02533; P13645; P08779 P08779	Q9Z2K1 [115-123]; P02533 [117-125]; P13645 [148-156]; Q7Z3Y7 [88-96]; Q7Z3Y8 [86-94]; P13645 [148-156]; sp [148-156]; P02533 [117-125]; Q7Z3Y7 [110-118]; Q148H6 [88-96]; Q3ZAW8 [115-123]; Q7Z3Y9 Q7Z3Y9 [85-93]; Q7Z3Z0 Q7Z3Z0 [81-89]; A2A4G1 [100-108]; P02535-1 [146-154]; Q7Z3Y8 [86-94]; P08779 P08779 [119-127]		0	1090.53
	FALSE	High	[KR].VTMQNLNDR.[L]	1xOxidation [M3]	TRUE	human	0.00972501	0.00196941	3	17	2	P02533; P13645; P08779 P08779	Q9Z2K1 [115-123]; P02533 [117-125]; P13645 [148-156]; Q7Z3Y7 [88-96]; Q7Z3Y8 [86-94]; P13645 [148-156]; sp [148-156]; P02533 [117-125]; Q7Z3Y7 [110-118]; Q148H6 [88-96]; Q3ZAW8 [115-123]; Q7Z3Y9 Q7Z3Y9 [85-93]; Q7Z3Z0 Q7Z3Z0 [81-89]; A2A4G1 [100-108]; P02535-1 [146-154]; Q7Z3Y8 [86-94]; P08779 P08779 [119-127]		0	1106.53	0.786	1.164	0.102	0.642	0.155	0.609	0.12	0.22	0.4	0.127	0.659	0.857	0.29	1.065	0.565	0.193	0.273	0.919538	0.975694	0.000150034	0.747537	0.000995648	0.852572	0.00915329	0.109175	0.286284	0.00303464	0.873776	0.998826	0.186235	0.986828	0.866501	0.157518
	FALSE	High	[R].YCVQLSQIQAQISALEEQLQQIR.[A]	1xCarbamidomethyl [C2]	TRUE	human	0.00294389	0.00110757	1	3	1	P13645	P13645 [400-422]; P13645 [400-422]; sp [400-422]		0	2746.42	100	100	100	100	100	100	100	100	100	100	100	100		100	100		100	1.96457e-16	2.2e-16	1.19003e-16	1.26496e-16	1.29254e-16	9.69041e-17	9.73204e-17	9.76177e-17	1.5977e-16	1.56441e-16	1.78814e-16	1.09406e-16		1.16154e-16	8.66667e-17
	FALSE	High	[K].YENEVALR.[Q]		TRUE	human	0.0560552	0.00759332	1	3	1	P13645	P13645 [238-245]; P13645 [238-245]; sp [238-245]		0	993.5	3.634	0.01	3.548	0.01	0.01	22.129	0.01	6.502	9.883	0.01	19.046	7.621	8.701	37.635	8.255	4.67	6.936	0.00763527	2.2e-16	0.0508071	1.26496e-16	1.29254e-16	3.49269e-07	9.73204e-17	0.0175073	8.60399e-05	1.56441e-16	2.37662e-12	0.000250673	5.13049e-05	1.16154e-16	0.00520912	0.0926438
High	Master Protein	P07437	tubulin beta chain [OS=Homo sapiens]	>ProteinCenter:SwissProt|P07437 tubulin beta chain [OS=Homo sapiens]	0	FALSE	human	63.644	51	17	233	2	444	49.6	4.89	180.03	17	74.2	90	86.2	102.6	87.8	91.2	71.7	102.2	88.3	119.7	120.7	114.3	109.1	147.3	130.4	69.9	96.5	97.8	74.2	90	86.2	102.6	87.8	91.2	71.7	102.2	88.3	119.7	120.7	114.3	109.1	147.3
	Checked	Confidence	Annotated Sequence	Modifications	Contaminant	Marked as	Qvality PEP	Qvality q-value	# Protein Groups	# Proteins	# PSMs	Master Protein Accessions	Positions in Proteins	Modifications in Proteins	# Missed Cleavages	Theo. MH+ [Da]	Abundance Ratio: (F2) / (F1)	Abundance Ratio: (F3) / (F1)	Abundance Ratio: (F4) / (F1)	Abundance Ratio: (F5) / (F1)	Abundance Ratio: (F6) / (F1)	Abundance Ratio: (F7) / (F1)	Abundance Ratio: (F8) / (F1)	Abundance Ratio: (F9) / (F1)	Abundance Ratio: (F10) / (F1)	Abundance Ratio: (F11) / (F1)	Abundance Ratio: (F12) / (F1)	Abundance Ratio: (F13) / (F1)	Abundance Ratio: (F14) / (F1)	Abundance Ratio: (F15) / (F1)	Abundance Ratio: (F16) / (F1)	Abundance Ratio: (F17) / (F1)	Abundance Ratio: (F19) / (F1)	Abundance Ratio Adj. P-Value: (F2) / (F1)	Abundance Ratio Adj. P-Value: (F3) / (F1)	Abundance Ratio Adj. P-Value: (F4) / (F1)	Abundance Ratio Adj. P-Value: (F5) / (F1)	Abundance Ratio Adj. P-Value: (F6) / (F1)	Abundance Ratio Adj. P-Value: (F7) / (F1)	Abundance Ratio Adj. P-Value: (F8) / (F1)	Abundance Ratio Adj. P-Value: (F9) / (F1)	Abundance Ratio Adj. P-Value: (F10) / (F1)	Abundance Ratio Adj. P-Value: (F11) / (F1)	Abundance Ratio Adj. P-Value: (F12) / (F1)	Abundance Ratio Adj. P-Value: (F13) / (F1)	Abundance Ratio Adj. P-Value: (F14) / (F1)	Abundance Ratio Adj. P-Value: (F15) / (F1)	Abundance Ratio Adj. P-Value: (F16) / (F1)	Abundance Ratio Adj. P-Value: (F17) / (F1)
	FALSE	High	[R].AILVDLEPGTMDSVR.[S]		FALSE	human	0.00397839	0.00110757	2	4	7	Q13509; P07437	Q13885 [63-77]; Q13509 [63-77]; P07437 [63-77]; Q9BVA1 [63-77]		0	1615.84	1.236	0.992	1.024	1.38	1.232	1.103	1.411	2.28	1.427	1.688	1.592	1.325	1.678	2.085	1.023	1.291	1.35	0.904968	0.995595	0.976615	0.857387	0.947292	0.984035	0.896405	0.494985	0.912282	0.85934	0.876954	0.8809	0.52873	0.264687	0.987998	0.919084
	FALSE	High	[K].EAESCDCLQGFQLTHSLGGGTGSGMGTLLISK.[I]	2xCarbamidomethyl [C5; C7]	FALSE	human	0.00105231	0.00110757	2	5	9	P07437; P68371	P04350 [123-154]; A6NNZ2 [123-154]; Q3ZCM7 [123-154]; P07437 [123-154]; P68371 [123-154]		0	3311.53	1.592	1.264	0.598	0.86	0.908	0.669	1.186	1.101	0.868	1.19	1.414	0.38	0.989	1.175	1.463	1.168	1.028	0.356485	0.932728	0.70215	0.937729	0.924106	0.861798	0.976508	0.985429	0.971937	0.977338	0.925212	0.349798	0.978926	0.907117	0.87758	0.95629
	FALSE	High	[R].EIVHIQAGQCGNQIGAK.[F]	1xCarbamidomethyl [C10]	FALSE	human	2.29616e-07	0.00110757	2	4	5	Q13509; P07437	Q13885 [3-19]; Q13509 [3-19]; P07437 [3-19]; Q9BVA1 [3-19]		0	1822.92	1.31	1.005	0.477	0.734	0.839	0.742	1.033	0.232	0.454	1.276	1.101	0.639	0.85	0.768	0.714	1.023	0.521	0.787797	0.995595	0.403527	0.825996	0.851517	0.927417	0.999974	0.0744031	0.48751	0.968722	0.989395	0.896946	0.999047	0.984429	0.9503	0.985888
	FALSE	High	[R].FPGQLNADLR.[K]		TRUE	human	0.0335907	0.00459413	4	12	3	Q13509; Q9BUF5; P07437; P68371	Q13885 [242-251]; Q13509 [242-251]; Q9H4B7 [242-251]; P04350 [242-251]; A6NNZ2 [242-251]; Q9BUF5 [242-251]; Q13509-2 [170-179]; ENSEMBL:ENSBTAP00000025008 [328-337]; Q3ZCM7 [242-251]; P07437 [242-251]; P68371 [242-251]; Q9BVA1 [242-251]		0	1130.6	1.005	0.643	0.654	0.901	1.157	0.693	0.805	0.823	0.948	1.078	1.009	0.964	1.011	1.039	1.255	0.883	0.773	0.999447	0.42226	0.819734	0.966331	0.974816	0.885354	0.939739	0.970509	0.985704	0.993943	0.998748	0.992957	0.97085	0.968027	0.935548	0.995092
	FALSE	High	[R].FPGQLNADLRK.[L]		TRUE	human	0.0043791	0.00110757	4	12	5	Q13509; Q9BUF5; P07437; P68371	Q13885 [242-252]; Q13509 [242-252]; Q9H4B7 [242-252]; P04350 [242-252]; A6NNZ2 [242-252]; Q9BUF5 [242-252]; Q13509-2 [170-180]; ENSEMBL:ENSBTAP00000025008 [328-338]; Q3ZCM7 [242-252]; P07437 [242-252]; P68371 [242-252]; Q9BVA1 [242-252]		1	1258.69	0.431	1.293	1.893	0.466	0.89	1.206	0.934	0.318	1.933	0.548	1.111	1.484	0.815	1.057	1.377	3.821	1.206	0.0276701	0.883986	0.404804	0.296851	0.948894	0.969518	0.998327	0.22592	0.677679	0.61995	0.998748	0.871614	0.982805	0.98801	0.904384	0.157462
	FALSE	High	[K].GHYTEGAELVDSVLDVVR.[K]		FALSE	human	0.000479329	0.00110757	3	6	7	Q13509; P07437; P68371	Q13885 [104-121]; Q13509 [104-121]; Q13509-2 [32-49]; P07437 [104-121]; P68371 [104-121]; Q9BVA1 [104-121]		0	1958.98	1.923	0.973	0.53	0.78	1.011	0.879	0.427	1.229	0.691	0.958	1.176	0.376	0.876	1.243	0.945	0.739	0.866	0.0967581	0.995595	0.541056	0.889266	0.976472	0.973828	0.319105	0.96207	0.889071	0.98755	0.975195	0.337805	0.99923	0.875889	0.997802	0.973295
	FALSE	High	[K].GHYTEGAELVDSVLDVVRK.[E]		FALSE	human	0.000160428	0.00110757	3	6	1	Q13509; P07437; P68371	Q13885 [104-122]; Q13509 [104-122]; Q13509-2 [32-50]; P07437 [104-122]; P68371 [104-122]; Q9BVA1 [104-122]		1	2087.08	0.738	1.64	1.246	1.446	1.455	1.219	1.618	1.346	1.193	2.211	1.153	2.088	3.302	1.665	1.339	1.85	1.013	0.622953	0.487012	0.885789	0.797943	0.775555	0.967021	0.781246	0.935636	0.971937	0.612339	0.974981	0.413628	0.0326098	0.499796	0.91605	0.741482
	FALSE	High	[K].LAVNMVPFPR.[L]		TRUE	human	0.00420262	0.00110757	4	12	2	Q13509; Q9BUF5; P07437; P68371	Q13885 [253-262]; Q13509 [253-262]; Q9H4B7 [253-262]; P04350 [253-262]; A6NNZ2 [253-262]; Q9BUF5 [253-262]; Q13509-2 [181-190]; ENSEMBL:ENSBTAP00000025008 [339-348]; Q3ZCM7 [253-262]; P07437 [253-262]; P68371 [253-262]; Q9BVA1 [253-262]		0	1143.63	1.162	0.94	0.788	0.853	1.096	0.763	0.701	1.491	1.439	1.842	1.287	1.209	1.263	1.181	1.012	0.626	0.994	0.965734	0.975694	0.933131	0.935492	0.992809	0.935857	0.86104	0.876533	0.908435	0.782582	0.955161	0.915235	0.856177	0.902289	0.990872	0.916903
	FALSE	High	[R].LHFFMPGFAPLTSR.[G]		FALSE	human	0.00354112	0.00110757	3	8	1	Q9BUF5; P07437; P68371	Q13885 [263-276]; P04350 [263-276]; A6NNZ2 [263-276]; Q9BUF5 [263-276]; Q3ZCM7 [263-276]; P07437 [263-276]; P68371 [263-276]; Q9BVA1 [263-276]		0	1620.84	1.091	0.874	0.944	0.525	1.465	0.818	0.537	0.682	1.068	0.924	1.45	1.195	1.557	1.269	1	0.365	1.252	0.987335	0.965698	0.98241	0.52968	0.809046	0.959465	0.781246	0.890958	0.99417	0.969374	0.90208	0.928711	0.637165	0.86945	0.993605	0.559223
	FALSE	High	[K].IREEYPDR.[I]		TRUE	human	0.000262613	0.00110757	2	8	8	P07437; P68371	Q13885 [155-162]; Q9H4B7 [155-162]; A6NNZ2 [155-162]; ENSEMBL:ENSBTAP00000025008 [241-248]; Q3ZCM7 [155-162]; P07437 [155-162]; P68371 [155-162]; Q9BVA1 [155-162]		1	1077.53	0.54	0.495	0.718	1.029	0.843	1.296	0.728	1.304	0.846	1.206	0.936	1.664	0.874	0.948	1.292	0.807	1.132	0.222069	0.0582714	0.914839	0.999898	0.901018	0.944594	0.911961	0.944543	0.970535	0.989908	0.984443	0.645557	0.999915	0.988177	0.930019	0.985888
	FALSE	High	[R].ISVYYNEATGGK.[Y]		FALSE	human	1.58032e-06	0.00110757	1	1	3	P07437	P07437 [47-58]		0	1301.64	1.094	1.095	1.377	1.185	1.182	0.975	1.328	1.134	1.639	1.644	1.5	1.46	1.978	1.702	0.909	1.287	1.304	0.983076	0.995595	0.824046	0.948419	0.968098	0.992547	0.925354	0.985429	0.823483	0.87433	0.899775	0.800421	0.340969	0.508693	0.997802	0.919769
[truncated: 5,434 more rows]
[truncated: 78 more columns]
