# Supplementary material for: UDP‐glucose dehydrogenase expression is upregulated following EMT and differentially affects intracellular glycerophosphocholine and acetylaspartate levels in breast mesenchymal cell lines
Source: Mol Oncol. 2022 Feb 3;16(9):1816–40. doi: 10.1002/1878-0261.13172 (PMC9067156; doi:10.1002/1878-0261.13172)
Supplement: Supplementary file 12 — Table S5. Publicly available data on the GPC levels of mesenchymal cells. Table S6. In silico knockdown of UGDH in GEMs. [file MOL2-16-1816-s011.xlsx]

## Sheet: Shaul_et_al_2014
Refer to Shaul et al., 2014, Table S1
Order	Group	Cell line	Tissue
1	Melanoma	D22	Skin
2	Melanoma	COLOF	Skin
3	Melanoma	MM595	Skin
4	Melanoma	MM127	Skin
5	Melanoma	HUVEC	Vascular.System
6	Melanoma	CHL-1	Skin
7	Melanoma	HMCB	Skin
8	Melanoma	A375	Skin
9	Melanoma	A101D	Skin
10	Melanoma	Hs-294T	Skin
11	Melanoma	Hs-695T	Skin
12	Melanoma	D08	Skin
13	Melanoma	D24	Skin
14	Melanoma	537-MEL	Skin
15	Melanoma	C32	Skin
16	Melanoma	C32TG	Skin
17	Melanoma	D29	Skin
18	Melanoma	D32	Skin
19	Melanoma	D01	Skin
20	Melanoma	MM648	Skin
21	Melanoma	D36	Skin
22	Melanoma	AF-6	Skin
23	Melanoma	D14	Skin
24	Melanoma	MM455	Skin
25	Melanoma	D40	Skin
26	Melanoma	MM383	Skin
27	Melanoma	MM608	Skin
28	Melanoma	HT-144	Skin
29	Melanoma	MM170	Skin
30	Melanoma	MM622	Skin
31	Melanoma	WSB	Skin
32	Melanoma	COLO-800	Skin
33	Melanoma	COLO-818	Skin
34	Melanoma	SK-MEL-24	Skin
35	Melanoma	SK-MEL-31	Skin
36	Melanoma	MM229	Skin
37	Melanoma	LN-229	Central.Nervous.System
38	Melanoma	WM-115	Skin
39	Melanoma	A15	Skin
40	Melanoma	D10	Skin
41	Melanoma	888-MEL	Skin
42	Melanoma	624-MEL	Skin
43	Melanoma	928-MEL	Skin
44	Melanoma	A11	Skin
45	Melanoma	D28	Skin
46	Melanoma	Mewo	Skin
47	Melanoma	D17	Skin
48	Melanoma	MM386	Skin
49	Melanoma	D35	Skin
50	Melanoma	MM603	Skin
51	Melanoma	A06	Skin
52	Melanoma	BL	Skin
53	Melanoma	D20	Skin
54	Melanoma	A13	Skin
55	Melanoma	D05	Skin
56	Melanoma	D04	Skin
57	Melanoma	D11	Skin
58	Melanoma	A04	Skin
59	Melanoma	CJM	Skin
60	Melanoma	Malme-3M	Skin
61	Melanoma	SK-MEL-28	Skin
62	Melanoma	D25	Skin
63	Melanoma	MM200	Skin
64	Melanoma	MM540	Skin
65	Melanoma	MM649	Skin
66	Melanoma	MM329	Skin
67	Melanoma	MM466	Skin
68	Melanoma	MM415	Skin
69	Melanoma	MM485	Skin
70	Melanoma	A02	Skin
71	Melanoma	MM370	Skin
72	Melanoma	MM576	Skin
73	Melanoma	MM473	Skin
74	Melanoma	MM96L	Skin
75	Melanoma	D41	Skin
76	Melanoma	MM426	Skin
77	Melanoma	SK-MEL-13	Skin
78	Melanoma	MM253	Skin
79	Melanoma	COLO-792	Skin
80	Melanoma	COLO-829	Skin
81	Melanoma	COLO-849	Skin
82	Melanoma	UACC-62	Skin
83	Melanoma	Hs-936.T	Skin
84	Melanoma	A2058	Skin
85	Melanoma	G-361	Skin
86	Melanoma	SK-MEL-5	Skin
87	Melanoma	MM548	Skin
88	Melanoma	COLO-741	Colon
89	Melanoma	IGR-1	Skin
90	Melanoma	MEL-HO	Skin
91	Melanoma	K029AX	Skin
92	Melanoma	IGR-37	Skin
93	Melanoma	UACC-257	Skin
94	Melanoma	COLO-679	Skin
95	Melanoma	COLO-783	Skin
96	Melanoma	SK-MEL-30	Skin
97	Melanoma	Hs-939.T	Skin
98	Melanoma	RVH-421	Skin
99	Melanoma	IPC-298	Skin
100	Melanoma	WM-266-4	Skin
101	Melanoma	Hs-944.T	Skin
102	Melanoma	SK-MEL-2	Skin
103	Melanoma	MEL-JUSO	Skin
104	Melanoma	WM-983B10	Skin
105	Melanoma	WM-88	Skin
106	Melanoma	Melanocyte	Skin
107	Melanoma	LN-464	Central.Nervous.System
108	Melanoma	SH-4	Skin
109	Melanoma	MM537	Skin
110	Melanoma	SK-MEL-1	Skin
111	Mesenchymal	CAL-120	Breast
112	Mesenchymal	IA-LM	Lung
113	Mesenchymal	BT-549	Breast
114	Mesenchymal	BCPAP	Thyroid
115	Mesenchymal	Daoy	Central.Nervous.System
116	Mesenchymal	8-MG-BA	Central.Nervous.System
117	Mesenchymal	ESS-1	Female.Reproductive.System
118	Mesenchymal	GMS-10	Central.Nervous.System
119	Mesenchymal	KALS-1	Central.Nervous.System
120	Mesenchymal	GAMG	Central.Nervous.System
121	Mesenchymal	LCLC-103H	Lung
122	Mesenchymal	KNS-60	Central.Nervous.System
123	Mesenchymal	BFTC-909	Kidney
124	Mesenchymal	S-117	Soft.Tissue
125	Mesenchymal	RERF-LC-Sq1	Lung
126	Mesenchymal	G-292	Bone
127	Mesenchymal	GI-1	Central.Nervous.System
128	Mesenchymal	1321N1	Central.Nervous.System
129	Mesenchymal	42-MG-BA	Central.Nervous.System
130	Mesenchymal	SF126	Central.Nervous.System
131	Mesenchymal	Becker	Central.Nervous.System
132	Mesenchymal	CAS-1	Central.Nervous.System
133	Mesenchymal	YKG-1	Central.Nervous.System
134	Mesenchymal	YH-13	Central.Nervous.System
135	Mesenchymal	CAL-78	Bone
136	Mesenchymal	Hs-729	Soft.Tissue
137	Mesenchymal	Hs-604.T	Haematopoietic.And.Lymphoid.Tissue
138	Mesenchymal	Hs-578-T	Breast
139	Mesenchymal	Hs-618.T	Lung
140	Mesenchymal	Hs-840.T	Miscellaneous
141	Mesenchymal	Hs-229.T	Lung
142	Mesenchymal	Hs-895.T	Skin
143	Mesenchymal	Hs-888.T	Bone
144	Mesenchymal	Hs-821.T	Bone
145	Mesenchymal	Hs-281.T	Breast
146	Mesenchymal	Hs-343.T	Breast
147	Mesenchymal	Hs-606-T	Breast
148	Mesenchymal	Hs-739.T	Breast
149	Mesenchymal	Hs-839.T	Skin
150	Mesenchymal	Hs-934.T	Skin
151	Mesenchymal	Hs-688(A).T	Skin
152	Mesenchymal	Hs-737.T	Bone
153	Mesenchymal	Hs-819.T	Bone
154	Mesenchymal	Hs-822.T	Bone
155	Mesenchymal	T1-73	Bone
156	Mesenchymal	Hs-751.T	Haematopoietic.And.Lymphoid.Tissue
157	Mesenchymal	Hs-863.T	Bone
158	Mesenchymal	Hs-870.T	Bone
159	Mesenchymal	Hs-940.T	Skin
160	Mesenchymal	Hs-274.T	Breast
161	Mesenchymal	Hs-698.T	Colon
162	Mesenchymal	Hs-600.T	Skin
163	Mesenchymal	Hs-616.T	Haematopoietic.And.Lymphoid.Tissue
164	Mesenchymal	TO-175.T	Haematopoietic.And.Lymphoid.Tissue
165	Mesenchymal	D38	Skin
166	Mesenchymal	Human.Mesenchymal.Stem.Cells	Bone
167	Mesenchymal	Human.Mesenchymal.Stem.Cells	Bone
168	Mesenchymal	Bone.Marrow.Mesenchymal.Stromal.Cells	Bone
169	Mesenchymal	Osteoblast	Bone
170	Mesenchymal	Primary.Human.Osteoblast.Like.Cells	Bone
171	Mesenchymal	HLF-a	Lung
172	Mesenchymal	Hs-675.T	Colon
173	Mesenchymal	IMR-90	Lung
174	Mesenchymal	Wi38	Lung
175	Mesenchymal	Human.Trunk.Neural.Crest.Cell.Line	Embryo
176	Mesenchymal	WS1	Skin
177	Mesenchymal	SK-LMS-1	Soft.Tissue
178	Mesenchymal	RPMI-7951	Skin
179	Mesenchymal	KS-1	Central.Nervous.System
180	Mesenchymal	IGR-39	Skin
181	Mesenchymal	WM-793	Skin
182	Mesenchymal	MDA-MB-157	Breast
183	Mesenchymal	NCI-H196	Lung
184	Mesenchymal	JHH-2	Liver
185	Mesenchymal	SNU-423	Liver
186	Mesenchymal	DBTRG-05MG	Central.Nervous.System
187	Mesenchymal	NMC-G1	Central.Nervous.System
188	Mesenchymal	GOS-3	Central.Nervous.System
189	Mesenchymal	KNS-42	Central.Nervous.System
190	Mesenchymal	SNB19	Central.Nervous.System
191	Mesenchymal	U251MG	Central.Nervous.System
192	Mesenchymal	ONS-76	Central.Nervous.System
193	Mesenchymal	ML-1	Thyroid
194	Mesenchymal	NCI-H1734	Lung
195	Mesenchymal	Hs-766.T	Pancreas
196	Mesenchymal	NCI-H596	Lung
197	Mesenchymal	MKN1	Stomach
198	Mesenchymal	MPP-89	Lung
199	Mesenchymal	TCCSUP	Urinary.Tract
200	Mesenchymal	MDA-MB-436	Breast
201	Mesenchymal	MDA-MB-436-IV	Breast
202	Mesenchymal	U-87	Central.Nervous.System
203	Mesenchymal	U-87-MG	Central.Nervous.System
204	Mesenchymal	IST-MES1	Lung
205	Mesenchymal	IST-MES2	Lung
206	Mesenchymal	NCI-H2452	Lung
207	Mesenchymal	NCI-H226	Lung
208	Mesenchymal	143B	Bone
209	Mesenchymal	AM-38	Central.Nervous.System
210	Mesenchymal	HeyA8	Female.Reproductive.System
211	Mesenchymal	MSTO-211H	Lung
212	Mesenchymal	RKN	Female.Reproductive.System
213	Mesenchymal	8505C	Thyroid
214	Mesenchymal	T-24	Urinary.Tract
215	Mesenchymal	JMSU-1	Urinary.Tract
216	Mesenchymal	LU-99	Lung
217	Mesenchymal	Hs-746T	Stomach
218	Mesenchymal	OV7	Female.Reproductive.System
219	Mesenchymal	TT2609-C02	Thyroid
220	Mesenchymal	HCC-366	Lung
221	Mesenchymal	NCI-H2286	Lung
222	Mesenchymal	HLE	Liver
223	Mesenchymal	HLF	Liver
224	Mesenchymal	SK-HEP-1	Liver
225	Mesenchymal	NCI-H1299	Lung
226	Mesenchymal	SW1271	Lung
227	Mesenchymal	LOU-NH91	Lung
228	Mesenchymal	SH-10-TC	Stomach
229	Mesenchymal	PANC-1	Pancreas
230	Mesenchymal	HOS	Bone
231	Mesenchymal	KHOS-240S	Bone
232	Mesenchymal	ES-2	Female.Reproductive.System
233	Mesenchymal	GCT	Soft.Tissue
234	Mesenchymal	HT-1080	Soft.Tissue
235	Mesenchymal	LOXIMVI	Skin
236	Mesenchymal	HD-MY-Z	Haematopoietic.And.Lymphoid.Tissue
237	Mesenchymal	UM-UC-3	Urinary.Tract
238	Mesenchymal	NCI-H650	Lung
239	Mesenchymal	HOP-92	Lung
240	Mesenchymal	HOP-62	Lung
241	Mesenchymal	Calu-1	Lung
242	Mesenchymal	MDA-MB-231	Breast
243	Mesenchymal	J82	Urinary.Tract
244	Mesenchymal	H4	Central.Nervous.System
245	Mesenchymal	LN-18	Central.Nervous.System
246	Mesenchymal	Hs-683	Central.Nervous.System
247	Mesenchymal	SF295	Central.Nervous.System
248	Mesenchymal	T98G	Central.Nervous.System
249	Mesenchymal	CCF-STTG1	Central.Nervous.System
250	Mesenchymal	DK-MG	Central.Nervous.System
251	Mesenchymal	SNU-387	Liver
252	Mesenchymal	SW1088	Central.Nervous.System
253	Mesenchymal	SW1783	Central.Nervous.System
254	Mesenchymal	SW1353	Bone
255	Mesenchymal	A172	Central.Nervous.System
256	Mesenchymal	RERF-LC-OK	Lung
257	Mesenchymal	SJSA-1	Bone
258	Mesenchymal	CGTH-W-1	Thyroid
259	Mesenchymal	LNZ308	Central.Nervous.System
260	Mesenchymal	LN-215	Central.Nervous.System
261	Mesenchymal	LN-382	Central.Nervous.System
262	Mesenchymal	LN-235	Central.Nervous.System
263	Mesenchymal	LN-443	Central.Nervous.System
264	Mesenchymal	LN-444	Central.Nervous.System
265	Mesenchymal	LN-340	Central.Nervous.System
266	Mesenchymal	U343	Central.Nervous.System
267	Mesenchymal	U373	Central.Nervous.System
268	Mesenchymal	SW684	Soft.Tissue
269	Mesenchymal	SW872	Soft.Tissue
270	Mesenchymal	SW982	Soft.Tissue
271	Mesenchymal	MG-63	Bone
272	Epithelial	NCI-H2052	Lung
273	Epithelial	SW962	Miscellaneous
274	Epithelial	639-V	Urinary.Tract
275	Epithelial	CAL-62	Thyroid
276	Epithelial	SW1573	Lung
277	Epithelial	RKOAS451	Colon
278	Epithelial	RKO	Colon
279	Epithelial	RKOE6	Colon
280	Epithelial	BHT-101	Thyroid
281	Epithelial	Calu-6	Lung
282	Epithelial	Caov-3	Female.Reproductive.System
283	Epithelial	C4I	Female.Reproductive.System
284	Epithelial	C-4-II	Female.Reproductive.System
285	Epithelial	DoTc2	Female.Reproductive.System
286	Epithelial	HCC1937	Breast
287	Epithelial	NCI-H1650	Lung
288	Epithelial	KYSE-30	Esophagus
289	Epithelial	HT-1197	Urinary.Tract
290	Epithelial	HT-1376	Urinary.Tract
291	Epithelial	647-V	Urinary.Tract
292	Epithelial	SF763	Central.Nervous.System
293	Epithelial	Beas-2B	Lung
294	Epithelial	DCIS.com	Breast
295	Epithelial	MCF10A	Breast
296	Epithelial	NCI-H1666	Lung
297	Epithelial	NCI-H292	Lung
298	Epithelial	BFTC-905	Urinary.Tract
299	Epithelial	FADU	Upper.Aerodigestive.Tract
300	Epithelial	RWPE-1	Prostate
301	Epithelial	5637	Urinary.Tract
302	Epithelial	Detroit562	Upper.Aerodigestive.Tract
303	Epithelial	HT-3	Female.Reproductive.System
304	Epithelial	CA-HPV-10	Prostate
305	Epithelial	HMEC	Breast
306	Epithelial	SCaBER	Urinary.Tract
307	Epithelial	SW954	Miscellaneous
308	Epithelial	SF767	Central.Nervous.System
309	Epithelial	HCC1395	Breast
310	Epithelial	HeLa	Female.Reproductive.System
311	Epithelial	NCI-H838	Lung
312	Epithelial	BM-1604	Prostate
313	Epithelial	SiHa	Female.Reproductive.System
314	Epithelial	SW756	Female.Reproductive.System
315	Epithelial	PC-3	Prostate
316	Epithelial	BeWo	Female.Reproductive.System
317	Epithelial	JAR	Female.Reproductive.System
318	Epithelial	JEG-3	Female.Reproductive.System
319	Epithelial	HEC-1-A	Female.Reproductive.System
320	Epithelial	HEC-1-B	Female.Reproductive.System
321	Epithelial	LN-319	Central.Nervous.System
322	Epithelial	NCI-H295R	Adrenal
323	Epithelial	KLE	Female.Reproductive.System
324	Epithelial	SNU-182	Liver
325	Epithelial	HCC1143	Breast
326	Epithelial	HCC38	Breast
327	Epithelial	HCC1569	Breast
328	Epithelial	HCC1599	Breast
329	Epithelial	HCC2157	Breast
330	Epithelial	MX1	Breast
331	Epithelial	HCC1187	Breast
332	Epithelial	HCC70	Breast
333	Epithelial	MDA-MB-468	Breast
334	Epithelial	JIMT-1	Breast
335	Epithelial	HCC1428	Breast
336	Epithelial	CAL-148	Breast
337	Epithelial	EVSA-T	Breast
338	Epithelial	MDA-MB-453	Breast
339	Epithelial	HCC2218	Breast
340	Epithelial	MDA-MB-175-VII	Breast
341	Epithelial	MDA-MB-175-VII	Breast
342	Epithelial	BT-474	Breast
343	Epithelial	MDA-MB-361	Breast
344	Epithelial	BT-474E	Breast
345	Epithelial	KPL-1	Breast
346	Epithelial	MCF7	Breast
347	Epithelial	EFM-19	Breast
348	Epithelial	UACC-812	Breast
349	Epithelial	HCC1500	Breast
350	Epithelial	BT-483	Breast
351	Epithelial	CAMA-1	Breast
352	Epithelial	EFM-192A	Breast
353	Epithelial	YMB-1	Breast
354	Epithelial	ZR-75-1	Breast
355	Epithelial	HCC1419	Breast
356	Epithelial	ZR-75-30	Breast
357	Epithelial	HCC202	Breast
358	Epithelial	T47D	Breast
359	Epithelial	MDA-MB-134-VI	Breast
360	Epithelial	AU565	Breast
361	Epithelial	SK-BR-3	Breast
362	Epithelial	MDA-MB-415	Breast
363	Epithelial	MFM-223	Breast
364	Epithelial	BT-20	Breast
365	Epithelial	HCC1954	Breast
366	Epithelial	UACC-893	Breast
367	Epithelial	KPL-4	Breast
368	Epithelial	RL95-2	Female.Reproductive.System
369	Epithelial	22Rv1	Prostate
370	Epithelial	LNCaP-clone-FGC	Prostate
371	Epithelial	MDA-Pca-2b	Prostate
372	Epithelial	VCaP	Prostate
373	Epithelial	C2BBe1	Colon
374	Epithelial	CACO-2	Colon
375	Epithelial	FU-97	Stomach
376	Epithelial	C3A	Liver
377	Epithelial	HepG2	Liver
378	Epithelial	Hep3B2.1-7	Liver
379	Epithelial	Hep3B	Liver
380	Epithelial	HuH-7	Liver
381	Epithelial	JHH-7	Liver
382	Epithelial	HuH-1	Liver
383	Epithelial	JHH-5	Liver
384	Epithelial	PLC-PRF-5	Liver
385	Epithelial	OV-90	Female.Reproductive.System
386	Epithelial	AGS	Stomach
387	Epithelial	COLO-678	Colon
388	Epithelial	Capan-2	Pancreas
389	Epithelial	AsPC-1	Pancreas
390	Epithelial	HPAF-II	Pancreas
391	Epithelial	Capan-1	Pancreas
392	Epithelial	HUP-T4	Pancreas
393	Epithelial	YAPC	Pancreas
394	Epithelial	OE33	Esophagus
395	Epithelial	NCI-H747	Colon
396	Epithelial	SW837	Colon
397	Epithelial	HPAC	Pancreas
398	Epithelial	SW1990	Pancreas
399	Epithelial	HCT-116	Colon
400	Epithelial	C170	Colon
401	Epithelial	DLD-1	Colon
402	Epithelial	HCT-15	Colon
403	Epithelial	HCT-8	Colon
404	Epithelial	SW48	Colon
405	Epithelial	CL-118	Colon
406	Epithelial	CL-11	Colon
407	Epithelial	NCI-N87	Stomach
408	Epithelial	SW1417	Colon
409	Epithelial	23132-87	Stomach
410	Epithelial	DV-90	Lung
411	Epithelial	IM95	Stomach
412	Epithelial	MKN-45	Stomach
413	Epithelial	HuG1-N	Stomach
414	Epithelial	PA-TU-8988S	Pancreas
415	Epithelial	NUGC-4	Stomach
416	Epithelial	KE-39	Stomach
417	Epithelial	OCUM-1	Stomach
418	Epithelial	COLO-201	Colon
419	Epithelial	COLO-205	Colon
420	Epithelial	COLO-206F	Colon
421	Epithelial	SK-MEL-3	Skin
422	Epithelial	CX-1	Colon
423	Epithelial	HT-29	Colon
424	Epithelial	NCI-H23	Lung
425	Epithelial	KATOIII	Stomach
426	Epithelial	OE19	Esophagus
427	Epithelial	SNU-16	Stomach
428	Epithelial	KM12	Colon
429	Epithelial	LoVo	Colon
430	Epithelial	LS-411N	Colon
431	Epithelial	CCK-81	Colon
432	Epithelial	HCC56	Colon
433	Epithelial	LS513	Colon
434	Epithelial	CL-34	Colon
435	Epithelial	SW403	Colon
436	Epithelial	NCI-H508	Colon
437	Epithelial	SNU-C1	Colon
438	Epithelial	RCM-1	Colon
439	Epithelial	SW1116	Colon
440	Epithelial	CL-40	Colon
441	Epithelial	T84	Colon
442	Epithelial	HT55	Colon
443	Epithelial	LS-1034	Colon
444	Epithelial	NCI-H630	Colon
445	Epithelial	SW1463	Colon
446	Epithelial	SW948	Colon
447	Epithelial	SK-CO-1	Colon
448	Epithelial	LS-174T	Colon
449	Epithelial	MT-3	Breast
450	Epithelial	NCI-H1435	Lung
451	Epithelial	LU-65	Lung
452	Epithelial	KP-3	Pancreas
453	Epithelial	NCI-H2405	Lung
454	Epithelial	TCC-PAN2	Pancreas
455	Epithelial	SNU-5	Stomach
456	Epithelial	SUIT-2	Pancreas
457	Epithelial	DU-4475	Breast
458	Epithelial	SW480	Colon
459	Epithelial	SW527	Breast
460	Epithelial	SW620	Colon
461	Epithelial	COV362	Female.Reproductive.System
462	Epithelial	COV504	Female.Reproductive.System
463	Epithelial	JHOS-2	Female.Reproductive.System
464	Epithelial	OVKATE	Female.Reproductive.System
465	Epithelial	COV318	Female.Reproductive.System
466	Epithelial	KURAMOCHI	Female.Reproductive.System
467	Epithelial	Caov-4	Female.Reproductive.System
468	Epithelial	OVSAHO	Female.Reproductive.System
469	Epithelial	HEC-251	Female.Reproductive.System
470	Epithelial	Ishikawa(Heraklio)-2-ER-F10	Female.Reproductive.System
471	Epithelial	JHUEM-1	Female.Reproductive.System
472	Epithelial	JHOS-4	Female.Reproductive.System
473	Epithelial	OVCAR-4	Female.Reproductive.System
474	Epithelial	MFE-280	Female.Reproductive.System
475	Epithelial	NIH-OVCAR-3	Female.Reproductive.System
476	Epithelial	OVCAR-3	Female.Reproductive.System
477	Epithelial	OUMS-23	Colon
478	Epithelial	RERF-GC-1B	Stomach
479	Epithelial	HEC-265	Female.Reproductive.System
480	Epithelial	HEC-6	Female.Reproductive.System
481	Epithelial	MFE-319	Female.Reproductive.System
482	Epithelial	HEC-151	Female.Reproductive.System
483	Epithelial	SNG-M	Female.Reproductive.System
484	Epithelial	OC-314	Female.Reproductive.System
485	Epithelial	GCIY	Stomach
486	Epithelial	JHH-4	Liver
487	Epithelial	ACHN	Kidney
488	Epithelial	CAL-54	Kidney
489	Epithelial	769-P	Kidney
490	Epithelial	A498	Kidney
491	Epithelial	CAKI-2	Kidney
492	Epithelial	CAKI-1	Kidney
493	Epithelial	KMRC-20	Kidney
494	Epithelial	VMRC-RCZ	Kidney
495	Epithelial	VMRC-RCW	Kidney
496	Epithelial	KMRC-3	Kidney
497	Epithelial	786-O	Kidney
498	Epithelial	KMRC-1	Kidney
499	Epithelial	KMRC-2	Kidney
500	Epithelial	SW1710	Urinary.Tract
501	Epithelial	EFO-21	Female.Reproductive.System
502	Epithelial	EFO-27	Female.Reproductive.System
503	Epithelial	SK-OV-3	Female.Reproductive.System
504	Epithelial	EFE-184	Female.Reproductive.System
505	Epithelial	OV56	Female.Reproductive.System
506	Epithelial	HEC-59	Female.Reproductive.System
507	Epithelial	CAL-51	Breast
508	Epithelial	IGROV-1	Female.Reproductive.System
509	Epithelial	JHH-1	Liver
510	Epithelial	OVISE	Female.Reproductive.System
511	Epithelial	OVMANA	Female.Reproductive.System
512	Epithelial	RMG-I	Female.Reproductive.System
513	Epithelial	OAW-42	Female.Reproductive.System
514	Epithelial	OVTOKO	Female.Reproductive.System
515	Epithelial	TOV-21G	Female.Reproductive.System
516	Epithelial	COR-L105	Lung
517	Epithelial	NCI-H1563	Lung
518	Epithelial	HCC44	Lung
519	Epithelial	LXF-289	Lung
520	Epithelial	NCI-H1755	Lung
521	Epithelial	NCI-H2172	Lung
522	Epithelial	SK-LU-1	Lung
523	Epithelial	HCC-15	Lung
524	Epithelial	A549	Lung
525	Epithelial	NCI-H1944	Lung
526	Epithelial	NCI-H2023	Lung
527	Epithelial	RERF-LC-MS	Lung
528	Epithelial	NCI-H1092	Lung
529	Epithelial	NCI-H1355	Lung
530	Epithelial	NCI-H460	Lung
531	Epithelial	NCI-H2030	Lung
532	Epithelial	MOR/CPR	Lung
533	Epithelial	NCI-H1623	Lung
534	Epithelial	NCI-H1573	Lung
535	Epithelial	NCI-H1437	Lung
536	Epithelial	NCI-H2122	Lung
537	Epithelial	NCI-H1793	Lung
538	Epithelial	NCI-H2228	Lung
539	Epithelial	NCI-H647	Lung
540	Epithelial	NCI-H1792	Lung
541	Epithelial	SK-MES-1	Lung
542	Epithelial	NCI-H1651	Lung
543	Epithelial	SNU-449	Liver
544	Epithelial	SNU-475	Liver
545	Epithelial	ABC-1	Lung
546	Epithelial	NCI-H2342	Lung
547	Epithelial	NCI-H1781	Lung
548	Epithelial	H322T	Lung
549	Epithelial	NCI-H322	Lung
550	Epithelial	NCI-H2170	Lung
551	Epithelial	ChaGo-K-1	Lung
552	Epithelial	EKVX	Lung
553	Epithelial	NCI-H1568	Lung
554	Epithelial	NCI-H1395	Lung
555	Epithelial	NCI-H1993	Lung
556	Epithelial	NCI-H2126	Lung
557	Epithelial	RERF-LC-KJ	Lung
558	Epithelial	KYSE-150	Esophagus
559	Epithelial	KU-19-19	Urinary.Tract
560	Epithelial	KYSE-270	Esophagus
561	Epithelial	COV644	Female.Reproductive.System
562	Epithelial	NCI-H2110	Lung
563	Epithelial	KP-2	Pancreas
564	Epithelial	Calu-3	Lung
565	Epithelial	CFPAC-1	Pancreas
566	Epithelial	HUP-T3	Pancreas
567	Epithelial	Panc-2.03	Pancreas
568	Epithelial	HuCCT1	Liver
569	Epithelial	Panc-3.27	Pancreas
570	Epithelial	MCAS	Female.Reproductive.System
571	Epithelial	Panc-8.13	Pancreas
572	Epithelial	Panc-4.03	Pancreas
573	Epithelial	KYSE-410	Esophagus
574	Epithelial	DAN-G	Pancreas
575	Epithelial	BxPC-3	Pancreas
576	Epithelial	T3M-4	Pancreas
577	Epithelial	Detroit561	Miscellaneous
578	Epithelial	TE-15	Esophagus
579	Epithelial	PK-1	Pancreas
580	Epithelial	EPLC-272H	Lung
581	Epithelial	HSC-2	Upper.Aerodigestive.Tract
582	Epithelial	HSC-3	Upper.Aerodigestive.Tract
583	Epithelial	A253	Salivary.Gland
584	Epithelial	PE/CA-PJ34	Upper.Aerodigestive.Tract
585	Epithelial	CAL-27	Upper.Aerodigestive.Tract
586	Epithelial	PE/CA-PJ15	Upper.Aerodigestive.Tract
587	Epithelial	BICR31	Upper.Aerodigestive.Tract
588	Epithelial	PE/CA-PJ49	Upper.Aerodigestive.Tract
589	Epithelial	PE/CA-PJ41	Upper.Aerodigestive.Tract
590	Epithelial	SCC-15	Upper.Aerodigestive.Tract
591	Epithelial	SCC-25	Upper.Aerodigestive.Tract
592	Epithelial	Panc-2.13	Pancreas
593	Epithelial	SCC-4	Upper.Aerodigestive.Tract
594	Epithelial	SCC-9	Upper.Aerodigestive.Tract
595	Epithelial	COLO-680N	Esophagus
596	Epithelial	VM-CUB-1	Urinary.Tract
597	Epithelial	NUGC-2	Stomach
598	Epithelial	CAL-29	Urinary.Tract
599	Epithelial	KMBC-2	Urinary.Tract
600	Epithelial	RT4	Urinary.Tract
601	Epithelial	SW780	Urinary.Tract
602	Epithelial	TE-5	Esophagus
603	Epithelial	HARA	Lung
604	Epithelial	KYSE-450	Esophagus
605	Epithelial	KYSE-140	Esophagus
606	Epithelial	KYSE-70	Esophagus
607	Epithelial	LC-1/sq-SF	Lung
608	Epithelial	HCC1806	Breast
609	Epithelial	KYSE-520	Esophagus
610	Epithelial	KYSE-510	Esophagus
611	Epithelial	L3.3	Pancreas
612	Epithelial	KYSE-180	Esophagus
613	Epithelial	BC-3C	Urinary.Tract
614	Epithelial	LUDLU-1	Lung
615	Epithelial	NCI-H1648	Lung
616	Epithelial	TE-11	Esophagus
617	Epithelial	TE-9	Esophagus
618	Epithelial	T.T	Esophagus
619	Epithelial	KNS-62	Lung
620	Epithelial	OE21	Esophagus
621	Epithelial	PC-14	Lung
622	Epithelial	RMUG-S	Female.Reproductive.System
623	Epithelial	HDQ-P1	Breast
624	Epithelial	CAL-85-1	Breast
625	Epithelial	NCI-H2444	Lung
626	Epithelial	CAL-12T	Lung
627	Epithelial	RERF-LC-Ad2	Lung
628	Epithelial	NCI-H2085	Lung
629	Epithelial	MKN7	Stomach
630	Epithelial	DU-145	Prostate
631	Epithelial	TE-1	Esophagus
632	Epithelial	NCI-H1693	Lung
633	Epithelial	NUGC-3	Stomach
634	Epithelial	PA-TU-8902	Pancreas
635	Epithelial	PK-59	Pancreas
636	Epithelial	COR-L23	Lung
637	Epithelial	EBC-1	Lung
638	Epithelial	LCLC-97TM1	Lung
639	Epithelial	NCI-H1373	Lung
640	Epithelial	HOP-18	Lung
641	Epithelial	HCC4006	Lung
642	Epithelial	HCC78	Lung
643	Epithelial	NCI-H2291	Lung
644	Epithelial	NCI-H2347	Lung
645	Epithelial	RERF-LC-Ad1	Lung
646	Epithelial	SW900	Lung
647	Epithelial	HCC827	Lung
648	Epithelial	Sq-1	Lung
649	Epithelial	NCI-H1838	Lung
650	Epithelial	NCI-H2009	Lung
651	Epithelial	NCI-H358	Lung
652	Epithelial	NCI-H2087	Lung
653	Epithelial	NCI-H441	Lung
654	Epithelial	NCI-H1975	Lung
655	Haematopoietic	JJN3	Haematopoietic.And.Lymphoid.Tissue
656	Haematopoietic	A3/Kawakami	Haematopoietic.And.Lymphoid.Tissue
657	Haematopoietic	A4/Fukada	Haematopoietic.And.Lymphoid.Tissue
658	Haematopoietic	A4-Fuk	Skin
659	Haematopoietic	KMM-1	Haematopoietic.And.Lymphoid.Tissue
660	Haematopoietic	KARPAS-620	Haematopoietic.And.Lymphoid.Tissue
661	Haematopoietic	EJM	Haematopoietic.And.Lymphoid.Tissue
662	Haematopoietic	KMS-20	Haematopoietic.And.Lymphoid.Tissue
663	Haematopoietic	MOLP-2	Haematopoietic.And.Lymphoid.Tissue
664	Haematopoietic	KHM-1B	Haematopoietic.And.Lymphoid.Tissue
665	Haematopoietic	AMO-1	Haematopoietic.And.Lymphoid.Tissue
666	Haematopoietic	MOLP-8	Haematopoietic.And.Lymphoid.Tissue
667	Haematopoietic	KMS-27	Haematopoietic.And.Lymphoid.Tissue
668	Haematopoietic	SK-MM-2	Haematopoietic.And.Lymphoid.Tissue
669	Haematopoietic	L-363	Haematopoietic.And.Lymphoid.Tissue
670	Haematopoietic	LP-1	Haematopoietic.And.Lymphoid.Tissue
671	Haematopoietic	KMS-11	Haematopoietic.And.Lymphoid.Tissue
672	Haematopoietic	KMS-26	Haematopoietic.And.Lymphoid.Tissue
673	Haematopoietic	KMS-28BM	Haematopoietic.And.Lymphoid.Tissue
674	Haematopoietic	KMS-34	Haematopoietic.And.Lymphoid.Tissue
675	Haematopoietic	OPM-2	Haematopoietic.And.Lymphoid.Tissue
676	Haematopoietic	KMS-12-BM	Haematopoietic.And.Lymphoid.Tissue
677	Haematopoietic	MM1-S	Haematopoietic.And.Lymphoid.Tissue
678	Haematopoietic	NCI-H929	Haematopoietic.And.Lymphoid.Tissue
679	Haematopoietic	SKO-007	Haematopoietic.And.Lymphoid.Tissue
680	Haematopoietic	U266B1	Haematopoietic.And.Lymphoid.Tissue
681	Haematopoietic	RPMI-8226	Haematopoietic.And.Lymphoid.Tissue
682	Haematopoietic	BCP-1	Haematopoietic.And.Lymphoid.Tissue
683	Haematopoietic	BC-3	Haematopoietic.And.Lymphoid.Tissue
684	Haematopoietic	BC-1	Haematopoietic.And.Lymphoid.Tissue
685	Haematopoietic	BC-2	Haematopoietic.And.Lymphoid.Tissue
686	Haematopoietic	CRO-AP2	Haematopoietic.And.Lymphoid.Tissue
687	Haematopoietic	CRO-AP5	Haematopoietic.And.Lymphoid.Tissue
688	Haematopoietic	HuT-78	Haematopoietic.And.Lymphoid.Tissue
689	Haematopoietic	HH	Haematopoietic.And.Lymphoid.Tissue
690	Haematopoietic	MJ	Haematopoietic.And.Lymphoid.Tissue
691	Haematopoietic	BDCM	Haematopoietic.And.Lymphoid.Tissue
692	Haematopoietic	ARH-77	Haematopoietic.And.Lymphoid.Tissue
693	Haematopoietic	1A2	Haematopoietic.And.Lymphoid.Tissue
694	Haematopoietic	MEC-1	Haematopoietic.And.Lymphoid.Tissue
695	Haematopoietic	JVM-3	Haematopoietic.And.Lymphoid.Tissue
696	Haematopoietic	CESS	Haematopoietic.And.Lymphoid.Tissue
697	Haematopoietic	MC-CAR	Haematopoietic.And.Lymphoid.Tissue
698	Haematopoietic	RPMI-6666	Haematopoietic.And.Lymphoid.Tissue
699	Haematopoietic	Jiyoye	Haematopoietic.And.Lymphoid.Tissue
700	Haematopoietic	HuNS1	Haematopoietic.And.Lymphoid.Tissue
701	Haematopoietic	NC-37	Haematopoietic.And.Lymphoid.Tissue
702	Haematopoietic	EHEB	Haematopoietic.And.Lymphoid.Tissue
703	Haematopoietic	JVM-2	Haematopoietic.And.Lymphoid.Tissue
704	Haematopoietic	GRANTA-519	Haematopoietic.And.Lymphoid.Tissue
705	Haematopoietic	KE-97	Stomach
706	Haematopoietic	Hs-611.T	Haematopoietic.And.Lymphoid.Tissue
707	Haematopoietic	MEC-2	Haematopoietic.And.Lymphoid.Tissue
708	Haematopoietic	OCI-LY3	Haematopoietic.And.Lymphoid.Tissue
709	Haematopoietic	KARPAS-1106P	Haematopoietic.And.Lymphoid.Tissue
710	Haematopoietic	Farage	Haematopoietic.And.Lymphoid.Tissue
711	Haematopoietic	OCI-Ly19	Haematopoietic.And.Lymphoid.Tissue
712	Haematopoietic	BL-70	Haematopoietic.And.Lymphoid.Tissue
713	Haematopoietic	Mino	Haematopoietic.And.Lymphoid.Tissue
714	Haematopoietic	Jeko-1	Haematopoietic.And.Lymphoid.Tissue
715	Haematopoietic	JeKo-1	Haematopoietic.And.Lymphoid.Tissue
716	Haematopoietic	RI-1	Haematopoietic.And.Lymphoid.Tissue
717	Haematopoietic	BJAB	Haematopoietic.And.Lymphoid.Tissue
718	Haematopoietic	Daudi	Haematopoietic.And.Lymphoid.Tissue
719	Haematopoietic	DG-75	Haematopoietic.And.Lymphoid.Tissue
720	Haematopoietic	CA46	Haematopoietic.And.Lymphoid.Tissue
721	Haematopoietic	GA-10	Haematopoietic.And.Lymphoid.Tissue
722	Haematopoietic	NAMALWA	Haematopoietic.And.Lymphoid.Tissue
723	Haematopoietic	MC116	Haematopoietic.And.Lymphoid.Tissue
724	Haematopoietic	EB-1	Haematopoietic.And.Lymphoid.Tissue
725	Haematopoietic	EB2	Haematopoietic.And.Lymphoid.Tissue
726	Haematopoietic	EB-3	Haematopoietic.And.Lymphoid.Tissue
727	Haematopoietic	Raji	Haematopoietic.And.Lymphoid.Tissue
728	Haematopoietic	HS-Sultan	Haematopoietic.And.Lymphoid.Tissue
729	Haematopoietic	P3HR-1	Haematopoietic.And.Lymphoid.Tissue
730	Haematopoietic	DOHH-2	Haematopoietic.And.Lymphoid.Tissue
731	Haematopoietic	SU-DHL-4	Haematopoietic.And.Lymphoid.Tissue
732	Haematopoietic	SU-DHL-6	Haematopoietic.And.Lymphoid.Tissue
733	Haematopoietic	SU-DHL-10	Haematopoietic.And.Lymphoid.Tissue
734	Haematopoietic	WSU-DLCL2	Haematopoietic.And.Lymphoid.Tissue
735	Haematopoietic	Ramos	Haematopoietic.And.Lymphoid.Tissue
736	Haematopoietic	ST486	Haematopoietic.And.Lymphoid.Tissue
737	Haematopoietic	MHH-PREB-1	Haematopoietic.And.Lymphoid.Tissue
738	Haematopoietic	SC-1	Haematopoietic.And.Lymphoid.Tissue
739	Haematopoietic	U-698-M	Haematopoietic.And.Lymphoid.Tissue
740	Haematopoietic	DB	Haematopoietic.And.Lymphoid.Tissue
741	Haematopoietic	Karpas-422	Haematopoietic.And.Lymphoid.Tissue
742	Haematopoietic	HT	Haematopoietic.And.Lymphoid.Tissue
743	Haematopoietic	RL	Haematopoietic.And.Lymphoid.Tissue
744	Haematopoietic	SU-DHL-5	Haematopoietic.And.Lymphoid.Tissue
745	Haematopoietic	SU-DHL-16	Haematopoietic.And.Lymphoid.Tissue
746	Haematopoietic	WSU-NHL	Haematopoietic.And.Lymphoid.Tissue
747	Haematopoietic	CI-1	Haematopoietic.And.Lymphoid.Tissue
748	Haematopoietic	SU-DHL-8	Haematopoietic.And.Lymphoid.Tissue
749	Haematopoietic	NU-DUL-1	Haematopoietic.And.Lymphoid.Tissue
750	Haematopoietic	TK	Haematopoietic.And.Lymphoid.Tissue
751	Haematopoietic	FarageX1	Haematopoietic.And.Lymphoid.Tissue
752	Haematopoietic	NU-DHL-1	Haematopoietic.And.Lymphoid.Tissue
753	Haematopoietic	OCI-LY-19	Haematopoietic.And.Lymphoid.Tissue
754	Haematopoietic	WSU-FSCCL	Haematopoietic.And.Lymphoid.Tissue
755	Haematopoietic	JM1	Haematopoietic.And.Lymphoid.Tissue
756	Haematopoietic	Toledo	Haematopoietic.And.Lymphoid.Tissue
757	Haematopoietic	REC-1	Haematopoietic.And.Lymphoid.Tissue
758	Haematopoietic	TANOUE	Haematopoietic.And.Lymphoid.Tissue
759	Haematopoietic	Pfeiffer	Haematopoietic.And.Lymphoid.Tissue
760	Haematopoietic	RC-K8	Haematopoietic.And.Lymphoid.Tissue
761	Haematopoietic	CML-T1	Haematopoietic.And.Lymphoid.Tissue
762	Haematopoietic	CCRF-CEM	Haematopoietic.And.Lymphoid.Tissue
763	Haematopoietic	CEM/C1	Haematopoietic.And.Lymphoid.Tissue
764	Haematopoietic	JRT3T35	Haematopoietic.And.Lymphoid.Tissue
765	Haematopoietic	Jurkat	Haematopoietic.And.Lymphoid.Tissue
766	Haematopoietic	MOLT-4	Haematopoietic.And.Lymphoid.Tissue
767	Haematopoietic	MOLT-16	Haematopoietic.And.Lymphoid.Tissue
768	Haematopoietic	HPB-ALL	Haematopoietic.And.Lymphoid.Tissue
769	Haematopoietic	MOLT-13	Haematopoietic.And.Lymphoid.Tissue
770	Haematopoietic	KE-37	Haematopoietic.And.Lymphoid.Tissue
771	Haematopoietic	PF-382	Haematopoietic.And.Lymphoid.Tissue
772	Haematopoietic	P12-ICHIKAWA	Haematopoietic.And.Lymphoid.Tissue
773	Haematopoietic	RPMI-8402	Haematopoietic.And.Lymphoid.Tissue
774	Haematopoietic	SUP-T1	Haematopoietic.And.Lymphoid.Tissue
775	Haematopoietic	Loucy	Haematopoietic.And.Lymphoid.Tissue
776	Haematopoietic	BV-173	Haematopoietic.And.Lymphoid.Tissue
777	Haematopoietic	Kasumi-2	Haematopoietic.And.Lymphoid.Tissue
778	Haematopoietic	NALM-6	Haematopoietic.And.Lymphoid.Tissue
779	Haematopoietic	RCH-ACV	Haematopoietic.And.Lymphoid.Tissue
780	Haematopoietic	SEM	Haematopoietic.And.Lymphoid.Tissue
781	Haematopoietic	KOPN-8	Haematopoietic.And.Lymphoid.Tissue
782	Haematopoietic	RS4-11	Haematopoietic.And.Lymphoid.Tissue
783	Haematopoietic	MHH-CALL-2	Haematopoietic.And.Lymphoid.Tissue
784	Haematopoietic	MHH-CALL-3	Haematopoietic.And.Lymphoid.Tissue
785	Haematopoietic	NALM-19	Haematopoietic.And.Lymphoid.Tissue
786	Haematopoietic	MHH-CALL-4	Haematopoietic.And.Lymphoid.Tissue
787	Haematopoietic	MUTZ-5	Haematopoietic.And.Lymphoid.Tissue
788	Haematopoietic	NALM-1	Haematopoietic.And.Lymphoid.Tissue
789	Haematopoietic	SUP-B15	Haematopoietic.And.Lymphoid.Tissue
790	Haematopoietic	Reh	Haematopoietic.And.Lymphoid.Tissue
791	Haematopoietic	SUP-T11	Haematopoietic.And.Lymphoid.Tissue
792	Haematopoietic	UPN1	Haematopoietic.And.Lymphoid.Tissue
793	Haematopoietic	Z138	Haematopoietic.And.Lymphoid.Tissue
794	Haematopoietic	KM-H2	Haematopoietic.And.Lymphoid.Tissue
795	Haematopoietic	L-1236	Haematopoietic.And.Lymphoid.Tissue
796	Haematopoietic	L-428	Haematopoietic.And.Lymphoid.Tissue
797	Haematopoietic	L428	Haematopoietic.And.Lymphoid.Tissue
798	Haematopoietic	HuT-102	Haematopoietic.And.Lymphoid.Tissue
799	Haematopoietic	HDLM-2	Haematopoietic.And.Lymphoid.Tissue
800	Haematopoietic	L-540	Haematopoietic.And.Lymphoid.Tissue
801	Haematopoietic	SUP-HD1	Haematopoietic.And.Lymphoid.Tissue
802	Haematopoietic	DEL	Haematopoietic.And.Lymphoid.Tissue
803	Haematopoietic	KARPAS-299	Haematopoietic.And.Lymphoid.Tissue
804	Haematopoietic	SR-786	Haematopoietic.And.Lymphoid.Tissue
805	Haematopoietic	SUP-M2	Haematopoietic.And.Lymphoid.Tissue
806	Haematopoietic	SCC-3	Haematopoietic.And.Lymphoid.Tissue
807	Haematopoietic	SU-DHL-1	Haematopoietic.And.Lymphoid.Tissue
808	Haematopoietic	SR	Haematopoietic.And.Lymphoid.Tissue
809	Haematopoietic	K-562	Haematopoietic.And.Lymphoid.Tissue
810	Haematopoietic	K562	Haematopoietic.And.Lymphoid.Tissue
811	Haematopoietic	KYO-1	Haematopoietic.And.Lymphoid.Tissue
812	Haematopoietic	HEL-92.1.7	Haematopoietic.And.Lymphoid.Tissue
813	Haematopoietic	KU812	Haematopoietic.And.Lymphoid.Tissue
814	Haematopoietic	MEG-01	Haematopoietic.And.Lymphoid.Tissue
815	Haematopoietic	JURL-MK1	Haematopoietic.And.Lymphoid.Tissue
816	Haematopoietic	F-36P	Haematopoietic.And.Lymphoid.Tissue
817	Haematopoietic	JK-1	Haematopoietic.And.Lymphoid.Tissue
818	Haematopoietic	LAMA-84	Haematopoietic.And.Lymphoid.Tissue
819	Haematopoietic	NCO2	Haematopoietic.And.Lymphoid.Tissue
820	Haematopoietic	OCI-M18	Haematopoietic.And.Lymphoid.Tissue
821	Haematopoietic	M-07e	Haematopoietic.And.Lymphoid.Tissue
822	Haematopoietic	KU813	Haematopoietic.And.Lymphoid.Tissue
823	Haematopoietic	CMK-11-5	Haematopoietic.And.Lymphoid.Tissue
824	Haematopoietic	UT-7	Haematopoietic.And.Lymphoid.Tissue
825	Haematopoietic	MOLM-16	Haematopoietic.And.Lymphoid.Tissue
826	Haematopoietic	TF-1	Haematopoietic.And.Lymphoid.Tissue
827	Haematopoietic	KCL-22	Haematopoietic.And.Lymphoid.Tissue
828	Haematopoietic	EM-2	Haematopoietic.And.Lymphoid.Tissue
829	Haematopoietic	HL-60	Haematopoietic.And.Lymphoid.Tissue
830	Haematopoietic	PLB985	Haematopoietic.And.Lymphoid.Tissue
831	Haematopoietic	ML-2	Haematopoietic.And.Lymphoid.Tissue
832	Haematopoietic	MV-4-11	Haematopoietic.And.Lymphoid.Tissue
833	Haematopoietic	THP-1	Haematopoietic.And.Lymphoid.Tissue
834	Haematopoietic	GDM-1	Haematopoietic.And.Lymphoid.Tissue
835	Haematopoietic	KG-1	Haematopoietic.And.Lymphoid.Tissue
836	Haematopoietic	KASUMI-1	Haematopoietic.And.Lymphoid.Tissue
837	Haematopoietic	KO52	Haematopoietic.And.Lymphoid.Tissue
838	Haematopoietic	Kasumi-6	Haematopoietic.And.Lymphoid.Tissue
839	Haematopoietic	MOLM-6	Haematopoietic.And.Lymphoid.Tissue
840	Haematopoietic	ME-1	Haematopoietic.And.Lymphoid.Tissue
841	Haematopoietic	NB-4	Haematopoietic.And.Lymphoid.Tissue
842	Haematopoietic	AML-193	Haematopoietic.And.Lymphoid.Tissue
843	Haematopoietic	P31-FUJ	Haematopoietic.And.Lymphoid.Tissue
844	Haematopoietic	PL-21	Haematopoietic.And.Lymphoid.Tissue
845	Haematopoietic	MOLM-13	Haematopoietic.And.Lymphoid.Tissue
846	Haematopoietic	SIG-M5	Haematopoietic.And.Lymphoid.Tissue
847	Haematopoietic	OCI-AML2	Haematopoietic.And.Lymphoid.Tissue
848	Haematopoietic	OCI-AML5	Haematopoietic.And.Lymphoid.Tissue
849	Haematopoietic	NOMO-1	Haematopoietic.And.Lymphoid.Tissue
850	Haematopoietic	SKM-1	Haematopoietic.And.Lymphoid.Tissue
851	Haematopoietic	OCI-AML3	Haematopoietic.And.Lymphoid.Tissue
852	Neuronal	A204	Soft.Tissue
853	Neuronal	G-402	Kidney
854	Neuronal	G-401	Kidney
855	Neuronal	AN3-CA	Female.Reproductive.System
856	Neuronal	MES-SA	Soft.Tissue
857	Neuronal	MIA-PaCa-2	Pancreas
858	Neuronal	SK-UT-1	Soft.Tissue
859	Neuronal	SNU-1	Stomach
860	Neuronal	A7	Skin
861	Neuronal	H-23	Lung
862	Neuronal	A427	Lung
863	Neuronal	NCI-H1703	Lung
864	Neuronal	KP-4	Pancreas
865	Neuronal	COV434	Female.Reproductive.System
866	Neuronal	HuTu-80	Colon
867	Neuronal	TE-617.T	Miscellaneous
868	Neuronal	NCI-H841	Lung
869	Neuronal	SBC-5	Lung
870	Neuronal	C-33-A	Female.Reproductive.System
871	Neuronal	DMS-114	Lung
872	Neuronal	NCI-H522	Lung
873	Neuronal	NCI-H661	Lung
874	Neuronal	NCI-H1581	Lung
875	Neuronal	SNU-398	Liver
876	Neuronal	TOV-112D	Female.Reproductive.System
877	Neuronal	A2780	Female.Reproductive.System
878	Neuronal	HGC-27	Stomach
879	Neuronal	EN	Esophagus
880	Neuronal	JHUEM-2	Female.Reproductive.System
881	Neuronal	MFE-296	Female.Reproductive.System
882	Neuronal	U-2-OS	Bone
883	Neuronal	TE-441-T	Soft.Tissue
884	Neuronal	HMC-1-8	Breast
885	Neuronal	TYK-nu	Female.Reproductive.System
886	Neuronal	COLO-320	Colon
887	Neuronal	COLO-320-DM	Colon
888	Neuronal	COLO-320-HSR	Colon
889	Neuronal	HEK293T	Kidney
890	Neuronal	FU-OV-1	Female.Reproductive.System
891	Neuronal	CADO-ES1	Bone
892	Neuronal	CHP-212	Brain
893	Neuronal	SK-N-AS	Brain
894	Neuronal	BE(2)-C	Brain
895	Neuronal	SK-N-FI	Brain
896	Neuronal	MHH-NB-11	Brain
897	Neuronal	KELLY	Brain
898	Neuronal	CHP-126	Brain
899	Neuronal	KP-N-YN	Brain
900	Neuronal	NH-6	Brain
901	Neuronal	SIMA	Brain
902	Neuronal	SK-N-DZ	Brain
903	Neuronal	NB1	Brain
904	Neuronal	COLO-704	Female.Reproductive.System
905	Neuronal	D-283MED	Central.Nervous.System
906	Neuronal	D-341MED	Central.Nervous.System
907	Neuronal	Y79	Miscellaneous
908	Neuronal	NCI-H82	Lung
909	Neuronal	DMS-273	Lung
910	Neuronal	NCI-H524	Lung
911	Neuronal	NCI-H1694	Lung
912	Neuronal	NCI-H1770	Lung
913	Neuronal	NCI-H2171	Lung
914	Neuronal	NCI-H446	Lung
915	Neuronal	NCI-H1155	Lung
916	Neuronal	COR-L24	Lung
917	Neuronal	CPC-N	Lung
918	Neuronal	COR-L311	Lung
919	Neuronal	NCI-H526	Lung
920	Neuronal	NCI-H211	Lung
921	Neuronal	COR-L95	Lung
922	Neuronal	NCI-H2029	Lung
923	Neuronal	NCI-H660	Prostate
924	Neuronal	NCI-H2195	Lung
925	Neuronal	NCI-H2196	Lung
926	Neuronal	DMS-79	Lung
927	Neuronal	NCI-H187	Lung
928	Neuronal	NCI-H2107	Lung
929	Neuronal	COR-L88	Lung
930	Neuronal	DMS-153	Lung
931	Neuronal	NCI-H146	Lung
932	Neuronal	NCI-H748	Lung
933	Neuronal	COR-L279	Lung
934	Neuronal	NCI-H2081	Lung
935	Neuronal	NCI-H1092	Lung
936	Neuronal	NCI-H1355	Lung
937	Neuronal	NCI-H1618	Lung
938	Neuronal	NCI-H1930	Lung
939	Neuronal	NCI-H69	Lung
940	Neuronal	NCI-H1105	Lung
941	Neuronal	NCI-H1184	Lung
942	Neuronal	NCI-H1963	Lung
943	Neuronal	NCI-H2141	Lung
944	Neuronal	NCI-H209	Lung
945	Neuronal	NCI-H1836	Lung
946	Neuronal	NCI-H889	Lung
947	Neuronal	SCLC-21H	Lung
948	Neuronal	NCI-H2227	Lung
949	Neuronal	NCI-H1436	Lung
950	Neuronal	NCI-H720	Lung
951	Neuronal	MC-IXC	Brain
952	Neuronal	A673	Bone
953	Neuronal	RD-ES	Bone
954	Neuronal	SK-NEP-1	Kidney
955	Neuronal	MHH-ES-1	Bone
956	Neuronal	SK-ES-1	Bone
957	Neuronal	TC-71	Bone
958	Neuronal	NCI-H1341	Lung
959	Neuronal	LK-2	Lung
960	Neuronal	NCI-H520	Lung
961	Neuronal	DMS-454	Lung
962	Neuronal	BEN	Lung
963	Neuronal	UMC-11	Lung
964	Neuronal	QGP-1	Pancreas
965	Neuronal	NCI-H2066	Lung
966	Neuronal	NCI-H727	Lung
967	Neuronal	COLO-668	Lung
968	Neuronal	DMS-53	Lung
969	Neuronal	NCI-H810	Lung
970	Neuronal	VMRC-LCD	Lung
971	Neuronal	SHP-77	Lung
972	Neuronal	TT	Thyroid
973	Neuronal	NCI-H716	Colon
974	Neuronal	NCI-H1048	Lung
975	Neuronal	LXFL529	Lung
976	Neuronal	RD	Soft.Tissue
977	Neuronal	SJRH30	Soft.Tissue
978	Neuronal	NTERA2	Testes

## Sheet: Li_et_al_2019
Refer to Li et al., 2019 Table S1 clean data
No.	Cell lines	CellType	alpha-glycerophosphocholine	Rawdata	Rawdata/10^5
1	DMS53_LUNG		6.17453	1.4946e+06	14.946
2	SW1116_LARGE_INTESTINE		6.76553	5.82818e+06	58.2818
3	NCIH1694_LUNG		6.12955	1.34755e+06	13.4755
4	P3HR1_HAEMATOPOIETIC_AND_LYMPHOID_TISSUE		5.5894	388505	3.88505
5	HUT78_HAEMATOPOIETIC_AND_LYMPHOID_TISSUE		5.94035	871671	8.71671
6	UMUC3_URINARY_TRACT	Mesenchymal	5.79707	626719	6.26719
7	HOS_BONE	Mesenchymal	5.87346	747235	7.47235
8	HUNS1_HAEMATOPOIETIC_AND_LYMPHOID_TISSUE		5.36315	230753	2.30753
9	AML193_HAEMATOPOIETIC_AND_LYMPHOID_TISSUE		6.33518	2.16359e+06	21.6359
10	RVH421_SKIN		6.06567	1.16324e+06	11.6324
11	NCIH1184_LUNG		5.79452	623040	6.2304
12	TC71_BONE		6.00637	1.01477e+06	10.1477
13	NCIH2227_LUNG		5.5395	346338	3.46338
14	SNU449_LIVER		6.19808	1.5779e+06	15.779
15	NCIH28_PLEURA		5.87592	751488	7.51488
16	OV56_OVARY		5.84475	699446	6.99446
17	JHOS4_OVARY		5.79994	630868	6.30868
18	KYSE450_OESOPHAGUS		6.74303	5.53388e+06	55.3388
19	RMUGS_OVARY		5.53903	345967	3.45967
20	KLE_ENDOMETRIUM		6.57418	3.75126e+06	37.5126
21	LN229_CENTRAL_NERVOUS_SYSTEM		5.28657	193451	1.93451
22	P31FUJ_HAEMATOPOIETIC_AND_LYMPHOID_TISSUE		5.1164	130736	1.30736
23	RKN_SOFT_TISSUE	Mesenchymal	6.38675	2.43642e+06	24.3642
24	PATU8988S_PANCREAS		6.3158	2.06917e+06	20.6917
25	NH6_AUTONOMIC_GANGLIA		4.9183	82851.6	0.828516
26	SF126_CENTRAL_NERVOUS_SYSTEM	Mesenchymal	6.23723	1.72677e+06	17.2677
27	RERFLCAD2_LUNG		5.07909	119974	1.19974
28	OUMS23_LARGE_INTESTINE		6.23405	1.71416e+06	17.1416
29	SNGM_ENDOMETRIUM		6.49817	3.14899e+06	31.4899
30	OUMS27_BONE		5.90121	796542	7.96542
31	NCIH2347_LUNG		5.14068	138254	1.38254
32	SW1990_PANCREAS		6.20598	1.60689e+06	16.0689
33	HS611T_HAEMATOPOIETIC_AND_LYMPHOID_TISSUE		5.26511	184123	1.84123
34	TOLEDO_HAEMATOPOIETIC_AND_LYMPHOID_TISSUE		6.64933	4.45992e+06	44.5992
35	RERFGC1B_STOMACH		5.77311	593074	5.93074
36	HT1080_SOFT_TISSUE	Mesenchymal	5.94294	876876	8.76876
37	NCIH2087_LUNG		6.49938	3.15773e+06	31.5773
38	COV318_OVARY		6.2173	1.64932e+06	16.4932
39	NCIH2085_LUNG		6.26814	1.85415e+06	18.5415
40	NCIH510_LUNG		5.85245	711953	7.11953
41	CAKI1_KIDNEY		6.41598	2.60602e+06	26.0602
42	NCIH716_LARGE_INTESTINE		6.46659	2.92812e+06	29.2812
43	NCIH2066_LUNG		6.03463	1.083e+06	10.83
44	NCIH1341_LUNG		5.26768	185215	1.85215
45	NCIH2029_LUNG		5.86839	738565	7.38565
46	SW480_LARGE_INTESTINE		6.70026	5.01488e+06	50.1488
47	HS746T_STOMACH	Mesenchymal	6.30709	2.02811e+06	20.2811
48	LU65_LUNG		6.16814	1.47277e+06	14.7277
49	SNUC2A_LARGE_INTESTINE		5.94514	881332	8.81332
50	HEC151_ENDOMETRIUM		5.64265	439190	4.3919
51	MSTO211H_PLEURA	Mesenchymal	6.26787	1.85297e+06	18.5297
52	RAJI_HAEMATOPOIETIC_AND_LYMPHOID_TISSUE		5.40769	255675	2.55675
53	SKMEL1_SKIN		6.21304	1.63321e+06	16.3321
54	SUPT1_HAEMATOPOIETIC_AND_LYMPHOID_TISSUE		6.29075	1.95322e+06	19.5322
55	JHH7_LIVER		5.7226	527955	5.27955
56	5637_URINARY_TRACT		5.75139	564143	5.64143
57	HCC38_BREAST		5.66891	466567	4.66567
58	DU4475_BREAST		4.98954	97619.4	0.976194
59	NCIH1573_LUNG		6.57725	3.77791e+06	37.7791
60	NCIH508_LARGE_INTESTINE		6.32956	2.13578e+06	21.3578
61	NCIH1651_LUNG		6.10421	1.2712e+06	12.712
62	SKUT1_SOFT_TISSUE		5.71272	516078	5.16078
63	MDAMB175VII_BREAST		5.03409	108165	1.08165
64	SUPB15_HAEMATOPOIETIC_AND_LYMPHOID_TISSUE		4.78963	61607.3	0.616073
65	BECKER_CENTRAL_NERVOUS_SYSTEM	Mesenchymal	6.1652	1.46285e+06	14.6285
66	NCIH226_LUNG	Mesenchymal	5.9508	892897	8.92897
67	NCIH1666_LUNG		5.54753	352805	3.52805
68	SW1783_CENTRAL_NERVOUS_SYSTEM	Mesenchymal	6.50162	3.17407e+06	31.7407
69	ISTMES1_PLEURA	Mesenchymal	5.98954	976213	9.76213
70	NCIH1734_LUNG	Mesenchymal	5.52208	332722	3.32722
71	NCIH2342_LUNG		6.43701	2.73532e+06	27.3532
72	EBC1_LUNG		6.83925	6.90636e+06	69.0636
73	OC316_OVARY		6.06482	1.16096e+06	11.6096
74	HS936T_SKIN		6.43985	2.75331e+06	27.5331
75	T173_BONE	Mesenchymal	5.24879	177334	1.77334
76	NCIH322_LUNG		6.00372	1.0086e+06	10.086
77	HS618T_LUNG	Mesenchymal	5.58182	381786	3.81786
78	HS870T_BONE	Mesenchymal	5.62676	423409	4.23409
79	PANC1_PANCREAS	Mesenchymal	6.36414	2.3128e+06	23.128
80	NCIH2291_LUNG		6.46327	2.90582e+06	29.0582
81	T47D_BREAST		6.30374	2.01252e+06	20.1252
82	BICR56_UPPER_AERODIGESTIVE_TRACT		5.2241	167531	1.67531
83	BICR16_UPPER_AERODIGESTIVE_TRACT		5.72458	530376	5.30376
84	TE10_OESOPHAGUS		5.82345	665959	6.65959
85	SKMEL28_SKIN		6.0109	1.02542e+06	10.2542
86	BICR6_UPPER_AERODIGESTIVE_TRACT		5.94219	875360	8.7536
87	BHY_UPPER_AERODIGESTIVE_TRACT		5.5096	323298	3.23298
88	SH4_SKIN		5.25515	179949	1.79949
89	KPL1_BREAST		6.42637	2.66911e+06	26.6911
90	CGTHW1_THYROID	Mesenchymal	5.65018	446864	4.46864
91	TUHR4TKB_KIDNEY		5.63404	430568	4.30568
92	LS123_LARGE_INTESTINE		5.7878	613475	6.13475
93	HEL_HAEMATOPOIETIC_AND_LYMPHOID_TISSUE		5.43268	270820	2.7082
94	HPAC_PANCREAS		5.28073	190867	1.90867
95	RCC10RGB_KIDNEY		6.24585	1.76138e+06	17.6138
96	JHOM1_OVARY		6.55486	3.58809e+06	35.8809
97	SU8686_PANCREAS		6.59141	3.90309e+06	39.0309
98	HCC33_LUNG		6.70457	5.06487e+06	50.6487
99	TE6_OESOPHAGUS		5.43003	269174	2.69174
100	JHOC5_OVARY		5.74985	562148	5.62148
101	ACCMESO1_PLEURA		5.46211	289807	2.89807
102	BL41_HAEMATOPOIETIC_AND_LYMPHOID_TISSUE		5.19462	156538	1.56538
103	SNU1214_UPPER_AERODIGESTIVE_TRACT		5.57314	374232	3.74232
104	CORL105_LUNG		6.23658	1.72417e+06	17.2417
105	LMSU_STOMACH		6.30353	2.01155e+06	20.1155
106	COLO668_LUNG		5.1958	156963	1.56963
107	OSRC2_KIDNEY		5.59972	397853	3.97853
108	HUH6_LIVER		5.8274	672051	6.72051
109	PANC0203_PANCREAS		6.38884	2.44815e+06	24.4815
110	CJM_SKIN		5.5188	330220	3.3022
111	BICR22_UPPER_AERODIGESTIVE_TRACT		5.87682	753036	7.53036
112	SHSY5Y_AUTONOMIC_GANGLIA		6.88302	7.63871e+06	76.3871
113	TM31_CENTRAL_NERVOUS_SYSTEM		5.80554	639064	6.39064
114	SNU1272_KIDNEY		5.94962	890478	8.90478
115	KPNRTBM1_AUTONOMIC_GANGLIA		5.8803	759102	7.59102
116	BICR18_UPPER_AERODIGESTIVE_TRACT		6.14351	1.39159e+06	13.9159
117	TE4_OESOPHAGUS		4.83062	67705.6	0.677056
118	ECC10_STOMACH		4.89837	79135.2	0.791352
119	TUHR14TKB_KIDNEY		6.58361	3.83366e+06	38.3366
120	YD15_SALIVARY_GLAND		5.19274	155863	1.55863
121	UBLC1_URINARY_TRACT		6.17183	1.48536e+06	14.8536
122	ECGI10_OESOPHAGUS		6.19752	1.57585e+06	15.7585
123	CW2_LARGE_INTESTINE		5.61323	410421	4.10421
124	SNU761_LIVER		5.53139	339929	3.39929
125	SNU61_LARGE_INTESTINE		6.34828	2.22985e+06	22.2985
126	NCIH1915_LUNG		5.96529	923178	9.23178
127	SNU324_PANCREAS		5.58552	385049	3.85049
128	YD10B_UPPER_AERODIGESTIVE_TRACT		5.50742	321676	3.21676
129	HCC2279_LUNG		5.74902	561077	5.61077
130	TUHR10TKB_KIDNEY		6.12262	1.32622e+06	13.2622
131	HEC1B_ENDOMETRIUM		6.39897	2.50596e+06	25.0596
132	TGBC11TKB_STOMACH		6.10759	1.28113e+06	12.8113
133	OVK18_OVARY		5.88724	771325	7.71325
134	SNU1077_ENDOMETRIUM		5.37137	235163	2.35163
135	HCC1588_LUNG		5.85665	718868	7.18868
136	SNU213_PANCREAS		6.51949	3.3074e+06	33.074
137	HT115_LARGE_INTESTINE		5.97708	948604	9.48604
138	TE14_OESOPHAGUS		6.39901	2.50616e+06	25.0616
139	TE8_OESOPHAGUS		5.99324	984545	9.84545
140	SNU520_STOMACH		6.14723	1.40357e+06	14.0357
141	JHUEM3_ENDOMETRIUM		6.31691	2.07449e+06	20.7449
142	LI7_LIVER		6.62757	4.24198e+06	42.4198
143	NCIH838_LUNG		5.01915	104507	1.04507
144	SNU119_OVARY		6.15674	1.43464e+06	14.3464
145	SNU1033_LARGE_INTESTINE		5.89194	779714	7.79714
146	SNUC5_LARGE_INTESTINE		5.34418	220893	2.20893
147	GSS_STOMACH		4.74295	55328.1	0.553281
148	TALL1_HAEMATOPOIETIC_AND_LYMPHOID_TISSUE		6.04299	1.10404e+06	11.0404
149	HCC1171_LUNG		6.00781	1.01815e+06	10.1815
150	SNUC4_LARGE_INTESTINE		6.15726	1.43634e+06	14.3634
151	SNU620_STOMACH		5.29768	198461	1.98461
152	ECC12_STOMACH		5.6883	487869	4.87869
153	GSU_STOMACH		5.79823	628393	6.28393
154	JHOM2B_OVARY		5.67011	467854	4.67854
155	MDAMB231_BREAST	Mesenchymal	6.12916	1.34635e+06	13.4635
156	OV90_OVARY		6.95638	9.04432e+06	90.4432
157	RS411_HAEMATOPOIETIC_AND_LYMPHOID_TISSUE		5.7793	601594	6.01594
158	OVTOKO_OVARY		5.51637	328373	3.28373
159	OVCAR4_OVARY		6.16132	1.44986e+06	14.4986
160	HLF_LIVER	Mesenchymal	5.04345	110521	1.10521
161	HCT15_LARGE_INTESTINE		5.57551	376282	3.76282
162	SW1463_LARGE_INTESTINE		5.59189	390743	3.90743
163	SF295_CENTRAL_NERVOUS_SYSTEM	Mesenchymal	6.40761	2.55629e+06	25.5629
164	WM115_SKIN		6.46593	2.92366e+06	29.2366
165	JHH4_LIVER		5.85935	723347	7.23347
166	OE33_OESOPHAGUS		5.10351	126915	1.26915
167	CCK81_LARGE_INTESTINE		6.40429	2.53683e+06	25.3683
168	JHH1_LIVER		6.49873	3.15302e+06	31.5302
169	SJSA1_BONE	Mesenchymal	5.33151	214539	2.14539
170	NCIH2228_LUNG		5.8963	787591	7.87591
171	RERFLCAI_LUNG		6.45705	2.86448e+06	28.6448
172	SKMES1_LUNG		6.42729	2.67479e+06	26.7479
173	NCIH520_LUNG		5.30392	201336	2.01336
174	JHH5_LIVER		5.79179	619144	6.19144
175	FU97_STOMACH		4.88655	77010	0.7701
176	COLO800_SKIN		5.32518	211434	2.11434
177	NCIH1963_LUNG		6.35985	2.29007e+06	22.9007
178	RL952_ENDOMETRIUM		5.43349	271322	2.71322
179	J82_URINARY_TRACT	Mesenchymal	6.28601	1.93201e+06	19.3201
180	HCC15_LUNG		6.46465	2.91506e+06	29.1506
181	M059K_CENTRAL_NERVOUS_SYSTEM		5.90517	803836	8.03836
182	CALU6_LUNG		6.41207	2.58269e+06	25.8269
183	SKLU1_LUNG		6.88901	7.74477e+06	77.4477
184	SW900_LUNG		5.96854	930131	9.30131
185	UACC62_SKIN		6.14	1.38039e+06	13.8039
186	MFE280_ENDOMETRIUM		5.58523	384799	3.84799
187	MFE319_ENDOMETRIUM		5.60289	400761	4.00761
188	MFE296_ENDOMETRIUM		5.4128	258702	2.58702
189	GOS3_CENTRAL_NERVOUS_SYSTEM	Mesenchymal	4.36038	22928.9	0.229289
190	GI1_CENTRAL_NERVOUS_SYSTEM	Mesenchymal	5.05288	112949	1.12949
191	PC14_LUNG		6.61509	4.12182e+06	41.2182
192	KYSE410_OESOPHAGUS		6.13026	1.34978e+06	13.4978
193	A204_SOFT_TISSUE		5.14245	138819	1.38819
194	PATU8902_PANCREAS		6.54604	3.5159e+06	35.159
195	NCIH810_LUNG		6.43478	2.72132e+06	27.2132
196	RERFLCMS_LUNG		5.39659	249223	2.49223
197	L1236_HAEMATOPOIETIC_AND_LYMPHOID_TISSUE		5.84372	697777	6.97777
198	DANG_PANCREAS		6.08492	1.21595e+06	12.1595
199	NCIH460_LUNG		6.63505	4.31567e+06	43.1567
200	KYSE140_OESOPHAGUS		5.87731	753898	7.53898
201	KYSE180_OESOPHAGUS		5.65666	453588	4.53588
202	HUPT3_PANCREAS		6.67196	4.6985e+06	46.985
203	EFE184_ENDOMETRIUM		6.33263	2.15096e+06	21.5096
204	GCIY_STOMACH		6.15102	1.41586e+06	14.1586
205	SH10TC_STOMACH	Mesenchymal	6.10799	1.28231e+06	12.8231
206	HCC2218_BREAST		4.66503	46241.8	0.462418
207	KMS21BM_HAEMATOPOIETIC_AND_LYMPHOID_TISSUE		6.39985	2.51104e+06	25.1104
208	KMS26_HAEMATOPOIETIC_AND_LYMPHOID_TISSUE		6.94511	8.8127e+06	88.127
209	KMS27_HAEMATOPOIETIC_AND_LYMPHOID_TISSUE		6.26095	1.82368e+06	18.2368
210	KO52_HAEMATOPOIETIC_AND_LYMPHOID_TISSUE		5.97958	954077	9.54077
211	KMS28BM_HAEMATOPOIETIC_AND_LYMPHOID_TISSUE		6.02544	1.06033e+06	10.6033
212	KNS60_CENTRAL_NERVOUS_SYSTEM	Mesenchymal	6.16528	1.46311e+06	14.6311
213	KNS81_CENTRAL_NERVOUS_SYSTEM		5.12131	132223	1.32223
214	KPNSI9S_AUTONOMIC_GANGLIA		5.51217	325216	3.25216
215	LU99_LUNG	Mesenchymal	6.18348	1.52573e+06	15.2573
216	KMS34_HAEMATOPOIETIC_AND_LYMPHOID_TISSUE		6.09283	1.23831e+06	12.3831
217	MKN1_STOMACH	Mesenchymal	5.6145	411625	4.11625
218	MKN74_STOMACH		6.69054	4.90386e+06	49.0386
219	KP3_PANCREAS		6.52563	3.35453e+06	33.5453
220	NCO2_HAEMATOPOIETIC_AND_LYMPHOID_TISSUE		5.09248	123733	1.23733
221	KHM1B_HAEMATOPOIETIC_AND_LYMPHOID_TISSUE		5.98039	955855	9.55855
222	HSC2_UPPER_AERODIGESTIVE_TRACT		5.36638	232479	2.32479
223	KG1C_CENTRAL_NERVOUS_SYSTEM		6.14855	1.40782e+06	14.0782
224	HUH7_LIVER		5.11908	131547	1.31547
225	KMBC2_URINARY_TRACT		6.21722	1.64901e+06	16.4901
226	KMRC20_KIDNEY		5.91276	818005	8.18005
227	HUCCT1_BILIARY_TRACT		6.07373	1.18504e+06	11.8504
228	KIJK_HAEMATOPOIETIC_AND_LYMPHOID_TISSUE		6.43694	2.73491e+06	27.3491
229	A4FUK_HAEMATOPOIETIC_AND_LYMPHOID_TISSUE		5.98373	963225	9.63225
230	KALS1_CENTRAL_NERVOUS_SYSTEM	Mesenchymal	5.99586	990508	9.90508
231	HEC108_ENDOMETRIUM		6.74744	5.59039e+06	55.9039
232	HEL9217_HAEMATOPOIETIC_AND_LYMPHOID_TISSUE		4.6129	41011.3	0.410113
233	HUH28_BILIARY_TRACT		5.32963	213615	2.13615
234	CMK115_HAEMATOPOIETIC_AND_LYMPHOID_TISSUE		4.79506	62381.7	0.623817
235	HEC265_ENDOMETRIUM		6.24271	1.74866e+06	17.4866
236	CAL12T_LUNG		5.60722	404781	4.04781
237	THP1_HAEMATOPOIETIC_AND_LYMPHOID_TISSUE		4.94756	88625.2	0.886252
238	A3KAW_HAEMATOPOIETIC_AND_LYMPHOID_TISSUE		5.2759	188754	1.88754
239	SKNSH_AUTONOMIC_GANGLIA		6.06453	1.1602e+06	11.602
240	HCC1954_BREAST		4.86016	72471.1	0.724711
241	CAMA1_BREAST		6.46042	2.88683e+06	28.8683
242	HEC6_ENDOMETRIUM		6.58865	3.87835e+06	38.7835
243	AM38_CENTRAL_NERVOUS_SYSTEM	Mesenchymal	5.94218	875344	8.75344
244	HEC50B_ENDOMETRIUM		6.50444	3.19476e+06	31.9476
245	HSC4_UPPER_AERODIGESTIVE_TRACT		5.71536	519225	5.19225
246	KMS11_HAEMATOPOIETIC_AND_LYMPHOID_TISSUE		6.59567	3.94158e+06	39.4158
247	KP4_PANCREAS		5.63393	430455	4.30455
248	KE39_STOMACH		5.0067	101554	1.01554
249	KE97_HAEMATOPOIETIC_AND_LYMPHOID_TISSUE		4.93328	85759.8	0.857598
250	VMRCRCW_KIDNEY		6.68144	4.80216e+06	48.0216
251	HGC27_STOMACH		6.50942	3.23163e+06	32.3163
252	LUDLU1_LUNG		6.0363	1.08718e+06	10.8718
253	HUG1N_STOMACH		6.53466	3.42501e+06	34.2501
254	U266B1_HAEMATOPOIETIC_AND_LYMPHOID_TISSUE		5.64946	446128	4.46128
255	NUGC4_STOMACH		6.36795	2.33321e+06	23.3321
256	HMC18_BREAST		5.63032	426893	4.26893
257	CAS1_CENTRAL_NERVOUS_SYSTEM	Mesenchymal	5.55275	357066	3.57066
258	KMM1_HAEMATOPOIETIC_AND_LYMPHOID_TISSUE		5.02404	105692	1.05692
259	CORL23_LUNG		5.33248	215019	2.15019
260	MORCPR_LUNG		6.22704	1.68671e+06	16.8671
261	HARA_LUNG		5.90247	798855	7.98855
262	SKOV3_OVARY		6.53741	3.44678e+06	34.4678
263	HPAFII_PANCREAS		5.80766	642186	6.42186
264	MC116_HAEMATOPOIETIC_AND_LYMPHOID_TISSUE		5.188	154170	1.5417
265	NCIH1568_LUNG		6.06444	1.15995e+06	11.5995
266	CA46_HAEMATOPOIETIC_AND_LYMPHOID_TISSUE		5.12455	133214	1.33214
267	A498_KIDNEY		6.30155	2.00241e+06	20.0241
268	BCP1_HAEMATOPOIETIC_AND_LYMPHOID_TISSUE		6.54486	3.50639e+06	35.0639
269	A673_BONE		5.99512	988832	9.88832
270	AU565_BREAST		5.02557	106065	1.06065
271	COLO201_LARGE_INTESTINE		5.41208	258276	2.58276
272	CAPAN1_PANCREAS		6.14172	1.38586e+06	13.8586
273	NCIH1563_LUNG		5.36943	234115	2.34115
274	NCIH358_LUNG		5.22404	167511	1.67511
275	CFPAC1_PANCREAS		5.25311	179107	1.79107
276	NIHOVCAR3_OVARY		6.00342	1.00792e+06	10.0792
277	NCIH1650_LUNG		5.61965	416535	4.16535
278	NCIH1793_LUNG		5.49498	312594	3.12594
279	NCIH1437_LUNG		5.46469	291533	2.91533
280	KNS62_LUNG		5.85629	718281	7.18281
281	HS578T_BREAST	Mesenchymal	5.6705	468271	4.68271
282	BT20_BREAST		5.50899	322839	3.22839
283	SNU182_LIVER		5.87606	751724	7.51724
284	SKNMC_BONE		6.14157	1.3854e+06	13.854
285	HH_HAEMATOPOIETIC_AND_LYMPHOID_TISSUE		6.75657	5.70911e+06	57.0911
286	FADU_UPPER_AERODIGESTIVE_TRACT		6.44452	2.78304e+06	27.8304
287	MDAMB361_BREAST		6.01601	1.03755e+06	10.3755
288	PANC0213_PANCREAS		6.26234	1.82953e+06	18.2953
289	DB_HAEMATOPOIETIC_AND_LYMPHOID_TISSUE		6.6681	4.65697e+06	46.5697
290	RDES_BONE		6.18794	1.5415e+06	15.415
291	CAL27_UPPER_AERODIGESTIVE_TRACT		5.34628	221963	2.21963
292	MESSA_SOFT_TISSUE		5.62009	416954	4.16954
293	SW1271_LUNG	Mesenchymal	6.51051	3.23976e+06	32.3976
294	NCIH1792_LUNG		6.5769	3.77485e+06	37.7485
295	GCT_SOFT_TISSUE	Mesenchymal	5.92099	833666	8.33666
296	SKBR3_BREAST		5.3401	218828	2.18828
297	SNU16_STOMACH		5.48763	307351	3.07351
298	NCIH82_LUNG		4.75261	56572.9	0.565729
299	NCIN87_STOMACH		6.12226	1.32515e+06	13.2515
300	U2OS_BONE		5.97349	940789	9.40789
301	H4_CENTRAL_NERVOUS_SYSTEM	Mesenchymal	5.87296	746372	7.46372
302	GDM1_HAEMATOPOIETIC_AND_LYMPHOID_TISSUE		5.34143	219496	2.19496
303	HCC1143_BREAST		6.03818	1.09188e+06	10.9188
304	T24_URINARY_TRACT	Mesenchymal	5.69076	490633	4.90633
305	G401_SOFT_TISSUE		5.28252	191655	1.91655
306	HCC1937_BREAST		6.15928	1.44305e+06	14.4305
307	HCC1569_BREAST		5.16074	144789	1.44789
308	OCUM1_STOMACH		5.59776	396061	3.96061
309	SAOS2_BONE		5.88573	768657	7.68657
310	D283MED_CENTRAL_NERVOUS_SYSTEM		5.29954	199313	1.99313
311	SCC9_UPPER_AERODIGESTIVE_TRACT		6.14299	1.38992e+06	13.8992
312	HCC1395_BREAST		6.15263	1.42113e+06	14.2113
313	NMCG1_CENTRAL_NERVOUS_SYSTEM	Mesenchymal	5.94025	871463	8.71463
314	TEN_ENDOMETRIUM		6.55171	3.56209e+06	35.6209
315	TE9_OESOPHAGUS		5.60977	407163	4.07163
316	KNS42_CENTRAL_NERVOUS_SYSTEM	Mesenchymal	6.63308	4.29614e+06	42.9614
317	KYSE520_OESOPHAGUS		5.97349	940776	9.40776
318	KYSE270_OESOPHAGUS		6.49054	3.09417e+06	30.9417
319	JHUEM1_ENDOMETRIUM		5.07238	118135	1.18135
320	YH13_CENTRAL_NERVOUS_SYSTEM	Mesenchymal	6.15131	1.4168e+06	14.168
321	IALM_LUNG	Mesenchymal	6.5528	3.57111e+06	35.7111
322	NCIH2052_PLEURA		5.46393	291027	2.91027
323	SKNFI_AUTONOMIC_GANGLIA		6.29491	1.97202e+06	19.7202
324	SKNAS_AUTONOMIC_GANGLIA		6.49028	3.09231e+06	30.9231
325	GA10_HAEMATOPOIETIC_AND_LYMPHOID_TISSUE		5.39517	248408	2.48408
326	SNU398_LIVER		5.72283	528238	5.28238
327	SNU423_LIVER	Mesenchymal	6.30705	2.0279e+06	20.279
328	SCC4_UPPER_AERODIGESTIVE_TRACT		6.2976	1.98425e+06	19.8425
329	EB1_HAEMATOPOIETIC_AND_LYMPHOID_TISSUE		5.18191	152022	1.52022
330	HCC1187_BREAST		6.02766	1.06577e+06	10.6577
331	SNU387_LIVER	Mesenchymal	4.41751	26152.1	0.261521
332	DAUDI_HAEMATOPOIETIC_AND_LYMPHOID_TISSUE		5.80329	635760	6.3576
333	HT_HAEMATOPOIETIC_AND_LYMPHOID_TISSUE		6.21414	1.63736e+06	16.3736
334	MJ_HAEMATOPOIETIC_AND_LYMPHOID_TISSUE		5.99433	987038	9.87038
335	JM1_HAEMATOPOIETIC_AND_LYMPHOID_TISSUE		5.6309	427460	4.2746
336	C2BBE1_LARGE_INTESTINE		5.22655	168480	1.6848
337	SKES1_BONE		6.43008	2.69204e+06	26.9204
338	EPLC272H_LUNG		5.38724	243914	2.43914
339	BXPC3_PANCREAS		5.70551	507592	5.07592
340	NCIH1355_LUNG		5.67049	468267	4.68267
341	SNU5_STOMACH		5.64908	445736	4.45736
342	SNU475_LIVER		5.88413	765834	7.65834
343	HEC251_ENDOMETRIUM		6.06322	1.15671e+06	11.5671
344	HCC95_LUNG		6.18104	1.5172e+06	15.172
345	253J_URINARY_TRACT		6.04654	1.11313e+06	11.1313
346	HCC1438_LUNG		5.93588	862733	8.62733
347	253JBV_URINARY_TRACT		6.38701	2.43785e+06	24.3785
348	RPMI7951_SKIN	Mesenchymal	5.7861	611087	6.11087
349	SNU1066_UPPER_AERODIGESTIVE_TRACT		5.51812	329705	3.29705
350	SNU1041_UPPER_AERODIGESTIVE_TRACT		5.03896	109387	1.09387
351	HCC2108_LUNG		6.45186	2.83047e+06	28.3047
352	COLO783_SKIN		5.91595	824048	8.24048
353	HCC1359_LUNG		5.82628	670319	6.70319
354	BICR31_UPPER_AERODIGESTIVE_TRACT		6.2905	1.95207e+06	19.5207
355	COV362_OVARY		6.58877	3.87947e+06	38.7947
356	COLO792_SKIN		6.46296	2.90375e+06	29.0375
357	COV434_OVARY		5.23993	173751	1.73751
358	WM983B_SKIN		5.6256	422276	4.22276
359	LS513_LARGE_INTESTINE		5.70375	505533	5.05533
360	NCIH2110_LUNG		5.13557	136639	1.36639
361	CHAGOK1_LUNG		5.77505	595730	5.9573
362	DMS454_LUNG		5.69497	495413	4.95413
363	CORL47_LUNG		5.80524	638614	6.38614
364	FTC238_THYROID		6.39228	2.46766e+06	24.6766
365	DMS273_LUNG		6.1996	1.58344e+06	15.8344
366	FTC133_THYROID		5.963	918339	9.18339
367	CORL311_LUNG		5.21909	165613	1.65613
368	NCIH2286_LUNG	Mesenchymal	6.23073	1.70111e+06	17.0111
369	NCIH1339_LUNG		6.22117	1.66408e+06	16.6408
370	WM793_SKIN	Mesenchymal	6.16757	1.47086e+06	14.7086
371	A704_KIDNEY		6.54523	3.50938e+06	35.0938
372	MDAMB435S_SKIN		5.91774	827441	8.27441
373	WM1799_SKIN		5.41229	258401	2.58401
374	MEWO_SKIN		5.85233	711753	7.11753
375	WM88_SKIN		6.08309	1.21086e+06	12.1086
376	NCIH2081_LUNG		5.74872	560686	5.60686
377	NCIH1092_LUNG		5.32257	210170	2.1017
378	SW837_LARGE_INTESTINE		6.46016	2.8851e+06	28.851
379	JHH6_LIVER		6.38409	2.42154e+06	24.2154
380	IGR1_SKIN		5.70271	504323	5.04323
381	NCIH1105_LUNG		6.39423	2.47875e+06	24.7875
382	NCIH1436_LUNG		6.41304	2.58845e+06	25.8845
383	NCIH1876_LUNG		6.48779	3.0746e+06	30.746
384	CORL24_LUNG		5.88746	771713	7.71713
385	COV644_OVARY		5.54041	347065	3.47065
386	GP2D_LARGE_INTESTINE		4.92897	84911.5	0.849115
387	PECAPJ15_UPPER_AERODIGESTIVE_TRACT		5.6004	398475	3.98475
388	CORL88_LUNG		6.66947	4.67164e+06	46.7164
389	CORL95_LUNG		5.62532	422004	4.22004
390	PECAPJ49_UPPER_AERODIGESTIVE_TRACT		5.44733	280108	2.80108
391	PECAPJ34CLONEC12_UPPER_AERODIGESTIVE_TRACT		5.41704	261241	2.61241
392	PECAPJ41CLONED2_UPPER_AERODIGESTIVE_TRACT		5.39722	249587	2.49587
393	OV7_OVARY	Mesenchymal	6.0954	1.24567e+06	12.4567
394	HT55_LARGE_INTESTINE		6.61912	4.16028e+06	41.6028
395	OAW42_OVARY		4.84721	70341.6	0.703416
396	MDST8_LARGE_INTESTINE		5.03123	107457	1.07457
397	OAW28_OVARY		5.54693	352314	3.52314
398	SUIT2_PANCREAS		6.53706	3.44401e+06	34.4401
399	KASUMI1_HAEMATOPOIETIC_AND_LYMPHOID_TISSUE		5.84236	695598	6.95598
400	SUPM2_HAEMATOPOIETIC_AND_LYMPHOID_TISSUE		4.99411	98652.3	0.986523
401	SKHEP1_LIVER	Mesenchymal	6.4076	2.55625e+06	25.5625
402	OVCAR8_OVARY		5.85116	709840	7.0984
403	NCIH2172_LUNG		5.72385	529476	5.29476
404	ISHIKAWAHERAKLIO02ER_ENDOMETRIUM		4.82175	66336.3	0.663363
405	NCIH596_LUNG	Mesenchymal	5.47461	298270	2.9827
406	NCIH650_LUNG	Mesenchymal	6.27921	1.902e+06	19.02
407	SW1573_LUNG		6.84796	7.0463e+06	70.463
408	OVMANA_OVARY		6.28988	1.94932e+06	19.4932
409	SKCO1_LARGE_INTESTINE		5.78323	607053	6.07053
410	KARPAS299_HAEMATOPOIETIC_AND_LYMPHOID_TISSUE		5.95679	905299	9.05299
411	YAPC_PANCREAS		6.46247	2.90046e+06	29.0046
412	HT1197_URINARY_TRACT		5.53111	339709	3.39709
413	A253_SALIVARY_GLAND		5.30225	200564	2.00564
414	HCC366_LUNG	Mesenchymal	6.05628	1.13836e+06	11.3836
415	DKMG_CENTRAL_NERVOUS_SYSTEM	Mesenchymal	5.05773	114217	1.14217
416	SNU349_KIDNEY		6.49556	3.13009e+06	31.3009
417	UMUC1_URINARY_TRACT		6.29097	1.95422e+06	19.5422
418	NAMALWA_HAEMATOPOIETIC_AND_LYMPHOID_TISSUE		6.08462	1.21511e+06	12.1511
419	NCIH292_LUNG		5.42618	266798	2.66798
420	59M_OVARY		5.52796	337257	3.37257
421	U118MG_CENTRAL_NERVOUS_SYSTEM		5.62453	421238	4.21238
422	HCC1833_LUNG		6.21635	1.64569e+06	16.4569
423	RH30_SOFT_TISSUE		6.19754	1.57594e+06	15.7594
424	TCCSUP_URINARY_TRACT	Mesenchymal	6.00479	1.01109e+06	10.1109
425	SNU601_STOMACH		5.95678	905282	9.05282
426	CAL33_UPPER_AERODIGESTIVE_TRACT		5.20474	160230	1.6023
427	SNU668_STOMACH		6.00087	1.002e+06	10.02
428	CORL279_LUNG		5.2923	196020	1.9602
429	GB1_CENTRAL_NERVOUS_SYSTEM		5.86636	735118	7.35118
430	KURAMOCHI_OVARY		5.85585	717544	7.17544
431	COLO684_ENDOMETRIUM		5.05124	112523	1.12523
432	SNU685_ENDOMETRIUM		5.9903	977917	9.77917
433	SNU886_LIVER		5.65518	452044	4.52044
434	NCCSTCK140_STOMACH		4.6851	48427.9	0.484279
435	NCIH3255_LUNG		5.90046	795178	7.95178
436	SNU719_STOMACH		5.35209	224952	2.24952
437	SNU489_CENTRAL_NERVOUS_SYSTEM		5.76289	579282	5.79282
438	SNU81_LARGE_INTESTINE		5.85018	708247	7.08247
439	A2058_SKIN		6.18003	1.51368e+06	15.1368
440	SNU1040_LARGE_INTESTINE		5.90649	806281	8.06281
441	SNU1076_UPPER_AERODIGESTIVE_TRACT		5.9826	960721	9.60721
442	SNU175_LARGE_INTESTINE		5.78779	613461	6.13461
443	SNU407_LARGE_INTESTINE		5.91154	815718	8.15718
444	SNU201_CENTRAL_NERVOUS_SYSTEM		5.57292	374042	3.74042
445	KMS20_HAEMATOPOIETIC_AND_LYMPHOID_TISSUE		6.06383	1.15831e+06	11.5831
446	SNU216_STOMACH		5.60525	402948	4.02948
447	SNU1196_BILIARY_TRACT		6.37737	2.38438e+06	23.8438
448	SNU1079_BILIARY_TRACT		5.76359	580214	5.80214
449	HCC1195_LUNG		5.15522	142961	1.42961
450	NCIH854_LUNG		4.97784	95026.5	0.950265
451	SNU466_CENTRAL_NERVOUS_SYSTEM		5.78354	607488	6.07488
452	YD38_UPPER_AERODIGESTIVE_TRACT		4.9958	99038.6	0.990386
453	SNU1105_CENTRAL_NERVOUS_SYSTEM		5.47502	298551	2.98551
454	SNU283_LARGE_INTESTINE		5.36391	231159	2.31159
455	SNU46_UPPER_AERODIGESTIVE_TRACT		6.26094	1.82364e+06	18.2364
456	SNU308_BILIARY_TRACT		6.16198	1.45205e+06	14.5205
457	YD8_UPPER_AERODIGESTIVE_TRACT		5.34652	222086	2.22086
458	SNU245_BILIARY_TRACT		6.52548	3.35336e+06	33.5336
459	SNU478_BILIARY_TRACT		5.23723	172673	1.72673
460	SNU410_PANCREAS		6.42485	2.65978e+06	26.5978
461	SNU899_UPPER_AERODIGESTIVE_TRACT		5.87732	753917	7.53917
462	SNU503_LARGE_INTESTINE		6.53047	3.39215e+06	33.9215
463	SET2_HAEMATOPOIETIC_AND_LYMPHOID_TISSUE		6.19179	1.55521e+06	15.5521
464	SNU738_CENTRAL_NERVOUS_SYSTEM		5.72546	531449	5.31449
465	SNU626_CENTRAL_NERVOUS_SYSTEM		5.54109	347612	3.47612
466	SNU869_BILIARY_TRACT		6.40952	2.56753e+06	25.6753
467	SNU878_LIVER		5.54554	351187	3.51187
468	SNU840_OVARY		5.53154	340046	3.40046
469	SNU8_OVARY		5.65259	449361	4.49361
470	NCIH684_LIVER		4.90169	79742.8	0.797428
471	IGR39_SKIN	Mesenchymal	5.49357	311579	3.11579
472	DAOY_CENTRAL_NERVOUS_SYSTEM	Mesenchymal	6.4744	2.98123e+06	29.8123
473	HEP3B217_LIVER		6.23274	1.70897e+06	17.0897
474	KYM1_SOFT_TISSUE		5.27499	188359	1.88359
475	LC1F_LUNG		5.28497	192738	1.92738
476	CMK_HAEMATOPOIETIC_AND_LYMPHOID_TISSUE		4.97117	93577.1	0.935771
477	JMSU1_URINARY_TRACT	Mesenchymal	6.07896	1.1994e+06	11.994
478	IMR32_AUTONOMIC_GANGLIA		5.75405	567609	5.67609
479	SUDHL8_HAEMATOPOIETIC_AND_LYMPHOID_TISSUE		5.82764	672424	6.72424
480	T3M4_PANCREAS		5.40018	251293	2.51293
481	PK45H_PANCREAS		6.25481	1.7981e+06	17.981
482	HEC59_ENDOMETRIUM		6.29762	1.98437e+06	19.8437
483	T3M10_LUNG		6.43932	2.74992e+06	27.4992
484	NUGC2_STOMACH		5.8409	693268	6.93268
485	PLCPRF5_LIVER		6.63921	4.35718e+06	43.5718
486	KPNYN_AUTONOMIC_GANGLIA		5.46312	290481	2.90481
487	CCFSTTG1_CENTRAL_NERVOUS_SYSTEM	Mesenchymal	6.04905	1.11957e+06	11.1957
488	NCIH929_HAEMATOPOIETIC_AND_LYMPHOID_TISSUE		5.99976	999450	9.9945
489	KMRC3_KIDNEY		6.21093	1.62527e+06	16.2527
490	NCIH2023_LUNG		6.24614	1.76255e+06	17.6255
491	DMS153_LUNG		6.02634	1.06254e+06	10.6254
492	NCIH1048_LUNG		5.58368	383423	3.83423
493	D341MED_CENTRAL_NERVOUS_SYSTEM		5.55729	360823	3.60823
494	NCIH660_PROSTATE		5.48492	305437	3.05437
495	NCIH1618_LUNG		5.90053	795297	7.95297
496	PEER_HAEMATOPOIETIC_AND_LYMPHOID_TISSUE		6.20386	1.59905e+06	15.9905
497	SKM1_HAEMATOPOIETIC_AND_LYMPHOID_TISSUE		5.72608	532210	5.3221
498	HT144_SKIN		6.30185	2.0038e+06	20.038
499	SKMEL31_SKIN		6.25679	1.8063e+06	18.063
500	HS839T_SKIN	Mesenchymal	4.87683	75305.6	0.753056
501	HS939T_SKIN		5.2953	197379	1.97379
502	OCILY3_HAEMATOPOIETIC_AND_LYMPHOID_TISSUE		4.79035	61708.7	0.617087
503	NCIH69_LUNG		5.12367	132945	1.32945
504	DV90_LUNG		5.58019	380352	3.80352
505	ZR751_BREAST		6.70823	5.10772e+06	51.0772
506	KG1_HAEMATOPOIETIC_AND_LYMPHOID_TISSUE		6.08158	1.20663e+06	12.0663
507	SKNBE2_AUTONOMIC_GANGLIA		6.25175	1.78546e+06	17.8546
508	HCC70_BREAST		6.37725	2.38368e+06	23.8368
509	NCIH2452_PLEURA	Mesenchymal	5.39606	248918	2.48918
510	SNU1_STOMACH		5.35155	224674	2.24674
511	LOUCY_HAEMATOPOIETIC_AND_LYMPHOID_TISSUE		6.20488	1.6028e+06	16.028
512	HCC56_LARGE_INTESTINE		6.17689	1.50277e+06	15.0277
513	NCIH1648_LUNG		6.28993	1.94952e+06	19.4952
514	TO175T_HAEMATOPOIETIC_AND_LYMPHOID_TISSUE		5.28231	191560	1.9156
515	PANC0813_PANCREAS		6.91185	8.16308e+06	81.6308
516	MG63_BONE	Mesenchymal	5.70249	504074	5.04074
517	PK1_PANCREAS		5.27917	190181	1.90181
518	NCIH23_LUNG		6.4188	2.62303e+06	26.2303
519	TE617T_SOFT_TISSUE		4.62969	42628	0.42628
520	SW1088_CENTRAL_NERVOUS_SYSTEM	Mesenchymal	5.59042	389421	3.89421
521	ISTMES2_PLEURA	Mesenchymal	6.21921	1.65656e+06	16.5656
522	NCIH1373_LUNG		6.10566	1.27545e+06	12.7545
523	NCIH1930_LUNG		5.32153	209665	2.09665
524	NCIH1623_LUNG		5.58128	381309	3.81309
525	HS229T_LUNG	Mesenchymal	5.42407	265503	2.65503
526	NCIH1838_LUNG		6.13463	1.36341e+06	13.6341
527	NCIH1836_LUNG		5.39044	245722	2.45722
528	HS688AT_SKIN	Mesenchymal	5.10211	126505	1.26505
529	PANC0504_PANCREAS		6.11905	1.31538e+06	13.1538
530	BL70_HAEMATOPOIETIC_AND_LYMPHOID_TISSUE		5.84947	707078	7.07078
531	CI1_HAEMATOPOIETIC_AND_LYMPHOID_TISSUE		5.35182	224813	2.24813
532	G292CLONEA141B1_BONE	Mesenchymal	6.38167	2.40807e+06	24.0807
533	RCM1_LARGE_INTESTINE		6.7715	5.90879e+06	59.0879
534	A101D_SKIN		6.39131	2.46212e+06	24.6212
535	NCIH1755_LUNG		5.26191	182770	1.8277
536	RERFLCKJ_LUNG		5.4645	291407	2.91407
537	NCIH1693_LUNG		5.795	623730	6.2373
538	SW780_URINARY_TRACT		6.55877	3.62051e+06	36.2051
539	HS683_CENTRAL_NERVOUS_SYSTEM	Mesenchymal	5.9593	910544	9.10544
540	RKO_LARGE_INTESTINE		5.35088	224325	2.24325
541	HS729_SOFT_TISSUE	Mesenchymal	5.69531	495809	4.95809
542	JHOS2_OVARY		6.70544	5.07503e+06	50.7503
543	MCF7_BREAST		6.46667	2.92869e+06	29.2869
544	U937_HAEMATOPOIETIC_AND_LYMPHOID_TISSUE		5.07075	117693	1.17693
545	HCC202_BREAST		6.24091	1.74145e+06	17.4145
546	MEG01_HAEMATOPOIETIC_AND_LYMPHOID_TISSUE		6.53056	3.39279e+06	33.9279
547	REH_HAEMATOPOIETIC_AND_LYMPHOID_TISSUE		6.42496	2.6605e+06	26.605
548	ONS76_CENTRAL_NERVOUS_SYSTEM	Mesenchymal	5.02719	106461	1.06461
549	SNUC1_LARGE_INTESTINE		6.38821	2.44461e+06	24.4461
550	SKNDZ_AUTONOMIC_GANGLIA		5.72623	532391	5.32391
551	DMS114_LUNG		5.01914	104505	1.04505
552	TT_OESOPHAGUS		6.70672	5.08999e+06	50.8999
553	ST486_HAEMATOPOIETIC_AND_LYMPHOID_TISSUE		5.53136	339910	3.3991
554	OC315_OVARY		5.72438	530131	5.30131
555	OC314_OVARY		5.67099	468806	4.68806
556	SW1353_BONE	Mesenchymal	5.22705	168674	1.68674
557	MDAMB157_BREAST	Mesenchymal	6.12285	1.32694e+06	13.2694
558	LN18_CENTRAL_NERVOUS_SYSTEM	Mesenchymal	6.60564	4.03309e+06	40.3309
559	769P_KIDNEY		6.32815	2.12886e+06	21.2886
560	786O_KIDNEY		6.22364	1.67356e+06	16.7356
561	CAOV3_OVARY		6.05652	1.13899e+06	11.3899
562	HEPG2_LIVER		6.05817	1.14331e+06	11.4331
563	NCIH524_LUNG		5.02687	106383	1.06383
564	NCIH209_LUNG		5.32655	212105	2.12105
565	MIAPACA2_PANCREAS		6.3882	2.44453e+06	24.4453
566	MCAS_OVARY		6.08329	1.2114e+06	12.114
567	SBC5_LUNG		6.61764	4.14615e+06	41.4615
568	COLO829_SKIN		5.6149	412003	4.12003
569	VCAP_PROSTATE		5.18834	154291	1.54291
570	COLO704_OVARY		5.29769	198470	1.9847
571	IPC298_SKIN		6.56053	3.63523e+06	36.3523
572	CAPAN2_PANCREAS		6.69552	4.96047e+06	49.6047
573	EFM192A_BREAST		6.05729	1.14101e+06	11.4101
574	HS766T_PANCREAS	Mesenchymal	6.00875	1.02036e+06	10.2036
575	EFO27_OVARY		5.90336	800505	8.00505
576	A2780_OVARY		5.53321	341357	3.41357
577	NCIH196_LUNG	Mesenchymal	5.5287	337829	3.37829
578	IGROV1_OVARY		5.97867	952067	9.52067
579	NCIH889_LUNG		6.17494	1.49602e+06	14.9602
580	NCIH211_LUNG		6.15963	1.4442e+06	14.442
581	MDAPCA2B_PROSTATE		6.20519	1.60396e+06	16.0396
582	SKMEL24_SKIN		6.45186	2.83046e+06	28.3046
583	K029AX_SKIN		5.73825	547336	5.47336
584	HT1376_URINARY_TRACT		6.94995	8.91139e+06	89.1139
585	NCIH2171_LUNG		6.13619	1.36832e+06	13.6832
586	PANC1005_PANCREAS		6.59111	3.90042e+06	39.0042
587	HS695T_SKIN		5.99306	984142	9.84142
588	CHL1_SKIN		6.4144	2.59658e+06	25.9658
589	LOUNH91_LUNG	Mesenchymal	5.48866	308077	3.08077
590	LK2_LUNG		5.26626	184610	1.8461
591	TOV21G_OVARY		5.24807	177038	1.77038
592	SKMEL3_SKIN		5.17801	150663	1.50663
593	ASPC1_PANCREAS		6.45101	2.82494e+06	28.2494
594	OVSAHO_OVARY		6.63875	4.35266e+06	43.5266
595	NCIH441_LUNG		6.39574	2.48735e+06	24.8735
596	RERFLCSQ1_LUNG	Mesenchymal	6.19296	1.5594e+06	15.594
597	NCIH2030_LUNG		6.54237	3.48634e+06	34.8634
598	HMCB_SKIN		7.11573	1.30534e+07	130.534
599	FUOV1_OVARY		6.26824	1.85457e+06	18.5457
600	MALME3M_SKIN		6.09954	1.2576e+06	12.576
601	KMS12BM_HAEMATOPOIETIC_AND_LYMPHOID_TISSUE		6.19963	1.58356e+06	15.8356
602	T98G_CENTRAL_NERVOUS_SYSTEM	Mesenchymal	6.07671	1.19319e+06	11.9319
603	HL60_HAEMATOPOIETIC_AND_LYMPHOID_TISSUE		4.78062	60342	0.60342
604	DBTRG05MG_CENTRAL_NERVOUS_SYSTEM	Mesenchymal	5.57128	372632	3.72632
605	HEYA8_OVARY	Mesenchymal	6.90581	8.05032e+06	80.5032
606	NCIH2122_LUNG		5.59549	393994	3.93994
607	MELJUSO_SKIN		5.35178	224791	2.24791
608	SW620_LARGE_INTESTINE		6.29047	1.95194e+06	19.5194
609	HCT116_LARGE_INTESTINE		5.55523	359111	3.59111
610	VMRCRCZ_KIDNEY		6.65361	4.50412e+06	45.0412
611	DU145_PROSTATE		6.53281	3.41042e+06	34.1042
612	MM1S_HAEMATOPOIETIC_AND_LYMPHOID_TISSUE		5.00761	101767	1.01767
613	L33_PANCREAS		5.08154	120653	1.20653
614	SKMEL2_SKIN		6.44826	2.80713e+06	28.0713
615	A549_LUNG		5.67706	475400	4.754
616	A172_CENTRAL_NERVOUS_SYSTEM	Mesenchymal	5.42013	263107	2.63107
617	NCIH1975_LUNG		5.41966	262821	2.62821
618	COLO679_SKIN		6.58079	3.80879e+06	38.0879
619	KP2_PANCREAS		5.65296	449741	4.49741
620	HUH1_LIVER		6.24479	1.75708e+06	17.5708
621	MDAMB453_BREAST		5.78726	612712	6.12712
622	PANC0403_PANCREAS		6.49051	3.09395e+06	30.9395
623	TYKNU_OVARY		6.41014	2.57119e+06	25.7119
624	OVISE_OVARY		6.30008	1.99565e+06	19.9565
625	EFM19_BREAST		5.40209	252403	2.52403
626	MELHO_SKIN		5.29438	196961	1.96961
627	RL_HAEMATOPOIETIC_AND_LYMPHOID_TISSUE		6.48434	3.05028e+06	30.5028
628	G361_SKIN		6.13142	1.35337e+06	13.5337
629	NCIH647_LUNG		5.74791	559645	5.59645
630	GMS10_CENTRAL_NERVOUS_SYSTEM	Mesenchymal	4.91285	81817.3	0.818173
631	SEM_HAEMATOPOIETIC_AND_LYMPHOID_TISSUE		5.13765	137292	1.37292
632	HLFA_LUNG	Mesenchymal	5.33381	215682	2.15682
633	42MGBA_CENTRAL_NERVOUS_SYSTEM	Mesenchymal	5.9667	926186	9.26186
634	HCC44_LUNG		5.98393	963669	9.63669
635	KYSE70_OESOPHAGUS		6.23997	1.73767e+06	17.3767
636	GAMG_CENTRAL_NERVOUS_SYSTEM	Mesenchymal	5.38339	241765	2.41765
637	NCIH522_LUNG		6.66267	4.59909e+06	45.9909
638	EN_ENDOMETRIUM		5.9998	999546	9.99546
639	PK59_PANCREAS		5.7899	616450	6.1645
640	COLO741_SKIN		6.10766	1.28134e+06	12.8134
641	HDMYZ_HAEMATOPOIETIC_AND_LYMPHOID_TISSUE	Mesenchymal	5.95375	898984	8.98984
642	NCIH661_LUNG		5.0322	107697	1.07697
643	LNCAPCLONEFGC_PROSTATE		5.79598	625150	6.2515
644	LS411N_LARGE_INTESTINE		5.66512	462504	4.62504
645	HCC78_LUNG		5.12781	134217	1.34217
646	YKG1_CENTRAL_NERVOUS_SYSTEM	Mesenchymal	5.61897	415884	4.15884
647	ESS1_ENDOMETRIUM	Mesenchymal	6.24373	1.75277e+06	17.5277
648	U251MG_CENTRAL_NERVOUS_SYSTEM	Mesenchymal	6.04508	1.10937e+06	11.0937
649	TE11_OESOPHAGUS		5.79734	627110	6.2711
650	KS1_CENTRAL_NERVOUS_SYSTEM	Mesenchymal	6.47565	2.98984e+06	29.8984
651	HEC1A_ENDOMETRIUM		6.34907	2.23392e+06	22.3392
652	TE1_OESOPHAGUS		6.42714	2.67386e+06	26.7386
653	JHUEM2_ENDOMETRIUM		6.04517	1.1096e+06	11.096
654	RERFLCAD1_LUNG		5.71003	512902	5.12902
655	TE5_OESOPHAGUS		6.02422	1.05736e+06	10.5736
656	KELLY_AUTONOMIC_GANGLIA		5.47922	301451	3.01451
657	NCIH1155_LUNG		4.59255	39133.3	0.391333
658	TE15_OESOPHAGUS		4.81155	64795.7	0.647957
659	ABC1_LUNG		4.92859	84837.7	0.848377
660	8MGBA_CENTRAL_NERVOUS_SYSTEM	Mesenchymal	6.6064	4.04014e+06	40.4014
661	NCIH1703_LUNG		6.53855	3.45584e+06	34.5584
662	AGS_STOMACH		6.53863	3.45645e+06	34.5645
663	QGP1_PANCREAS		6.13563	1.36655e+06	13.6655
664	DETROIT562_UPPER_AERODIGESTIVE_TRACT		5.51555	327752	3.27752
665	BT474_BREAST		5.81312	650309	6.50309
666	ACHN_KIDNEY		6.73587	5.44346e+06	54.4346
667	LOVO_LARGE_INTESTINE		6.16635	1.46672e+06	14.6672
668	NCIH1581_LUNG		6.64035	4.36869e+06	43.6869
669	SCABER_URINARY_TRACT		5.17305	148954	1.48954
670	SKMEL30_SKIN		5.9302	851533	8.51533
671	OVKATE_OVARY		6.38993	2.4543e+06	24.543
672	22RV1_PROSTATE		5.29057	195242	1.95242
673	C32_SKIN		6.096	1.24737e+06	12.4737
674	PANC0327_PANCREAS		6.12421	1.33109e+06	13.3109
675	RPMI8226_HAEMATOPOIETIC_AND_LYMPHOID_TISSUE		6.62194	4.18732e+06	41.8732
676	ES2_OVARY	Mesenchymal	6.02685	1.06377e+06	10.6377
677	NCIH1395_LUNG		5.59297	391715	3.91715
678	NCIH1781_LUNG		5.04888	111913	1.11913
679	LS1034_LARGE_INTESTINE		5.91757	827117	8.27117
680	G402_SOFT_TISSUE		6.12876	1.34512e+06	13.4512
681	NCIH146_LUNG		5.78155	604709	6.04709
682	SW48_LARGE_INTESTINE		6.5292	3.38224e+06	33.8224
683	CHP212_AUTONOMIC_GANGLIA		6.09596	1.24726e+06	12.4726
684	LS180_LARGE_INTESTINE		5.37505	237165	2.37165
685	SW403_LARGE_INTESTINE		6.61025	4.07611e+06	40.7611
686	NCIH747_LARGE_INTESTINE		6.66138	4.58545e+06	45.8545
687	RT4_URINARY_TRACT		6.52754	3.36934e+06	33.6934
688	KATOIII_STOMACH		5.80536	638795	6.38795
689	BDCM_HAEMATOPOIETIC_AND_LYMPHOID_TISSUE		4.46818	29388.9	0.293889
690	SW1417_LARGE_INTESTINE		6.81532	6.53607e+06	65.3607
691	SW948_LARGE_INTESTINE		5.93739	865752	8.65752
692	HS606T_BREAST	Mesenchymal	5.28417	192384	1.92384
693	MDAMB415_BREAST		6.29354	1.9658e+06	19.658
694	DMS79_LUNG		5.16428	145976	1.45976
695	NCIH2106_LUNG		6.56993	3.71475e+06	37.1475
696	SW579_THYROID		5.35883	228470	2.2847
697	MDAMB468_BREAST		5.73399	541988	5.41988
698	NCIH526_LUNG		5.2566	180550	1.8055
699	TOV112D_OVARY		6.43294	2.7098e+06	27.098
700	BT549_BREAST	Mesenchymal	6.11908	1.31546e+06	13.1546
701	NCIH2196_LUNG		5.12109	132158	1.32158
702	CAL851_BREAST		6.19998	1.58481e+06	15.8481
703	EFO21_OVARY		6.68798	4.87506e+06	48.7506
704	A375_SKIN		6.10234	1.26572e+06	12.6572
705	HT29_LARGE_INTESTINE		6.39475	2.48169e+06	24.8169
706	NCIH446_LUNG		5.75595	570102	5.70102
707	HS294T_SKIN		6.05559	1.13654e+06	11.3654
708	SKMEL5_SKIN		6.2494	1.77583e+06	17.7583
709	HS944T_SKIN		6.42227	2.64406e+06	26.4406
710	TCCPAN2_PANCREAS		6.76381	5.80505e+06	58.0505
711	DOV13_OVARY		5.31426	206187	2.06187
712	RMGI_OVARY		6.16004	1.44558e+06	14.4558
713	PC3_PROSTATE		6.18159	1.51911e+06	15.1911
714	K562_HAEMATOPOIETIC_AND_LYMPHOID_TISSUE		5.8791	757009	7.57009
715	RT112_URINARY_TRACT		5.6597	456768	4.56768
716	NUGC3_STOMACH		5.65584	452731	4.52731
717	U87MG_CENTRAL_NERVOUS_SYSTEM	Mesenchymal	6.80754	6.42014e+06	64.2014
718	CAKI2_KIDNEY		6.25577	1.80204e+06	18.0204
719	OE19_OESOPHAGUS		6.30863	2.03529e+06	20.3529
720	KMRC2_KIDNEY		5.97323	940212	9.40212
721	JHH2_LIVER	Mesenchymal	6.47368	2.97629e+06	29.7629
722	IM95_STOMACH		5.5681	369917	3.69917
723	MV411_HAEMATOPOIETIC_AND_LYMPHOID_TISSUE		4.99468	98782.9	0.987829
724	WM2664_SKIN		5.77254	592296	5.92296
725	KMRC1_KIDNEY		5.74295	553292	5.53292
726	KM12_LARGE_INTESTINE		5.84909	706457	7.06457
727	T84_LARGE_INTESTINE		6.14649	1.40117e+06	14.0117
728	CALU1_LUNG	Mesenchymal	6.04263	1.10313e+06	11.0313
729	LOXIMVI_SKIN	Mesenchymal	5.42667	267097	2.67097
730	NCIH2170_LUNG		5.8808	759985	7.59985
731	SQ1_LUNG		6.38798	2.44329e+06	24.4329
732	AN3CA_ENDOMETRIUM		5.60147	399457	3.99457
733	NCIH2444_LUNG		5.54858	353654	3.53654
734	UACC257_SKIN		6.02434	1.05764e+06	10.5764
735	KYSE510_OESOPHAGUS		5.33252	215040	2.1504
736	MOLM13_HAEMATOPOIETIC_AND_LYMPHOID_TISSUE		4.61971	41658.8	0.416588
737	HUPT4_PANCREAS		6.38932	2.45086e+06	24.5086
738	KYSE30_OESOPHAGUS		6.51556	3.2776e+06	32.776
739	KYSE150_OESOPHAGUS		5.85348	713642	7.13642
740	PSN1_PANCREAS		5.92741	846079	8.46079
741	NCIH1299_LUNG	Mesenchymal	6.07996	1.20215e+06	12.0215
742	PATU8988T_PANCREAS		5.1623	145311	1.45311
743	IGR37_SKIN		6.25164	1.78501e+06	17.8501
744	MOLP2_HAEMATOPOIETIC_AND_LYMPHOID_TISSUE		6.45258	2.83517e+06	28.3517
745	SCC25_UPPER_AERODIGESTIVE_TRACT		6.4213	2.63814e+06	26.3814
746	MHHNB11_AUTONOMIC_GANGLIA		5.22989	169781	1.69781
747	HCC1806_BREAST		6.17943	1.51158e+06	15.1158
748	GRANTA519_HAEMATOPOIETIC_AND_LYMPHOID_TISSUE		6.54052	3.47156e+06	34.7156
749	MONOMAC6_HAEMATOPOIETIC_AND_LYMPHOID_TISSUE		5.34141	219490	2.1949
750	MKN7_STOMACH		5.70817	510700	5.107
751	SW1710_URINARY_TRACT		5.71616	520183	5.20183
752	MOLT13_HAEMATOPOIETIC_AND_LYMPHOID_TISSUE		5.7301	537161	5.37161
753	SR786_HAEMATOPOIETIC_AND_LYMPHOID_TISSUE		6.44901	2.81199e+06	28.1199
754	SCC15_UPPER_AERODIGESTIVE_TRACT		6.38704	2.43802e+06	24.3802
755	NCIH2126_LUNG		5.69672	497420	4.9742
756	NCIH2141_LUNG		5.99245	982755	9.82755
757	NCIH1385_LUNG		5.05654	113904	1.13904
758	HCC827_LUNG		5.48084	302583	3.02583
759	RD_SOFT_TISSUE		5.63512	431639	4.31639
760	TT_THYROID		5.94038	871730	8.7173
761	TF1_HAEMATOPOIETIC_AND_LYMPHOID_TISSUE		6.41885	2.62332e+06	26.2332
762	TE125T_SOFT_TISSUE		5.04171	110079	1.10079
763	8305C_THYROID		5.26901	185785	1.85785
764	UACC812_BREAST		6.38477	2.42534e+06	24.2534
765	ALLSIL_HAEMATOPOIETIC_AND_LYMPHOID_TISSUE		6.84719	7.03375e+06	70.3375
766	KASUMI2_HAEMATOPOIETIC_AND_LYMPHOID_TISSUE		5.79886	629310	6.2931
767	DND41_HAEMATOPOIETIC_AND_LYMPHOID_TISSUE		6.26069	1.82258e+06	18.2258
768	ME1_HAEMATOPOIETIC_AND_LYMPHOID_TISSUE		5.50234	317939	3.17939
769	JEKO1_HAEMATOPOIETIC_AND_LYMPHOID_TISSUE		5.93989	870752	8.70752
770	JJN3_HAEMATOPOIETIC_AND_LYMPHOID_TISSUE		6.40591	2.54632e+06	25.4632
771	NUDHL1_HAEMATOPOIETIC_AND_LYMPHOID_TISSUE		6.53763	3.44853e+06	34.4853
772	CL14_LARGE_INTESTINE		6.74605	5.57247e+06	55.7247
773	KYO1_HAEMATOPOIETIC_AND_LYMPHOID_TISSUE		5.25358	179300	1.793
774	JL1_PLEURA		6.22552	1.68082e+06	16.8082
775	CAL148_BREAST		6.11122	1.29186e+06	12.9186
776	HPBALL_HAEMATOPOIETIC_AND_LYMPHOID_TISSUE		5.8791	757003	7.57003
777	SUPT11_HAEMATOPOIETIC_AND_LYMPHOID_TISSUE		5.88392	765459	7.65459
778	CL40_LARGE_INTESTINE		6.31386	2.05996e+06	20.5996
779	MDAMB134VI_BREAST		6.13727	1.37175e+06	13.7175
780	HCC1500_BREAST		6.58373	3.83471e+06	38.3471
781	HCC1599_BREAST		6.0601	1.14842e+06	11.4842
782	MOTN1_HAEMATOPOIETIC_AND_LYMPHOID_TISSUE		6.26163	1.82653e+06	18.2653
783	OCIAML3_HAEMATOPOIETIC_AND_LYMPHOID_TISSUE		4.80389	63662.8	0.636628
784	SUDHL10_HAEMATOPOIETIC_AND_LYMPHOID_TISSUE		5.4658	292283	2.92283
785	SUDHL4_HAEMATOPOIETIC_AND_LYMPHOID_TISSUE		6.17948	1.51175e+06	15.1175
786	RH41_SOFT_TISSUE		5.48143	302993	3.02993
787	OCILY19_HAEMATOPOIETIC_AND_LYMPHOID_TISSUE		6.61943	4.16322e+06	41.6322
788	MOLM6_HAEMATOPOIETIC_AND_LYMPHOID_TISSUE		6.21821	1.65274e+06	16.5274
789	SKMM2_HAEMATOPOIETIC_AND_LYMPHOID_TISSUE		6.251	1.78239e+06	17.8239
790	KASUMI6_HAEMATOPOIETIC_AND_LYMPHOID_TISSUE		5.61191	409173	4.09173
791	HS698T_LARGE_INTESTINE		6.14596	1.39946e+06	13.9946
792	UACC893_BREAST		6.46306	2.90444e+06	29.0444
793	MINO_HAEMATOPOIETIC_AND_LYMPHOID_TISSUE		5.61204	409294	4.09294
794	CHP126_AUTONOMIC_GANGLIA		6.00461	1.01067e+06	10.1067
795	COLO680N_OESOPHAGUS		5.59869	396907	3.96907
796	COLO678_LARGE_INTESTINE		6.6399	4.36412e+06	43.6412
797	LAMA84_HAEMATOPOIETIC_AND_LYMPHOID_TISSUE		6.02981	1.07105e+06	10.7105
798	CMLT1_HAEMATOPOIETIC_AND_LYMPHOID_TISSUE		5.97349	940780	9.4078
799	EHEB_HAEMATOPOIETIC_AND_LYMPHOID_TISSUE		5.60638	403998	4.03998
800	CAL54_KIDNEY		5.39916	250702	2.50702
801	BV173_HAEMATOPOIETIC_AND_LYMPHOID_TISSUE		5.89685	788584	7.88584
802	DOHH2_HAEMATOPOIETIC_AND_LYMPHOID_TISSUE		6.01472	1.03447e+06	10.3447
803	EOL1_HAEMATOPOIETIC_AND_LYMPHOID_TISSUE		4.92119	83404.8	0.834048
804	NALM6_HAEMATOPOIETIC_AND_LYMPHOID_TISSUE		6.18473	1.53015e+06	15.3015
805	VMCUB1_URINARY_TRACT		5.59289	391642	3.91642
806	LP1_HAEMATOPOIETIC_AND_LYMPHOID_TISSUE		6.49921	3.15655e+06	31.5655
807	LXF289_LUNG		6.3601	2.29139e+06	22.9139
808	MONOMAC1_HAEMATOPOIETIC_AND_LYMPHOID_TISSUE		4.35594	22695.3	0.226953
809	PL21_HAEMATOPOIETIC_AND_LYMPHOID_TISSUE		4.81272	64971.1	0.649711
810	PF382_HAEMATOPOIETIC_AND_LYMPHOID_TISSUE		6.38145	2.40688e+06	24.0688
811	NALM1_HAEMATOPOIETIC_AND_LYMPHOID_TISSUE		6.06627	1.16485e+06	11.6485
812	OCIAML2_HAEMATOPOIETIC_AND_LYMPHOID_TISSUE		5.53139	339927	3.39927
813	MHHCALL3_HAEMATOPOIETIC_AND_LYMPHOID_TISSUE		5.78538	610070	6.1007
814	JURLMK1_HAEMATOPOIETIC_AND_LYMPHOID_TISSUE		6.41057	2.57375e+06	25.7375
815	OCIAML5_HAEMATOPOIETIC_AND_LYMPHOID_TISSUE		4.97621	94670.3	0.946703
816	KE37_HAEMATOPOIETIC_AND_LYMPHOID_TISSUE		5.67891	477432	4.77432
817	JK1_HAEMATOPOIETIC_AND_LYMPHOID_TISSUE		5.69726	498034	4.98034
818	RI1_HAEMATOPOIETIC_AND_LYMPHOID_TISSUE		5.29416	196861	1.96861
819	KARPAS422_HAEMATOPOIETIC_AND_LYMPHOID_TISSUE		6.81506	6.53228e+06	65.3228
820	L540_HAEMATOPOIETIC_AND_LYMPHOID_TISSUE		5.60914	406578	4.06578
821	CAL78_BONE	Mesenchymal	6.56316	3.6573e+06	36.573
822	HDQP1_BREAST		6.53126	3.39829e+06	33.9829
823	MHHCALL4_HAEMATOPOIETIC_AND_LYMPHOID_TISSUE		5.93332	857667	8.57667
824	MUTZ5_HAEMATOPOIETIC_AND_LYMPHOID_TISSUE		5.44786	280455	2.80455
825	ONCODG1_OVARY		5.29433	196938	1.96938
826	HDLM2_HAEMATOPOIETIC_AND_LYMPHOID_TISSUE		6.54234	3.48613e+06	34.8613
827	CAL29_URINARY_TRACT		5.38086	240358	2.40358
828	KOPN8_HAEMATOPOIETIC_AND_LYMPHOID_TISSUE		4.53103	33965.2	0.339652
829	SCLC21H_LUNG		6.63993	4.36445e+06	43.6445
830	CALU3_LUNG		6.06031	1.14896e+06	11.4896
831	NCIH1435_LUNG		6.32772	2.12675e+06	21.2675
832	NCIH2009_LUNG		6.01987	1.04682e+06	10.4682
833	NCIH1869_LUNG		5.82852	673780	6.7378
834	HS852T_SKIN		6.08593	1.21879e+06	12.1879
835	HCC1419_BREAST		5.2865	193421	1.93421
836	BT483_BREAST		6.16115	1.44928e+06	14.4928
837	HS934T_SKIN	Mesenchymal	5.0271	106438	1.06438
838	HCC4006_LUNG		5.06718	116729	1.16729
839	HCC1428_BREAST		7.02317	1.05479e+07	105.479
840	KU812_HAEMATOPOIETIC_AND_LYMPHOID_TISSUE		5.58304	382863	3.82863
841	SHP77_LUNG		5.62611	422779	4.22779
842	TE441T_SOFT_TISSUE		4.57376	37476.5	0.374765
843	NB1_AUTONOMIC_GANGLIA		6.30683	2.02688e+06	20.2688
844	PFEIFFER_HAEMATOPOIETIC_AND_LYMPHOID_TISSUE		4.84162	69442.1	0.694421
845	ZR7530_BREAST		5.2383	173100	1.731
846	HS863T_BONE	Mesenchymal	5.45213	283223	2.83223
847	NCIH841_LUNG		6.1722	1.48663e+06	14.8663
848	HS821T_BONE	Mesenchymal	5.52057	331570	3.3157
849	NCIH1944_LUNG		5.20002	158496	1.58496
850	NCIH2405_LUNG		6.0296	1.07053e+06	10.7053
851	DEL_HAEMATOPOIETIC_AND_LYMPHOID_TISSUE		6.30865	2.03541e+06	20.3541
852	BEN_LUNG		6.24117	1.7425e+06	17.425
853	COLO320_LARGE_INTESTINE		5.79501	623751	6.23751
854	RPMI8402_HAEMATOPOIETIC_AND_LYMPHOID_TISSUE		5.6767	475009	4.75009
855	SUDHL1_HAEMATOPOIETIC_AND_LYMPHOID_TISSUE		5.92242	836411	8.36411
856	P12ICHIKAWA_HAEMATOPOIETIC_AND_LYMPHOID_TISSUE		5.95582	903282	9.03282
857	BFTC905_URINARY_TRACT		5.25049	178028	1.78028
858	BFTC909_KIDNEY	Mesenchymal	5.68089	479608	4.79608
859	MHHES1_BONE		6.40524	2.54237e+06	25.4237
860	JVM3_HAEMATOPOIETIC_AND_LYMPHOID_TISSUE		5.12401	133049	1.33049
861	NOMO1_HAEMATOPOIETIC_AND_LYMPHOID_TISSUE		4.76389	58061.7	0.580617
862	NCIH727_LUNG		6.25623	1.80398e+06	18.0398
863	HCC2935_LUNG		6.37656	2.37988e+06	23.7988
864	MKN45_STOMACH		6.68156	4.80347e+06	48.0347
865	8505C_THYROID	Mesenchymal	4.94104	87305.1	0.873051
866	KU1919_URINARY_TRACT		5.249	177417	1.77417
867	KCL22_HAEMATOPOIETIC_AND_LYMPHOID_TISSUE		6.05765	1.14197e+06	11.4197
868	CADOES1_BONE		4.60174	39970.1	0.399701
869	S117_SOFT_TISSUE	Mesenchymal	5.76812	586301	5.86301
870	EM2_HAEMATOPOIETIC_AND_LYMPHOID_TISSUE		5.73557	543960	5.4396
871	OPM2_HAEMATOPOIETIC_AND_LYMPHOID_TISSUE		5.43237	270628	2.70628
872	CAL62_THYROID		5.8291	674689	6.74689
873	LCLC103H_LUNG	Mesenchymal	6.45269	2.83592e+06	28.3592
874	JURKAT_HAEMATOPOIETIC_AND_LYMPHOID_TISSUE		6.66643	4.6391e+06	46.391
875	697_HAEMATOPOIETIC_AND_LYMPHOID_TISSUE		5.26421	183741	1.83741
876	MHHCALL2_HAEMATOPOIETIC_AND_LYMPHOID_TISSUE		6.27767	1.89528e+06	18.9528
877	M07E_HAEMATOPOIETIC_AND_LYMPHOID_TISSUE		6.40106	2.51802e+06	25.1802
878	L428_HAEMATOPOIETIC_AND_LYMPHOID_TISSUE		6.29754	1.98397e+06	19.8397
879	MOLT16_HAEMATOPOIETIC_AND_LYMPHOID_TISSUE		5.82842	673621	6.73621
880	NB4_HAEMATOPOIETIC_AND_LYMPHOID_TISSUE		5.98682	970101	9.70101
881	LCLC97TM1_LUNG		5.44919	281315	2.81315
882	2313287_STOMACH		5.76056	576177	5.76177
883	BHT101_THYROID		6.25112	1.78285e+06	17.8285
884	JVM2_HAEMATOPOIETIC_AND_LYMPHOID_TISSUE		5.34485	221231	2.21231
885	CAL51_BREAST		5.59251	391300	3.913
886	L363_HAEMATOPOIETIC_AND_LYMPHOID_TISSUE		6.6206	4.17449e+06	41.7449
887	KMH2_HAEMATOPOIETIC_AND_LYMPHOID_TISSUE		6.23763	1.72835e+06	17.2835
888	SIMA_AUTONOMIC_GANGLIA		5.23626	172288	1.72288
889	NUDUL1_HAEMATOPOIETIC_AND_LYMPHOID_TISSUE		5.61689	413897	4.13897
890	BC3C_URINARY_TRACT		6.42878	2.68398e+06	26.8398
891	SUDHL6_HAEMATOPOIETIC_AND_LYMPHOID_TISSUE		5.70957	512359	5.12359
892	KARPAS620_HAEMATOPOIETIC_AND_LYMPHOID_TISSUE		6.2198	1.65884e+06	16.5884
893	REC1_HAEMATOPOIETIC_AND_LYMPHOID_TISSUE		6.0589	1.14526e+06	11.4526
894	OCIM1_HAEMATOPOIETIC_AND_LYMPHOID_TISSUE		6.26692	1.84891e+06	18.4891
895	MEC1_HAEMATOPOIETIC_AND_LYMPHOID_TISSUE		5.02135	105039	1.05039
896	SIGM5_HAEMATOPOIETIC_AND_LYMPHOID_TISSUE		5.02611	106197	1.06197
897	SUDHL5_HAEMATOPOIETIC_AND_LYMPHOID_TISSUE		5.63194	428490	4.2849
898	BCPAP_THYROID	Mesenchymal	5.3248	211250	2.1125
899	639V_URINARY_TRACT		5.01795	104219	1.04219
900	CL11_LARGE_INTESTINE		6.45519	2.85227e+06	28.5227
901	TT2609C02_THYROID	Mesenchymal	6.05669	1.13944e+06	11.3944
902	CL34_LARGE_INTESTINE		6.16587	1.46509e+06	14.6509
903	RCHACV_HAEMATOPOIETIC_AND_LYMPHOID_TISSUE		6.05069	1.1238e+06	11.238
904	CAL120_BREAST	Mesenchymal	6.75239	5.65448e+06	56.5448
905	647V_URINARY_TRACT		6.22269	1.6699e+06	16.699
906	RH18_SOFT_TISSUE		5.39121	246154	2.46154
907	MOLM16_HAEMATOPOIETIC_AND_LYMPHOID_TISSUE		6.10463	1.27242e+06	12.7242
908	F36P_HAEMATOPOIETIC_AND_LYMPHOID_TISSUE		5.33184	214705	2.14705
909	EJM_HAEMATOPOIETIC_AND_LYMPHOID_TISSUE		5.8586	722106	7.22106
910	WSUDLCL2_HAEMATOPOIETIC_AND_LYMPHOID_TISSUE		4.93343	85789.1	0.857891
911	JIMT1_BREAST		6.06035	1.14908e+06	11.4908
912	ML1_THYROID	Mesenchymal	6.03138	1.07494e+06	10.7494
913	AMO1_HAEMATOPOIETIC_AND_LYMPHOID_TISSUE		6.70613	5.08311e+06	50.8311
914	MOLP8_HAEMATOPOIETIC_AND_LYMPHOID_TISSUE		5.49798	314759	3.14759
915	JHUEM7_ENDOMETRIUM		5.78857	614566	6.14566
916	OE21_OESOPHAGUS		5.29628	197824	1.97824
917	NCIH2073_LUNG		6.80597	6.39692e+06	63.9692
918	MOLT3_HAEMATOPOIETIC_AND_LYMPHOID_TISSUE		5.35345	225657	2.25657
919	HOP62_LUNG	Mesenchymal	6.00561	1.01301e+06	10.1301
920	EKVX_LUNG		5.36067	229442	2.29442
921	OVCAR5_OVARY		6.03492	1.08374e+06	10.8374
922	UO31_KIDNEY		5.09666	124927	1.24927
923	TK10_KIDNEY		5.63842	434929	4.34929
924	SF268_CENTRAL_NERVOUS_SYSTEM		5.31183	205034	2.05034
925	SF539_CENTRAL_NERVOUS_SYSTEM		5.32283	210295	2.10295
926	SNB75_CENTRAL_NERVOUS_SYSTEM		4.97036	93403.1	0.934031
927	HOP92_LUNG	Mesenchymal	6.43078	2.69638e+06	26.9638
928	MUTZ3_HAEMATOPOIETIC_AND_LYMPHOID_TISSUE		5.50307	318474	3.18474
