# Supplementary material for: UDP‐glucose dehydrogenase expression is upregulated following EMT and differentially affects intracellular glycerophosphocholine and acetylaspartate levels in breast mesenchymal cell lines
Source: Mol Oncol. 2022 Feb 3;16(9):1816–40. doi: 10.1002/1878-0261.13172 (PMC9067156; doi:10.1002/1878-0261.13172)
Supplement: Supplementary file 13 — Table S7. Data of phosphoproteomics. [file MOL2-16-1816-s007.xlsx]

## Sheet: D492_D492M
Phosphorylated Protein.ID	Phosphorylated Gene.Name	Protein.ID	Gene.Name	Protein.Name	Localization.prob.Phos.R1	Localization.prob.Phos.R2	Localization.prob.Phos.R3	Sequence.window	Protein.Existence	Sequence.Version	NEW.Ratio.M.L.Phos.R1	NEW.Ratio.M.L.Phos.R1___1	NEW.Ratio.M.L.Phos.R1___2	NEW.Ratio.M.L.Phos.R1___3	NEW.Ratio.M.L.Phos.R2	NEW.Ratio.M.L.Phos.R2___1	NEW.Ratio.M.L.Phos.R2___2	NEW.Ratio.M.L.Phos.R2___3	NEW.Ratio.M.L.Phos.R3	NEW.Ratio.M.L.Phos.R3___1	NEW.Ratio.M.L.Phos.R3___2	NEW.Ratio.M.L.Phos.R3___3
Q68EM7-6_pS702	ARHGAP17_pS702	Q68EM7-6	ARHGAP17	Isoform 6 of Rho GTPase-activating protein 17	0.503527			GQPSAPSQLSAPRRYSSSLSPIQAPNHPPPQ			83.6474			83.6474
Q8IVT2_pS394	MISP_pS394	Q8IVT2	MISP	Mitotic interactor and substrate of PLK1	0.97057	0.994348		DWVSEGPQPGLRRALSSDSILSPAPDARAAD	1	1	31.734	31.734			5.83889	5.83889	0.715534
Q9UMD9-2_pS85	COL17A1_pS85	Q9UMD9-2	COL17A1	Isoform 2 of Collagen alpha-1(XVII) chain	0.999793	0.999347	0.999949	STRGHASTSSYRRAHSPASTLPNSPGSTFER			23.6412		23.6412	5.60686	5.33371	5.33371	0.35227	0.551683	3.52327	3.52327	3.78795
A8K8U1_pS728	NA_pS728	A8K8U1	NA	cDNA FLJ77762, highly similar to Homo sapiens cullin-associated and neddylation-dissociated 1 (CAND1), mRNA	0.931874			ISFLTTLAKVYPSSLSKISGSILNELIGLVR	2	1	17.686			17.686
A8K8U1_pS726	NA_pS726	A8K8U1	NA	cDNA FLJ77762, highly similar to Homo sapiens cullin-associated and neddylation-dissociated 1 (CAND1), mRNA	0.837461			MAISFLTTLAKVYPSSLSKISGSILNELIGL	2	1	17.686			17.686
A8K8U1_pS725	NA_pS725	A8K8U1	NA	cDNA FLJ77762, highly similar to Homo sapiens cullin-associated and neddylation-dissociated 1 (CAND1), mRNA	0.839792			QMAISFLTTLAKVYPSSLSKISGSILNELIG	2	1	17.686			17.686
Q9UMD9-2_pS148	COL17A1_pS148	Q9UMD9-2	COL17A1	Isoform 2 of Collagen alpha-1(XVII) chain	0.999915	0.999755	0.999838	GRSQTRESEIRVRLQSASPSTRWTELDDVKR			14.9765		14.9765		1.34894	1.34894	40.528		5.47768	5.47768	88.2516
A0A0J9YWL0_pS280	CRYBG1_pS280	A0A0J9YWL0	CRYBG1	Beta/gamma crystallin domain-containing protein 1	0.999578	0.99997	0.998785	QENAETPARSPGEDASPGAGHEQEAFLGVRG	1	1	11.6077	11.6077	5.11133		8.71145	8.71145	7.79674		7.35772	7.35772	4.50388
Q96FQ6_pS2	S100A16_pS2	Q96FQ6	S100A16	Protein S100-A16	0.999998		0.97572	______________MSDCYTELEKAVIVLVE	1	1	11.2154	11.2154							9.76317	9.76317
Q8IZW8_pS385	TNS4_pS385	Q8IZW8	TNS4	Tensin-4	0.742842	0.551956	0.550762	VDIPIVLINGCPEPGSSPPQRTPGHQNSVQP	1	3	10.7401	10.7401							5.85373	5.85373
B3KU38-2_pS67	IQCJ-SCHIP1_pS67	B3KU38-2	IQCJ-SCHIP1	Isoform IQCJ-SCHIP1-2 of IQCJ-SCHIP1 readthrough transcript protein	0.605165			SEKLSSSVSMNTFSDSSTPDYREDGMDLGSD			9.71508			9.71508
B3KU38-2_pS65	IQCJ-SCHIP1_pS65	B3KU38-2	IQCJ-SCHIP1	Isoform IQCJ-SCHIP1-2 of IQCJ-SCHIP1 readthrough transcript protein	0.514325			VSSEKLSSSVSMNTFSDSSTPDYREDGMDLG			9.71508			9.71508
Q5T0W9_pS427	FAM83B_pS427	Q5T0W9	FAM83B	Protein FAM83B	0.599584			PPGNWKKPSDSLSVASSSREGYVSHHNTPAQ	1	1	9.21776		9.21776
Q5T0W9_pS424	FAM83B_pS424	Q5T0W9	FAM83B	Protein FAM83B	0.963111			TNNPPGNWKKPSDSLSVASSSREGYVSHHNT	1	1	9.21776		9.21776
Q8IVT2_pT287	MISP_pT287	Q8IVT2	MISP	Mitotic interactor and substrate of PLK1	0.911017			VVDDPGSLASVESPGTPKETPIEREIRLAQE	1	1	8.44227	8.44227
Q02952_pS1691	AKAP12_pS1691	Q02952	AKAP12	A-kinase anchor protein 12	1			PEDDGHALLAERIEKSLVEPKEDEKGDDVDD	1	4	7.86643	7.86643
A0A0J9YWL0_pS299	CRYBG1_pS299	A0A0J9YWL0	CRYBG1	Beta/gamma crystallin domain-containing protein 1	0.825003	0.89794	0.903759	GHEQEAFLGVRGAPGSPTQERPAGGLGEAPN	1	1	7.7494	7.7494			6.00918	6.00918			5.92311	5.92311
A0A0J9YWL0_pT301	CRYBG1_pT301	A0A0J9YWL0	CRYBG1	Beta/gamma crystallin domain-containing protein 1	0.715281	0.772513		EQEAFLGVRGAPGSPTQERPAGGLGEAPNGA	1	1	7.74169	7.74169			9.96696	9.96696
Q14315_pS2146	FLNC_pS2146	Q14315	FLNC	Filamin-C	0.999757	0.998756	0.999805	EGRMKESITRRRQAPSIATIGSTCDLNLKIP	1	3	7.51758	7.51758			3.21581	3.21581			3.71419	3.71419
Q5T0W9_pS869	FAM83B_pS869	Q5T0W9	FAM83B	Protein FAM83B	0.999156	0.994467	0.99811	SQEINAPPDENKRTPSPGPVESKFLERAGDA	1	1	6.90624	6.90624			8.04825	8.04825			12.0678	12.0678
A0A1S5UZ07_pS676	TLN1_pS676	A0A1S5UZ07	TLN1	Talin-1	0.999866	0.999728		DPHFQICASRGAGVRSPPDSPTDALMQLAKA	2	1	6.87485		6.87485		13.6049		13.6049
Q02952_pS1391	AKAP12_pS1391	Q02952	AKAP12	A-kinase anchor protein 12	0.553051	0.776694	0.600741	QTVNVPIIDGAKEVSSLEGSPPPCLGQEEAV	1	4	6.72492		6.72492		6.87418		6.87418		6.462		6.462
Q02952_pS1390	AKAP12_pS1390	Q02952	AKAP12	A-kinase anchor protein 12	0.601875	0.512371		LQTVNVPIIDGAKEVSSLEGSPPPCLGQEEA	1	4	6.59547	6.59547			5.18908	5.18908
A4QPB0_pS330	IQGAP1_pS330	A4QPB0	IQGAP1	IQ motif containing GTPase activating protein 1	1		1	ALEQGDALALFRALQSPALGLRGLQQQNSDW	1	1	6.42206	6.42206							4.79758	4.79758
Q9UMD9-2_pS117	COL17A1_pS117	Q9UMD9-2	COL17A1	Isoform 2 of Collagen alpha-1(XVII) chain	0.763888			THVTRHAYEGSSSGNSSPEYPRKEFASSSTR			6.40961	6.40961	1.12606
Q9UMD9-2_pT58	COL17A1_pT58	Q9UMD9-2	COL17A1	Isoform 2 of Collagen alpha-1(XVII) chain	0.904817	0.970168	0.994011	TASLGGGSRLEKQSLTHGSSGYINSTGSTRG			6.28216	6.28216		4.72059	1.84344		1.84344
Q02952_pS96	AKAP12_pS96	Q02952	AKAP12	A-kinase anchor protein 12	0.999997	0.999981	1	LNGQKGALNGQGALNSQEEEEVIVTEVGQRD	1	4	6.2183	6.2183			4.49078	4.49078			2.70529	2.70529
P15924_pS176	DSP_pS176	P15924	DSP	Desmoplakin	0.994357	0.998583	0.95265	VRRASSKGGGGYTCQSGSGWDEFTKHVTSEC	1	3	6.14337	6.14337			3.08649	3.08649			1.24774	1.24774
Q8IVT2_pT377	MISP_pT377	Q8IVT2	MISP	Mitotic interactor and substrate of PLK1	0.5	0.882704		EEDHRREGLHVGRASTPDWVSEGPQPGLRRA	1	1	6.06687	6.06687			0.974554	0.974554
Q8IVT2_pS376	MISP_pS376	Q8IVT2	MISP	Mitotic interactor and substrate of PLK1	0.5	0.5	0.618621	REEDHRREGLHVGRASTPDWVSEGPQPGLRR	1	1	6.06687	6.06687			0.253535	0.253535
Q59F17_pS910	NA_pS910	Q59F17	NA	Receptor protein-tyrosine kinase (Fragment)	0.739918	0.998136	0.998813	HPLLDQRQPHYSAFGSVGEWLRAIKMGRYEE	2	1	5.9089	5.9089			3.4343	3.4343			4.6897	4.6897
Q03252_pS424	LMNB2_pS424	Q03252	LMNB2	Lamin-B2	0.933568	0.972284	0.765399	SSRVTVSRATSSSSGSLSATGRLGRSKRKRL	1	4	5.90181	5.90181	2.09394		6.24342	6.24342			6.83271	6.83271
A0A0J9YWL0_pT397	CRYBG1_pT397	A0A0J9YWL0	CRYBG1	Beta/gamma crystallin domain-containing protein 1	1	1	1	LSKTEGAQVDEPVVITPRAEDCGDWDDMEKR	1	1	5.88241	5.88241			3.67542	3.67542			4.08917	4.08917
Q02952_pS1395	AKAP12_pS1395	Q02952	AKAP12	A-kinase anchor protein 12	0.999969	0.989972	0.99953	VPIIDGAKEVSSLEGSPPPCLGQEEAVCTKI	1	4	5.81618	5.81618	6.72492		5.1818	5.1818	6.87418		5.44369	5.44369	6.462
B2RA03_pT8	NA_pT8	B2RA03	NA	cDNA, FLJ94640, highly similar to Homo sapiens keratin 18 (KRT18), mRNA	0.500024	0.915327		________MSFTTRSTFSTNYRSLGSVQAPS	2	1	5.64248		5.64248		3.43425		3.43425
B2RA03_pS10	NA_pS10	B2RA03	NA	cDNA, FLJ94640, highly similar to Homo sapiens keratin 18 (KRT18), mRNA	0.953171	0.991059	0.853623	______MSFTTRSTFSTNYRSLGSVQAPSYG	2	1	5.64248		5.64248		3.43425		3.43425
Q9UMD9-2_pS96	COL17A1_pS96	Q9UMD9-2	COL17A1	Isoform 2 of Collagen alpha-1(XVII) chain	0.999334	0.748114	0.999919	RRAHSPASTLPNSPGSTFERKTHVTRHAYEG			5.60686			5.60686	0.00618507		0.00618507	0.551683
Q02952_pS75	AKAP12_pS75	Q02952	AKAP12	A-kinase anchor protein 12	0.999992	1	0.999999	GQLSTINGVAEQDELSLQEGDLNGQKGALNG	1	4	5.45619	5.45619			3.87954	3.87954			4.17216	4.17216
A0A0A0MSU2_pS709	ELMSAN1_pS709	A0A0A0MSU2	ELMSAN1	ELM2 and SANT domain-containing protein 1 (Fragment)	0.696403	0.716829	0.688345	TLLRTNSAEVTPPVLSVMGEATPVSIEPRIN	1	6	5.32842	5.32842							2.42163	2.42163
Q9UMD9-2_pS62	COL17A1_pS62	Q9UMD9-2	COL17A1	Isoform 2 of Collagen alpha-1(XVII) chain	0.999329	0.999726	0.995928	GGGSRLEKQSLTHGSSGYINSTGSTRGHAST			5.27078		5.27078	4.72059	0.681945	0.681945	1.46475		1.19961		1.19961
Q8IZW8_pS350	TNS4_pS350	Q8IZW8	TNS4	Tensin-4	0.999991	0.99991	0.999996	PRNPTLTMGQPRTPHSPPLAKEHASSCPPSI	1	3	5.15308	5.15308			1.70067	1.70067			9.49335	9.49335
P49247_pS106	RPIA_pS106	P49247	RPIA	Ribose-5-phosphate isomerase	0.736707			ENHVRNNQVLGIGSGSTIVHAVQRIAERVKQ	1	3	5.11765	5.11765
A0A024RAI5_pT292	BIN1_pT292	A0A024RAI5	BIN1	Bridging integrator 1, isoform CRA_a	0.998361	0.966175	0.93308	PEIRVNHEPEPAGGATPGATLPKSPSQLRKG	4	1	5.06265		5.06265		2.12772		2.12772		2.55519		2.55519
Q9H3D4-10_pS284	TP63_pS284	Q9H3D4-10	TP63	Isoform 10 of Tumor protein 63	0.650444	0.881779	0.917256	QKQTSIQSPSSYGNSSPPLNKMNSMNKLPSV			5.00869	5.00869	2.80807						0.4104	0.4104	1.31464
Q02952_pS885	AKAP12_pS885	Q02952	AKAP12	A-kinase anchor protein 12	0.5		0.55927	EQPEQKAATEVSKELSESQVHMMAAAVADGT	1	4	4.93563	4.93563							2.71181	2.71181
Q6IBR2_pS193	FARSLA_pS193	Q6IBR2	FARSLA	FARSLA protein	0.999453		0.996552	GSAFSTSISKQETELSPEMISSGSWRDRPFK	2	1	4.91514	4.91514							2.28851	2.28851
B2RA03_pS31	NA_pS31	B2RA03	NA	cDNA, FLJ94640, highly similar to Homo sapiens keratin 18 (KRT18), mRNA	0.919153	0.996645	0.995179	LGSVQAPSYGARPVSSAASVYAGAGGSGSRI	2	1	4.82439	4.82439			5.88017	5.88017			4.56109	4.56109
Q9UMD9-2_pS174	COL17A1_pS174	Q9UMD9-2	COL17A1	Isoform 2 of Collagen alpha-1(XVII) chain	0.875372		0.988883	DDVKRLLKGSRSASVSPTRNSSNTLPIPKKG			4.82314			4.82314					3.40541			3.40541
Q9UMD9-2_pS172	COL17A1_pS172	Q9UMD9-2	COL17A1	Isoform 2 of Collagen alpha-1(XVII) chain	0.571704		0.999999	ELDDVKRLLKGSRSASVSPTRNSSNTLPIPK			4.82314			4.82314					1.93865			1.93865
Q9UMD9-2_pT176	COL17A1_pT176	Q9UMD9-2	COL17A1	Isoform 2 of Collagen alpha-1(XVII) chain	0.648448			VKRLLKGSRSASVSPTRNSSNTLPIPKKGTV			4.82314			4.82314
Q9UMD9-2_pS93	COL17A1_pS93	Q9UMD9-2	COL17A1	Isoform 2 of Collagen alpha-1(XVII) chain	0.997281	0.998844	0.996285	SSYRRAHSPASTLPNSPGSTFERKTHVTRHA			4.81196	4.81196	8.32784	2.20667	1.40896	1.40896	20.0628	0.551683	3.98846	3.98846	1.89745
Q9UMD9-2_pS56	COL17A1_pS56	Q9UMD9-2	COL17A1	Isoform 2 of Collagen alpha-1(XVII) chain	0.970098	0.994395	0.966288	AKTASLGGGSRLEKQSLTHGSSGYINSTGST			4.72059			4.72059	0.478302	0.478302	1.84344
Q9UID3_pS652	VPS51_pS652	Q9UID3	VPS51	Vacuolar protein sorting-associated protein 51 homolog	0.619944	0.763638		KAQSSDSSKRTFSVYSSSRQQGRYAPSYTPS	1	2	4.71205	4.71205			3.2692	3.2692
Q53ZR1_pS940	SLC12A2_pS940	Q53ZR1	SLC12A2	Bumetanide-sensitive Na-K-Cl cotransporter	0.942835			GLDISHLQGQEELLSSQEKSPGTKDVVVSVE	2	1	4.58053	4.58053
P78344_pS22	EIF4G2_pS22	P78344	EIF4G2	Eukaryotic translation initiation factor 4 gamma 2	0.799392	0.711967		EGGASRFSASSGGGGSRGAPQHYPKTAGNSE	1	1	4.47239	4.47239			2.99422	2.99422
A0A024RB17_pS820	FAM62A_pS820	A0A024RB17	FAM62A	Family with sequence similarity 62 (C2 domain containing), member A, isoform CRA_b	0.996866	0.999924	0.991792	ERAEDLPLRKGTKHLSPYATLTVGDSSHKTK	4	1	4.36426	4.36426			5.648	5.648			4.5288	4.5288
Q02952_pS219	AKAP12_pS219	Q02952	AKAP12	A-kinase anchor protein 12	0.993987		0.719772	DEGEGAAGAGDHKDPSLGAGEAASKESEPKQ	1	4	4.3431	4.3431
P04626-5_pT973	ERBB2_pT973	P04626-5	ERBB2	Isoform 5 of Receptor tyrosine-protein kinase erbB-2	0.538165	0.873462	0.609351	VIQNEDLGPASPLDSTFYRSLLEDDDMGDLV			4.2416	4.2416			0.562868	0.562868
Q9NQS7-2_pS480	INCENP_pS480	Q9NQS7-2	INCENP	Isoform 2 of Inner centromere protein	0.78743			HLEDEELQPPRSKTPSSPCPASKVVRPLRTF			4.04365	4.04365
Q9P0K7-3_pS659	RAI14_pS659	Q9P0K7-3	RAI14	Isoform 3 of Ankycorbin	1			YKEAQAELEDYRKRKSLEDVTAEYIHKAEHE			4.04175	4.04175
Q5T0W9_pS388	FAM83B_pS388	Q5T0W9	FAM83B	Protein FAM83B	0.579284	0.55706	0.589775	RQFQPNQINENWKRHSYAGEQPETVPYLLLN	1	1	4.03643	4.03643			4.26592	4.26592			2.09936	2.09936
Q99959-2_pS197	PKP2_pS197	Q99959-2	PKP2	Isoform 1 of Plakophilin-2	0.994222	0.999574	0.999968	ESRRAALLVPPRYARSEIVGVSRAGTTSRQR			3.94882	3.94882			3.24488	3.24488			1.50162	1.50162
A0A024R0S6_pS470	EHD2_pS470	A0A024R0S6	EHD2	EH-domain containing 2, isoform CRA_a	0.802127	0.902145	0.921862	EIFYNLAPADGKLSGSKAKTWMVGTKLPNSV	3	1	3.88109	3.88109			4.51068	4.51068			4.14629	4.14629
A0A024R0S6_pS468	EHD2_pS468	A0A024R0S6	EHD2	EH-domain containing 2, isoform CRA_a	0.944208	0.5	0.853718	YDEIFYNLAPADGKLSGSKAKTWMVGTKLPN	3	1	3.8461	3.8461			4.28614	4.28614			4.36316	4.36316
O75396_pT140	SEC22B_pT140	O75396	SEC22B	Vesicle-trafficking protein SEC22b	0.818039		0.961096	LYIDSCARRNLGSINTELQDVQRIMVANIEE	1	4	3.79633	3.79633							1.5616	1.5616
Q02952_pS887	AKAP12_pS887	Q02952	AKAP12	A-kinase anchor protein 12	0.814993	0.871982	0.55272	PEQKAATEVSKELSESQVHMMAAAVADGTRA	1	4	3.70097	3.70097			4.12532	4.12532			1.84545	1.84545
O14686_pS3130	KMT2D_pS3130	O14686	KMT2D	Histone-lysine N-methyltransferase 2D	0.998634	0.992488		LPEVKPKVEEGGRHPSPCQFTIATPKVEPAP	1	2	3.6891	3.6891
Q9H7F0_pS817	ATP13A3_pS817	Q9H7F0	ATP13A3	Probable cation-transporting ATPase 13A3	1	1		SAIDPEAIPVKLVHDSLEDLQMTRYHFAMNG	1	4	3.62897	3.62897
P78344_pS17	EIF4G2_pS17	P78344	EIF4G2	Eukaryotic translation initiation factor 4 gamma 2	0.853682		0.868317	ESAIAEGGASRFSASSGGGGSRGAPQHYPKT	1	1	3.62151	3.62151							3.26133	3.26133
B2RA03_pS60	NA_pS60	B2RA03	NA	cDNA, FLJ94640, highly similar to Homo sapiens keratin 18 (KRT18), mRNA	0.999945	0.99981	0.99788	RISVSRSTSFRGGMGSGGLATGIAGGLAGMG	2	1	3.57471	3.57471			2.62012	2.62012			2.78189	2.78189
O14686_pS1180	KMT2D_pS1180	O14686	KMT2D	Histone-lysine N-methyltransferase 2D	0.999826	0.999936	0.999999	PMEVYPECKQTAGQGSPCEEQEEPRAPVAPT	1	2	3.5736	3.5736	3.24724
A0A024QZW7_pS330	NUP153_pS330	A0A024QZW7	NUP153	Nucleoporin 153kDa, isoform CRA_a	0.990752	0.99517	0.997654	LEKMSSPLADAKRIPSIVSSPLNSPLDRSGI	4	1	3.55717		3.55717	1.96263	3.52279		3.52279	2.017	2.98005		2.98005
Q7Z434_pS222	MAVS_pS222	Q7Z434	MAVS	Mitochondrial antiviral-signaling protein	0.997826	0.999127	0.99988	TAGATSSLTPSRGPVSPSVSFQPLARSTPRA	1	2	3.51404	3.51404
A8K2T6_pS906	NA_pS906	A8K2T6	NA	cDNA FLJ76013, highly similar to Homo sapiens EPH receptor A1 (EPHA1), mRNA	0.999998	0.996856	0.999995	RTIANFDPRVTLRLPSLSGSDGIPYRTVSEW	2	1	3.48639		3.48639
B2RA03_pS42	NA_pS42	B2RA03	NA	cDNA, FLJ94640, highly similar to Homo sapiens keratin 18 (KRT18), mRNA	0.999245	0.989697	0.848282	RPVSSAASVYAGAGGSGSRISVSRSTSFRGG	2	1	3.42277	3.42277			2.48209	2.48209			2.51947	2.51947
Q8IVT2_pS78	MISP_pS78	Q8IVT2	MISP	Mitotic interactor and substrate of PLK1	0.983036			RQGVSYSVHAYTGQPSPRGLHSENREDEGWQ	1	1	3.40045	3.40045
Q8IZW8_pS253	TNS4_pS253	Q8IZW8	TNS4	Tensin-4	0.999994	0.999999	0.999999	SKASSPHGLGSPLVASPRLEKRLGGLAPQRG	1	3	3.35782	3.35782	0.970145		2.19216	2.19216		0.139146	5.63323	5.63323
A0A140VJK1_pS117	NA_pS117	A0A140VJK1	NA	Testicular tissue protein Li 75	0.707369	0.593829		GAHAPELTKKVQRHASSGSFLPSANEHLKED	2	1	3.3384	3.3384			3.39078	3.39078
B2RDZ9_pS177	NA_pS177	B2RDZ9	NA	cDNA, FLJ96850	0.999999	0.999989	0.999999	NTRIPRVRVLEDEEGSKDIELSDDPYDCIRL	2	1	3.33611	3.33611			3.67984	3.67984			2.47485	2.47485
B3KVU5_pS6	NA_pS6	B3KVU5	NA	cDNA FLJ41463 fis, clone BRSTN2017237	1	1	1	__________MDRNPSPPPPPGRDKEEEEEV	2	1	3.33562	3.33562
Q13200_pS363	PSMD2_pS363	Q13200	PSMD2	26S proteasome non-ATPase regulatory subunit 2	0.950296	0.972882		IYKTHLENNRFGGSGSQVDSARMNLASSFVN	1	3	3.33367	3.33367			1.66892	1.66892
A0A024RAL3_pS946	ZFYVE16_pS946	A0A024RAL3	ZFYVE16	Zinc finger, FYVE domain containing 16, isoform CRA_a	0.998968	0.999742	0.999996	ITRNEIIQSPISQVPSVEKLSMNTGNEGLPT	4	1	3.30772	3.30772			1.24917	1.24917			2.061	2.061
B2RBH1_pS332	NA_pS332	B2RBH1	NA	cDNA, FLJ95507, highly similar to Homo sapiens pleckstrin homology domain containing, family A (phosphoinositide binding specific) member 1 (PLEKHA1), mRNA	0.621961	0.756074	0.904194	NAAAATSHSTASRSNSLVSTFTMEKRGFYES	2	1	3.2968	3.2968
O14686_pS4738	KMT2D_pS4738	O14686	KMT2D	Histone-lysine N-methyltransferase 2D	1	1	1	PHLGSGRWEQEDRALSPVIPLIPRASIPVFP	1	2	3.28416	3.28416
O14686_pT1195	KMT2D_pT1195	O14686	KMT2D	Histone-lysine N-methyltransferase 2D	0.922397			SPCEEQEEPRAPVAPTPPTLIKSDIVNEISN	1	2	3.24724		3.24724
Q9Y5K6_pS458	CD2AP_pS458	Q9Y5K6	CD2AP	CD2-associated protein	1	1	1	SKLKLDSEQLPLRPKSVDFDSLTVRTSKETD	1	1	3.23594	3.23594			3.42043	3.42043			2.94373	2.94373
O14686_pS373	KMT2D_pS373	O14686	KMT2D	Histone-lysine N-methyltransferase 2D	0.992186	0.987629	0.924438	IRSVAEQHTPVCSRFSPPEPGDTPTDEPDAL	1	2	3.20314	3.20314
Q02952_pS283	AKAP12_pS283	Q02952	AKAP12	A-kinase anchor protein 12	0.999097	0.997783	0.959899	EGEEKQEKEPSKSAESPTSPVTSETGSTFKK	1	4	3.20029	3.20029	2.29738		2.00997	2.00997	2.19659		2.25809	2.25809	3.08864
A0A0J9YWL0_pT270	CRYBG1_pT270	A0A0J9YWL0	CRYBG1	Beta/gamma crystallin domain-containing protein 1	0.861621		0.530223	LHSSPGNSSRQENAETPARSPGEDASPGAGH	1	1	3.15542	3.15542	5.11133						5.07498	5.07498
O14686_pS1671	KMT2D_pS1671	O14686	KMT2D	Histone-lysine N-methyltransferase 2D	0.999994	0.999883	0.999997	GVEHMECEIKLEGPVSPDVEPGKEETEESKK	1	2	3.13471	3.13471
O14686_pS4359	KMT2D_pS4359	O14686	KMT2D	Histone-lysine N-methyltransferase 2D	1	1	1	PKPQGPTLEPPPGRVSPAAAQLADTLFSKGL	1	2	3.07539	3.07539
Q9UJ83-2_pS4	HACL1_pS4	Q9UJ83-2	HACL1	Isoform 2 of 2-hydroxyacyl-CoA lyase 1	1			____________MPDSNFAERSEEQVSGAKV			3.05357	3.05357
A0A1S5UZ07_pS1242	TLN1_pS1242	A0A1S5UZ07	TLN1	Talin-1	0.983901	0.942466		DNALRAVGDASKRLLSDSLPPSTGTFQEAQS	2	1	3.05252	3.05252			3.77361	3.77361
O15042-2_pS484	U2SURP_pS484	O15042-2	U2SURP	Isoform 2 of U2 snRNP-associated SURP motif-containing protein	0.791041	0.5	0.572999	HVYYRWKLYSILQGDSPTKWRTEDFRMFKNG			3.04733	3.04733			1.78265	1.78265			2.17532	2.17532
P46019_pS729	PHKA2_pS729	P46019	PHKA2	Phosphorylase b kinase regulatory subunit alpha, liver isoform	1	1	1	VPMTLPTKVLSAHRKSLNLVDSPQPLLEKVP	1	1	3.03609	3.03609			1.48134	1.48134			1.54031	1.54031
P15924_pS2815	DSP_pS2815	P15924	DSP	Desmoplakin	0.997899	0.983501	0.873332	LRLLEAASVSSKGLPSPYNMSSAPGSRSGSR	1	3	3.03249			3.03249	4.42993			4.42993	2.76447			2.76447
Q09666_pS106	AHNAK_pS106	Q09666	AHNAK	Neuroblast differentiation-associated protein AHNAK	0.730703		0.798414	DRSPEPGQTWTREVFSSCSSEVVLSGDDEEY	1	2	3.03206		3.03206						1.69318		1.69318
Q09666_pS110	AHNAK_pS110	Q09666	AHNAK	Neuroblast differentiation-associated protein AHNAK	0.730682		0.400528	EPGQTWTREVFSSCSSEVVLSGDDEEYQRIY	1	2	3.03206		3.03206
A0A0U4C5A9_pS291	NFYA_pS291	A0A0U4C5A9	NFYA	Nuclear transcription factor Y alpha	1	1	1	KRGEGGRFFSPKEKDSPHMQDPNQADEEAMT	2	1	3.02155	3.02155			1.76239	1.76239			1.62436	1.62436
Q9UMD9-2_pT97	COL17A1_pT97	Q9UMD9-2	COL17A1	Isoform 2 of Collagen alpha-1(XVII) chain	0.999968		0.999962	RAHSPASTLPNSPGSTFERKTHVTRHAYEGS			2.93353		2.93353	5.60686
V9HWE1_pS325	HEL113_pS325	V9HWE1	HEL113	Epididymis luminal protein 113	0.999962	0.998784	0.999894	RQAKQESTEYRRQVQSLTCEVDALKGTNESL	2	1	2.9266	2.9266							2.55294	2.55294
Q13177_pT143	PAK2_pT143	Q13177	PAK2	Serine/threonine-protein kinase PAK 2	0.982266	0.999989	0.999997	KFYDSNTVKQKYLSFTPPEKDGFPSGTPALN	1	3	2.90805	2.90805	2.38793		2.37356	2.37356	2.27964		2.75566		2.75566
B2RAL8_pT479	NA_pT479	B2RAL8	NA	cDNA, FLJ94995, highly similar to Homo sapiens LGN protein (LGN), mRNA	0.5	0.913679	0.625961	IDHRIPNSQRKISADTIGDEGFFDLLSRFQS	2	1	2.90498	2.90498			1.25874	1.25874
B2RAL8_pS476	NA_pS476	B2RAL8	NA	cDNA, FLJ94995, highly similar to Homo sapiens LGN protein (LGN), mRNA	0.5			SNSIDHRIPNSQRKISADTIGDEGFFDLLSR	2	1	2.90498	2.90498
Q9UMD9-2_pS61	COL17A1_pS61	Q9UMD9-2	COL17A1	Isoform 2 of Collagen alpha-1(XVII) chain	0.999265	0.999782	0.99725	LGGGSRLEKQSLTHGSSGYINSTGSTRGHAS			2.90118	2.90118	5.27078	4.72059	1.45528	1.45528	1.46475		1.88669	1.88669	1.19961
A0A0S2Z4W1_pS351	SRRM1_pS351	A0A0S2Z4W1	SRRM1	Serine/arginine repetitive matrix 1 isoform 1 (Fragment)	0.996999			PRHRRSRSPVRRRRRSSASLSGSSSSSSSSR	2	1	2.89333		2.89333
A0A0S2Z4W1_pS352	SRRM1_pS352	A0A0S2Z4W1	SRRM1	Serine/arginine repetitive matrix 1 isoform 1 (Fragment)	0.996614			RHRRSRSPVRRRRRSSASLSGSSSSSSSSRS	2	1	2.89333		2.89333
K4DI93_pS15	CUL4B_pS15	K4DI93	CUL4B	Cullin 4B, isoform CRA_e	0.84034			_MKSVCPVTSGFSSPSPSAAAAAQEVRSATD	1	1	2.8745	2.8745
Q5TDH0_pS194	DDI2_pS194	Q5TDH0	DDI2	Protein DDI1 homolog 2	1	1	1	QQDRARREQERIRLFSADPFDLEAQAKIEED	1	1	2.87046	2.87046			2.03244	2.03244			2.1049	2.1049
Q5T280_pS248	SPOUT1_pS248	Q5T280	SPOUT1	Putative methyltransferase C9orf114	0.992624			QQQHPDCKTYHGKVVSSQDPRTKAGLYWGYT	1	3	2.84524		2.84524
P35611_pS586	ADD1_pS586	P35611	ADD1	Alpha-adducin	1	1		ELEEYRREVERKQKGSEENLDEAREQKEKSP	1	2	2.84267	2.84267			1.91241	1.91241
Q5JTV8-3_pS278	TOR1AIP1_pS278	Q5JTV8-3	TOR1AIP1	Isoform 3 of Torsin-1A-interacting protein 1	0.999974		0.998964	QSSQSQNFTAHDKQPSVLSSGYQKTPQEWAP			2.81723	2.81723							2.87332	2.87332
Q86W92-4_pS509	PPFIBP1_pS509	Q86W92-4	PPFIBP1	Isoform 4 of Liprin-beta-1	0.90352	0.808231	0.50025	FGRGFFKIKSNKRTASAPNLAETEKETAEHL			2.81339	2.81339			4.26735	4.26735			3.06489	3.06489
Q9H3D4-10_pS276	TP63_pS276	Q9H3D4-10	TP63	Isoform 10 of Tumor protein 63	0.875173		0.645134	QQQHQHLLQKQTSIQSPSSYGNSSPPLNKMN			2.80807		2.80807						1.31464		1.31464
A4D2P0_pS71	RAC1_pS71	A4D2P0	RAC1	Ras-related C3 botulinum toxin substrate 1 (Rho family, small GTP binding protein Rac1)	0.955845	0.998945	0.99999	WDTAGQEDYDRLRPLSYPQTVGETYGKDITS	2	1	2.80448	2.80448			3.42074	3.42074			5.27579	5.27579
A0A024R499_pS629	IRS1_pS629	A0A024R499	IRS1	Insulin receptor substrate 1, isoform CRA_a	1	0.999994	1	PMSPGVAPVPSGRKGSGDYMPMSPKSVSAPQ	4	1	2.80133	2.80133	1.20361		1.95712	1.95712			1.39755	1.39755	1.25877
Q9UBT7-2_pS538	CTNNAL1_pS538	Q9UBT7-2	CTNNAL1	Isoform 2 of Alpha-catulin	1	0.999992	0.993009	NDVFEGRRGEKYGYLSLPKPMKNNANLKSLK			2.79773	2.79773			1.24262	1.24262			1.05711	1.05711
Q16658_pS39	FSCN1_pS39	Q16658	FSCN1	Fascin	0.789011		0.498041	LTAEAFGFKVNASASSLKKKQIWTLEQPPDE	1	3	2.77868	2.77868
Q03001-3_pS1909	DST_pS1909	Q03001-3	DST	Isoform 3 of Dystonin	0.993282	0.972478	0.998956	ELSSRNTGHLHPTPRSPLLRWTQEPQPLEEK			2.77798	2.77798			2.20865	2.20865			0.582177	0.582177
B2RA03_pS7	NA_pS7	B2RA03	NA	cDNA, FLJ94640, highly similar to Homo sapiens keratin 18 (KRT18), mRNA	0.994913	0.924646	0.93828	_________MSFTTRSTFSTNYRSLGSVQAP	2	1	2.76857	2.76857	5.64248		2.88701	2.88701			2.56722	2.56722
V9HWE1_pS7	HEL113_pS7	V9HWE1	HEL113	Epididymis luminal protein 113	0.999312	0.999238	0.999312	_________MSTRSVSSSSYRRMFGGPGTAS	2	1	2.76169	2.76169			1.91069	1.91069			2.16214	2.16214
Q9Y385_pS266	UBE2J1_pS266	Q9Y385	UBE2J1	Ubiquitin-conjugating enzyme E2 J1	0.871426	0.999413	0.999157	SPRQRRAQQQSQRRLSTSPDVIQGHQPRDNH	1	2	2.75648	2.75648			1.46127	1.46127			1.03247	1.03247
A0A1S5UZ07_pS680	TLN1_pS680	A0A1S5UZ07	TLN1	Talin-1	0.967846			QICASRGAGVRSPPDSPTDALMQLAKAVASA	2	1	2.75239	2.75239	6.87485
Q5T4S7-3_pS365	UBR4_pS365	Q5T4S7-3	UBR4	Isoform 3 of E3 ubiquitin-protein ligase UBR4	0.769238	0.727321		LHVGSAQQVRTGSTSSKEDDYESDAATIVQK			2.75078		2.75078		2.65677		2.65677
O14686_pT2233	KMT2D_pT2233	O14686	KMT2D	Histone-lysine N-methyltransferase 2D	0.970955			PGAGQPGEFHTTPPGTPRHQPSTPDPFLKPR	1	2	2.73292	2.73292
A8KA33_pS532	NA_pS532	A8KA33	NA	cDNA FLJ76690, highly similar to Homo sapiens neuronal protein isoform a mRNA	0.999592			QSNGSQYSPNEIRENSPAVSPTTNSTAPFGL	2	1	2.69478		2.69478
A8KA33_pS536	NA_pS536	A8KA33	NA	cDNA FLJ76690, highly similar to Homo sapiens neuronal protein isoform a mRNA	0.983775		0.559927	SQYSPNEIRENSPAVSPTTNSTAPFGLKPRS	2	1	2.69478		2.69478						1.05836	1.05836
O95490-2_pS742	ADGRL2_pS742	O95490-2	ADGRL2	Isoform 2 of Adhesion G protein-coupled receptor L2	0.499922			FIGRNSTIAVNSHVISVSINKESSRVYLTDP			2.69006	2.69006
O95490-2_pS744	ADGRL2_pS744	O95490-2	ADGRL2	Isoform 2 of Adhesion G protein-coupled receptor L2	0.499922			GRNSTIAVNSHVISVSINKESSRVYLTDPVL			2.69006	2.69006
A0A0J9YWL0_pT428	CRYBG1_pT428	A0A0J9YWL0	CRYBG1	Beta/gamma crystallin domain-containing protein 1	0.72207	0.778704	0.965786	SSGRRSGRRRGSQKSTDSPGADAELPESAAR	1	1	2.68675			2.68675	1.26652	1.26652	1.68361		1.15116		1.15116	2.5478
A8K287_pS20	SNAP23_pS20	A8K287	SNAP23	Synaptosomal-associated protein	0.999826	0.999972	0.999061	SSEEIQQRAHQITDESLESTRRILGLAIESQ	2	1	2.63942	2.63942			2.22783	2.22783			2.0102	2.0102
Q6PKG0_pS165	LARP1_pS165	Q6PKG0	LARP1	La-related protein 1	0.999999	1	0.999999	PAKVVRAAVPKQRKGSKVGDFGDAINWPTPG	1	2	2.6368	2.6368			1.55483	1.55483			1.40844	1.40844
P15924_pS22	DSP_pS22	P15924	DSP	Desmoplakin	1	1	1	SHPRINTLGRMIRAESGPDLRYEVTSGGGGT	1	3	2.63367	2.63367			1.81654	1.81654			1.20095	1.20095
A0A024R1I2_pS647	MTMR3_pS647	A0A024R1I2	MTMR3	Myotubularin related protein 3, isoform CRA_d	0.999975	0.999994		CSDPSLNEKWQEHRRSLELSSLAGPGEDPLS	3	1	2.63048	2.63048
Q9H7D0_pS1347	DOCK5_pS1347	Q9H7D0	DOCK5	Dedicator of cytokinesis protein 5	0.999945			VFDYEGLGNLLKKRASFYENIIKAMRPQPEY	1	3	2.62006	2.62006
P50851-2_pS2485	LRBA_pS2485	P50851-2	LRBA	Isoform 2 of Lipopolysaccharide-responsive and beige-like anchor protein	0.999172	0.999994	0.999997	LLIEPHPPRGSAMQVSPLMFTDKAQQDVIMV			2.57985	2.57985			5.08218	5.08218			6.83321	6.83321
Q5VXV3_pS7	SET_pS7	Q5VXV3	SET	SET	1			_________MAPKRQSPLPPQKKKPRPPPAL	2	1	2.57708	2.57708
Q8WYP3_pS486	RIN2_pS486	Q8WYP3	RIN2	Ras and Rab interactor 2	0.999955	0.999882		ETMAPPIKSKKKRSSSFVLPKLVKSQLQKVS	1	1	2.57427	2.57427
Q7Z2W4_pS335	ZC3HAV1_pS335	Q7Z2W4	ZC3HAV1	Zinc finger CCCH-type antiviral protein 1	0.989712	0.960721	0.97971	GTSQAGTSQRFLENGSQEDLLHGNPGSTYLA	1	3	2.56709	2.56709			1.30532	1.30532			1.55701	1.55701
A0A024R370_pT213	TMF1_pT213	A0A024R370	TMF1	TATA element modulatory factor 1, isoform CRA_a	0.584157			ESVIDVKTTMESISNTSTQSLTAETKDIALE	4	1	2.55482	2.55482
O60716-5_pS320	CTNND1_pS320	O60716-5	CTNND1	Isoform 1A of Catenin delta-1	0.981909	0.81578	0.998161	ARRTGTPSDPRRRLRSYEDMIGEEVPSDQYY			2.54548	2.54548			1.0529	1.0529			1.23106	1.23106
A0A024R1A3_pS46	UBE1_pS46	A0A024R1A3	UBE1	Testicular secretory protein Li 63	1	1	1	SEVPSVPTNGMAKNGSEADIDEGLYSRQLYV	2	1	2.52022	2.52022			2.42498	2.42498			2.68501	2.68501
A0A024R8K7_pS1069	ITGB4_pS1069	A0A024R8K7	ITGB4	Integrin beta	1	1	1	WKELQVKLLELQEVDSLLRGRQVRRFHVQLS	3	1	2.51479	2.51479			1.31613	1.31613			3.57041	3.57041
Q5T0W9_pS466	FAM83B_pS466	Q5T0W9	FAM83B	Protein FAM83B	1	1	1	RKTTNLADRNSNVRRSFNGTDNHIRFLQQRM	1	1	2.50943	2.50943			0.887407	0.887407			2.51274	2.51274
A0A0A0MSU2_pS923	ELMSAN1_pS923	A0A0A0MSU2	ELMSAN1	ELM2 and SANT domain-containing protein 1 (Fragment)	0.743188	0.995102	0.986494	KTSQKFPRVPLPRRESPSEERLEPKREVKEP	1	6	2.50553	2.50553							0.923779	0.923779
A0A0S2Z487_pS665	JUP_pS665	A0A0S2Z487	JUP	Junction plakoglobin isoform 1 (Fragment)	0.999995	0.999997	1	FRISEDKNPDYRKRVSVELTNSLFKHDPAAW	2	1	2.50079	2.50079			4.33406	4.33406			1.65426	1.65426
Q68EM7-6_pS484	ARHGAP17_pS484	Q68EM7-6	ARHGAP17	Isoform 6 of Rho GTPase-activating protein 17	1			GNDSDSGTLERKRPASMAVMEGDLVKKESFG			2.49691	2.49691
O14686_pS4822	KMT2D_pS4822	O14686	KMT2D	Histone-lysine N-methyltransferase 2D	1	1	1	LSMKIPNSYEVLFPESPARAGTEPKKGEAEG	1	2	2.49668	2.49668
A0A140VJQ6_pS189	NA_pS189	A0A140VJQ6	NA	Oxysterol-binding protein	1	0.999995	0.999864	SLASSSNSPISQRRPSQNAISFFNVGHSKLQ	2	1	2.48482	2.48482			1.61041	1.61041			1.44221	1.44221
A0A0A0MSU2_pS461	ELMSAN1_pS461	A0A0A0MSU2	ELMSAN1	ELM2 and SANT domain-containing protein 1 (Fragment)	1	1	1	LRGGVIQSTRRRRRASQEANLLTLAQKAVEL	1	6	2.47966	2.47966							0.934716	0.934716
A0A140VK97_pS82	NA_pS82	A0A140VK97	NA	Testis secretory sperm-binding protein Li 224n	0.720949			PEIVHEDLKMGSDGESDQASATSSDEVQSPV	2	1	2.47614	2.47614
B3KQX8_pS177	NA_pS177	B3KQX8	NA	cDNA FLJ33261 fis, clone ASTRO2005902, highly similar to WD repeat protein 20	0.988084	0.99694	0.99452	TTPGNSVPPPLPRSNSLPHSAVSNAGSKSSV	2	1	2.47393	2.47393
Q02952_pS286	AKAP12_pS286	Q02952	AKAP12	A-kinase anchor protein 12	0.996103	0.967351	0.992792	EKQEKEPSKSAESPTSPVTSETGSTFKKFFT	1	4	2.44931	2.44931	2.29738		5.11945	5.11945	2.24796		2.53745	2.53745	3.23792
Q5JSH3-2_pS561	WDR44_pS561	Q5JSH3-2	WDR44	Isoform 2 of WD repeat-containing protein 44	0.995918	0.994834	0.989491	YFNNMRMKYNTEGRVSPSPSQESLSSSKSDT			2.43285	2.43285			2.56103	2.56103			2.12293	2.12293
B2RA03_pS15	NA_pS15	B2RA03	NA	cDNA, FLJ94640, highly similar to Homo sapiens keratin 18 (KRT18), mRNA	0.999813		0.9999	_MSFTTRSTFSTNYRSLGSVQAPSYGARPVS	2	1	2.42183	2.42183							2.62816	2.62816
A0A024R222_pS331	PSAT1_pS331	A0A024R222	PSAT1	Phosphoserine aminotransferase	1	1	1	LEKRFLDKALELNMLSLKGHRSVGGIRASLY	3	1	2.42144	2.42144			2.00877	2.00877			1.75243	1.75243
O60716-5_pT910	CTNND1_pT910	O60716-5	CTNND1	Isoform 1A of Catenin delta-1	0.763443	1		DNNYSTPNERGDHNRTLDRSGDLGDMEPLKG			2.41911	2.41911			2.62078	2.62078	1.67477
C9J0I9_pS327	ZC3HC1_pS327	C9J0I9	ZC3HC1	Nuclear-interacting partner of ALK	0.983351	0.985504	0.728541	WDSSSPVDRPEPEAASPTTRTRPVTRSMGTG	1	1	2.40848	2.40848	2.01403	1.3253	2.88066	2.88066	1.12137	1.41698	3.02293	3.02293	1.40163
V9HWH9_pS5	HEL-S-43_pS5	V9HWH9	HEL-S-43	Protein S100	0.967354	0.997304	0.989844	___________MAKISSPTETERCIESLIAV	2	1	2.40495	2.40495			2.56211	2.56211			2.83178	2.83178
Q14997_pS1746	PSME4_pS1746	Q14997	PSME4	Proteasome activator complex subunit 4	0.999998			LCKTKLPKKRKRDPGSVGDTIPSAELVKRHA	1	2	2.40186	2.40186
Q9Y6D5_pS346	ARFGEF2_pS346	Q9Y6D5	ARFGEF2	Brefeldin A-inhibited guanine nucleotide-exchange protein 2	0.57165			VDENSQTNGIADDRQSLSSADNLESDAQGHQ	1	3	2.38398	2.38398
Q9H3D4-10_pS216	TP63_pS216	Q9H3D4-10	TP63	Isoform 10 of Tumor protein 63	1			QNTHGIQMTSIKKRRSPDDELLYLPVRGRET			2.3822	2.3822
O60716-5_pS914	CTNND1_pS914	O60716-5	CTNND1	Isoform 1A of Catenin delta-1	1	1	1	STPNERGDHNRTLDRSGDLGDMEPLKGTTPL			2.38204	2.38204			2.08386	2.08386	1.67477		1.81727	1.81727
Q13033_pS202	STRN3_pS202	Q13033	STRN3	Striatin-3	0.942978		0.876423	GYTDTILDVRSQRVRSLLGLSNSEPNGSVET	1	3	2.34288	2.34288
Q9P0K7-3_pS273	RAI14_pS273	Q9P0K7-3	RAI14	Isoform 3 of Ankycorbin	0.963099	0.983034		RSGTPKKRKAPPPPISPTQLSDVSSPRSITS			2.34224	2.34224
A0A024R2J9_pT42	TBC1D5_pT42	A0A024R2J9	TBC1D5	TBC1 domain family, member 5, isoform CRA_b	0.630774	0.303908	0.408786	YSNKSGGDSNKNGRRTSSTLDSEGTFNSYRK	4	1	2.33928	2.33928
Q69YQ0-2_pS887	SPECC1L_pS887	Q69YQ0-2	SPECC1L	Isoform 2 of Cytospin-A	0.781021	0.999107	0.810362	MKTPPAAAVSPMQRHSISGPISTSKPLTALS			2.33697	2.33697			1.46997	1.46997			0.926275	0.926275
Q6ZRV2_pS1025	FAM83H_pS1025	Q6ZRV2	FAM83H	Protein FAM83H	0.626199	0.985516	0.752563	TEAATEERGPRARLSSATANALYSSNLRDDT	1	3	2.33417	2.33417			1.60677	1.60677			1.88235	1.88235
Q99567_pS50	NUP88_pS50	Q99567	NUP88	Nuclear pore complex protein Nup88	0.724019	0.78299	0.498949	SPTEAEKPASSSLPSSPPPQLLTRNVVFGLG	1	2	2.32988		2.32988		1.38774	1.38774
A0A024R1J3_pS190	CDC42EP1_pS190	A0A024R1J3	CDC42EP1	CDC42 effector protein (Rho GTPase binding) 1, isoform CRA_a	0.986457	0.99911	0.681482	RDRDGSFPSEPGLRRSDSLLSFRLDLDLGPS	4	1	2.32818	2.32818			1.61657	1.61657			0.664547		0.664547
A8K2W3_pS27	NA_pS27	A8K2W3	NA	cDNA FLJ78516	0.936852	0.923121	0.795869	QHPGSDMRQEKPSSPSPMPSSTPSPSLNLGN	2	1	2.31897	2.31897			0.773901	0.773901	1.26446		3.61048	3.61048
O14686_pS2295	KMT2D_pS2295	O14686	KMT2D	Histone-lysine N-methyltransferase 2D	0.567691			ESRKALEVKKEELGASSPSYGPPNLGFVDSP	1	2	2.31643	2.31643
J3KMX2_pS128	SMARCD2_pS128	J3KMX2	SMARCD2	SWI/SNF-related matrix-associated actin-dependent regulator of chromatin subfamily D member 2	0.766728			LTQKRKLRIYISNTFSPSKAEGDSAGTAGTP	1	1	2.31064	2.31064
A0A024R3I8_pS46	EI24_pS46	A0A024R3I8	EI24	Etoposide induced 2.4 mRNA, isoform CRA_a	0.936802	0.988669	0.962145	ARIQQKREEQRRRRASSVLAQRRAQSIERKQ	4	1	2.3076	2.3076			3.21067	3.21067			3.43922	3.43922
Q9BZL6_pS198	PRKD2_pS198	Q9BZL6	PRKD2	Serine/threonine-protein kinase D2	0.900264			SIPNNCSGARKRRLSSTSLASGHSVRLGTSE	1	2	2.30117	2.30117	2.03633
Q9P035_pS135	HACD3_pS135	Q9P035	HACD3	Very-long-chain (3R)-3-hydroxyacyl-CoA dehydratase 3	0.999992	1	0.999999	LRAKEEERLNKLRLESEGSPETLTNLRKGYL	1	2	2.29188	2.29188			2.22686	2.22686			2.728	2.728
Q9NYJ8_pS524	TAB2_pS524	Q9NYJ8	TAB2	TGF-beta-activated kinase 1 and MAP3K7-binding protein 2	0.999044	0.995383	0.993522	PTLAHVDRISETRKLSMGSDDAAYTQALLVH	1	1	2.29089	2.29089			0.937812	0.937812			1.08615	1.08615
B4DZJ7_pS649	NA_pS649	B4DZJ7	NA	Transcription elongation factor SPT5	0.988699			NFTVGGFAPMSPRISSPMHPSAGGQRGGFGS	2	1	2.28675	2.28675
A0A024R2J9_pS44	TBC1D5_pS44	A0A024R2J9	TBC1D5	TBC1 domain family, member 5, isoform CRA_b	0.643669	0.730509	0.495154	NKSGGDSNKNGRRTSSTLDSEGTFNSYRKEW	4	1	2.28531	2.28531			1.25846	1.25846
Q8TED9_pS747	AFAP1L1_pS747	Q8TED9	AFAP1L1	Actin filament-associated protein 1-like 1	0.98564	0.996166	0.995595	PLPVNCVSELRKRSPSIVASNQGRVLQKAKE	1	2	2.27131	2.27131							1.49345	1.49345
P15924_pS2820	DSP_pS2820	P15924	DSP	Desmoplakin	0.956796	0.688808	0.872864	AASVSSKGLPSPYNMSSAPGSRSGSRSGSRS	1	3	2.25948		2.25948		4.70103		4.70103		1.85156		1.85156
B2ZZ90_pS23	ACACA_pS23	B2ZZ90	ACACA	Acetyl-Coenzyme A carboxylase alpha	0.963269	0.986833	0.972384	AQPLELNQHSRFIIGSVSEDNSEDEISNLVK	2	1	2.25756	2.25756							1.34538	1.34538
A0A024RCA7_pS17	RPLP2_pS17	A0A024RCA7	RPLP2	Ribosomal protein, large, P2, isoform CRA_a	0.903043	0.915003	0.985826	RYVASYLLAALGGNSSPSAKDIKKILDSVGI	3	1	2.25025	2.25025			2.23814	2.23814			1.78088	1.78088
Q9UGV2_pT329	NDRG3_pT329	Q9UGV2	NDRG3	Protein NDRG3	0.69591	0.721778	0.423528	GYIPSASMTRLARSRTHSTSSSLGSGESPFS	1	2	2.24241	2.24241	0.277354		0.322709		0.322709
B3KQX8_pS175	NA_pS175	B3KQX8	NA	cDNA FLJ33261 fis, clone ASTRO2005902, highly similar to WD repeat protein 20	0.876947	0.98789	0.823931	SVTTPGNSVPPPLPRSNSLPHSAVSNAGSKS	2	1	2.22625	2.22625
O60716-5_pY321	CTNND1_pY321	O60716-5	CTNND1	Isoform 1A of Catenin delta-1	0.766182	0.707433	0.779469	RRTGTPSDPRRRLRSYEDMIGEEVPSDQYYW			2.22464	2.22464			1.08012	1.08012			1.30436	1.30436
Q9UBF8-2_pS496	PI4KB_pS496	Q9UBF8-2	PI4KB	Isoform 2 of Phosphatidylinositol 4-kinase beta	0.999998	0.999999	0.999993	KEPVFIAAGDIRRRLSEQLAHTPTAFKRDPE			2.22414	2.22414			1.03891	1.03891			1.2811	1.2811
Q09666_pS332	AHNAK_pS332	Q09666	AHNAK	Neuroblast differentiation-associated protein AHNAK	1	1	1	STGREGQTPKAGLRVSAPEVSVGHKGGKPGL	1	2	2.22016	2.22016			1.50138	1.50138			1.38776	1.38776
Q8TC07-2_pS205	TBC1D15_pS205	Q8TC07-2	TBC1D15	Isoform 2 of TBC1 domain family member 15	0.864967	0.824159		KRTLLVNCQNKSLSQSFENLLDEPAYGLIQK			2.20712	2.20712			0.98259	0.98259
Q12986_pS50	NFX1_pS50	Q12986	NFX1	Transcriptional repressor NF-X1	0.962582	0.672491	0.927081	QRRLDSNRIGRRNYSSPPPCHLSRQVPYDEI	1	2	2.20665	2.20665			2.24409	2.24409
C9JFE4_pS448	GPS1_pS448	C9JFE4	GPS1	COP9 signalosome complex subunit 1	0.978215	0.962767	0.802266	MMLRAAVLRNQIHVKSPPREGSQGELTPANS	1	2	2.19771	2.19771			1.8948	1.8948			1.73733	1.73733
A0A024RCA7_pS19	RPLP2_pS19	A0A024RCA7	RPLP2	Ribosomal protein, large, P2, isoform CRA_a	0.633026	0.605677	0.808618	VASYLLAALGGNSSPSAKDIKKILDSVGIEA	3	1	2.1789	2.1789			1.88987	1.88987			1.87923	1.87923
A0A024R7X0_pS1569	ARFGEF1_pS1569	A0A024R7X0	ARFGEF1	ADP-ribosylation factor guanine nucleotide-exchange factor 1(Brefeldin A-inhibited), isoform CRA_a	1	1	1	PSPVSEKPLDTISQKSVDIHDSIQPRSVDNR	4	1	2.17596	2.17596			1.76075	1.76075			2.26633	2.26633
V9HWN7_pS46	HEL-S-87p_pS46	V9HWN7	HEL-S-87p	Fructose-bisphosphate aldolase	1	1	0.999994	LAADESTGSIAKRLQSIGTENTEENRRFYRQ	2	1	2.1725	2.1725			1.83317	1.83317			1.40156	1.40156
Q6EMK4_pS665	VASN_pS665	Q6EMK4	VASN	Vasorin	0.999543		0.835398	ECEVPLMGFPGPGLQSPLHAKPYI_______	1	1	2.16767	2.16767							2.93579	2.93579
V9HWC0_pS576	HEL70_pS576	V9HWC0	HEL70	Epididymis luminal protein 70	1	1	1	QIRQGNTKQRIDEFESM______________	2	1	2.16652	2.16652			2.55578	2.55578			2.23242	2.23242
Q15746-4_pS305	MYLK_pS305	Q15746-4	MYLK	Isoform 3B of Myosin light chain kinase, smooth muscle	0.999999	0.999974		AAAKSKNCSSPQRGGSPPWAANSQPQPPRES			2.14321	2.14321			1.99378	1.99378
Q9H6S3_pS17	EPS8L2_pS17	Q9H6S3	EPS8L2	Epidermal growth factor receptor kinase substrate 8-like protein 2	0.998957	0.994794	0.985935	SQSGAVSCCPGATNGSLGRSDGVAKMSPKDL	1	2	2.13486	2.13486			1.23092	1.23092			1.32486	1.32486
P22059_pS382	OSBP_pS382	P22059	OSBP	Oxysterol-binding protein 1	0.998679	0.999255	0.999994	TMPENLGHKRTGSNISGASSDISLDEQYKHQ	1	1	2.13383	2.13383	1.04061	0.785416	1.65901	1.65901	1.2093	1.21437	1.07932		1.07932	0.88577
A0A024R542_pS429	TNKS1BP1_pS429	A0A024R542	TNKS1BP1	Tankyrase 1 binding protein 1, 182kDa, isoform CRA_a	0.999999	1	0.99999	GDAHLRPTSLVQRRFSEGVLQSPSQDQEKLG	2	1	2.1147	2.1147	0.741141		1.92221	1.92221	0.495387		1.92022	1.92022	0.950795
Q5JSZ5_pS1153	PRRC2B_pS1153	Q5JSZ5	PRRC2B	Protein PRRC2B	0.999985	0.99815	1	GSEYEELPKRRRQRGSENGNEGSLLEREEST	1	2	2.11212	2.11212			1.88828	1.88828
D3DVC4_pS746	NES_pS746	D3DVC4	NES	Nestin, isoform CRA_c	0.735053	0.5		SIVRPLETENHKSLRSLEEQDQETLRTLEKE	3	1	2.11096	2.11096			2.15004	2.15004
C9JFE4_pS454	GPS1_pS454	C9JFE4	GPS1	COP9 signalosome complex subunit 1	1	1	1	VLRNQIHVKSPPREGSQGELTPANSQSRMST	1	2	2.10948	2.10948			1.8094	1.8094			1.76583	1.76583
Q09666_pS5782	AHNAK_pS5782	Q09666	AHNAK	Neuroblast differentiation-associated protein AHNAK	0.983087	0.478853	0.999906	KFSLFKSKKPRHRSNSFSDEREFSGPSTPTG	1	2	2.10333	2.10333							0.96486	0.96486
B2R4R0_pS48	HIST1H4L_pS48	B2R4R0	HIST1H4L	Histone H4	1	1	1	PAIRRLARRGGVKRISGLIYEETRGVLKVFL	2	1	2.10185	2.10185			2.3881	2.3881			2.84187	2.84187
A0A024R1J3_pS343	CDC42EP1_pS343	A0A024R1J3	CDC42EP1	CDC42 effector protein (Rho GTPase binding) 1, isoform CRA_a	1	1	1	DARQERVEVLPQARASWESLDEEWRAPQAGS	4	1	2.101	2.101	1.83795		1.86659	1.86659	1.81494		1.47298	1.47298	1.09001
B2R6A9_pS227	NA_pS227	B2R6A9	NA	cDNA, FLJ92868, highly similar to Homo sapiens HIRA interacting protein 3 (HIRIP3), mRNA	1	1	1	EGNKGTKSLKESEQESEEEILAQKKEQREEE	2	1	2.09839	2.09839	1.31887						1.06864	1.06864	0.982729
A0A024R753_pS713	RBM28_pS713	A0A024R753	RBM28	RNA binding motif protein 28 isoform 1	0.75282	0.965306		KPQINQWKQEKQQLSSEQVSRKKAKGNKTET	2	1	2.0956	2.0956			1.05084	1.05084
Q03252_pS419	LMNB2_pS419	Q03252	LMNB2	Lamin-B2	0.702145			LSPSPSSRVTVSRATSSSSGSLSATGRLGRS	1	4	2.09394		2.09394
B2R6A9_pS27	NA_pS27	B2R6A9	NA	cDNA, FLJ92868, highly similar to Homo sapiens HIRA interacting protein 3 (HIRIP3), mRNA	0.99706		0.998273	RSFFRGRPDLSTLTHSIVRRRYLAHSGRSHL	2	1	2.0888	2.0888							0.892065	0.892065
B2R6A9_pS223	NA_pS223	B2R6A9	NA	cDNA, FLJ92868, highly similar to Homo sapiens HIRA interacting protein 3 (HIRIP3), mRNA	0.999065	0.999932	0.999744	AKKVEGNKGTKSLKESEQESEEEILAQKKEQ	2	1	2.08739	2.08739	1.31887						1.10845	1.10845	0.944321
I3L0N3_pS202	NSF_pS202	I3L0N3	NSF	Vesicle-fusing ATPase	1	1	1	SLNLIGKAKTKENRQSIINPDWNFEKMGIGG	1	1	2.08387	2.08387			1.28246	1.28246			1.63267	1.63267
B4E336_pS651	NA_pS651	B4E336	NA	cDNA FLJ53287, highly similar to CD97 antigen	0.98684	0.990079		TTSGTGHNQTRALRASESGI___________	2	1	2.08266	2.08266			1.5097	1.5097
Q7Z5L9_pS455	IRF2BP2_pS455	Q7Z5L9	IRF2BP2	Interferon regulatory factor 2-binding protein 2	0.999993			ASKDANQVHSTTRRNSNSPPSPSSMNQRRLG	1	2	2.08249	2.08249	0.772453	0.529169
Q2TNI1_pY6	CAV1_pY6	Q2TNI1	CAV1	Caveolin	0.999997	0.999508	0.999984	__________MSGGKYVDSEGHLYTVPIREQ	2	1	2.07756	2.07756	2.0431		1.66831	1.66831			1.87175	1.87175
B2R5T5_pS77	PRKAR1A_pS77	B2R5T5	PRKAR1A	Protein kinase, cAMP-dependent, regulatory, type I, alpha (Tissue specific extinguisher 1), isoform CRA_a	0.83488	0.788282	0.511725	AKQIQNLQKAGTRTDSREDEISPPPPNPVVK	2	1	2.07536		2.07536		0.68431	0.68431	3.13059		2.18416		2.18416
A0A158RFU6_pS72	RAB7A_pS72	A0A158RFU6	RAB7A	RAB7, member RAS oncogene family, isoform CRA_a	1	1	1	VTMQIWDTAGQERFQSLGVAFYRGADCCVLV	2	1	2.0736	2.0736			3.37403	3.37403			2.36749	2.36749
O14686_pS2274	KMT2D_pS2274	O14686	KMT2D	Histone-lysine N-methyltransferase 2D	0.999998	0.999983	0.999323	ESPGVGGGKASEPLLSPPPFGESRKALEVKK	1	2	2.06986	2.06986
Q92625_pS676	ANKS1A_pS676	Q92625	ANKS1A	Ankyrin repeat and SAM domain-containing protein 1A	0.572121		0.940185	SPSFASEWDEIEKIMSSIGEGIDFSQERQKI	1	4	2.06409	2.06409							1.8186	1.8186
Q8NC95_pS593	NA_pS593	Q8NC95	NA	cDNA FLJ90402 fis, clone NT2RP2006004, highly similar to Leucine-rich repeat transmembrane protein FLRT3	0.5			AGTKKDNSILEIRETSFQMLPISNEPISKEE	2	1	2.06298	2.06298
A0A0A0MSU2_pS636	ELMSAN1_pS636	A0A0A0MSU2	ELMSAN1	ELM2 and SANT domain-containing protein 1 (Fragment)	0.782701	0.36437	0.496041	PPVYSNITPYQSHLRSPVRLADHPSERSFEL	1	6	2.05688	2.05688	0.358765
P07197_pS667	NEFM_pS667	P07197	NEFM	Neurofilament medium polypeptide	0.998599	0.998919		GKSPVPKSPVEEKGKSPVSKSPVEEKAKSPV	1	3	2.05146		2.05146		3.49175		3.49175
P07197_pS672	NEFM_pS672	P07197	NEFM	Neurofilament medium polypeptide	0.999104	0.999987		PKSPVEEKGKSPVSKSPVEEKAKSPVPKSPV	1	3	2.05146		2.05146		3.49175		3.49175
B4E2X3_pS266	NA_pS266	B4E2X3	NA	cDNA FLJ56024	0.992276	0.997534	0.998901	YAWLCSQLRRKARLGSVSLDLCDGDTGEPRY	2	1	2.04971	2.04971			2.59806	2.59806			2.36249	2.36249
J3KPC8_pS626	SIK3_pS626	J3KPC8	SIK3	Serine/threonine-protein kinase SIK3	0.999999		0.999994	TLHLPTERFSPVRRFSDGAASIQAFKAHLEK	1	1	2.0473	2.0473							1.35766	1.35766
Q9Y446_pS313	PKP3_pS313	Q9Y446	PKP3	Plakophilin-3	1	1	1	HGFNSYGSHRTLQRLSSGFDDIDLPSAVKYL	1	1	2.04657	2.04657	0.142049		0.776523	0.776523	0.566093		1.8813	1.8813	0.571429
Q2TNI1_pY14	CAV1_pY14	Q2TNI1	CAV1	Caveolin	0.645243		0.752888	__MSGGKYVDSEGHLYTVPIREQGNIYKPNN	2	1	2.0431		2.0431						0.589274	0.589274
Q9H3D4-10_pS433	TP63_pS433	Q9H3D4-10	TP63	Isoform 10 of Tumor protein 63	0.82676	0.854899	0.670772	IWKGILDHRQLHEFSSPSHLLRTPSSASTVS			2.04239	2.04239							1.28178	1.28178
Q96RT1-5_pT853	ERBIN_pT853	Q96RT1-5	ERBIN	Isoform 5 of Erbin	0.791067	0.429798		PHDSDCSVDLGISKSTEDLSPQKSGPVGSVV			2.04173	2.04173
Q15434_pS284	RBMS2_pS284	Q15434	RBMS2	RNA-binding motif, single-stranded-interacting protein 2	0.614048			TPNRMLAQSALSPYLSSPVSSYQRVTQTSPL	1	1	2.03875	2.03875
Q9BZL6_pT199	PRKD2_pT199	Q9BZL6	PRKD2	Serine/threonine-protein kinase D2	0.666296			IPNNCSGARKRRLSSTSLASGHSVRLGTSES	1	2	2.03633		2.03633
A0A140VK07_pS516	NA_pS516	A0A140VK07	NA	Testicular secretory protein Li 7	0.929889			NAAKIFNLYPRKGRISVGSDSDLVIWDPDAV	2	1	2.0353	2.0353
B4DPV9_pS180	NA_pS180	B4DPV9	NA	cDNA FLJ55742, highly similar to Phosphatidylinositol 3-kinase catalyticsubunit type 3 (EC 2.7.1.137)	0.558065			DKEYGIVYYEKDGDESSPILTSFELVKVPDP	2	1	2.03516	2.03516
Q09666_pS5749	AHNAK_pS5749	Q09666	AHNAK	Neuroblast differentiation-associated protein AHNAK	1	1	1	ASISGSKGDLKSSKASLGSLEGEAEAEASSP	1	2	2.03206		2.03206	1.51659	1.91326	1.91326	1.32094	1.19898	1.52626	1.52626	0.744467	0.935701
B2R6A9_pT84	NA_pT84	B2R6A9	NA	cDNA, FLJ92868, highly similar to Homo sapiens HIRA interacting protein 3 (HIRIP3), mRNA	1	1	1	REDKLDLTKKGKRPPTPCSDPERKRFRFNSE	2	1	2.03028	2.03028	1.19619						0.855835	0.855835	0.795532
Q2NKX8_pS971	ERCC6L_pS971	Q2NKX8	ERCC6L	DNA excision repair protein ERCC-6-like	0.983617	0.989857		FLEDSADNRQNFSSQSLEHVEKENSLCGSAP	1	1	2.02418	2.02418			1.36271	1.36271
Q96PU5-2_pS384	NEDD4L_pS384	Q96PU5-2	NEDD4L	Isoform 2 of E3 ubiquitin-protein ligase NEDD4-like	0.915418	0.784179	0.424999	NNHLIEPQIRRPRSLSSPTVTLSAPLEGAKD			2.02183	2.02183			1.01825	1.01825
Q8N1W1-5_pS200	ARHGEF28_pS200	Q8N1W1-5	ARHGEF28	Isoform 5 of Rho guanine nucleotide exchange factor 28	0.946337			CYTPGSQSSSRTGIPSGDELDSFETNTEPDF			2.01842	2.01842
Q99567_pT525	NUP88_pT525	Q99567	NUP88	Nuclear pore complex protein Nup88	0.612037			EDVEVAESPLRVLAETPDSFEKHIRSILQRS	1	2	2.01756	2.01756
C9J0I9_pS316	ZC3HC1_pS316	C9J0I9	ZC3HC1	Nuclear-interacting partner of ALK	0.570344	0.855638	0.722276	SPGPIVSRTRSWDSSSPVDRPEPEAASPTTR	1	1	2.01403		2.01403		2.1478		2.1478	1.41698	2.53819		2.53819
Q8N995_pT460	NA_pT460	Q8N995	NA	3-hydroxy-3-methylglutaryl coenzyme A synthase	0.829885			VRVDEKHRRTYARRPTPNDDTLDEGVGLVHS	2	1	2.01269	2.01269
Q9Y2X3_pS514	NOP58_pS514	Q9Y2X3	NOP58	Nucleolar protein 58	0.99906	0.999469	0.999732	EPLSEEEPCTSTAIASPEKKKKKKKKRENED	1	1	2.01164	2.01164	0.700622		1.54319	1.54319	0.971887		1.44632	1.44632	0.92154
Q0VG54_pS763	TNS1_pS763	Q0VG54	TNS1	TNS1 protein	0.844017			LSGSSRQSHPLTQSRSGYIPSGHSLGTPEPA	2	1	1.99792	1.99792
H3BPE1_pS1371	MACF1_pS1371	H3BPE1	MACF1	Microtubule-actin cross-linking factor 1, isoforms 1/2/3/5	0.99696			VESQQKSPGKRRRMLSSSDAITQEFMDLRTR	1	1	1.99287	1.99287
Q53GP9_pS205	NA_pS205	Q53GP9	NA	Dual specificity phosphatase 6 isoform b variant (Fragment)	0.709625	0.977717		FMGQLLDFERTLGLSSPCDNRVPAQQLYFTT	2	1	1.97692	1.97692
O95714_pS1588	HERC2_pS1588	O95714	HERC2	E3 ubiquitin-protein ligase HERC2	1			GNEESDLEEACILPHSPINVDKRPIAIKSPK	1	2	1.97593		1.97593
O95714_pS1577	HERC2_pS1577	O95714	HERC2	E3 ubiquitin-protein ligase HERC2	1	0.992055		KPESTDDEEKIGNEESDLEEACILPHSPINV	1	2	1.97593		1.97593		0.986117	0.986117
P04626-5_pS1048	ERBB2_pS1048	P04626-5	ERBB2	Isoform 5 of Receptor tyrosine-protein kinase erbB-2	0.994686	0.998524	0.999579	LEPSEEEAPRSPLAPSEGAGSDVFDGDLGMG			1.97436	1.97436	0.591849		1.36196	1.36196	0.539706		0.757653	0.757653	1.04313
Q9Y6D5_pS1525	ARFGEF2_pS1525	Q9Y6D5	ARFGEF2	Brefeldin A-inhibited guanine nucleotide-exchange protein 2	1	1	1	QSLSSIDKNPSERGQSQLSNPTDDSWKGRPY	1	3	1.97014		1.97014		2.7156		2.7156		1.73978		1.73978
Q9Y6D5_pS1528	ARFGEF2_pS1528	Q9Y6D5	ARFGEF2	Brefeldin A-inhibited guanine nucleotide-exchange protein 2	0.999471	0.998451	0.999757	SSIDKNPSERGQSQLSNPTDDSWKGRPYANQ	1	3	1.97014		1.97014		2.7156		2.7156		1.59063	1.59063	1.73978
Q5SNT2_pS454	TMEM201_pS454	Q5SNT2	TMEM201	Transmembrane protein 201	0.999993	1	0.999999	RTSPSSLPGRLSRALSLGTIPSLTRADSGYL	1	1	1.96896	1.96896			2.08504	2.08504			2.43103	2.43103
Q9BW04_pT456	SARG_pT456	Q9BW04	SARG	Specifically androgen-regulated gene protein	0.575535	0.585136		MPISIPKAPRANSALTPPKPESGLTLQESNT	1	2	1.96804	1.96804			5.7714	5.7714
Q8N1F7_pS80	NUP93_pS80	Q8N1F7	NUP93	Nuclear pore complex protein Nup93	0.988851			GSRGLDISHISQRLESLSAATTFEPLEPVKD	1	2	1.96591	1.96591
Q14157-4_pS597	UBAP2L_pS597	Q14157-4	UBAP2L	Isoform 4 of Ubiquitin-associated protein 2-like	0.746766	0.984226	0.630852	GPLYEQRSTQTRRYPSSISSSPQKDLTQAKN			1.96512	1.96512			0.976486		0.976486		1.45931		1.45931
A0A024QZW7_pS333	NUP153_pS333	A0A024QZW7	NUP153	Nucleoporin 153kDa, isoform CRA_a	0.752221	0.836422	0.774329	MSSPLADAKRIPSIVSSPLNSPLDRSGIDIT	4	1	1.96263			1.96263	3.52279		3.52279		1.75898	1.75898	2.98005
O60716-5_pT863	CTNND1_pT863	O60716-5	CTNND1	Isoform 1A of Catenin delta-1	0.865558	0.953539		NNASRSQSSHSYDDSTLPLIDRNQKSDKKPD			1.95944	1.95944			1.89848	1.89848
Q9H3Z4_pS12	DNAJC5_pS12	Q9H3Z4	DNAJC5	DnaJ homolog subfamily C member 5	0.533807			____MADQRQRSLSTSGESLYHVLGLDKNAT	1	1	1.95574	1.95574
Q02952_pS1331	AKAP12_pS1331	Q02952	AKAP12	A-kinase anchor protein 12	0.999999	0.999999	0.999982	KDDALELQSHAKSPPSPVEREMVVQVEREKT	1	4	1.95299	1.95299			1.49943	1.49943			3.64169	3.64169
B3KMC9_pS475	NA_pS475	B3KMC9	NA	cDNA FLJ10711 fis, clone NT2RP3000917, highly similar to 5'-3' exoribonuclease 2 (EC 3.1.11.-)	0.917331	0.694386	0.887358	AAYEMRMQNNSSPSISPNTSFTSDGSPSPLG	2	1	1.95246		1.95246		1.1212		1.1212		1.0458		1.0458
B3KMC9_pS471	NA_pS471	B3KMC9	NA	cDNA FLJ10711 fis, clone NT2RP3000917, highly similar to 5'-3' exoribonuclease 2 (EC 3.1.11.-)	0.558429	0.471617	0.482499	NPRQAAYEMRMQNNSSPSISPNTSFTSDGSP	2	1	1.95246		1.95246
Q7L2H7_pS152	EIF3M_pS152	Q7L2H7	EIF3M	Eukaryotic translation initiation factor 3 subunit M	1		0.999819	IQYIPTELDQVRKWISDWNLTTEKKHTLLRL	1	1	1.93923	1.93923							1.54116	1.54116
Q6ZRV2_pS514	FAM83H_pS514	Q6ZRV2	FAM83H	Protein FAM83H	0.858556		0.98088	ELGPDGHQRLDYVPSSASREVRHGSDPAFAP	1	3	1.93788		1.93788						1.29468		1.29468
Q8TC07-2_pS70	TBC1D15_pS70	Q8TC07-2	TBC1D15	Isoform 2 of TBC1 domain family member 15	0.700794	0.973256	0.99544	DDALDSSSILYARKDSSSVVEWTQAPKERGH			1.93558	1.93558			0.885214	0.885214			1.26454	1.26454
Q8TD16_pS823	BICD2_pS823	Q8TD16	BICD2	Protein bicaudal D homolog 2	0.999668	0.999283		RGRAKAAPKTKPATPSL______________	1	1	1.92326	1.92326			1.55056	1.55056
V9HWE1_pS39	HEL113_pS39	V9HWE1	HEL113	Epididymis luminal protein 113	0.999926	0.99997	0.999989	PSSSRSYVTTSTRTYSLGSALRPSTSRSLYA	2	1	1.92207	1.92207							1.25692	1.25692
Q8NC95_pT592	NA_pT592	Q8NC95	NA	cDNA FLJ90402 fis, clone NT2RP2006004, highly similar to Leucine-rich repeat transmembrane protein FLRT3	0.87391	0.909274		EAGTKKDNSILEIRETSFQMLPISNEPISKE	2	1	1.91319	1.91319			1.49101	1.49101
A0A024R542_pS601	TNKS1BP1_pS601	A0A024R542	TNKS1BP1	Tankyrase 1 binding protein 1, 182kDa, isoform CRA_a	1	0.999996	1	AEERYESQEPLAGQESPLPLATREAALPILE	2	1	1.9098	1.9098			1.55698	1.55698	1.23349		1.78125	1.78125
A0A024R152_pS352	hCG_28765_pS352	A0A024R152	hCG_28765	HCG28765, isoform CRA_b	1	1	1	TIKAELVLIDEDDEKSLREKTVTDVSTIDGN	4	1	1.90562	1.90562			1.74643	1.74643
Q13459-2_pS1261	MYO9B_pS1261	Q13459-2	MYO9B	Isoform Short of Unconventional myosin-IXb	1			GQLERPTSLALDSRVSPPAPGSAPETPEDKS			1.90535	1.90535		0.395106
A7MD03_pS487	CCDC132_pS487	A7MD03	CCDC132	CCDC132 protein	0.986594	0.907697	0.573006	SILQLHEFKFMEQSRSPSVSPSKQPVSTSSK	2	1	1.90071	1.90071	0.676873		1.87524	1.87524	0.881594		0.804451		0.804451
Q3KQU3-4_pS420	MAP7D1_pS420	Q3KQU3-4	MAP7D1	Isoform 4 of MAP7 domain-containing protein 1	0.985841		0.999363	LKKRQSLPASPRARLSASTASELSPKSKARP			1.89895	1.89895	1.36923						1.4313	1.4313	1.4271
A0A024R4T4_pS50	UBE2M_pS50	A0A024R4T4	UBE2M	Ubiquitin-conjugating enzyme E2M (UBC12 homolog, yeast), isoform CRA_a	0.963186	0.994456	0.956716	QKDINELNLPKTCDISFSDPDDLLNFKLVIC	3	1	1.89445	1.89445			1.24334	1.24334			1.11293	1.11293
Q9NQS7-2_pS890	INCENP_pS890	Q9NQS7-2	INCENP	Isoform 2 of Inner centromere protein	0.588594	0.886245	0.9663	DIFKKSKPRYHKRTSSAVWNSPPLQGARVPS			1.89423			1.89423	1.08984			1.08984
Q9NQS7-2_pS889	INCENP_pS889	Q9NQS7-2	INCENP	Isoform 2 of Inner centromere protein	0.896342	0.886245	0.954305	EDIFKKSKPRYHKRTSSAVWNSPPLQGARVP			1.89423			1.89423	1.08984			1.08984
Q92615_pT566	LARP4B_pT566	Q92615	LARP4B	La-related protein 4B	0.874998		0.602458	ENRLSSLIIGPSKERTLSADASVNTLPVVVS	1	3	1.89307	1.89307							1.82493	1.82493
Q9Y4H2_pS973	IRS2_pS973	Q9Y4H2	IRS2	Insulin receptor substrate 2	0.999596	0.969051	0.999965	LGSGTPGTSSDSRQRSPLSDYMNLDFSSPKS	1	2	1.88985	1.88985			1.73507	1.73507			1.66429	1.66429
Q5MCQ6_pS348	HLA-A_pS348	Q5MCQ6	HLA-A	MHC class I antigen	0.985166			GGSYTQAASSDSAQGSDVSLTACKV______	3	1	1.88687		1.88687	1.65529
Q5MCQ6_pS351	HLA-A_pS351	Q5MCQ6	HLA-A	MHC class I antigen	0.873533			YTQAASSDSAQGSDVSLTACKV_________	3	1	1.88687		1.88687	1.65529
Q8TB72-3_pS587	PUM2_pS587	Q8TB72-3	PUM2	Isoform 3 of Pumilio homolog 2	0.998426		0.97647	SSVGSSASSSATRRESLSTSSDLYKRSSSSL			1.88355	1.88355							1.66661	1.66661
Q96II8_pS415	LRCH3_pS415	Q96II8	LRCH3	Leucine-rich repeat and calponin homology domain-containing protein 3	1			SLSSQFMAYIEQRRISHEGSPVKPVAIREFQ	1	2	1.88187	1.88187	0.917816
A0A024R179_pS443	NCBP1_pS443	A0A024R179	NCBP1	Nuclear cap binding protein subunit 1, 80kDa, isoform CRA_a	0.993976			WSWEDWSDCLSQDPESPKPKFVREVLEKCMR	4	1	1.88054	1.88054
Q8N1I0-2_pS1629	DOCK4_pS1629	Q8N1I0-2	DOCK4	Isoform 2 of Dedicator of cytokinesis protein 4	0.883088			NGSPRVCRNSAPASVSPDGTRVIPRRSPLSY			1.88035		1.88035
Q8N1I0-2_pS1623	DOCK4_pS1623	Q8N1I0-2	DOCK4	Isoform 2 of Dedicator of cytokinesis protein 4	0.999982			SPVHFPNGSPRVCRNSAPASVSPDGTRVIPR			1.88035		1.88035
A4QPB0_pS2	IQGAP1_pS2	A4QPB0	IQGAP1	IQ motif containing GTPase activating protein 1	1		1	______________MSAADEVDGLGVARPHY	1	1	1.87916	1.87916							2.05194	2.05194
D3DVC4_pS548	NES_pS548	D3DVC4	NES	Nestin, isoform CRA_c	0.600914	0.961305	0.964194	EIQDSQVPLEKETLKSLGEEIQESLKTLENQ	3	1	1.87758	1.87758			2.10828	2.10828			1.74775	1.74775
B2R6Q2_pT113	NA_pT113	B2R6Q2	NA	Alkaline phosphatase	0.581927			SKTYNTNAQVPDSAGTATAYLCGVKANEGTV	2	1	1.87651	1.87651
Q9Y496_pS687	KIF3A_pS687	Q9Y496	KIF3A	Kinesin-like protein KIF3A	0.990744			TSKGKARPKTGRRKRSAKPETVIDSLLQ___	1	4	1.87541	1.87541
Q9Y4H2_pT527	IRS2_pT527	Q9Y4H2	IRS2	Insulin receptor substrate 2	1	1	1	AFCSHRSNTPESIAETPPARDGGGGGEFYGY	1	2	1.87069	1.87069	0.512815	0.245189	1.75565	1.75565	0.6743	0.463646	0.651874		0.651874	0.492038
B2RCI6_pS414	NA_pS414	B2RCI6	NA	cDNA, FLJ96094, highly similar to Homo sapiens numb homolog (Drosophila) (NUMB), mRNA	0.984615	0.816038	0.660844	ATCSGTEWGQSSGAASPGLFQAGHRRTPSEA	2	1	1.86857	1.86857			2.45514	2.45514			1.89189	1.89189
Q96N67-4_pS182	DOCK7_pS182	Q96N67-4	DOCK7	Isoform 4 of Dedicator of cytokinesis protein 7	0.999949	0.999859	0.999909	NSYQDDQDDLKRRSMSIDDTPRGSWACSIFD			1.86747	1.86747	0.884735		1.34774	1.34774	1.17713		1.26782	1.26782	1.05875
B3KTK5_pS155	NA_pS155	B3KTK5	NA	cDNA FLJ38418 fis, clone FEBRA2009780, highly similar to Negative elongation factor A	0.849117			TTTPLKGIPKQAPFRSPTAPSVFSPTGNRTP	2	1	1.86447	1.86447
Q3KQU3-4_pS334	MAP7D1_pS334	Q3KQU3-4	MAP7D1	Isoform 4 of MAP7 domain-containing protein 1	0.786063			RNGRDQAVPVCPRSASASPLTPCSVTRSVHR			1.86431	1.86431
A0A140VK53_pS1103	NA_pS1103	A0A140VK53	NA	Testicular secretory protein Li 53	0.988347	0.996934	0.975272	SKSQTSPKGGRSRSSSPVTELASRSPIRQDR	2	1	1.86164	1.86164	0.947058	1.00008	0.880076		0.880076		1.75807	1.75807	0.943403	0.973866
Q7Z3K3-5_pT1245	POGZ_pT1245	Q7Z3K3-5	POGZ	Isoform 5 of Pogo transposable element with ZNF domain	0.499987			VASVLPGPDGNINSPTRNADMQEELIASLEE			1.8616	1.8616
Q7Z460_pS797	CLASP1_pS797	Q7Z460	CLASP1	CLIP-associating protein 1	0.777316	0.417988	0.916874	GRIPGSVNAMRVLSTSTDLEAAVADALKKPV	1	1	1.86109	1.86109							1.42717	1.42717
Q6FHJ5_pS32	SCAMP3_pS32	Q6FHJ5	SCAMP3	Secretory carrier-associated membrane protein (Fragment)	1	0.999999	0.99972	LDNPFQDPAVIQHRPSRQYATLDVYNPFETR	2	1	1.85945	1.85945			1.37709	1.37709			1.12766	1.12766
C9JA69_pS794	BBX_pS794	C9JA69	BBX	HMG box transcription factor BBX	0.988616	0.997254		KTKITHLVRTADGRVSPAGGTLDDKPKEQLQ	1	1	1.84641	1.84641
Q7Z3Z5_pS1105	TNRC11_pS1105	Q7Z3Z5	TNRC11	Mediator of RNA polymerase II transcription subunit 12	0.99994			TGGTEELPEEEGGGGSGGRRQGGRNISVETA	1	1	1.84446	1.84446
O43166-3_pS1564	SIPA1L1_pS1564	O43166-3	SIPA1L1	Isoform 3 of Signal-induced proliferation-associated 1-like protein 1	0.999841	0.999995	0.999469	FPSTPTSRRALHRTLSDESIYNSQREHFFTS			1.84262	1.84262	1.00691
V9HWE0_pS54	HEL-S-7_pS54	V9HWE0	HEL-S-7	Annexin	1			LTLLTSRSNAQRQEISAAFKTLFGRDLLDDL	2	1	1.84238		1.84238
Q7Z3K3-5_pS1243	POGZ_pS1243	Q7Z3K3-5	POGZ	Isoform 5 of Pogo transposable element with ZNF domain	0.709674	0.769244	0.898096	FLVASVLPGPDGNINSPTRNADMQEELIASL			1.84179	1.84179			1.54402	1.54402			1.71009	1.71009
A8K2T6_pS910	NA_pS910	A8K2T6	NA	cDNA FLJ76013, highly similar to Homo sapiens EPH receptor A1 (EPHA1), mRNA	0.995497	0.997052	0.989565	NFDPRVTLRLPSLSGSDGIPYRTVSEWLESI	2	1	1.84055	1.84055	3.48639
A0A024R388_pS86	THUMPD1_pS86	A0A024R388	THUMPD1	THUMP domain containing 1, isoform CRA_a	0.999962	0.999849	0.999999	DMYGPEKFTDKDQQPSGSEGEDDDAEAALKK	4	1	1.84041	1.84041	0.997071						0.88587		0.88587
Q12802-4_pS1507	AKAP13_pS1507	Q12802-4	AKAP13	Isoform 3 of A-kinase anchor protein 13	0.999994	0.999912	0.999984	SLSQILKPNRSRDRQSLDGFYSHGMGAEGRE			1.83989	1.83989			1.27417	1.27417			1.45733	1.45733
A0A140VK53_pS1460	NA_pS1460	A0A140VK53	NA	Testicular secretory protein Li 53	0.913527	0.401983	0.715012	PGLRDGSGTPSRHSLSGSSPGMKDIPRTPSR	2	1	1.83966	1.83966							0.977152			0.977152
A0A0A0MQR8_pS403	MARK3_pS403	A0A0A0MQR8	MARK3	Non-specific serine/threonine protein kinase	0.551436		0.603377	KVQRSVSSSQKQRRYSDHAGPAIPSVVAYPK	1	1	1.83677	1.83677							1.17754	1.17754
A0A140VK53_pS990	NA_pS990	A0A140VK53	NA	Testicular secretory protein Li 53	0.609315		0.493951	PDTKVKPETPPRQSHSGSISPYPKVKAQTPP	2	1	1.8313			1.8313
A0A140VK53_pS988	NA_pS988	A0A140VK53	NA	Testicular secretory protein Li 53	0.878683		0.895621	SSPDTKVKPETPPRQSHSGSISPYPKVKAQT	2	1	1.8313			1.8313					0.791891		0.791891
P20700_pS23	LMNB1_pS23	P20700	LMNB1	Lamin-B1	0.999713	0.999307	0.995855	PPRMGSRAGGPTTPLSPTRLSRLQEKEELRE	1	2	1.82907	1.82907	1.07913		1.82497	1.82497	0.788357		2.28687	2.28687	1.02614
B3KTK5_pT157	NA_pT157	B3KTK5	NA	cDNA FLJ38418 fis, clone FEBRA2009780, highly similar to Negative elongation factor A	0.617736			TPLKGIPKQAPFRSPTAPSVFSPTGNRTPIP	2	1	1.82629	1.82629
C9JA69_pS704	BBX_pS704	C9JA69	BBX	HMG box transcription factor BBX	0.942295	0.988184		LDEEFEKKFNSLPQYSPVTFDRKCVPVPRKK	1	1	1.82435	1.82435
Q9UPU9-2_pS67	SAMD4A_pS67	Q9UPU9-2	SAMD4A	Isoform 2 of Protein Smaug homolog 1	0.977725			RTSTSFGGQNRGRSDSVDYGQTHYYHQRQNS			1.82361	1.82361
P12036_pT911	NEFH_pT911	P12036	NEFH	Neurofilament heavy polypeptide	1	1		VEAKKEEAEDKKKVPTPEKEAPAKVEVKEDA	1	4	1.81773	1.81773			0.346591	0.346591
A0A024RDN3_pS2	LOC221143_pS2	A0A024RDN3	LOC221143	EEF1A lysine methyltransferase 1	0.999851			______________MSDLEDDETPQLSAHAL	3	1	1.81722	1.81722
B2R6A9_pS196	NA_pS196	B2R6A9	NA	cDNA, FLJ92868, highly similar to Homo sapiens HIRA interacting protein 3 (HIRIP3), mRNA	1		0.995583	APGKASVSRKQAREESEESEAEPVQRTAKKV	2	1	1.81606	1.81606	1.48899						1.24761	1.24761
A0A1P7ZIM8_pT1039	NA_pT1039	A0A1P7ZIM8	NA	LMO7b	0.924081	0.658599	0.73118	SSGFLPGDRNKSRSTTELDDYSTNKNGNNKY	2	1	1.81209	1.81209							0.981631	0.981631
A0A024RBU9_pS54	NCOR2_pS54	A0A024RBU9	NCOR2	Nuclear receptor co-repressor 2, isoform CRA_a	0.792459		0.498654	LLEYQHHSRDYASHLSPGSIIQPQRRRPSLL	4	1	1.80395	1.80395
Q9HAC8_pS166	UBTD1_pS166	Q9HAC8	UBTD1	Ubiquitin domain-containing protein 1	0.61886	0.613574		LKVRLSTGKDVRLSASLPDTVGQLKRQLHAQ	1	1	1.80012	1.80012			1.96909	1.96909
Q9Y6D5_pS614	ARFGEF2_pS614	Q9Y6D5	ARFGEF2	Brefeldin A-inhibited guanine nucleotide-exchange protein 2	0.593924			QEIGDGKGLDMARRCSVTSMESTVSSGTQTT	1	3	1.79982		1.79982
V9HWF3_pS182	HEL74_pS182	V9HWF3	HEL74	Epididymis luminal protein 74	0.999806	0.999772	0.999982	HNRHLVLPPTRRRLLSWSDNWREILDSKRGA	2	1	1.79103	1.79103			2.56529	2.56529			1.98237	1.98237
Q9NQS7-2_pS306	INCENP_pS306	Q9NQS7-2	INCENP	Isoform 2 of Inner centromere protein	0.995556	0.873981	0.663984	STPTGSRTDSQSVRHSPIAPSSPSPQVLAQK			1.78942	1.78942			1.43642	1.43642
Q9NY61_pS321	AATF_pS321	Q9NY61	AATF	Protein AATF	0.999749	0.999895	0.999998	LVDGTKPNAGSEEISSEDDELVEEKKQQRRR	1	1	1.78826		1.78826	0.899015	1.46718		1.46718	0.969445	1.32397		1.32397	0.984398
Q9NY61_pS320	AATF_pS320	Q9NY61	AATF	Protein AATF	0.999749	0.999967	0.999998	YLVDGTKPNAGSEEISSEDDELVEEKKQQRR	1	1	1.78826		1.78826	0.899015	1.46718		1.46718	0.969445	1.32397		1.32397	0.984398
B7Z7Y3_pS492	NA_pS492	B7Z7Y3	NA	cDNA FLJ61618, highly similar to Discoidin, CUB and LCCL domain-containing protein 2	0.710401	0.589941		LPAKAVDHEETPVRYSSSEVNHLSPREVTTV	2	1	1.78214	1.78214			1.68553	1.68553
A8K3W4_pS412	NA_pS412	A8K3W4	NA	cDNA FLJ75163, highly similar to Homo sapiens heterogeneous nuclear ribonucleoprotein U-like 1 (HNRPUL1), transcript variant 4, mRNA	0.999972	1	0.999994	RKKRNYILDQTNVYGSAQRRKMRPFEGFQRK	2	1	1.78212	1.78212			1.46903	1.46903			1.5125	1.5125
Q01650_pS35	SLC7A5_pS35	Q01650	SLC7A5	Large neutral amino acids transporter small subunit 1	0.977271	0.98866	0.5	EEAREKMLAAKSADGSAPAGEGEGVTLQRNI	1	2	1.78113	1.78113			1.434	1.434			1.30259	1.30259
A0A024RDY9_pS516	ARHGEF7_pS516	A0A024RDY9	ARHGEF7	Rho guanine nucleotide exchange factor (GEF) 7, isoform CRA_b	1		1	TMKKLLPKRKPERKPSDEEFASRKSTAALEE	4	1	1.77933	1.77933							2.19157	2.19157
O15085_pT668	ARHGEF11_pT668	O15085	ARHGEF11	Rho guanine nucleotide exchange factor 11	1			SSSTSSLSTRSLENPTPPFTPKMGRRSIESP	1	1	1.77828	1.77828	1.03628	0.365468
Q9NQS7-2_pT219	INCENP_pT219	Q9NQS7-2	INCENP	Isoform 2 of Inner centromere protein	0.60536	0.528727	0.499975	TAPTSQGIPTSDEESTPKKSKARILESITVS			1.77656		1.77656	1.25573	1.21258		1.21258	1.07969
Q9H2U1_pS161	DHX36_pS161	Q9H2U1	DHX36	ATP-dependent RNA helicase DHX36	0.813679			KLINQEKKMFRIRNRSYIDRDSEYLLQENEP	1	2	1.77217	1.77217
Q92538-3_pS1776	GBF1_pS1776	Q92538-3	GBF1	Isoform 3 of Golgi-specific brefeldin A-resistance guanine nucleotide exchange factor 1	0.988757	0.70041		ACDFEKPESPRAASSSSPGSPVASSPSRLSP			1.77028	1.77028	0.930007		0.929162		0.929162
A0A024R1I2_pS613	MTMR3_pS613	A0A024R1I2	MTMR3	Myotubularin related protein 3, isoform CRA_d	0.997031	0.798979	0.886494	TSPDDPPLSRLPKTRSYDNLTTACDNTVPLA	3	1	1.76838	1.76838							1.00545	1.00545
A0A024RC24_pT120	IMPACT_pT120	A0A024RC24	IMPACT	Impact homolog (Mouse), isoform CRA_c	0.999969			WVEKIRDVLIQKSQMTEPGPDVKKKTEEEDV	4	1	1.75674	1.75674
Q9Y4H2_pS1185	IRS2_pS1185	Q9Y4H2	IRS2	Insulin receptor substrate 2	0.5754	0.608803	0.58051	KRHNSASVENVSLRKSSEGGVGVGPGGGDEP	1	2	1.75365		1.75365		1.83858		1.83858		2.02369		2.02369
Q86VR2_pS320	RETREG3_pS320	Q86VR2	RETREG3	Reticulophagy regulator 3	0.969463	0.997806	0.659094	GQTPLTEGSEDLDGHSDPEESFARDLPDFPS	1	1	1.75356	1.75356	1.01925		1.10984		1.10984		1.45359	1.45359
Q9H1B7_pS662	IRF2BPL_pS662	Q9H1B7	IRF2BPL	Interferon regulatory factor 2-binding protein-like	0.998905	0.999431	0.999686	HSTTASARRNSSSPVSPASVPGQRRLASRNG	1	1	1.75178		1.75178	0.715447	1.34711		1.34711	0.666495	1.59755		1.59755	0.738466
Q9H1B7_pS659	IRF2BPL_pS659	Q9H1B7	IRF2BPL	Interferon regulatory factor 2-binding protein-like	0.955246	0.978855	0.939598	SSVHSTTASARRNSSSPVSPASVPGQRRLAS	1	1	1.75178		1.75178	0.715447	0.63016		0.63016	0.626601	0.574932		0.574932	0.738466
Q5JTV8-3_pS154	TOR1AIP1_pS154	Q5JTV8-3	TOR1AIP1	Isoform 3 of Torsin-1A-interacting protein 1	0.940829		0.911121	PLQPSPVMTRRGLRDSHSSEEDEASSQTDLS			1.74834		1.74834	0.780463					2.07539		2.07539	0.800456
A0A024QZH6_pS734	SR-A1_pS734	A0A024QZH6	SR-A1	Serine arginine-rich pre-mRNA splicing factor SR-A1, isoform CRA_a	0.999993	0.999999	1	SPAPASSPKREVLYDSEGLSGEERGGKSSQK	4	1	1.74248	1.74248	1.09836		1.01432	1.01432	0.769255		1.02813	1.02813	0.764344
Q9Y520-4_pS1248	PRRC2C_pS1248	Q9Y520-4	PRRC2C	Isoform 4 of Protein PRRC2C	0.779904	0.768672	0.78163	SGPLRQREESETRSESSDFEVVPKRRRQRGS			1.73778		1.73778	1.04606					0.939853	0.939853	0.936254
Q6FGM6_pS201	PPID_pS201	Q6FGM6	PPID	PPID protein	1	1	1	EGDDGGIFPKDGSGDSHPDFPEDADIDLKDV	2	1	1.73565		1.73565		1.86195		1.86195		1.56039		1.56039
P04626-5_pY975	ERBB2_pY975	P04626-5	ERBB2	Isoform 5 of Receptor tyrosine-protein kinase erbB-2	0.940315	0.999327	0.971171	QNEDLGPASPLDSTFYRSLLEDDDMGDLVDA			1.7337	1.7337			1.11418	1.11418
Q13442_pS19	PDAP1_pS19	Q13442	PDAP1	28 kDa heat- and acid-stable phosphoprotein	0.867333	0.498774	0.735875	GGRKGGHKGRARQYTSPEEIDAQLQAEKQKA	1	1	1.73088	1.73088							1.52939	1.52939
Q9BW04_pS133	SARG_pS133	Q9BW04	SARG	Specifically androgen-regulated gene protein	0.998962	0.999174	0.999275	HPPEPQGLGLRSGSYSLPRNIHIARSQNFRK	1	2	1.72941	1.72941			3.25505	3.25505			2.56845	2.56845
P53621_pS173	COPA_pS173	P53621	COPA	Coatomer subunit alpha	0.999979	1	0.999975	TVRVWDISGLRKKNLSPGAVESDVRGITGVD	1	2	1.72725	1.72725			1.70197	1.70197			2.00574	2.00574
Q8NBF6-2_pS244	AVL9_pS244	Q8NBF6-2	AVL9	Isoform 2 of Late secretory pathway protein AVL9 homolog	0.933605			IEHGLSDCSQYRPRKSMSEDGGLQESNPCAD			1.72527	1.72527
Q6NZI2_pS167	CAVIN1_pS167	Q6NZI2	CAVIN1	Caveolae-associated protein 1	0.955675	0.907599	0.981486	KVMIYQDEVKLPAKLSISKSLKESEALPEKE	1	1	1.72504	1.72504	1.7142		1.67871	1.67871			1.43815	1.43815
B2RBA0_pS215	NA_pS215	B2RBA0	NA	cDNA, FLJ95388, highly similar to Homo sapiens step II splicing factor SLU7 (SLU7), mRNA	1	1	1	LQEELASGKLVEQANSPKHQWGEEEPNSQME	2	1	1.72226	1.72226			2.36936	2.36936			0.776804	0.776804
Q6WKZ4-2_pS287	RAB11FIP1_pS287	Q6WKZ4-2	RAB11FIP1	Isoform 4 of Rab11 family-interacting protein 1	0.899941	0.9835		TKEAKESKKPESRRSSLLSLMTGKKDVAKGS			1.72128	1.72128			0.901191	0.901191
V9HWK1_pS212	HEL-S-49_pS212	V9HWK1	HEL-S-49	Triosephosphate isomerase	0.788812			VSDAVAQSTRIIYGGSVTGATCKELASQPDV	2	1	1.72074	1.72074
A7E2F7_pS938	CLIP2_pS938	A7E2F7	CLIP2	CAP-GLY domain containing linker protein 2	0.833796		0.871674	TGLDKEKSLSDQRRYSLIDPSSAPELLRLQH	2	1	1.71984	1.71984							1.74979	1.74979
A0A024R542_pY918	TNKS1BP1_pY918	A0A024R542	TNKS1BP1	Tankyrase 1 binding protein 1, 182kDa, isoform CRA_a	0.5874			NEQGQDLGKRDHHGRYSSQDADEQDWEFQKR	2	1	1.71739	1.71739
A0A024R542_pS919	TNKS1BP1_pS919	A0A024R542	TNKS1BP1	Tankyrase 1 binding protein 1, 182kDa, isoform CRA_a	0.996978	0.682187	0.687607	EQGQDLGKRDHHGRYSSQDADEQDWEFQKRD	2	1	1.71668	1.71668			1.88133	1.88133			2.03263	2.03263
Q8WXE1-3_pT214	ATRIP_pT214	Q8WXE1-3	ATRIP	Isoform 3 of ATR-interacting protein	1			EAQKSFVDSWRQRSNTQGSILINLLLKQPLI			1.71659			1.71659
Q8WXE1-3_pS217	ATRIP_pS217	Q8WXE1-3	ATRIP	Isoform 3 of ATR-interacting protein	1			KSFVDSWRQRSNTQGSILINLLLKQPLIPGS			1.71659			1.71659
Q8WXE1-3_pS212	ATRIP_pS212	Q8WXE1-3	ATRIP	Isoform 3 of ATR-interacting protein	1			QEEAQKSFVDSWRQRSNTQGSILINLLLKQP			1.71659			1.71659
Q6NZI2_pS169	CAVIN1_pS169	Q6NZI2	CAVIN1	Caveolae-associated protein 1	0.503399	0.999817		MIYQDEVKLPAKLSISKSLKESEALPEKEGE	1	1	1.7142		1.7142		2.00607		2.00607
Q6NZI2_pS171	CAVIN1_pS171	Q6NZI2	CAVIN1	Caveolae-associated protein 1	0.993202	0.999999		YQDEVKLPAKLSISKSLKESEALPEKEGEEL	1	1	1.7142		1.7142		2.00607		2.00607
Q86UU0-3_pS987	BCL9L_pS987	Q86UU0-3	BCL9L	Isoform 3 of B-cell CLL/lymphoma 9-like protein	0.505322		0.9015	PLKSPQVLGSSLSVRSPTGSPSRLKSPSMAV			1.7105		1.7105						1.51484		1.51484
A0A0S2Z652_pS506	COG7_pS506	A0A0S2Z652	COG7	Component of oligomeric golgi complex 7 isoform 1 (Fragment)	0.953258			NRILSTAGKYLSDSCSPRSLAGFQESILTDK	2	1	1.70961	1.70961
Q8N995_pS4	NA_pS4	Q8N995	NA	3-hydroxy-3-methylglutaryl coenzyme A synthase	1	1	1	____________MPGSLPLNAEACWPKDVGI	2	1	1.70837	1.70837			1.0725	1.0725			1.23937	1.23937
Q15434_pS106	RBMS2_pS106	Q15434	RBMS2	RNA-binding motif, single-stranded-interacting protein 2	0.938388	0.943714	0.99546	KTTNKCKGYGFVDFDSPSAAQKAVTALKASG	1	1	1.70824	1.70824			1.11011	1.11011			0.953201	0.953201
B9A6J2_pS537	RAB3GAP1_pS537	B9A6J2	RAB3GAP1	RAB3 GTPase activating protein subunit 1	0.984628	0.900246	0.978366	CCIERKKARDEGKKTSASDVTNIYPGDAGKA	2	1	1.70822	1.70822			2.33502	2.33502			2.34173	2.34173
A0A024R542_pS1073	TNKS1BP1_pS1073	A0A024R542	TNKS1BP1	Tankyrase 1 binding protein 1, 182kDa, isoform CRA_a	1	1	1	GGHQERQQAGAQGPGSADLEDGEMGKRGWVG	2	1	1.70673	1.70673			0.798129	0.798129			1.38669	1.38669
Q96IF1_pS137	AJUBA_pS137	Q96IF1	AJUBA	LIM domain-containing protein ajuba	0.746206	0.997685	0.631527	SSFASSSASDASKPSSPRGSLLLDGAGAGGA	1	1	1.70501	1.70501			1.13563	1.13563	1.6278		1.65176	1.65176
Q9NYB0_pS156	TERF2IP_pS156	Q9NYB0	TERF2IP	Telomeric repeat-binding factor 2-interacting protein 1	0.663867			DVAILTYVKENARSPSSVTGNALWKAMEKSS	1	1	1.70495	1.70495
Q9H792_pS212	PEAK1_pS212	Q9H792	PEAK1	Pseudopodium-enriched atypical kinase 1	0.506479	0.650591	0.734008	MIGGIKETQGKHVILSGSTEVISNEGGRFCY	1	4	1.70443	1.70443							1.39501	1.39501
P50402_pS49	EMD_pS49	P50402	EMD	Emerin	0.988787	0.999738	0.781456	YEKKIFEYETQRRRLSPPSSSAASSYSFSDL	1	1	1.70344	1.70344			1.31444	1.31444	0.825752		1.22119	1.22119
P16401_pT11	HIST1H1B_pT11	P16401	HIST1H1B	Histone H1.5	0.999295	0.99594	0.997021	_____MSETAPAETATPAPVEKSPAKKKATK	1	3	1.70268	1.70268	0.895981	0.942254	0.971522	0.971522	0.723027		0.967289	0.967289	0.960276
Q68CX0_pS690	DKFZp761I0921_pS690	Q68CX0	DKFZp761I0921	Transporter (Fragment)	0.999999	0.999999	0.999994	EMPSPNFGKNIYRKQSGSPTLDTAPNGRYGI	2	1	1.70217	1.70217	1.14702		1.29806	1.29806	0.970012		1.7256	1.7256	0.933644
B4DKX4_pS64	NA_pS64	B4DKX4	NA	cDNA FLJ58014, highly similar to Homo sapiens programmed cell death 4, transcript variant 1, mRNA	0.983179	0.889316		LRKNSSRDSGRGDSVSDSGSDALRSGLTVPT	2	1	1.70206	1.70206			0.931391		0.931391
D9IAI1_pT51	HEL-S-34_pT51	D9IAI1	HEL-S-34	Epididymis secretory protein Li 34	0.499968	0.499991		ELGKVLTPTQVKNRPTSISWDGLDSGKLYTL	2	1	1.701	1.701			1.46016	1.46016
O60524-4_pS789	NEMF_pS789	O60524-4	NEMF	Isoform 4 of Nuclear export mediator factor NEMF	0.998688	0.972295		LSAKERREMKKKKLPSDSGDLEALEGKDKEK			1.70047	1.70047			1.97339	1.97339
Q5JSH3-2_pS582	WDR44_pS582	Q5JSH3-2	WDR44	Isoform 2 of WD repeat-containing protein 44	0.750873	0.958456	0.49994	ESLSSSKSDTDTGVCSGTDEDPDDKNAPFRQ			1.6993	1.6993			1.89304	1.89304			3.15644	3.15644
Q15910_pT367	EZH2_pT367	Q15910	EZH2	Histone-lysine N-methyltransferase EZH2	0.741861	0.81313	0.730387	GRRRGRLPNNSSRPSTPTINVLESKDTDSDR	1	2	1.69898		1.69898		0.600039	0.600039	1.35621		0.635584	0.635584
Q15910_pS362	EZH2_pS362	Q15910	EZH2	Histone-lysine N-methyltransferase EZH2	0.655299		0.4939	PKRPGGRRRGRLPNNSSRPSTPTINVLESKD	1	2	1.69898		1.69898
O60341_pS131	KDM1A_pS131	O60341	KDM1A	Lysine-specific histone demethylase 1A	0.999987	0.999912	0.945044	AKVEYREMDESLANLSEDEYYSEEERNAKAE	1	2	1.69746	1.69746			0.927651	0.927651			1.3156	1.3156
Q13200_pS147	PSMD2_pS147	Q13200	PSMD2	26S proteasome non-ATPase regulatory subunit 2	0.999984			TMSGERECLKYRLVGSQEELASWGHEYVRHL	1	3	1.69725	1.69725
A8K6D4_pS48	NA_pS48	A8K6D4	NA	cDNA FLJ77769, highly similar to Homo sapiens NAD kinase, mRNA	0.998793	0.979239		SYNHPIRGRAKSRSLSASPALGSTKEFRRTR	2	1	1.69717	1.69717			1.07913	1.07913
A0A1P7ZIM8_pS320	NA_pS320	A0A1P7ZIM8	NA	LMO7b	0.801237			RLFQKIYGENGSKSMSDVSAEDVQNLRQLRY	2	1	1.69607	1.69607
Q12802-4_pS1665	AKAP13_pS1665	Q12802-4	AKAP13	Isoform 3 of A-kinase anchor protein 13	0.695811	0.951224		RSKQQGFNYCTSAISSPLTKSISLMTISHPG			1.69601	1.69601			1.21844	1.21844
Q69YQ0-2_pS384	SPECC1L_pS384	Q69YQ0-2	SPECC1L	Isoform 2 of Cytospin-A	1	1	0.999998	SESEGIPSIERSRKGSSGNASEVSVACLTER			1.6947	1.6947	0.331609	0.194135	1.60893	1.60893	0.507549	0.323685	1.64167	1.64167	0.353685	0.276994
A0A1B0GWJ2_pS842	ARID1B_pS842	A0A1B0GWJ2	ARID1B	AT-rich interactive domain-containing protein 1B	0.731177			PQPPPIRREITFPPGSVEASQPVLKQRRKIT	1	1	1.69306		1.69306
Q8IXQ3_pS69	C9orf40_pS69	Q8IXQ3	C9orf40	Uncharacterized protein C9orf40	0.94207	0.5448	0.911681	RKRKIDAGTMAEPSASPSKRRDSGDNSAPSG	1	1	1.69272	1.69272							1.43713	1.43713
A0A024R124_pS52	SLC38A1_pS52	A0A024R124	SLC38A1	Solute carrier family 38, member 1, isoform CRA_a	0.990343	0.977654		GQINSKFISDRESRRSLTNSHLEKKKCDEYI	4	1	1.68854	1.68854	1.92062		1.39387	1.39387	1.43566
Q15942_pS143	ZYX_pS143	Q15942	ZYX	Zyxin	0.75076		0.6684	EAPIPPPPQPREKVSSIDLEIDSLSSLLDDM	1	1	1.68722	1.68722							1.97327	1.97327
Q9NSY1_pS1107	BMP2K_pS1107	Q9NSY1	BMP2K	BMP-2-inducible protein kinase	0.997498	0.999997	0.999926	RADHNTVLPGRPRQNSLHGSFHSADVLKMDD	1	2	1.6866	1.6866			1.32087	1.32087			1.26298	1.26298
O75400-2_pS911	PRPF40A_pS911	O75400-2	PRPF40A	Isoform 2 of Pre-mRNA-processing factor 40 homolog A	0.732016			TGKDSGNWDTSGSELSEGELEKRRRTLLEQL			1.68587	1.68587
Q9P0K7-3_pS907	RAI14_pS907	Q9P0K7-3	RAI14	Isoform 3 of Ankycorbin	1			SLSQLSYSTSSSKRQSQQLEALQQQVKQLQN			1.68543	1.68543
A0A0U1RRM1_pS135	GATAD2B_pS135	A0A0U1RRM1	GATAD2B	Transcriptional repressor p66-beta	0.964438	0.966428	0.997628	TPSPDIIVLSDNEASSPRSSSRMEERLKAAN	1	1	1.68464	1.68464	1.40983	1.21687	1.21819	1.21819	1.17029	0.88877	1.34632	1.34632	1.28241	0.973746
B4DZJ7_pS644	NA_pS644	B4DZJ7	NA	Transcription elongation factor SPT5	1	1	1	PRDVTNFTVGGFAPMSPRISSPMHPSAGGQR	2	1	1.68394	1.68394			1.30928	1.30928			1.38022	1.38022
B9A6J2_pS539	RAB3GAP1_pS539	B9A6J2	RAB3GAP1	RAB3 GTPase activating protein subunit 1	0.726979	0.864843	0.766575	IERKKARDEGKKTSASDVTNIYPGDAGKAGD	2	1	1.68362	1.68362			2.33229	2.33229			2.20913	2.20913
G3V4T7_pT446	FRMD6_pT446	G3V4T7	FRMD6	FERM domain-containing protein 6	0.868408		0.333333	TSSSSETVVKLRGQSTDSLPQTICRKPKTST	1	1	1.68323		1.68323
B2RE34_pT579	NA_pT579	B2RE34	NA	cDNA, FLJ96901, highly similar to Homo sapiens Rac GTPase activating protein 1 (RACGAP1), mRNA	0.613284			TPQTPDIKVSLLGPVTTPEHQLLKTPSSSSL	2	1	1.68111	1.68111
A0A024R233_pS913	TJP2_pS913	A0A024R233	TJP2	Tight junction protein 2 (Zona occludens 2), isoform CRA_a	0.999991	0.999499	0.999547	EDRMSYLTAMGADYLSCDSRLISDFEDTDGE	3	1	1.67611	1.67611	0.943431		1.57628	1.57628			1.72513	1.72513	1.26979
Q9NQS7-2_pS291	INCENP_pS291	Q9NQS7-2	INCENP	Isoform 2 of Inner centromere protein	0.649171	0.457996	0.857903	PWRERVLAPILPDNFSTPTGSRTDSQSVRHS			1.67326	1.67326
A0A024R1I2_pT731	MTMR3_pT731	A0A024R1I2	MTMR3	Myotubularin related protein 3, isoform CRA_d	0.994662	0.991075	0.941513	EGKEDPLLEKESRRKTPEASAIGLHQDPELG	3	1	1.67216	1.67216							1.19052	1.19052
B7Z7Y3_pS614	NA_pS614	B7Z7Y3	NA	cDNA FLJ61618, highly similar to Discoidin, CUB and LCCL domain-containing protein 2	0.911804	0.997503	0.998702	GNQPPPLVGTYNTLLSRTDSCSSAQAQYDTP	2	1	1.6719	1.6719			1.58522	1.58522			0.687053	0.687053
Q96RT1-5_pS872	ERBIN_pS872	Q96RT1-5	ERBIN	Isoform 5 of Erbin	0.988272			SPQKSGPVGSVVKSHSITNMEIGGLKIYDIL			1.67133	1.67133
A8K9X5_pS582	NA_pS582	A8K9X5	NA	cDNA FLJ76472, highly similar to Homo sapiens Fas (TNFRSF6) associated factor 1 (FAF1), transcript variant 1, mRNA	0.994079	0.999363	0.998852	EENAEPVSKLRIRTPSGEFLERRFLASNKLQ	2	1	1.67078	1.67078			1.49987	1.49987			1.62832	1.62832
Q6ZRV2_pS513	FAM83H_pS513	Q6ZRV2	FAM83H	Protein FAM83H	0.995662	0.948372	0.992141	PELGPDGHQRLDYVPSSASREVRHGSDPAFA	1	3	1.67076		1.67076		1.64116	1.64116	1.43408		1.54913		1.54913
Q96D71-3_pS272	REPS1_pS272	Q96D71-3	REPS1	Isoform 3 of RalBP1-associated Eps domain-containing protein 1	0.999782	0.999637	0.999978	RTVASATTAIEIRRQSSSYDDPWKITDEQRQ			1.66825	1.66825	0.657568		1.53663	1.53663	0.818258		1.59856	1.59856	0.537873
Q15942_pS142	ZYX_pS142	Q15942	ZYX	Zyxin	0.499922			PEAPIPPPPQPREKVSSIDLEIDSLSSLLDD	1	1	1.66709	1.66709
A0A024QZW7_pS334	NUP153_pS334	A0A024QZW7	NUP153	Nucleoporin 153kDa, isoform CRA_a	0.991267	0.954292	0.995118	SSPLADAKRIPSIVSSPLNSPLDRSGIDITD	4	1	1.66667	1.66667	1.12144		1.72005	1.72005	1.47543	2.017	1.80865	1.80865	1.26751
V9HWF3_pS100	HEL74_pS100	V9HWF3	HEL74	Epididymis luminal protein 74	0.785147	0.499956	0.714532	REMNDLPDTQVFICTSPLLKYHHCVGEKYRW	2	1	1.66605	1.66605			1.7353	1.7353			1.44498	1.44498
A0A1P7ZIM8_pS419	NA_pS419	A0A1P7ZIM8	NA	LMO7b	1	1	1	SQNQKSTVPSRRRMYSFDDVLEEGKRPPTMT	2	1	1.66513	1.66513							1.5051	1.5051
D6R9P3_pS242	HNRNPAB_pS242	D6R9P3	HNRNPAB	Heterogeneous nuclear ribonucleoprotein A/B	1	1	1	KVAQPKEVYQQQQYGSGGRGNRNRGNRGSGG	1	1	1.65959	1.65959			0.956331	0.956331			1.10833	1.10833
Q8N6T3_pS363	ARFGAP1_pS363	Q8N6T3	ARFGAP1	ADP-ribosylation factor GTPase-activating protein 1	0.598947	0.946514	0.553238	SWTCADTSTERRSSDSWEVWGSASTNRNSNS	1	2	1.65952	1.65952			1.1985	1.1985			1.2051	1.2051
Q9BTX1-6_pT299	NDC1_pT299	Q9BTX1-6	NDC1	Isoform 6 of Nucleoporin NDC1	0.98885			VEPKKLNSPEETAFQTPKSSQMPRPSVPPLV			1.65837		1.65837
P18583-5_pT1555	SON_pT1555	P18583-5	SON	Isoform D of Protein SON	0.499983			LIAKEMEHNTVCAAGTSPVGEIGEEKILPTS			1.65786	1.65786
O75592-2_pS3467	MYCBP2_pS3467	O75592-2	MYCBP2	Isoform 2 of E3 ubiquitin-protein ligase MYCBP2	1	1	0.999998	ILPARVKAIPRRRVNSGDTEVGSSLLRHPSP			1.65721	1.65721
Q9HAV4_pS416	XPO5_pS416	Q9HAV4	XPO5	Exportin-5	0.987789			SMTNLVKMGFPSKTDSPSCEYSRFDFDSDED	1	1	1.65661	1.65661
O75976_pT1370	CPD_pT1370	O75976	CPD	Carboxypeptidase D	0.997245	0.676992	0.999965	SKKSLLSHEFQDETDTEEETLYSSKH_____	1	2	1.65611		1.65611		0.680879	0.680879			0.74337	0.74337	1.4275
O75976_pT1368	CPD_pT1368	O75976	CPD	Carboxypeptidase D	0.973936		0.999988	TGSKKSLLSHEFQDETDTEEETLYSSKH___	1	2	1.65611		1.65611						1.4275		1.4275
Q5MCQ6_pS344	HLA-A_pS344	Q5MCQ6	HLA-A	MHC class I antigen	0.665433			SDRKGGSYTQAASSDSAQGSDVSLTACKV__	3	1	1.65529			1.65529
Q15021_pS1330	NCAPD2_pS1330	Q15021	NCAPD2	Condensin complex subunit 1	0.778288	0.608617	0.714084	SAKKPSTGSRYQPLASTASDNDFVTPEPRRT	1	3	1.65518		1.65518		1.67421		1.67421		1.2474	1.2474	1.74926
Q8N6T3_pS343	ARFGAP1_pS343	Q8N6T3	ARFGAP1	ADP-ribosylation factor GTPase-activating protein 1	0.928806	0.953877	0.985401	FWETFGSAEPTKTRKSPSSDSWTCADTSTER	1	2	1.65364	1.65364	1.39786		1.87495	1.87495	1.86428		1.95328	1.95328	1.84124
Q9UHI6_pS765	DDX20_pS765	Q9UHI6	DDX20	Probable ATP-dependent RNA helicase DDX20	0.60546			AQEDDWYDCHREIRLSFSDTYQDYEEYWRAY	1	2	1.65252	1.65252
O60524-4_pS791	NEMF_pS791	O60524-4	NEMF	Isoform 4 of Nuclear export mediator factor NEMF	0.862237	0.5		AKERREMKKKKLPSDSGDLEALEGKDKEKES			1.65085	1.65085			2.14285	2.14285
Q8IYI6_pS19	EXOC8_pS19	Q8IYI6	EXOC8	Exocyst complex component 8	1	1	1	AMSDSGASRLRRQLESGGFEARLYVKQLSQQ	1	2	1.64893	1.64893			1.60897	1.60897			2.0764	2.0764
I6S2Y9_pY394	ERRFI1_pY394	I6S2Y9	ERRFI1	ERBB receptor feedback inhibitor 1	0.763151	0.555158	0.851546	ILPIIENGKKVSSTHYYLLPERPPYLDKYEK	4	1	1.647	1.647			3.16534	3.16534			2.68724	2.68724
J3KNL6_pS1369	SEC16A_pS1369	J3KNL6	SEC16A	Protein transport protein sec16	0.556703	0.950422		ARSLHSAHSLASRRSSLSSHSHQSQIYRSHN	1	1	1.64683	1.64683			2.41488		2.41488
Q8N6T3_pS361	ARFGAP1_pS361	Q8N6T3	ARFGAP1	ADP-ribosylation factor GTPase-activating protein 1	0.95784	0.960104	0.991237	SDSWTCADTSTERRSSDSWEVWGSASTNRNS	1	2	1.64641	1.64641			1.16327	1.16327			1.30177	1.30177
Q12802-4_pS1629	AKAP13_pS1629	Q12802-4	AKAP13	Isoform 3 of A-kinase anchor protein 13	0.999999	1	1	HPFSGEERVDSLVSLSEEDLESDQREHRMFD			1.64629	1.64629	0.682243		1.98625	1.98625	0.838465		1.55201	1.55201	0.937187
H3BPE1_pS4516	MACF1_pS4516	H3BPE1	MACF1	Microtubule-actin cross-linking factor 1, isoforms 1/2/3/5	1			QAESNKAFLAELEQNSPKIQKVKEALAGLLV	1	1	1.64628	1.64628
C9J9K3_pS43	RPSA_pS43	C9J9K3	RPSA	40S ribosomal protein SA (Fragment)	0.999658	0.999976	0.999589	TNLDFQMEQYIYKRKSDGIYIINLKRTWEKL	1	8	1.64625	1.64625			1.3681	1.3681			1.80943	1.80943
Q9H1I8-3_pT157	ASCC2_pT157	Q9H1I8-3	ASCC2	Isoform 3 of Activating signal cointegrator 1 complex subunit 2	0.816199			GANTTPQKLEERGRLTPSDMPLLELKDIVLY			1.64518	1.64518
Q96SK2-2_pS97	TMEM209_pS97	Q96SK2-2	TMEM209	Isoform 2 of Transmembrane protein 209	0.984484		0.96206	WRYFKYTVAPTSLVVSPGQQTLLGLKTAVVQ			1.64389	1.64389							1.03762	1.03762
Q9BXP5-4_pS492	SRRT_pS492	Q9BXP5-4	SRRT	Isoform 4 of Serrate RNA effector molecule homolog	1	1		ICWNLQNIRLRECELSPGVNRDLTRRVRNIN			1.6438	1.6438			0.589482	0.589482
A0A024R3P9_pS43	ACBD3_pS43	A0A024R3P9	ACBD3	Acyl-Coenzyme A binding domain containing 3, isoform CRA_a	0.87186			GAEGAPLLPPPLPPPSPPGSGRGPGASGEQP	4	1	1.64263	1.64263
Q03252_pT34	LMNB2_pT34	Q03252	LMNB2	Lamin-B2	0.999997	1	0.999998	ATMATPLPGRAGGPATPLSPTRLSRLQEKEE	1	4	1.64034	1.64034	0.964388		1.74458	1.74458	2.32711		1.67428	1.67428	0.915121
Q5JTV8-3_pS135	TOR1AIP1_pS135	Q5JTV8-3	TOR1AIP1	Isoform 3 of Torsin-1A-interacting protein 1	0.999998		0.999986	EEMKTRRTTRLQQQHSEQPPLQPSPVMTRRG			1.63888	1.63888							0.725763	0.725763
Q93100-4_pS694	PHKB_pS694	Q93100-4	PHKB	Isoform 4 of Phosphorylase b kinase regulatory subunit beta	0.603427			EELEPPKHSKVKRQSSTPSAPELGQQPDVNI			1.63876		1.63876
Q9UGV2_pS331	NDRG3_pS331	Q9UGV2	NDRG3	Protein NDRG3	0.825344	0.961123	0.999489	IPSASMTRLARSRTHSTSSSLGSGESPFSRS	1	2	1.63853	1.63853			1.03137	1.03137	0.322709		1.39688	1.39688
Q13459-2_pS1115	MYO9B_pS1115	Q13459-2	MYO9B	Isoform Short of Unconventional myosin-IXb	0.879591			EPEVQPSDRSPLEHSSPEKEAPSPEKTLPPQ			1.63842	1.63842	0.660351	0.597107
Q13459-2_pS1114	MYO9B_pS1114	Q13459-2	MYO9B	Isoform Short of Unconventional myosin-IXb	0.892999			SEPEVQPSDRSPLEHSSPEKEAPSPEKTLPP			1.63842	1.63842	0.749177	0.597107
O43166-3_pS1528	SIPA1L1_pS1528	O43166-3	SIPA1L1	Isoform 3 of Signal-induced proliferation-associated 1-like protein 1	0.96285	0.928652	0.946623	KSTIEEDLKKLIDLESPTPESQKSFKFHALS			1.6376	1.6376
J3QQZ9_pS218	PNPO_pS218	J3QQZ9	PNPO	Pyridoxine-5'-phosphate oxidase (Fragment)	0.999901	0.999894	0.955084	LHDRIVFRRGLPTGDSPLGPMTHRGEEDWLY	1	2	1.63751	1.63751			1.44193	1.44193			1.3959	1.3959
Q6NXR8_pS238	RPS3A_pS238	Q6NXR8	RPS3A	40S ribosomal protein S3a	0.832523		0.33289	FELGKLMELHGEGSSSGKATGDETGAKVERA	2	1	1.63746	1.63746
C9JFM5_pS169	STX4_pS169	C9JFM5	STX4	Syntaxin-4 (Fragment)	0.997985			KAIEPQKEEADENYNSVNTRMR_________	1	1	1.63677	1.63677
A0A024QZW7_pS203	NUP153_pS203	A0A024QZW7	NUP153	Nucleoporin 153kDa, isoform CRA_a	0.542045	0.682342		SSRASDKDITVSKNTSLPPLWSPEAERSHSL	4	1	1.63667	1.63667	1.1068		1.16263		1.16263
Q9BY89_pS1441	KIAA1671_pS1441	Q9BY89	KIAA1671	Uncharacterized protein KIAA1671	0.994695		0.933853	HEARERRREQPKGRPSLTGENLEAKMGPCWW	1	2	1.63626	1.63626
P49005_pS15	POLD2_pS15	P49005	POLD2	DNA polymerase delta subunit 2	0.88211			_MFSEQAAQRAHTLLSPPSANNATFARVPVA	1	1	1.63568	1.63568
A0A024R370_pS77	TMF1_pS77	A0A024R370	TMF1	TATA element modulatory factor 1, isoform CRA_a	1	1	1	WGLKSNTEPQSPPIASPKAITKPVRRTVVDE	4	1	1.63257		1.63257		1.47944		1.47944		1.75184		1.75184
Q6ZRV2_pS523	FAM83H_pS523	Q6ZRV2	FAM83H	Protein FAM83H	1	1	1	LDYVPSSASREVRHGSDPAFAPGPRGLEPSG	1	3	1.63139	1.63139			1.48051	1.48051			1.48485	1.48485
Q3KQU3-4_pS311	MAP7D1_pS311	Q3KQU3-4	MAP7D1	Isoform 4 of MAP7 domain-containing protein 1	0.744715			IVDRLMTPTLSFLARSRSAVTLPRNGRDQAV			1.62758	1.62758
P35611_pS366	ADD1_pS366	P35611	ADD1	Alpha-adducin	0.789708			AKSRSPGSPVGEGTGSPPKWQIGEQEFEALM	1	2	1.62741	1.62741
A0A0J9YWL0_pS430	CRYBG1_pS430	A0A0J9YWL0	CRYBG1	Beta/gamma crystallin domain-containing protein 1	0.97255	0.662373	0.868698	GRRSGRRRGSQKSTDSPGADAELPESAARDD	1	1	1.62704	1.62704	1.69311	2.68675	2.80384			2.80384	1.3551	1.3551		2.5478
H0YD13_pT184	CD44_pT184	H0YD13	CD44	CD44 antigen	0.894229			KSQEMVHLVNKESSETPDQFMTADETRNLQN	1	2	1.62692	1.62692
Q15691_pT154	MAPRE1_pT154	Q15691	MAPRE1	Microtubule-associated protein RP/EB family member 1	0.516072			PSLVAPALNKPKKPLTSSSAAPQRPISTQRT	1	3	1.62549	1.62549
B2RAH5_pS509	NA_pS509	B2RAH5	NA	cDNA, FLJ94919, highly similar to Homo sapiens protein phosphatase 1, regulatory (inhibitor) subunit 12A (PPP1R12A), mRNA	0.9955			LAYVAPTIPRRLASTSDIEEKENRDSSSLRT	2	1	1.6244		1.6244
A0A1S5UZ07_pS1658	TLN1_pS1658	A0A1S5UZ07	TLN1	Talin-1	0.99534			DPPSWSVLAGHSRTVSDSIKKLITSMRDKAP	2	1	1.62181	1.62181
Q9BST9_pS232	RTKN_pS232	Q9BST9	RTKN	Rhotekin	0.755318		0.824839	LSSSLGRSSGRRVRASLDSAGGSGSSPILLP	1	2	1.6174	1.6174							1.14616	1.14616
Q15139_pS249	PRKD1_pS249	Q15139	PRKD1	Serine/threonine-protein kinase D1	0.982978	0.972135	0.774187	KSPSESFIGREKRSNSQSYIGRPIHLDKILM	1	2	1.61537	1.61537			1.24001	1.24001			1.25578	1.25578
A0A1W2PS85_pS787	BIVM-ERCC5_pS787	A0A1W2PS85	BIVM-ERCC5	BIVM-ERCC5 readthrough	0.999252			NELCPYESKFDSSLLSSDDETKCKPNSASEV	4	1	1.61396	1.61396	0.696397
B2R6Q2_pS110	NA_pS110	B2R6Q2	NA	Alkaline phosphatase	0.997482	0.727106	0.978928	VALSKTYNTNAQVPDSAGTATAYLCGVKANE	2	1	1.61385	1.61385			1.36665	1.36665			0.809062	0.809062
A8K964_pS100	NA_pS100	A8K964	NA	cDNA FLJ75071, highly similar to Homo sapiens pinin, desmosome associated protein (PNN), mRNA	1	1	0.999999	RLGGERRTRRESRQESDPEDDDVKKPALQSS	2	1	1.61383	1.61383			1.43138	1.43138			0.961348	0.961348
Q16513_pS583	PKN2_pS583	Q16513	PKN2	Serine/threonine-protein kinase N2	0.966034	0.994233	0.989599	FDLEPEPPPAPPRASSLGEIDESSELRVLDI	1	1	1.61258	1.61258			1.56945	1.56945			1.50889	1.50889
Q7Z333-3_pS1019	SETX_pS1019	Q7Z333-3	SETX	Isoform 3 of Probable helicase senataxin	1	1	1	NVGDTSRGQVIIISDSDDDDDERILSLEKLT			1.60862	1.60862	1.01698		2.14458	2.14458	1.09601
Q3KQU3-4_pT118	MAP7D1_pT118	Q3KQU3-4	MAP7D1	Isoform 4 of MAP7 domain-containing protein 1	0.506585	0.695097	0.8361	PRDARPPRRSSQPSPTAVPASDSPPTKQEVK			1.60437		1.60437		0.750794			0.750794	1.76646			1.76646
Q02952_pS1727	AKAP12_pS1727	Q02952	AKAP12	A-kinase anchor protein 12	0.554747	0.616233	0.480732	SALADTDASGGLTKESPDTNGPKQKEKEDAQ	1	4	1.60365	1.60365
Q5SQH4_pS103	DHX16_pS103	Q5SQH4	DHX16	DBP2 protein	0.999966	0.999437		RALLEKNRSYRLLEDSEESSEETVSRAGSSL	2	1	1.60229	1.60229	1.17714		1.76358	1.76358	1.30085
Q5TZT0_pS251	TREX1_pS251	Q5TZT0	TREX1	Three prime repair exonuclease 1	0.999092			SAVTTTAHLATTRNTSPSLGESRGTKDLPPV	1	1	1.60142	1.60142
A0A087WWU1_pS41	TMEM237_pS41	A0A087WWU1	TMEM237	Transmembrane protein 237	0.995262			PKKKKPRTKNTPASASLEGLAQTAGRRPSEG	1	1	1.60074	1.60074
Q5JR94_pT130	RPS8_pT130	Q5JR94	RPS8	40S ribosomal protein S8	1	1		SHYALPLGRKKGAKLTPEEEEILNKKRSKKI	2	1	1.60061	1.60061			1.03393	1.03393
O43524_pS300	FOXO3_pS300	O43524	FOXO3	Forkhead box protein O3	0.5		0.5	PSQLSKWPGSPTSRSSDELDAWTDFRSRTNS	1	1	1.60033	1.60033							0.960001	0.960001
O43524_pS299	FOXO3_pS299	O43524	FOXO3	Forkhead box protein O3	0.5	0.931901	0.5	SPSQLSKWPGSPTSRSSDELDAWTDFRSRTN	1	1	1.60033	1.60033			1.61743	1.61743			0.960001	0.960001
P16401_pS2	HIST1H1B_pS2	P16401	HIST1H1B	Histone H1.5	0.916026	0.929124	0.977099	______________MSETAPAETATPAPVEK	1	3	1.59889	1.59889	0.771902		1.10028	1.10028	1.13143		0.978134	0.978134	1.06132
Q9UPN4-3_pT312	CEP131_pT312	Q9UPN4-3	CEP131	Isoform 3 of Centrosomal protein of 131 kDa	0.752964			LQAKREEQRQRSGEGTLLDLHQQKEAARRKA			1.59796	1.59796
Q5T0N5-3_pS430	FNBP1L_pS430	Q5T0N5-3	FNBP1L	Isoform 3 of Formin-binding protein 1-like	0.655653	0.786377		SEVEGKTGGRGDRRHSSDINHLVTQGRESPE			1.59638	1.59638			1.04329	1.04329
C9JA69_pS243	BBX_pS243	C9JA69	BBX	HMG box transcription factor BBX	1	1		TCRPDVSESPELRQKSPLFQFAEISSSTSHS	1	1	1.5959	1.5959
Q6ZN96_pS158	NA_pS158	Q6ZN96	NA	cDNA FLJ16308 fis, clone PUAEN2006335	0.906721			EEIFKTKAQGPAIDLSSSKQKIPQKGSNKVT	1	1	1.59578	1.59578
Q02543_pS71	RPL18A_pS71	Q02543	RPL18A	60S ribosomal protein L18a	1	1	1	KSSGEIVYCGQVFEKSPLRVKNFGIWLRYDS	1	2	1.59411	1.59411			1.53729	1.53729			1.54457	1.54457
Q9H7D0_pS1834	DOCK5_pS1834	Q9H7D0	DOCK5	Dedicator of cytokinesis protein 5	0.522444	0.53772		PPPPKSKPYEGSQRNSTELAPPLPVRREAKA	1	3	1.59377	1.59377			1.69423	1.69423
Q09666_pS135	AHNAK_pS135	Q09666	AHNAK	Neuroblast differentiation-associated protein AHNAK	1	1	1	EYQRIYTTKIKPRLKSEDGVEGDLGETQSRT	1	2	1.59077	1.59077			1.67309	1.67309			1.39215	1.39215
P20645_pS267	M6PR_pS267	P20645	M6PR	Cation-dependent mannose-6-phosphate receptor	1			PAAYRGVGDDQLGEESEERDDHLLPM_____	1	1	1.59022	1.59022
B7Z6N1_pS521	NA_pS521	B7Z6N1	NA	cDNA FLJ54385, highly similar to ETS domain-containing transcription factor ERF	0.539188	0.652789	0.499951	EGPGEAGGPLTPRRVSSDLQHATAQLSLEHR	2	1	1.5895	1.5895			2.36835	2.36835			1.23843	1.23843
Q8IWZ3-6_pS2598	ANKHD1_pS2598	Q8IWZ3-6	ANKHD1	Isoform 6 of Ankyrin repeat and KH domain-containing protein 1	0.560227			PLLPPSDSRGHNSSNSPSLQAGGAEGAGDRG			1.5888	1.5888
V9HWK1_pS80	HEL-S-49_pS80	V9HWK1	HEL-S-49	Triosephosphate isomerase	0.999694	0.999944	0.901957	QNCYKVTNGAFTGEISPGMIKDCGATWVVLG	2	1	1.58848	1.58848			1.38292	1.38292			1.55437	1.55437
Q99543_pS47	DNAJC2_pS47	Q99543	DNAJC2	DnaJ homolog subfamily C member 2	1	1		GRWFEAFVKRRNRNASASFQELEDKKELSEE	1	4	1.58438	1.58438	0.537505		1.37914	1.37914	1.00182
Q8N3F8_pT585	MICALL1_pT585	Q8N3F8	MICALL1	MICAL-like protein 1	0.647388		0.344875	RVEQMPQASPGLAPRTRGSSGPQPAKPCSGA	1	2	1.58387	1.58387
Q96RU2-2_pS1021	USP28_pS1021	Q96RU2-2	USP28	Isoform 2 of Ubiquitin carboxyl-terminal hydrolase 28	0.765849	0.977234	0.886693	AEIIVLKEPPTIRPNSPYDLCSRFAAVMESI			1.58379	1.58379			1.50541	1.50541			0.898919	0.898919
Q15021_pT1331	NCAPD2_pT1331	Q15021	NCAPD2	Condensin complex subunit 1	0.609068	0.770008	0.714084	AKKPSTGSRYQPLASTASDNDFVTPEPRRTT	1	3	1.58328		1.58328		1.5277	1.5277	1.73186		1.74926		1.74926
O14757-2_pS186	CHEK1_pS186	O14757-2	CHEK1	Isoform 2 of Serine/threonine-protein kinase Chk1	0.9032	0.919164		YNKPLKKGAKRPRVTSGGVSESPSGFSKHIQ			1.58192	1.58192			1.27077	1.27077
Q9NQS7-2_pS269	INCENP_pS269	Q9NQS7-2	INCENP	Isoform 2 of Inner centromere protein	1		1	ASKLRIAQVSPGPRDSPAFPDSPWRERVLAP			1.57994			1.57994
A0A024RBU9_pS2057	NCOR2_pS2057	A0A024RBU9	NCOR2	Nuclear receptor co-repressor 2, isoform CRA_a	0.983787	0.972117	0.973132	GYHGSSYSPEGVEPVSPVSSPSLTHDKGLPK	4	1	1.57955	1.57955	0.977011		0.868964	0.868964	0.704535		0.85488	0.85488	0.667854	0.799376
Q9BZH6_pS209	WDR11_pS209	Q9BZH6	WDR11	WD repeat-containing protein 11	0.967446	0.59717		PSGPGKKVYISSPHSSPAHNKLATATGAKKA	1	1	1.5792	1.5792			1.22074	1.22074
Q14DD4_pS692	STXBP5_pS692	Q14DD4	STXBP5	Syntaxin binding protein 5 (Tomosyn)	0.98918	0.999922	0.999243	PYRREPRSPRKSRQPSGAGLCDISEGTVVPE	2	1	1.57811	1.57811			1.29697	1.29697			1.28793	1.28793
Q9NX58_pS244	LYAR_pS244	Q9NX58	LYAR	Cell growth-regulating nucleolar protein	1			ADLEAGGEEVPEANGSAGKRSKKKKQRKDSA	1	2	1.57736	1.57736
A8K8Q0_pS680	NA_pS680	A8K8Q0	NA	cDNA FLJ78753, highly similar to Homo sapiens zinc fingers and homeoboxes 3 (ZHX3), mRNA	0.999933	0.999982	1	KKVNAEETKKAEENASQEEEEAAEDEGGEED	2	1	1.56362	1.56362			1.26102	1.26102			1.31219	1.31219
P31942-2_pS283	HNRNPH3_pS283	P31942-2	HNRNPH3	Isoform 2 of Heterogeneous nuclear ribonucleoprotein H3	0.999999	0.999971		GGYGRDGMDNQGGYGSVGRMGMGNNYSGGYG			1.56329	1.56329			0.996839	0.996839
A8K874_pS6	NA_pS6	A8K874	NA	cDNA FLJ77588, highly similar to Homo sapiens MAK10 homolog, amino-acid N-acetyltransferase subunit, (S. cerevisiae) (MAK10), mRNA	0.996836		0.999054	__________MVMKASVDDDDSGWELSMPEK	2	1	1.56282	1.56282							1.69938	1.69938
A0A140VJK6_pT318	NA_pT318	A0A140VJK6	NA	Testicular tissue protein Li 82	0.976775	0.90392	0.929649	FYNGTTTLPISDEDRTPRKRISKTLNMTTSP	2	1	1.56237	1.56237			0.95276	0.95276			0.994886	0.994886
D9IAI1_pS52	HEL-S-34_pS52	D9IAI1	HEL-S-34	Epididymis secretory protein Li 34	0.806374	0.92454	0.773648	LGKVLTPTQVKNRPTSISWDGLDSGKLYTLV	2	1	1.56219	1.56219			1.51155	1.51155			1.758	1.758
Q92783-2_pS156	STAM_pS156	Q92783-2	STAM	Isoform 2 of Signal transducing adapter molecule 1	1			TFPAIGSQAAEQAKASPALVAKDPGTVANKK			1.56079	1.56079
A8K3M3_pS201	PTPN1_pS201	A8K3M3	PTPN1	Tyrosine-protein phosphatase non-receptor type	0.712067	0.671015		ESPASFLNFLFKVRESGSLSPEHGPVVVHCS	2	1	1.55886	1.55886			1.08857	1.08857
P49792_pS2668	RANBP2_pS2668	P49792	RANBP2	E3 SUMO-protein ligase RanBP2	0.781938	0.999997	0.999998	LPPTFFCYKNRPDYVSEEEEDDEDFETAVKK	1	2	1.55873	1.55873			1.32789	1.32789			1.26519	1.26519
Q6IBA2_pS57	PC4_pS57	Q6IBA2	PC4	PC4 protein	0.516917		1	TGETSRALSSSKQSSSSRDDNMFQIGKMRYV	2	1	1.55868	1.55868
Q6ZRV2_pS936	FAM83H_pS936	Q6ZRV2	FAM83H	Protein FAM83H	0.998436	0.991232	0.999411	ERRSSPVPPVPERRGSLTLTISGESPKAGPA	1	3	1.55832	1.55832	0.749436		1.42358	1.42358	0.818729		1.39327	1.39327	0.790259
A0A140VK53_pS2407	NA_pS2407	A0A140VK53	NA	Testicular secretory protein Li 53	0.999996		0.84525	RVSGRTSPPLLDRARSRTPPSAPSQSRMTSE	2	1	1.55832	1.55832	0.792079						1.22017	1.22017
Q99496_pS41	RNF2_pS41	Q99496	RNF2	E3 ubiquitin-protein ligase RING2	1	1		RTPQEAITDGLEIVVSPRSLHSELMCPICLD	1	1	1.55715	1.55715			1.22909	1.22909
Q9UHR4_pT257	BAIAP2L1_pT257	Q9UHR4	BAIAP2L1	Brain-specific angiogenesis inhibitor 1-associated protein 2-like protein 1	0.994834	0.999231	0.716132	MIEEIKTPASTPVSGTPQASPMIERSNVVRK	1	2	1.55694	1.55694	0.77956	0.704519	0.621822		0.621822	0.757125	0.580166		0.580166
Q9BTU6_pS47	PI4K2A_pS47	Q9BTU6	PI4K2A	Phosphatidylinositol 4-kinase type 2-alpha	0.999641	0.999982	0.998868	PGGAVRVAAAAGSGPSPPGSPGHDRERQPLL	1	1	1.55678	1.55678	0.84112		1.18997	1.18997	0.857508		0.994168	0.994168	0.864472
Q96PU5-2_pS423	NEDD4L_pS423	Q96PU5-2	NEDD4L	Isoform 2 of E3 ubiquitin-protein ligase NEDD4-like	0.890743	0.997299	0.979189	DTLSNPQSPQPSPYNSPKPQHKVTQSFLPPG			1.55129			1.55129	0.815198			0.815198	0.872317			0.872317
Q96PU5-2_pS419	NEDD4L_pS419	Q96PU5-2	NEDD4L	Isoform 2 of E3 ubiquitin-protein ligase NEDD4-like	0.922146	0.552043	0.983875	RAVKDTLSNPQSPQPSPYNSPKPQHKVTQSF			1.55129			1.55129	0.787717			0.787717	0.872317			0.872317
Q8N108-17_pS461	MIER1_pS461	Q8N108-17	MIER1	Isoform 7 of Mesoderm induction early response protein 1	0.954092		0.999458	ERPAKRRRVNSNGKESPGSSEFFQEAVSHGK			1.55119		1.55119						0.990807		0.990807
A0A024R1N4_pS520	XRCC6_pS520	A0A024R1N4	XRCC6	X-ray repair complementing defective repair in Chinese hamster cells 6 (Ku autoantigen, 70kDa), isoform CRA_a	1	1	1	DLTLPKVEAMNKRLGSLVDEFKELVYPPDYN	4	1	1.55047	1.55047			1.55914	1.55914			1.33558	1.33558
P50402_pS123	EMD_pS123	P50402	EMD	Emerin	0.594472		0.644011	PESAGPSRAVRQSVTSFPDADAFHHQVHDDD	1	1	1.54989	1.54989							1.35603	1.35603
A0A087WXM6_pS142	RPL17_pS142	A0A087WXM6	RPL17	60S ribosomal protein L17 (Fragment)	0.736427	0.815911	0.49587	RRTYRAHGRINPYMSSPCHIEMILTEKEQIV	3	1	1.54926	1.54926			1.9149	1.9149
Q9UPN4-3_pT96	CEP131_pT96	Q9UPN4-3	CEP131	Isoform 3 of Centrosomal protein of 131 kDa	0.90724		0.430615	QVSQPRSGSPRPTEPTDFLMLFEGSPSGKKR			1.54704	1.54704
Q9Y520-4_pS1249	PRRC2C_pS1249	Q9Y520-4	PRRC2C	Isoform 4 of Protein PRRC2C	0.678836	0.889888	0.989789	GPLRQREESETRSESSDFEVVPKRRRQRGSE			1.54699		1.54699						0.993414		0.993414
M0QZR4_pS842	ARHGEF1_pS842	M0QZR4	ARHGEF1	Rho guanine nucleotide exchange factor 1	0.931661			PKPRPSPSSTREPLLSSSENGNGGRETSPAD	1	1	1.54658	1.54658
A4LAA3_pS703	ATRX_pS703	A4LAA3	ATRX	Alpha thalassemia/mental retardation syndrome X-linked	0.97813			KQKLSVPVRKKDKRNSSDSAIDNPKPNKLPK	4	1	1.54268	1.54268
Q92508_pS1621	PIEZO1_pS1621	Q92508	PIEZO1	Piezo-type mechanosensitive ion channel component 1	0.813947	0.56784	0.5	DMGSPLSTGYHTRSGSEEAVTDPGEREAGAS	1	4	1.54265	1.54265							1.13349	1.13349
P25445-6_pS204	FAS_pS204	P25445-6	FAS	Isoform 6 of Tumor necrosis factor receptor superfamily member 6	0.999179			HESPTLNPETVAINLSDVDLSKYITTIAGVM			1.54171	1.54171
Q9UPU9-2_pS82	SAMD4A_pS82	Q9UPU9-2	SAMD4A	Isoform 2 of Protein Smaug homolog 1	1			SVDYGQTHYYHQRQNSDDKLNGWQNSRDSGI			1.54107	1.54107
D3DUP2_pS1736	WNK1_pS1736	D3DUP2	WNK1	WNK lysine deficient protein kinase 1, isoform CRA_d	0.87655	0.979318	0.499444	KEKPELSEPSHLNGPSSDPEAAFLSRDVDDG	4	1	1.53977	1.53977			1.33968		1.33968
Q09666_pS4850	AHNAK_pS4850	Q09666	AHNAK	Neuroblast differentiation-associated protein AHNAK	1	1	1	PKFKMPEINIKAPKISIPDVDLDLKGPKVKG	1	2	1.53746	1.53746			0.673941	0.673941			0.813991	0.813991
P46937-6_pT119	YAP1_pT119	P46937-6	YAP1	Isoform 6 of Transcriptional coactivator YAP1	0.99995			HSRQASTDAGTAGALTPQHVRAHSSPASLQL			1.53675	1.53675
P15924_pS2821	DSP_pS2821	P15924	DSP	Desmoplakin	0.933112	0.864783	0.923419	ASVSSKGLPSPYNMSSAPGSRSGSRSGSRSG	1	3	1.53498		1.53498	3.03249	3.94348		3.94348	4.42993	2.10904		2.10904	2.76447
A0A024RAB6_pS1950	HSPG2_pS1950	A0A024RAB6	HSPG2	Heparan sulfate proteoglycan 2 (Perlecan), isoform CRA_b	1		1	AGVPSATITWRKEGGSLPPQARSERTDIATL	4	1	1.53303	1.53303							2.32335	2.32335
A0A1P7ZIM8_pS1037	NA_pS1037	A0A1P7ZIM8	NA	LMO7b	0.8796	0.809661	0.810609	EASSGFLPGDRNKSRSTTELDDYSTNKNGNN	2	1	1.53299	1.53299							1.12235	1.12235
Q8N4X5_pS484	AFAP1L2_pS484	Q8N4X5	AFAP1L2	Actin filament-associated protein 1-like 2	0.999979	0.617278	0.999999	VSAAKNSLLLMQRKFSEPNTYIDGLPSQDRQ	1	1	1.53241	1.53241			1.17863	1.17863			0.958014	0.958014
B7ZLK1_pS864	KIAA0528_pS864	B7ZLK1	KIAA0528	KIAA0528 protein	0.653764	0.946653	0.948927	SASSNSGIPAAQRATSVDYSSFADRCSSWIE	2	1	1.5305	1.5305			0.869216	0.869216			0.70416	0.70416
O95490-2_pS1318	ADGRL2_pS1318	O95490-2	ADGRL2	Isoform 2 of Adhesion G protein-coupled receptor L2	0.716196	0.683505		AEDHLQSPNRDSLYTSMPNLRDSPYPESSPD			1.53002	1.53002			1.19165	1.19165
Q7Z3D7_pS801	DKFZp686E2459_pS801	Q7Z3D7	DKFZp686E2459	Uncharacterized protein DKFZp686E2459	1	0.999999		RPSPPRGLVAAYSGESDSEEEQERGGPEQEE	2	1	1.52935		1.52935		1.05811		1.05811
Q7Z3D7_pS803	DKFZp686E2459_pS803	Q7Z3D7	DKFZp686E2459	Uncharacterized protein DKFZp686E2459	1	1		SPPRGLVAAYSGESDSEEEQERGGPEQEEKL	2	1	1.52935		1.52935		1.05811		1.05811
B7Z6N1_pS21	NA_pS21	B7Z6N1	NA	cDNA FLJ54385, highly similar to ETS domain-containing transcription factor ERF	0.866866	0.861583	0.492567	DTGFAFPDWAYKPESSPGSRQIQLWHFILEL	2	1	1.52784	1.52784	0.852694		1.27156	1.27156
Q9NWK9-2_pS25	ZNHIT6_pS25	Q9NWK9-2	ZNHIT6	Isoform 2 of Box C/D snoRNA protein 1	0.998901	0.999741	0.968202	KSGGGLHSVAEGVRLSPEPGREGVRDLAGAE			1.52536	1.52536			1.1112	1.1112
A0A024R0N8_pT336	ITPKC_pT336	A0A024R0N8	ITPKC	Kinase	0.979036			CSPLCPVPRLIITPETPEPEAQPVGPPSRVE	3	1	1.52499	1.52499
Q03252_pS422	LMNB2_pS422	Q03252	LMNB2	Lamin-B2	0.913208	0.900775	0.983179	SPSSRVTVSRATSSSSGSLSATGRLGRSKRK	1	4	1.52369	1.52369	1.17851		1.57746	1.57746			1.45909	1.45909
A0A0S2Z4W1_pS463	SRRM1_pS463	A0A0S2Z4W1	SRRM1	Serine/arginine repetitive matrix 1 isoform 1 (Fragment)	1	1		RESPSPAPKPRKVELSESEEDKGGKMAAADS	2	1	1.52366	1.52366	1.01306		3.73216	3.73216	0.826743
Q0IIN7_pS214	NCOA3_pS214	Q0IIN7	NCOA3	Nuclear receptor coactivator 3	1	1	1	MLMKTPHDILEDINASPEMRQRYETMQCFAL	2	1	1.52326	1.52326			0.92356	0.92356			1.07955	1.07955
Q86UU0-3_pS997	BCL9L_pS997	Q86UU0-3	BCL9L	Isoform 3 of B-cell CLL/lymphoma 9-like protein	0.811725		0.709679	SLSVRSPTGSPSRLKSPSMAVPSPGWVASPK			1.52214	1.52214	0.805677						0.734891		0.734891
Q8N1I0-2_pS1733	DOCK4_pS1733	Q8N1I0-2	DOCK4	Isoform 2 of Dedicator of cytokinesis protein 4	0.787518			HSRENSCLSPRERPCSAIYPTPVEPSQRMLF			1.52142	1.52142
Q12888_pS1101	TP53BP1_pS1101	Q12888	TP53BP1	TP53-binding protein 1	1	1	1	SQQPMKPISPVKDPVSPASQKMVIQGPSSPQ	1	2	1.52	1.52	0.788142	1.03832	1.18772	1.18772	0.889979	1.10947	0.756666	0.756666	0.883374	1.22308
A0A0J9YWL0_pS424	CRYBG1_pS424	A0A0J9YWL0	CRYBG1	Beta/gamma crystallin domain-containing protein 1	0.991078	0.999731	0.975504	MEKRSSGRRSGRRRGSQKSTDSPGADAELPE	1	1	1.51942		1.51942	2.68675	1.68361		1.68361	2.80384	1.36327		1.36327	2.5478
A0A0J9YWL0_pS440	CRYBG1_pS440	A0A0J9YWL0	CRYBG1	Beta/gamma crystallin domain-containing protein 1	0.647908			QKSTDSPGADAELPESAARDDAVFDDEVAPN	1	1	1.51942		1.51942
Q9Y4F5-3_pS970	CEP170B_pS970	Q9Y4F5-3	CEP170B	Isoform 3 of Centrosomal protein of 170 kDa protein B	0.999996			PVRRSAIRRGHRPRGSLDWPSEERGPVLAHL			1.51852	1.51852
B4E2S3_pS413	NA_pS413	B4E2S3	NA	cDNA FLJ56561	1	0.999999	0.999999	TEDARDAKNARGDHASLENEKPGTGDVCSAP	2	1	1.5183	1.5183			1.03114	1.03114			1.0887	1.0887
A0A140VK53_pS1403	NA_pS1403	A0A140VK53	NA	Testicular secretory protein Li 53	0.733546	0.573155	0.557321	PDAVEKAGMSSNQSISSPVLDAVPRTPSRER	2	1	1.51819		1.51819	0.584985	0.933883		0.933883	1.42872	0.936163		0.936163
Q9UGV2_pS361	NDRG3_pS361	Q9UGV2	NDRG3	Protein NDRG3	0.997943	0.994732	0.999225	SVTSNQSDGTQESCESPDVLDRHQTMEVSC_	1	2	1.51716	1.51716			1.6027	1.6027			1.56345	1.56345
A8K8N5_pS716	NA_pS716	A8K8N5	NA	cDNA FLJ76940, highly similar to Homo sapiens ubiquitin specific peptidase 8 (USP8), mRNA	0.661212	0.681218	0.498826	QIPAERDREPSKLKRSYSSPDITQAIQEEEK	2	1	1.515	1.515			0.978426	0.978426
Q9H4L5_pS410	OSBPL3_pS410	Q9H4L5	OSBPL3	Oxysterol-binding protein-related protein 3	0.999973	0.99999		KERLRRIHAESLLLDSPAVAKSGDNLAEENS	1	1	1.51492	1.51492			1.00847	1.00847
Q9Y277_pT4	VDAC3_pT4	Q9Y277	VDAC3	Voltage-dependent anion-selective channel protein 3	0.999887	0.999938	0.999996	____________MCNTPTYCDLGKAAKDVFN	1	1	1.51491	1.51491			1.31816	1.31816			1.34135	1.34135
Q53EW4_pS548	NA_pS548	Q53EW4	NA	Myotubularin-related protein 9 variant (Fragment)	1	1	1	RRQLAELETEDGMQESP______________	2	1	1.51438	1.51438							1.41134	1.41134
A0A0A0MS59_pT375	SRCAP_pT375	A0A0A0MS59	SRCAP	Helicase SRCAP	0.927455			RDEEQSEADAGSGPPTPGPTTLGPKKEITDI	1	1	1.51437		1.51437
A0A0A0MS59_pS371	SRCAP_pS371	A0A0A0MS59	SRCAP	Helicase SRCAP	0.98112			YLLARDEEQSEADAGSGPPTPGPTTLGPKKE	1	1	1.51437		1.51437
A0A1W2PQJ7_pS869	RAI1_pS869	A0A1W2PQJ7	RAI1	Retinoic acid-induced protein 1	0.813295			KEEVEEVLDSKAGWGSPCHLSGESVILLGPT	1	1	1.51287	1.51287
P49750-4_pS829	YLPM1_pS829	P49750-4	YLPM1	Isoform 4 of YLP motif-containing protein 1	0.998853	0.996869	0.997396	RGPASQFYITPSTSLSPRQSGPQWKGPKPAF			1.51135	1.51135			1.35497	1.35497			1.30008	1.30008
Q9BZH6_pS402	WDR11_pS402	Q9BZH6	WDR11	WD repeat-containing protein 11	0.699653			SAVCNRNSRNSSSGVSPLYSPVSFCGIPVGV	1	1	1.50696	1.50696
A0A024QZA8_pS901	EPHA2_pS901	A0A024QZA8	EPHA2	EPH receptor A2, isoform CRA_a	0.997428	0.979517	0.997409	DFDPRVSIRLPSTSGSEGVPFRTVSEWLESI	3	1	1.50591		1.50591	1.89988	1.62757		1.62757	2.58909	1.63201		1.63201
Q53GX4_pT15	NA_pT15	Q53GX4	NA	Peptidylprolyl isomerase (Fragment)	0.831634	0.542852		_MTTDEGAKNNEESPTATVAEQGEDITSKKD	2	1	1.50551	1.50551			0.859975	0.859975
H0YEX2_pS190	TAF2_pS190	H0YEX2	TAF2	Transcription initiation factor TFIID subunit 2 (Fragment)	0.997523	0.996667		AHQQGVKRKSDTPLGSPLEPGQILEKNEDSS	1	1	1.50483		1.50483
H0YEX2_pT186	TAF2_pT186	H0YEX2	TAF2	Transcription initiation factor TFIID subunit 2 (Fragment)	0.904302	0.702736		CNISAHQQGVKRKSDTPLGSPLEPGQILEKN	1	1	1.50483		1.50483
V9HWE1_pS25	HEL113_pS25	V9HWE1	HEL113	Epididymis luminal protein 113	0.606304		0.572092	SYRRMFGGPGTASRPSSSRSYVTTSTRTYSL	2	1	1.50321	1.50321							1.25376	1.25376
Q3KQU3-4_pS502	MAP7D1_pS502	Q3KQU3-4	MAP7D1	Isoform 4 of MAP7 domain-containing protein 1	0.733382	0.95786	0.892042	SAAGPEDKSQSKRRASNEKESAAPASPAPSP			1.50305	1.50305	0.95157		0.815074			0.815074	0.913655	0.913655	0.693479	0.656162
Q9ULT8_pS1390	HECTD1_pS1390	Q9ULT8	HECTD1	E3 ubiquitin-protein ligase HECTD1	0.519972			AAGSSSRKGSSSSVCSVASSSDISLGSTKTE	1	3	1.50263	1.50263
A0A1P7ZIM8_pS821	NA_pS821	A0A1P7ZIM8	NA	LMO7b	0.670088			NLKRRSQFFEQGSSDSVVPDLPVPTISAPSR	2	1	1.50255	1.50255
B2R6S4_pS85	NA_pS85	B2R6S4	NA	cDNA, FLJ93089, highly similar to Homo sapiens NCK adaptor protein 1 (NCK1), mRNA	0.828855	0.998707	0.99135	NLKDTLGIVKVKRKPSVPDSASPADDSFVDP	2	1	1.50218	1.50218			1.14584	1.14584	0.8925		1.1653	1.1653
A0A024R233_pS702	TJP2_pS702	A0A024R233	TJP2	Tight junction protein 2 (Zona occludens 2), isoform CRA_a	0.99488	0.99995	0.999964	RMRGQRSGVKKNLRKSREDLTAVVSVSTKFP	3	1	1.50142	1.50142			0.963594	0.963594			1.10385	1.10385
Q0VG54_pS898	TNS1_pS898	Q0VG54	TNS1	TNS1 protein	1			KQPAEPPAPLRRRAASDGQYENQSPEATSPR	2	1	1.49998	1.49998	1.33848	1.086
A0A024R6Q1_pS419	EIF5_pS419	A0A024R6Q1	EIF5	Eukaryotic translation initiation factor 5, isoform CRA_b	0.999738	0.998668	0.95743	VYSKAASVPKVETVKSDNKDDDIDIDAI___	4	1	1.49836	1.49836			1.11859	1.11859			1.42351	1.42351
Q6AI08_pS642	HEATR6_pS642	Q6AI08	HEATR6	HEAT repeat-containing protein 6	0.744315			WKKAPAGPSLEETSVSSPKGSSEPCWLIRLC	1	1	1.4955	1.4955
Q96EN8_pS530	MOCOS_pS530	Q96EN8	MOCOS	Molybdenum cofactor sulfurase	0.778542	0.801734	0.620275	SQADVIPAVMGRRSLSPQEDALTGSRVWNNS	1	2	1.49454	1.49454			2.03465	2.03465			1.29104	1.29104
Q12888_pS830	TP53BP1_pS830	Q12888	TP53BP1	TP53-binding protein 1	0.585065		0.815521	DLKSGTAETEPVEQDSSQPSLPLVRADDPLR	1	2	1.49214	1.49214							1.01131		1.01131
P22059_pT377	OSBP_pT377	P22059	OSBP	Oxysterol-binding protein 1	0.79878	0.634557		APEIITMPENLGHKRTGSNISGASSDISLDE	1	1	1.49187	1.49187	0.990843		1.03703		1.03703	1.37518
Q6NXR8_pS237	RPS3A_pS237	Q6NXR8	RPS3A	40S ribosomal protein S3a	0.861014	0.920641	0.572675	KFELGKLMELHGEGSSSGKATGDETGAKVER	2	1	1.49158	1.49158			1.09361	1.09361			1.32075	1.32075
Q643R0_pS652	HCTP4_pS652	Q643R0	HCTP4	HCTP4	0.813599		0.499942	PFVPKKEKKSVAEGLSGSLVQEPFQLATEKR	1	1	1.49115	1.49115							1.11749	1.11749
P49736_pS40	MCM2_pS40	P49736	MCM2	DNA replication licensing factor MCM2	0.995178	0.990053	0.984818	TSSPGRSSRRTDALTSSPGRDLPPFEDESEG	1	4	1.49023	1.49023	0.9375		2.02484	2.02484	0.990073		0.901653		0.901653
A0A140VK07_pT623	NA_pT623	A0A140VK07	NA	Testicular secretory protein Li 7	0.965813			VPRGMYDGPVFDLTTTPKGGTPAGSARGSPT	2	1	1.48832	1.48832	1.38989	1.21759
Q9UHR4_pS261	BAIAP2L1_pS261	Q9UHR4	BAIAP2L1	Brain-specific angiogenesis inhibitor 1-associated protein 2-like protein 1	1	1	0.999991	IKTPASTPVSGTPQASPMIERSNVVRKDYDT	1	2	1.48791	1.48791	0.77956	0.704519	0.81508	0.81508	0.629888	0.712311	0.931173	0.931173	0.580166
Q14126_pS680	DSG2_pS680	Q14126	DSG2	Desmoglein-2	1	1	1	EDKVVPSFLPVDQGGSLVGRNGVGGMAKEAT	1	2	1.4879	1.4879			2.0663	2.0663			2.1597	2.1597
Q6ZRV2_pS647	FAM83H_pS647	Q6ZRV2	FAM83H	Protein FAM83H	0.999994	1		VPAAFPTKVPVPGPGSGGNGPEREGPEEPGL	1	3	1.48782	1.48782			2.00118	2.00118
Q14974_pS12	KPNB1_pS12	Q14974	KPNB1	Importin subunit beta-1	0.992677			____MELITILEKTVSPDRLELEAAQKFLER	1	2	1.48364	1.48364
Q68CZ2_pS776	TNS3_pS776	Q68CZ2	TNS3	Tensin-3	1	1	1	GSSAEQPLGGRLRKLSLGQYDNDAGGQLPFS	1	2	1.48184	1.48184			1.46541	1.46541			1.35913	1.35913
B4E0K0_pT286	NA_pT286	B4E0K0	NA	cDNA FLJ52820, highly similar to Nucleoporin p58/p45	0.882734	0.932989	0.562532	AQELKNAEIALRTQKTPPGLQHEYAAPADYF	2	1	1.48135	1.48135			1.17708	1.17708			1.32266	1.32266
A0A024R875_pS1017	GAPVD1_pS1017	A0A024R875	GAPVD1	GTPase activating protein and VPS9 domains 1, isoform CRA_a	0.575752			AEDILDKYRNAIKRTSPSDGAMANYESTEVM	4	1	1.48104	1.48104
Q03252_pS37	LMNB2_pS37	Q03252	LMNB2	Lamin-B2	0.998963	0.998286	0.998632	ATPLPGRAGGPATPLSPTRLSRLQEKEELRE	1	4	1.48077	1.48077	0.964388		1.6753	1.6753	2.32711		1.92019	1.92019	0.915121
A8K724_pT187	NA_pT187	A8K724	NA	cDNA FLJ76899, highly similar to Homo sapiens p21(CDKN1A)-activated kinase 4 (PAK4), mRNA	0.954346	0.997192		ESSRDKRPLSGPDVGTPQPAGLASGAKLAAG	2	1	1.47984	1.47984			0.523791	0.523791
Q12888_pS1759	TP53BP1_pS1759	Q12888	TP53BP1	TP53-binding protein 1	0.623474		0.918777	KLASRSKLPDGPTGSSEEEEEFLEIPPFNKQ	1	2	1.47825	1.47825	0.735468						0.768119		0.768119
B2R6A9_pS370	NA_pS370	B2R6A9	NA	cDNA, FLJ92868, highly similar to Homo sapiens HIRA interacting protein 3 (HIRIP3), mRNA	0.999825		0.994707	LGSTSGEESDLEREVSDSEAGGGPQGERKNR	2	1	1.47748	1.47748							0.862658	0.862658
Q96PU5-2_pS415	NEDD4L_pS415	Q96PU5-2	NEDD4L	Isoform 2 of E3 ubiquitin-protein ligase NEDD4-like	0.979968	0.994016	0.998766	SPVRRAVKDTLSNPQSPQPSPYNSPKPQHKV			1.47621			1.47621	0.815198			0.815198	0.872317			0.872317
D3DVC4_pS934	NES_pS934	D3DVC4	NES	Nestin, isoform CRA_c	1	1	1	EEENLGKGEYQESLRSLEEEGQELPQSADVQ	3	1	1.47589	1.47589			0.855047	0.855047			0.955217	0.955217
A0A0S2Z4W1_pS740	SRRM1_pS740	A0A0S2Z4W1	SRRM1	Serine/arginine repetitive matrix 1 isoform 1 (Fragment)	1	1		SRTPEPKKIKKAASPSPQSVRRVSSSRSVSG	2	1	1.47514		1.47514	1.05964	1.12994		1.12994	1.06312
Q96T58_pT2393	SPEN_pT2393	Q96T58	SPEN	Msx2-interacting protein	0.792512	0.567869		PEAPQEEKQSEKPHSTPPQSCTSDLSKIPST	1	1	1.47497	1.47497			1.07626	1.07626
Q15785_pS186	TOMM34_pS186	Q15785	TOMM34	Mitochondrial import receptor subunit TOM34	1	1	1	KSKSKETTATKNRVPSAGDVEKARVLKEEGN	1	2	1.47456	1.47456			1.71176	1.71176			1.76648	1.76648
H0YBF7_pS538	ASAP1_pS538	H0YBF7	ASAP1	Arf-GAP with SH3 domain, ANK repeat and PH domain-containing protein 1 (Fragment)	1			HVEYEWNLRQEEIDESDDDLDDKPSPIKKER	1	1	1.47232	1.47232	1.09157
Q6FGM6_pS198	PPID_pS198	Q6FGM6	PPID	PPID protein	1	1	1	ELKEGDDGGIFPKDGSGDSHPDFPEDADIDL	2	1	1.47	1.47	1.73565		1.78051	1.78051	1.86195		1.68109	1.68109	1.56039
Q5JTV8-3_pT287	TOR1AIP1_pT287	Q5JTV8-3	TOR1AIP1	Isoform 3 of Torsin-1A-interacting protein 1	0.829095			AHDKQPSVLSSGYQKTPQEWAPQTARIRTRM			1.4683	1.4683
Q5JTV8-3_pS157	TOR1AIP1_pS157	Q5JTV8-3	TOR1AIP1	Isoform 3 of Torsin-1A-interacting protein 1	0.976516		0.940889	PSPVMTRRGLRDSHSSEEDEASSQTDLSQTI			1.46789		1.46789	0.780463					2.07539		2.07539	0.800456
Q5JTV8-3_pS156	TOR1AIP1_pS156	Q5JTV8-3	TOR1AIP1	Isoform 3 of Torsin-1A-interacting protein 1	0.976516		0.940892	QPSPVMTRRGLRDSHSSEEDEASSQTDLSQT			1.46789		1.46789	0.780463					1.73967		1.73967	0.800456
A0A024R3F4_pS970	PHLDB1_pS970	A0A024R3F4	PHLDB1	Pleckstrin homology-like domain, family B, member 1, isoform CRA_c	0.999128	0.685518	0.766386	SPSPKSALLTQNGTGSLPRNLAATLQDIETK	4	1	1.4671	1.4671			0.997358	0.997358			1.21224	1.21224
A0A024R4H4_pS874	KIF1B_pS874	A0A024R4H4	KIF1B	Kinesin family member 1B, isoform CRA_b	0.999976	0.999834	0.999981	NQSDFSSVAMTRSGLSLEELRIVEGQGQSSE	3	1	1.46644	1.46644			1.83835	1.83835			2.09624	2.09624
A0A024RBV4_pS92	MID1_pS92	A0A024RBV4	MID1	Midline 1 (Opitz/BBB syndrome), isoform CRA_a	0.99999	0.999829		VTLQNIIDRFQKASVSGPNSPSETRRERAFD	4	1	1.46546		1.46546		0.643831		0.643831
Q969E4_pS121	TCEAL3_pS121	Q969E4	TCEAL3	Transcription elongation factor A protein-like 3	0.994187	0.999252	0.998368	VPRKAKRKTDRGTDDSPKDSQEDLQERHLSS	1	1	1.46247	1.46247			1.32702	1.32702			1.03521	1.03521
O95793-2_pT196	STAU1_pT196	O95793-2	STAU1	Isoform Short of Double-stranded RNA-binding protein Staufen homolog 1	0.608136			KPRIKKKTKPIVKPQTSPEYGQGINPISRLA			1.46165	1.46165
O95453-2_pS558	PARN_pS558	O95453-2	PARN	Isoform 2 of Poly(A)-specific ribonuclease PARN	0.999931	1	1	GRKKAKKLKRMKKELSPAGSISKNSPATLFE			1.46011	1.46011			0.732065	0.732065	1.48641		0.821515	0.821515	1.61406
O14646-2_pS1698	CHD1_pS1698	O14646-2	CHD1	Isoform 2 of Chromodomain-helicase-DNA-binding protein 1	0.629784			SYGSRSPFEHSVEHKSTPEHTWSSRKT____			1.45803	1.45803
O14646-2_pS90	CHD1_pS90	O14646-2	CHD1	Isoform 2 of Chromodomain-helicase-DNA-binding protein 1	0.499963		0.499646	QAKPPKVDGAEFWKSSPSILAVQRSAILKKQ			1.45795	1.45795
O14646-2_pS89	CHD1_pS89	O14646-2	CHD1	Isoform 2 of Chromodomain-helicase-DNA-binding protein 1	0.499963	0.645467	0.499646	VQAKPPKVDGAEFWKSSPSILAVQRSAILKK			1.45795	1.45795			1.04518	1.04518
P49792_pS1509	RANBP2_pS1509	P49792	RANBP2	E3 SUMO-protein ligase RanBP2	0.670855		0.999025	GSSTKCAACQNPRKQSLPATSIPTPASFKFG	1	2	1.45729	1.45729							0.619011	0.619011
Q9NU22_pS4538	MDN1_pS4538	Q9NU22	MDN1	Midasin	1	0.999455	0.998782	EERKNEKAEENTDQASPQEDYAGFERLQSGH	1	2	1.45717	1.45717			1.06317	1.06317			1.38345	1.38345
Q9NXE4-2_pS130	SMPD4_pS130	Q9NXE4-2	SMPD4	Isoform 2 of Sphingomyelin phosphodiesterase 4	0.996432	0.978175		PGPVKASIQECILPDSPLYHNKVQFTPTGGL			1.45682	1.45682			1.08226	1.08226
Q9NVE7_pT406	PANK4_pT406	Q9NVE7	PANK4	Pantothenate kinase 4	0.947548	0.786244	0.770956	SASPELGPAQRARSGTFDLLEMDRLERPLVD	1	1	1.45513	1.45513			1.09162	1.09162			1.19147	1.19147
B3KN57_pS277	NA_pS277	B3KN57	NA	cDNA FLJ13654 fis, clone PLACE1011477, highly similar to Sorting nexin-2	0.999995	0.999996	1	LESSELPRAVNTQALSGAGILRMANKAADAV	2	1	1.45175	1.45175			0.977266	0.977266			1.33852	1.33852
Q13131_pS486	PRKAA1_pS486	Q13131	PRKAA1	5'-AMP-activated protein kinase catalytic subunit alpha-1	0.999813		0.429031	LLDFRSIDDEITEAKSGTATPQRSGSVSNYR	1	4	1.45008		1.45008
Q13131_pT490	PRKAA1_pT490	Q13131	PRKAA1	5'-AMP-activated protein kinase catalytic subunit alpha-1	0.889149			RSIDDEITEAKSGTATPQRSGSVSNYRSCQR	1	4	1.45008		1.45008
A0A1P7ZIM8_pS1124	NA_pS1124	A0A1P7ZIM8	NA	LMO7b	1	1	1	NKEPVSLPGIMRRGESLDNLDSPRSNSWRQP	2	1	1.44846	1.44846	1.85479						0.967228	0.967228	2.40694
Q8N488_pS213	RYBP_pS213	Q8N488	RYBP	RING1 and YY1-binding protein	0.893527	0.873393		QSSSGSESTDKGSSRSSTPKGDMSAVNDESF	1	2	1.44786		1.44786		1.39367		1.39367
Q8N488_pT215	RYBP_pT215	Q8N488	RYBP	RING1 and YY1-binding protein	0.552488		0.720232	SSGSESTDKGSSRSSTPKGDMSAVNDESF__	1	2	1.44786		1.44786						1.04871		1.04871
Q8N488_pS214	RYBP_pS214	Q8N488	RYBP	RING1 and YY1-binding protein	0.552488	0.608955	0.613759	SSSGSESTDKGSSRSSTPKGDMSAVNDESF_	1	2	1.44786		1.44786		1.39367		1.39367		1.04871		1.04871
Q13017-2_pS1195	ARHGAP5_pS1195	Q13017-2	ARHGAP5	Isoform 2 of Rho GTPase-activating protein 5	1	1		AFTTSKTKRKGRHRGSEEDPLLSPVETWKGG			1.44565	1.44565	0.514091		1.40248	1.40248	0.900447
Q02880-2_pT1398	TOP2B_pT1398	Q02880-2	TOP2B	Isoform Beta-1 of DNA topoisomerase 2-beta	0.813651			DNNDLEELKVKASPITNDGEDEFVPSDGLDK			1.44471	1.44471
Q9UQB8-4_pT360	BAIAP2_pT360	Q9UQB8-4	BAIAP2	Isoform 4 of Brain-specific angiogenesis inhibitor 1-associated protein 2	0.999995		0.999861	KSVTPKNSYATTENKTLPRSSSMAAGLERNG			1.44463	1.44463							1.08502	1.08502
Q8TED9_pS329	AFAP1L1_pS329	Q8TED9	AFAP1L1	Actin filament-associated protein 1-like 1	0.999999	1	1	VSKPVGGAEGVEVPRSPVLLCKLDLDKRLSQ	1	2	1.44459	1.44459							0.935939	0.935939
Q9Y3T9_pS672	NOC2L_pS672	Q9Y3T9	NOC2L	Nucleolar complex protein 2 homolog	1	0.76297	0.999999	KDEDRKQFKDLFDLNSSEEDDTEGFSERGIL	1	4	1.44302	1.44302			1.36632	1.36632			1.10564	1.10564
Q5TAL4_pS17	SNRPC_pS17	Q5TAL4	SNRPC	U1 small nuclear ribonucleoprotein C	0.546296	0.647356	0.578165	PKFYCDYCDTYLTHDSPSVRKTHCSGRKHKE	2	1	1.44294	1.44294			0.719141	0.719141			0.716952	0.716952
P06493_pT161	CDK1_pT161	P06493	CDK1	Cyclin-dependent kinase 1	0.982359	0.998822	0.999409	DFGLARAFGIPIRVYTHEVVTLWYRSPEVLL	1	3	1.4426	1.4426			1.46695	1.46695			1.76861	1.76861
A0A024QZ70_pS9	TAOK1_pS9	A0A024QZ70	TAOK1	TAO kinase 1, isoform CRA_a	1	1	1	_______MPSTNRAGSLKDPEIAELFFKEDP	4	1	1.44106	1.44106			1.38105	1.38105			1.59691	1.59691
Q8N6T3_pS345	ARFGAP1_pS345	Q8N6T3	ARFGAP1	ADP-ribosylation factor GTPase-activating protein 1	0.622116		0.936108	ETFGSAEPTKTRKSPSSDSWTCADTSTERRS	1	2	1.44037	1.44037
F8W1F5_pT95	FMNL3_pT95	F8W1F5	FMNL3	Formin-like protein 3	0.989045	0.829892	0.61163	HTYIQKLQSFLDPSVTRKKFRRRVQESTKVL	1	1	1.43776	1.43776			1.2031	1.2031			0.917821	0.917821
A0A140VK53_pS1444	NA_pS1444	A0A140VK53	NA	Testicular secretory protein Li 53	0.929631	0.99999	1	DGLPRTPSRRSRSGSSPGLRDGSGTPSRHSL	2	1	1.43723		1.43723		3.2442		3.2442		1.6524		1.6524
A0A140VK53_pS1443	NA_pS1443	A0A140VK53	NA	Testicular secretory protein Li 53	0.948803	0.997998	0.999993	KDGLPRTPSRRSRSGSSPGLRDGSGTPSRHS	2	1	1.43723		1.43723		3.2442		3.2442		1.4267		1.4267
A8YXX4_pS343	GLUL_pS343	A8YXX4	GLUL	Glutamine synthetase	0.999996	0.999971	0.999995	TVGQEKKGYFEDRRPSANCDPFSVTEALIRT	2	1	1.43709	1.43709			1.06903	1.06903			1.08518	1.08518
A0A024RAM4_pS1785	MAP1B_pS1785	A0A024RAM4	MAP1B	Microtubule-associated protein 1B, isoform CRA_b	0.904712	0.676071	0.999685	VQSLEGEKLSPKSDISPLTPRESSPLYSPTF	4	1	1.43553	1.43553			0.764613			0.764613	0.986858		0.986858	0.887806
Q14573_pS916	ITPR3_pS916	Q14573	ITPR3	Inositol 1,4,5-trisphosphate receptor type 3	0.999994	0.999999	1	MLQAYEDPGGKNVRRSIQGVGHMMSTMVLSR	1	2	1.43535	1.43535			0.896571	0.896571			0.860763	0.860763
Q93100-4_pS4	PHKB_pS4	Q93100-4	PHKB	Isoform 4 of Phosphorylase b kinase regulatory subunit beta	0.999997	0.996003	0.999856	____________MACSPDAVVSPSSAFLRSG			1.43524	1.43524			1.63191	1.63191			1.12672	1.12672
Q6ZRV2_pS516	FAM83H_pS516	Q6ZRV2	FAM83H	Protein FAM83H	0.641987	0.809868		GPDGHQRLDYVPSSASREVRHGSDPAFAPGP	1	3	1.43453	1.43453			1.24579		1.24579
B4DZJ7_pS767	NA_pS767	B4DZJ7	NA	Transcription elongation factor SPT5	0.98646			QTPMYGSGSRTPMYGSQTPLQDGSRTPHYGS	2	1	1.43362	1.43362
Q9UI10_pS130	EIF2B4_pS130	Q9UI10	EIF2B4	Translation initiation factor eIF-2B subunit delta	0.939496			KQARKGEQGGPPPKASPSTAGETPSGVKRLP	1	2	1.43359	1.43359
A0A024R499_pT530	IRS1_pT530	A0A024R499	IRS1	Insulin receptor substrate 1, isoform CRA_a	0.501			ADLDNRFRKRTHSAGTSPTITHQKTPSQSSV	4	1	1.43263		1.43263
A0A024R499_pS527	IRS1_pS527	A0A024R499	IRS1	Insulin receptor substrate 1, isoform CRA_a	0.500821	0.758366		ASAADLDNRFRKRTHSAGTSPTITHQKTPSQ	4	1	1.43263		1.43263		0.969961		0.969961
A0A024R499_pS531	IRS1_pS531	A0A024R499	IRS1	Insulin receptor substrate 1, isoform CRA_a	0.917932	0.993501		DLDNRFRKRTHSAGTSPTITHQKTPSQSSVA	4	1	1.43263		1.43263		0.969961		0.969961
P16402_pS2	HIST1H1D_pS2	P16402	HIST1H1D	Histone H1.3	0.921738	0.927332	0.938373	______________MSETAPLAPTIPAPAEK	1	2	1.43257	1.43257	1.01088		1.4135	1.4135	1.37594
P16402_pT4	HIST1H1D_pT4	P16402	HIST1H1D	Histone H1.3	0.614814		0.796894	____________MSETAPLAPTIPAPAEKTP	1	2	1.43257	1.43257	1.00172
A6NHN7_pS53	ZMYM3_pS53	A6NHN7	ZMYM3	Zinc finger MYM-type protein 3	0.705774	0.636735		QTAPTRGWAPPGPSPSSGALDLLDTPAGLEK	1	1	1.43227	1.43227			1.27301	1.27301
V9HWE1_pS412	HEL113_pS412	V9HWE1	HEL113	Epididymis luminal protein 113	1			IATYRKLLEGEESRISLPLPNFSSLNLRETN	2	1	1.43222	1.43222
E9PM92_pS15	C11orf58_pS15	E9PM92	C11orf58	Chromosome 11 open reading frame 58	0.87789	0.932455	0.820706	_MSAARESHPHGVKRSASPDDDLGSSNWEAA	1	2	1.43209	1.43209	0.835712		0.837252	0.837252	0.567145		0.979073	0.979073	0.807437
A0A0S2Z483_pS159	PRCC_pS159	A0A0S2Z483	PRCC	Papillary renal cell carcinoma isoform 2	0.854183			PVKIAAPELHKGDSDSEEDEPTKKKTILQGS	2	1	1.43189	1.43189	0.874361
A0A024RDF4_pS80	HNRPD_pS80	A0A024RDF4	HNRPD	Heterogeneous nuclear ribonucleoprotein D (AU-rich element RNA binding protein 1, 37kDa), isoform CRA_e	0.928359			GAKIDASKNEEDEGHSNSSPRHSEAATAQRE	4	1	1.43134		1.43134
P08397_pS15	HMBS_pS15	P08397	HMBS	Porphobilinogen deaminase	0.999995	1	0.99999	_MSGNGNAAATAEENSPKMRVIRVGTRKSQL	1	2	1.43117	1.43117			1.40574	1.40574			1.16599	1.16599
Q6IBR8_pT111	EIF2S2_pT111	Q6IBR8	EIF2S2	Eukaryotic translation initiation factor 2, subunit 2 beta, 38kDa	0.999979	1	0.999995	EGVKDLKIESDVQEPTEPEDDLDIMLGNKKK	2	1	1.4311	1.4311			1.58382	1.58382			1.4173	1.4173
P29966_pS167	MARCKS_pS167	P29966	MARCKS	Myristoylated alanine-rich C-kinase substrate	0.905614	0.997779	0.999997	KKKKKRFSFKKSFKLSGFSFKKNKKEAGEGG	1	4	1.43028	1.43028	0.466617		0.813288	0.813288	2.94469		1.04922	1.04922	1.32911
Q6IBW4-2_pS260	NCAPH2_pS260	Q6IBW4-2	NCAPH2	Isoform 2 of Condensin-2 complex subunit H2	0.670115			LPEASAPKAALEPKESRSPQQSAALPRRYML			1.43027	1.43027
Q9ULJ7-2_pS200	ANKRD50_pS200	Q9ULJ7-2	ANKRD50	Isoform 2 of Ankyrin repeat domain-containing protein 50	0.95532			LTITELYHAVWTKNMSLTLEDFQRKLDILSK			1.42878	1.42878
Q99958_pS215	FOXC2_pS215	Q99958	FOXC2	Forkhead box protein C2	0.99997		1	LADAPKEAEKKVVIKSEAASPALPVITKVET	1	1	1.42864		1.42864						0.863814		0.863814
A0A024QZ64_pS45	ALDOC_pS45	A0A024QZ64	ALDOC	Fructose-bisphosphate aldolase	0.999999	0.999963	0.999744	ILAADESVGSMAKRLSQIGVENTEENRRLYR	3	1	1.42786	1.42786			1.52545	1.52545			1.52456	1.52456
Q8WX93_pS893	PALLD_pS893	Q8WX93	PALLD	Palladin	1		1	PAGFPKKASRTARIASDEEIQGTKDAVIQDL	1	3	1.42781	1.42781
G3V4T7_pS467	FRMD6_pS467	G3V4T7	FRMD6	FERM domain-containing protein 6	0.999801	0.999815	0.999964	TICRKPKTSTDRHSLSLDDIRLYQKDFLRIA	1	1	1.42725	1.42725	0.836566		1.17386	1.17386			1.16987	1.16987	0.934125
Q9Y4H2_pS805	IRS2_pS805	Q9Y4H2	IRS2	Insulin receptor substrate 2	0.948803			PGGEPLRGVPGCCYSSLPRSYKAPYTCGGDS	1	2	1.42668	1.42668
B2R6A9_pS530	NA_pS530	B2R6A9	NA	cDNA, FLJ92868, highly similar to Homo sapiens HIRA interacting protein 3 (HIRIP3), mRNA	1	0.999973	0.999988	GEAAPPGELYRRTLDSDEERPRPAPPDWSHM	2	1	1.42636	1.42636							0.867415	0.867415
Q8TAQ2-2_pS347	SMARCC2_pS347	Q8TAQ2-2	SMARCC2	Isoform 2 of SWI/SNF complex subunit SMARCC2	1	1	1	REEEQEDLTKDMDEPSPVPNVEEVTLPKTVN			1.42622	1.42622			1.04111	1.04111			1.11582	1.11582
Q96GX2_pS92	ATXN7L3B_pS92	Q96GX2	ATXN7L3B	Ataxin-7-like protein 3B	1	1	1	LPGEPGNGPDQQLQRSPPEFQ__________	1	2	1.42602	1.42602			1.09513	1.09513			1.20618	1.20618
E7EW69_pS434	SEPT10_pS434	E7EW69	SEPT10	Septin-10	0.977922	0.585803		AFSKKKATSEIFHSQSFLATGSNLRKDKDRK	1	1	1.42553	1.42553			0.344004	0.344004
Q6ZMY0_pT1115	NA_pT1115	Q6ZMY0	NA	cDNA FLJ16598 fis, clone TESTI4006473, weakly similar to ATP-dependent RNA helicase A	0.843823			ASSWRSNNSRKSSADTEFSDECTTAERVLMK	2	1	1.42332	1.42332
A0A024R0Q5_pS526	PPP1R13L_pS526	A0A024R0Q5	PPP1R13L	Protein phosphatase 1, regulatory (Inhibitor) subunit 13 like, isoform CRA_a	0.99999		1	ARVLAEIPRPLKRRGSMEQAPAVALPPTHKK	4	1	1.42266	1.42266							1.83516	1.83516
A0A024RD93_pS274	PAICS_pS274	A0A024RD93	PAICS	Phosphoribosylaminoimidazole carboxylase, phosphoribosylaminoimidazole succinocarboxamide synthetase, isoform CRA_c	0.914277			LLKSESQCRVVVLMGSTSDLGHCEKIKKACG	3	1	1.42107	1.42107
Q96JY6_pS129	PDLIM2_pS129	Q96JY6	PDLIM2	PDZ and LIM domain protein 2	0.977179	0.987397	0.997056	SQSSLRSSYSSPTSLSPRAGSPFSPPPSSSS	1	1	1.42104	1.42104	0.908103		1.58749	1.58749	1.09533		0.714671		0.714671
A0A024R3Q3_pS147	ARF1_pS147	A0A024R3Q3	ARF1	ADP-ribosylation factor 1, isoform CRA_a	1	1		NAMNAAEITDKLGLHSLRHRNWYIQATCATS	3	1	1.4207	1.4207			1.98815	1.98815
Q9NQS7-2_pS314	INCENP_pS314	Q9NQS7-2	INCENP	Isoform 2 of Inner centromere protein	0.990571	0.971469	0.963406	DSQSVRHSPIAPSSPSPQVLAQKYSLVAKQE			1.41972			1.41972	1.15856			1.15856
Q9NQS7-2_pS311	INCENP_pS311	Q9NQS7-2	INCENP	Isoform 2 of Inner centromere protein	0.592731	0.548555	0.569481	SRTDSQSVRHSPIAPSSPSPQVLAQKYSLVA			1.41972			1.41972	1.30122		1.30122
B4DJ71_pS126	NA_pS126	B4DJ71	NA	Phosphate transporter	0.867111			AAYGRALSMTHGSVKSPISNGTFGFDGHTRS	2	1	1.4196	1.4196
Q08378_pS465	GOLGA3_pS465	Q08378	GOLGA3	Golgin subfamily A member 3	0.764419	0.747748	0.956404	QAQVECSHSSQQRQDSLSSEVDTLKQSCWDL	1	2	1.41959	1.41959			1.28839	1.28839			1.21531	1.21531
Q9UPN4-3_pS87	CEP131_pS87	Q9UPN4-3	CEP131	Isoform 3 of Centrosomal protein of 131 kDa	0.76333			NLRRSNSTTQVSQPRSGSPRPTEPTDFLMLF			1.41927	1.41927
Q9NTZ6_pS424	RBM12_pS424	Q9NTZ6	RBM12	RNA-binding protein 12	1	0.973708	1	PRSKSPSGQKRSRSRSPHEAGFCVYLKGLPF	1	1	1.4186	1.4186	0.965396		1.19254	1.19254	1.11045		1.11856	1.11856	0.994124	0.824645
Q3KQU3-4_pS125	MAP7D1_pS125	Q3KQU3-4	MAP7D1	Isoform 4 of MAP7 domain-containing protein 1	0.995743	0.908841	0.982798	RRSSQPSPTAVPASDSPPTKQEVKKAGERHK			1.41793	1.41793	0.91097	0.649431	0.902848		0.902848	0.404123	1.14458	1.14458	0.920415	0.456865
O60271_pT1264	SPAG9_pT1264	O60271	SPAG9	C-Jun-amino-terminal kinase-interacting protein 4	0.962241			TGDKAGPSAQEPGSQTPLKSMLVISGGEGYI	1	4	1.41638	1.41638
B3KM47_pS926	NA_pS926	B3KM47	NA	cDNA FLJ10273 fis, clone HEMBB1001137, highly similar to SEC23-interacting protein	0.999961	0.999989	0.998242	EEEEKQVVEAEKVVESPDFSKDEDYLGKVGM	2	1	1.41596	1.41596			1.48817	1.48817			1.4937	1.4937
Q53XM7_pS206	VAPB_pS206	Q53XM7	VAPB	VAMP (Vesicle-associated membrane protein)-associated protein B and C	0.847795	0.580598	0.928745	KEEDGLRMRKTVQSNSPISALAPTGKEEGLS	1	1	1.41527	1.41527			0.782878	0.782878			1.04996	1.04996
H0YH87_pS545	ATXN2_pS545	H0YH87	ATXN2	Ataxin-2 (Fragment)	1	1	1	STMPKRMSSEGPPRMSPKAQRHPRNHRVSAG	1	1	1.41474	1.41474			1.79421	1.79421			2.24504	2.24504
A0A0S2Z4W1_pS234	SRRM1_pS234	A0A0S2Z4W1	SRRM1	Serine/arginine repetitive matrix 1 isoform 1 (Fragment)	0.996183			KTPELPEPSVKVKEPSVQEATSTSDILKVPK	2	1	1.41378	1.41378
Q9BUA3_pS148	C11orf84_pS148	Q9BUA3	C11orf84	Uncharacterized protein C11orf84	0.977155	0.931046	0.985112	SEGVALLQDVRAEQPSPPNSDSGQDAHPDPD	1	3	1.41339	1.41339			1.18219	1.18219			1.39389	1.39389
Q7Z4S6-6_pS1203	KIF21A_pS1203	Q7Z4S6-6	KIF21A	Isoform 6 of Kinesin-like protein KIF21A	0.990071	0.999005	0.941428	ISRQSSLSEKKIPEPSPVTRRKAYEKAEKSK			1.41333	1.41333			1.96794	1.96794			1.52971	1.52971
B3KY39_pS17	NA_pS17	B3KY39	NA	cDNA FLJ46781 fis, clone TRACH3027701, highly similar to Homo sapiens phosphatidylinositol 4-kinase type 2 beta (PI4K2B), mRNA	0.997769	0.969943	0.981664	EDPSEPDRLASADGGSPEEEEDGEREPLLPR	2	1	1.41277	1.41277
A0A024R394_pT47	CHORDC1_pT47	A0A024R394	CHORDC1	Cysteine and histidine-rich domain (CHORD)-containing 1, isoform CRA_c	0.948663	0.944961	0.811102	VFHDALKGWSCCKRRTTDFSDFLSIVGCTKG	4	1	1.41173	1.41173			1.4423	1.4423			1.56351	1.56351
Q9NWH9_pS1002	SLTM_pS1002	Q9NWH9	SLTM	SAFB-like transcription modulator	0.973521	0.987208	0.996168	GRAGAGMITQHSSNASPINRIVQISGNSMPR	1	2	1.41162	1.41162							1.4963	1.4963
Q86UU0-3_pS25	BCL9L_pS25	Q86UU0-3	BCL9L	Isoform 3 of B-cell CLL/lymphoma 9-like protein	1			LPHPRRREAPGSPPLSPRGHCPPAPAKPMHP			1.41153		1.41153
Q9Y4W2-2_pS506	LAS1L_pS506	Q9Y4W2-2	LAS1L	Isoform 2 of Ribosomal biogenesis protein LAS1L	0.999735		0.997215	TQSGENSLVQEGSEASPIGKSPYTLDSLYWS			1.41118	1.41118							1.06436	1.06436
G5EA48_pS370	SRGAP1_pS370	G5EA48	SRGAP1	SLIT-ROBO Rho GTPase activating protein 1, isoform CRA_a	0.986789			DYDVSECFQHSRSTESVKSTVSETYLSKPSI	1	1	1.41105		1.41105
G5EA48_pT368	SRGAP1_pT368	G5EA48	SRGAP1	SLIT-ROBO Rho GTPase activating protein 1, isoform CRA_a	0.545104			IEDYDVSECFQHSRSTESVKSTVSETYLSKP	1	1	1.41105		1.41105
Q147X3-2_pS162	NAA30_pS162	Q147X3-2	NAA30	Isoform 2 of N-alpha-acetyltransferase 30	0.902312	0.694032		VRLLSSSLTADCSLRSPSGREVEPGEDRTIR			1.41078	1.41078	0.953066		2.0508	2.0508
A0A024RDD3_pS1163	SEC31L1_pS1163	A0A024RDD3	SEC31L1	SEC31-like 1 (S. cerevisiae), isoform CRA_d	0.951009			KRLEFLYDKLREQTLSPTITSGLHNIARSIE	4	1	1.41038	1.41038
B7Z6F7_pT1246	NA_pT1246	B7Z6F7	NA	cDNA FLJ61705, highly similar to Symplekin	0.568371			TAAGGLTLKEERSPQTLAPVGEDAMKTPSPA	2	1	1.41026			1.41026
B7Z286_pS256	NA_pS256	B7Z286	NA	cDNA FLJ53508, highly similar to Homo sapiens SH3 multiple domains 1 (SH3MD1), mRNA	0.981881	0.77445	0.999713	SPAVARIAPQRAQISSPNLRTRPPPRRESSL	2	1	1.40898	1.40898							2.58394	2.58394
Q13136-2_pS666	PPFIA1_pS666	Q13136-2	PPFIA1	Isoform 2 of Liprin-alpha-1	0.994864	0.999646	0.998779	ENTEQRAEEIESRVGSGSLDNLGRFRSMSSI			1.40861	1.40861			1.0915	1.0915			1.61144	1.61144
Q8TAF3-4_pS253	WDR48_pS253	Q8TAF3-4	WDR48	Isoform 4 of WD repeat-containing protein 48	0.691943			TVNKWTLKGIHNFRASGDYDNDCTNPITPLC			1.40837	1.40837
Q9Y2V2_pS30	CARHSP1_pS30	Q9Y2V2	CARHSP1	Calcium-regulated heat-stable protein 1	0.999996	1	1	QASVGLLDTPRSRERSPSPLRGNVVPSPLPT	1	2	1.40833	1.40833	1.27067	0.831033	0.244862	0.244862	1.34229	0.824433	1.77841	1.77841	1.05238	0.720863
Q13459-2_pS1354	MYO9B_pS1354	Q13459-2	MYO9B	Isoform Short of Unconventional myosin-IXb	0.871029			RATGAALTPTEERRTSFSTSDVSKLLPSLAK			1.40675	1.40675
Q7KZI7-10_pS7	MARK2_pS7	Q7KZI7-10	MARK2	Isoform 10 of Serine/threonine-protein kinase MARK2	0.992843		0.991291	_________MIRGRNSATSADEQPHIGNYRL			1.40645	1.40645							1.56065	1.56065
P50479_pS120	PDLIM4_pS120	P50479	PDLIM4	PDZ and LIM domain protein 4	0.983959	0.97202	0.979184	DPEIQDGSPTTSRRPSGTGTGPEDGRPSLGS	1	2	1.40575	1.40575	0.67977		0.764967	0.764967	0.389603		1.00964	1.00964		0.634688
Q13188_pS316	STK3_pS316	Q13188	STK3	Serine/threonine-protein kinase 3	0.99964		0.998299	RHEEQQRELEEEEENSDEDELDSHTMVKTSV	1	2	1.40454	1.40454							0.895371	0.895371
O95248_pS1584	SBF1_pS1584	O95248	SBF1	Myotubularin-related protein 5	0.715894			NYMYAPEDAEVLRPYSNVSNLKVWDFYTEET	1	3	1.40449	1.40449
E7ESD2_pT5	WASHC2A_pT5	E7ESD2	WASHC2A	WASH complex subunit 2A	0.5	0.5		___________MMNRTTPDQELAPASEPVWE	1	2	1.40293	1.40293			1.3696	1.3696
E7ESD2_pT6	WASHC2A_pT6	E7ESD2	WASHC2A	WASH complex subunit 2A	0.5	0.5		__________MMNRTTPDQELAPASEPVWER	1	2	1.40293	1.40293			1.3696	1.3696
Q96ST3_pS860	SIN3A_pS860	Q96ST3	SIN3A	Paired amphipathic helix protein Sin3a	1	1	1	DEATGAVKKHNGVGGSPPKSKLLFSNTAAQK	1	2	1.40279	1.40279			0.996675	0.996675			1.04046	1.04046
A0A024R875_pS746	GAPVD1_pS746	A0A024R875	GAPVD1	GTPase activating protein and VPS9 domains 1, isoform CRA_a	0.898807			QEERLQELESCSGLGSTSDDTDVREVSSRPS	4	1	1.40278	1.40278
Q96T58_pS1268	SPEN_pS1268	Q96T58	SPEN	Msx2-interacting protein	1	1	1	EDSERTGGSPSVRHGSFHEDEDPIGSPRLLS	1	1	1.40239		1.40239		1.19196		1.19196		1.64552		1.64552
Q96T58_pS1278	SPEN_pS1278	Q96T58	SPEN	Msx2-interacting protein	1	1	1	SVRHGSFHEDEDPIGSPRLLSVKGSPKVDEK	1	1	1.40239		1.40239		1.19196		1.19196		1.64552		1.64552
P15924_pS166	DSP_pS166	P15924	DSP	Desmoplakin	0.761644	0.670867	0.985606	ALYKAISVPRVRRASSKGGGGYTCQSGSGWD	1	3	1.40219		1.40219		1.56289		1.56289		1.23141		1.23141	3.20878
P15924_pS165	DSP_pS165	P15924	DSP	Desmoplakin	0.952921	0.727682	0.999079	RALYKAISVPRVRRASSKGGGGYTCQSGSGW	1	3	1.40219		1.40219		1.56289		1.56289		1.23141		1.23141	3.20878
O14646-2_pS1672	CHD1_pS1672	O14646-2	CHD1	Isoform 2 of Chromodomain-helicase-DNA-binding protein 1	0.99678		0.518964	DYRYHSDWQMDHRASSSGPRSPLDQRSYGSR			1.40191		1.40191						0.89859		0.89859
O14646-2_pS1673	CHD1_pS1673	O14646-2	CHD1	Isoform 2 of Chromodomain-helicase-DNA-binding protein 1	0.593834			YRYHSDWQMDHRASSSGPRSPLDQRSYGSRS			1.40191		1.40191
B4DGH7_pS218	NA_pS218	B4DGH7	NA	cDNA FLJ58169, highly similar to Anaphase-promoting complex subunit 2 (APC2)(Cyclosome subunit 2)	1	0.999997		LDSRYARRRYYRLLQSPLCAGCSSDKQQCWC	2	1	1.40069	1.40069			1.35563	1.35563
P18858_pS911	LIG1_pS911	P18858	LIG1	DNA ligase 1	0.999987			LYRKQSQIQNQQGEDSGSDPEDTY_______	1	1	1.39988		1.39988
P18858_pS913	LIG1_pS913	P18858	LIG1	DNA ligase 1	0.999955			RKQSQIQNQQGEDSGSDPEDTY_________	1	1	1.39988		1.39988
Q9NR12_pT279	PDLIM7_pT279	Q9NR12	PDLIM7	PDZ and LIM domain protein 7	0.986146			AAAGGVPGGGSNNGKTPVCHQCHKVIRGRYL	1	1	1.39973	1.39973
Q92974-3_pS858	ARHGEF2_pS858	Q92974-3	ARHGEF2	Isoform 3 of Rho guanine nucleotide exchange factor 2	1	0.999994	1	AEAPWARRPVDPRRRSLPAGDALYLSFNPPQ			1.39932	1.39932			1.01291	1.01291			1.24327	1.24327
Q16181_pT426	SEPT7_pT426	Q16181	SEPT7	Septin-7	0.866023	0.72348		WEAQQRILEQQNSSRTLEKNKKKGKIF____	1	2	1.39932	1.39932			1.72006	1.72006
Q14814-4_pS180	MEF2D_pS180	Q14814-4	MEF2D	Isoform MEF2DA0 of Myocyte-specific enhancer factor 2D	1	1	1	TPSLVTSSLTDPRLLSPQQPALQRNSVSPGL			1.39831	1.39831			0.702854	0.702854
O43524_pT307	FOXO3_pT307	O43524	FOXO3	Forkhead box protein O3	0.960881	0.683539		PGSPTSRSSDELDAWTDFRSRTNSNASTVSG	1	1	1.39801	1.39801			0.839111	0.839111
Q8N6T3_pS348	ARFGAP1_pS348	Q8N6T3	ARFGAP1	ADP-ribosylation factor GTPase-activating protein 1	0.935458	0.999214	0.977453	GSAEPTKTRKSPSSDSWTCADTSTERRSSDS	1	2	1.39786		1.39786		1.86428		1.86428		1.84124		1.84124
A0A1S5UZH2_pS800	MICAL1_pS800	A0A1S5UZH2	MICAL1	Protein-methionine sulfoxide oxidase	1	1		PVPDPSQPTRRQIRLSSPERQRLSSLNLTPD	2	1	1.3962		1.3962		1.02021		1.02021
A0A1S5UZH2_pS801	MICAL1_pS801	A0A1S5UZH2	MICAL1	Protein-methionine sulfoxide oxidase	1	1		VPDPSQPTRRQIRLSSPERQRLSSLNLTPDP	2	1	1.3962		1.3962		1.02021		1.02021
Q53X57_pS18	CAV2_pS18	Q53X57	CAV2	Caveolin (Fragment)	0.546812	0.708896		LETEKADVQLFMDDDSYSHHSGLEYADPEKF	2	1	1.39561	1.39561
A0A140VK07_pT628	NA_pT628	A0A140VK07	NA	Testicular secretory protein Li 7	0.966301			YDGPVFDLTTTPKGGTPAGSARGSPTRPNPP	2	1	1.38989		1.38989	1.18449
Q14938-6_pS353	NFIX_pS353	Q14938-6	NFIX	Isoform 6 of Nuclear factor 1 X-type	0.999624		0.999943	FTHHPLPVLAGVRPGSPRATASALHFPSTSI			1.38823	1.38823							1.4005	1.4005
Q06124_pY62	PTPN11_pY62	Q06124	PTPN11	Tyrosine-protein phosphatase non-receptor type 11	0.806161			RNGAVTHIKIQNTGDYYDLYGGEKFATLAEL	1	2	1.38776	1.38776
Q08AD1-2_pT399	CAMSAP2_pT399	Q08AD1-2	CAMSAP2	Isoform 2 of Calmodulin-regulated spectrin-associated protein 2	0.999996		1	IRRSSSMSYVDGFIGTWPKEKRSSVHGVSFD			1.38712	1.38712							2.21937	2.21937
B2R6Q4_pS323	CSK_pS323	B2R6Q4	CSK	Tyrosine-protein kinase	1			NNFVHRDLAARNVLVSEDNVAKVSDFGLTKE	2	1	1.38626	1.38626
Q9BTX1-6_pS291	NDC1_pS291	Q9BTX1-6	NDC1	Isoform 6 of Nucleoporin NDC1	0.993137		0.999332	GRVSSSYPVEPKKLNSPEETAFQTPKSSQMP			1.38586	1.38586	1.65837						0.964179	0.964179
A8K3M3_pS50	PTPN1_pS50	A8K3M3	PTPN1	Tyrosine-protein phosphatase non-receptor type	0.998964	0.844327		AKLPKNKNRNRYRDVSPFDHSRIKLHQEDND	2	1	1.38558	1.38558			1.1444	1.1444
O60293-2_pS1304	ZFC3H1_pS1304	O60293-2	ZFC3H1	Isoform 2 of Zinc finger C3H1 domain-containing protein	0.997703	0.477638	0.963169	KPKFWRKPISDNSFSSDEEQSTGPIKYAFQP			1.38544	1.38544	0.820182						0.868162		0.868162
H0YD13_pS170	CD44_pS170	H0YD13	CD44	CD44 antigen	1			VEDRKPSGLNGEASKSQEMVHLVNKESSETP	1	2	1.38481	1.38481	0.937842
P49792_pS21	RANBP2_pS21	P49792	RANBP2	E3 SUMO-protein ligase RanBP2	0.999743	0.999825		ADVERYIASVQGSTPSPRQKSMKGFYFAKLY	1	2	1.3843	1.3843	0.862577		0.953061	0.953061	0.606318
Q8WYP5_pS1513	AHCTF1_pS1513	Q8WYP5	AHCTF1	Protein ELYS	0.995747	0.944609	0.743881	KESVDLPEEKLPISDSPPDTQEIHVIEQEKL	1	3	1.3832	1.3832			1.59072	1.59072			1.40927	1.40927
P23588_pS93	EIF4B_pS93	P23588	EIF4B	Eukaryotic translation initiation factor 4B	0.951556	0.997334	0.927572	RAAREPNIDRSRLPKSPPYTAFLGNLPYDVT	1	2	1.3831	1.3831			1.10264	1.10264			1.15839	1.15839
Q15276_pS374	RABEP1_pS374	Q15276	RABEP1	Rab GTPase-binding effector protein 1	0.999983			AQLSNEEEHLDSTRGSVHSLDAGLLLPSGDP	1	2	1.38307		1.38307
Q15276_pS377	RABEP1_pS377	Q15276	RABEP1	Rab GTPase-binding effector protein 1	0.999978	0.803374		SNEEEHLDSTRGSVHSLDAGLLLPSGDPFSK	1	2	1.38307		1.38307		1.88721	1.88721
Q9H2G2-2_pS565	SLK_pS565	Q9H2G2-2	SLK	Isoform 2 of STE20-like serine/threonine-protein kinase	0.993898	0.993904	0.997635	GTCEAADVAQKVDEDSAEDTQSNDGKEVVEV			1.38298	1.38298			1.10195	1.10195			1.28102	1.28102	0.708325
Q6NX51_pS32	EXOC4_pS32	Q6NX51	EXOC4	Exocyst complex component 4	0.809994	0.860642		SKDPSGLLISVIRTLSTSDDVEDRENEKGRL	2	1	1.3825	1.3825			0.959054	0.959054
Q68CZ2_pS332	TNS3_pS332	Q68CZ2	TNS3	Tensin-3	0.853272	0.996645	0.822671	VIVDYNTTDPLIRWDSYENLSADGEVLHTQG	1	2	1.38068	1.38068			1.15554	1.15554	0.799664		1.15643	1.15643	0.502884
V9HWG0_pS14	HEL25_pS14	V9HWG0	HEL25	Chromobox homolog 5 (HP1 alpha homolog, Drosophila), isoform CRA_b	0.858946	0.474329	0.748297	__MGKKTKRTADSSSSEDEEEYVVEKVLDRR	2	1	1.38032	1.38032							1.27073	1.27073
A0A024R9T6_pS323	SLAIN2_pS323	A0A024R9T6	SLAIN2	HCG17415, isoform CRA_a	0.998742	0.999306	0.999631	STRRGTFSDQELDAQSLDDEDDNMHHAVYPA	2	1	1.3793		1.3793		0.937384		0.937384		0.966121		0.966121
Q8N556_pS283	AFAP1_pS283	Q8N556	AFAP1	Actin filament-associated protein 1	0.874846	0.809369	0.651382	HKAELEKKLSSERPSSDGEGVVENGITTCNG	1	2	1.37896	1.37896	0.37115		0.745906	0.745906	1.50638		0.992184	0.992184	0.842315
Q13042-3_pS508	CDC16_pS508	Q13042-3	CDC16	Isoform 3 of Cell division cycle protein 16 homolog	1	1	1	YDFDVHTMKTLKNIISPPWDFREFEVEKQTA			1.37876	1.37876			1.35831	1.35831			1.38758	1.38758
Q6AI08_pS336	HEATR6_pS336	Q6AI08	HEATR6	HEAT repeat-containing protein 6	0.753672	0.551675	0.753866	VKPKKIQQGEEEEKESSGEIEAAPVTGTGRV	1	1	1.37867	1.37867			1.08799	1.08799			1.13656	1.13656
Q15942_pS288	ZYX_pS288	Q15942	ZYX	Zyxin	0.835871			FTPVASKFSPGAPGGSGSQPNQKLGHPEALS	1	1	1.37805		1.37805
Q9ULJ7-2_pS932	ANKRD50_pS932	Q9ULJ7-2	ANKRD50	Isoform 2 of Ankyrin repeat domain-containing protein 50	0.85977			LLEKYGASSLNGCSPSPVHTMEQKPLQSLSS			1.37763	1.37763
P23588_pS192	EIF4B_pS192	P23588	EIF4B	Eukaryotic translation initiation factor 4B	0.928505	0.99893	0.985613	KDRDDRSFGRDRNRDSDKTDTDWRARPATDS	1	2	1.37757	1.37757			0.805101	0.805101			1.01158	1.01158
O15085_pS245	ARHGEF11_pS245	O15085	ARHGEF11	Rho guanine nucleotide exchange factor 11	0.993978	0.988158	0.997369	FPSLSESLMNRNSVLSDPGLDSPRTSPVIMA	1	1	1.37749			1.37749					0.801298			0.801298
A0A024QZW7_pS209	NUP153_pS209	A0A024QZW7	NUP153	Nucleoporin 153kDa, isoform CRA_a	1	0.999999	0.999986	KDITVSKNTSLPPLWSPEAERSHSLSQHTAT	4	1	1.37645	1.37645	1.1068		1.20278	1.20278	1.16263		1.36158	1.36158
B4DLG2_pS440	NA_pS440	B4DLG2	NA	cDNA FLJ58196, highly similar to Zinc finger CCCH domain-containing protein 11A	0.529287		0.260935	LEKALRVQQSSESSTSSPSQHEATPGARRLL	2	1	1.37608	1.37608
O43166-3_pS1249	SIPA1L1_pS1249	O43166-3	SIPA1L1	Isoform 3 of Signal-induced proliferation-associated 1-like protein 1	1		1	SPSGRLMRQDPVVHLSPNKQGHSDSHYSSHS			1.37559	1.37559
V9HW43_pS199	HEL-S-102_pS199	V9HW43	HEL-S-102	Epididymis secretory protein Li 102	0.922008	0.99128	0.993897	TFESRAQLGGPEAAKSDETAAK_________	2	1	1.37446	1.37446			1.17659	1.17659			1.06479	1.06479
P04626-5_pS968	ERBB2_pS968	P04626-5	ERBB2	Isoform 5 of Receptor tyrosine-protein kinase erbB-2	0.99992	0.999911	0.999987	PQRFVVIQNEDLGPASPLDSTFYRSLLEDDD			1.37329	1.37329			0.612052	0.612052			1.30228	1.30228
Q8N1G2_pS55	CMTR1_pS55	Q8N1G2	CMTR1	Cap-specific mRNA (nucleoside-2'-O-)-methyltransferase 1	0.940288	0.524557		SHGAKASTTSLSGSDSETEGKQHSSDSFDDA	1	1	1.37176	1.37176			0.94921	0.94921
A0A024RD93_pS107	PAICS_pS107	A0A024RD93	PAICS	Phosphoribosylaminoimidazole carboxylase, phosphoribosylaminoimidazole succinocarboxamide synthetase, isoform CRA_c	0.999973	0.999753	0.959456	EMIPIEWVCRRIATGSFLKRNPGVKEGYKFY	3	1	1.37161	1.37161			1.47512	1.47512			1.54207	1.54207
P56945-5_pS426	BCAR1_pS426	P56945-5	BCAR1	Isoform 5 of Breast cancer anti-estrogen resistance protein 1	0.999974	0.998125	0.999998	PPPAEREAPAEGKRLSASSTGSTRSSQSASS			1.37033		1.37033		1.50643		1.50643		2.6242		2.6242
Q96T58_pS727	SPEN_pS727	Q96T58	SPEN	Msx2-interacting protein	1	1		DRDRDHERRPIERSQSPVHLRRPQSPGASPS	1	1	1.37026	1.37026	0.954739		1.13697	1.13697	1.01312
P22670_pT164	RFX1_pT164	P22670	RFX1	MHC class II regulatory factor RFX1	0.575837		0.850542	TSVQAKPGHVSPLQLTNIQVPQQALPTQRLV	1	2	1.36994	1.36994							0.827954	0.827954
P85037_pT436	FOXK1_pT436	P85037	FOXK1	Forkhead box protein K1	0.999998	1	1	PTHPGLMSPRSGGLQTPECLSREGSPIPHDP	1	1	1.36993		1.36993	1.36624	0.799133	0.799133	1.28574	1.07472	0.73019	0.73019	0.857534	0.830217
Q9BWF3_pS86	RBM4_pS86	Q9BWF3	RBM4	RNA-binding protein 4	0.977166	0.974816	0.990897	KNKSKTSTKLHVGNISPTCTNKELRAKFEEY	1	1	1.36929	1.36929			0.968115	0.968115			1.04033	1.04033
Q3KQU3-4_pS428	MAP7D1_pS428	Q3KQU3-4	MAP7D1	Isoform 4 of MAP7 domain-containing protein 1	0.999987	0.98663	0.99636	ASPRARLSASTASELSPKSKARPSSPSTSWH			1.36923		1.36923		0.812729	0.812729			1.17993	1.17993	1.4271
P35658-2_pS433	NUP214_pS433	P35658-2	NUP214	Isoform 2 of Nuclear pore complex protein Nup214	0.862109	0.895619	0.947289	ERLSLEGERQPKSPGSTPTTPTSSQAPQKLD			1.36863	1.36863	0.825228		1.20117	1.20117	0.840949		1.31819	1.31819	0.892579	1.11397
Q6EMK4_pS647	VASN_pS647	Q6EMK4	VASN	Vasorin	0.534058			EPGPKATEGGGEALPSGSECEVPLMGFPGPG	1	1	1.36799	1.36799
A0A024RCZ1_pS166	LEMD2_pS166	A0A024RCZ1	LEMD2	LEM domain containing 2, isoform CRA_a	1	1	1	ATQGPGLAARRWWAASPAPARLPSSLLGPDP	4	1	1.36679	1.36679			1.05097	1.05097			1.19639	1.19639
L7RSM7_pS226	PRKCA_pS226	L7RSM7	PRKCA	Protein kinase C	0.95783	0.996301	0.994974	KTKTIRSTLNPQWNESFTFKLKPSDKDRRLS	3	1	1.36605	1.36605	0.278949		1.12218	1.12218			1.11659	1.11659
Q9HAC8_pS164	UBTD1_pS164	Q9HAC8	UBTD1	Ubiquitin domain-containing protein 1	0.837329		0.987282	FPLKVRLSTGKDVRLSASLPDTVGQLKRQLH	1	1	1.36553	1.36553							1.52506	1.52506
B2RCI6_pS350	NA_pS350	B2RCI6	NA	cDNA, FLJ96094, highly similar to Homo sapiens numb homolog (Drosophila) (NUMB), mRNA	0.838214	0.813228	0.951465	SSAPMTKPVTVVAPQSPTFQANGTDSAFHVL	2	1	1.36502	1.36502			2.14747	2.14747			1.92513	1.92513
Q86U86-8_pS1468	PBRM1_pS1468	Q86U86-8	PBRM1	Isoform 8 of Protein polybromo-1	0.977941	0.991722	0.999635	QQERERAAQQQQPSASPRAGTPVGALMGVVP			1.365	1.365			2.76244	2.76244			1.61978	1.61978
Q7Z2W4_pS257	ZC3HAV1_pS257	Q7Z2W4	ZC3HAV1	Zinc finger CCCH-type antiviral protein 1	1	0.999999	0.999994	AYRARSKSRDRFFQGSQEFLASASASAERSC	1	3	1.36461	1.36461			0.722188	0.722188			0.784864	0.784864
Q6FIA3_pS176	PACSIN2_pS176	Q6FIA3	PACSIN2	PACSIN2 protein	0.995808	0.993849		AACKEEKLAISREANSKADPSLNPEQLKKLQ	2	1	1.36442	1.36442			1.44008	1.44008
Q8NE02_pS328	AKAP8_pS328	Q8NE02	AKAP8	AKAP8 protein	1	1	1	EPDTKLARVDSEGDFSENDDAAGDFRSGDEE	2	1	1.36385	1.36385			1.07403	1.07403			1.04674	1.04674
Q08378_pS467	GOLGA3_pS467	Q08378	GOLGA3	Golgin subfamily A member 3	0.946106			QVECSHSSQQRQDSLSSEVDTLKQSCWDLER	1	2	1.36371	1.36371
Q9UKN8_pS611	GTF3C4_pS611	Q9UKN8	GTF3C4	General transcription factor 3C polypeptide 4	1	0.999964	1	LWKPTHEDSKILLVDSPGMGNADDEQQEEGT	1	2	1.36368	1.36368			1.30778	1.30778			1.10162	1.10162
A0A024RBU9_pS149	NCOR2_pS149	A0A024RBU9	NCOR2	Nuclear receptor co-repressor 2, isoform CRA_a	0.999407	1	1	DLTKDRSLTGKLEPVSPPSPPHTDPELELVP	4	1	1.36312		1.36312		1.17875		1.17875	0.9751	0.860775		0.860775	0.699923
A0A024RBU9_pS152	NCOR2_pS152	A0A024RBU9	NCOR2	Nuclear receptor co-repressor 2, isoform CRA_a	0.963633	1	1	KDRSLTGKLEPVSPPSPPHTDPELELVPPRL	4	1	1.36312		1.36312		1.17875		1.17875	0.9751	0.860775		0.860775	0.699923
A0A140VK53_pS2694	NA_pS2694	A0A140VK53	NA	Testicular secretory protein Li 53	0.999788		0.999894	RKPIDSLRDSRSLSYSPVERRRPSPQPSPRD	2	1	1.36287	1.36287	1.17475
Q53GE2_pS9	NA_pS9	Q53GE2	NA	Capping protein (Actin filament) muscle Z-line, alpha 2 variant (Fragment)	1	1	1	_______MADLEEQLSDEEKVRMAAKFIIHA	2	1	1.36095	1.36095			1.44778	1.44778			1.55509	1.55509
P18085_pS147	ARF4_pS147	P18085	ARF4	ADP-ribosylation factor 4	1	1		NAMAISEMTDKLGLQSLRNRTWYVQATCATQ	1	3	1.36095	1.36095			1.24717	1.24717
B3KY60_pT404	NA_pT404	B3KY60	NA	cDNA FLJ16777 fis, clone BRHIP2029567, highly similar to Cell division cycle 5-like protein	0.804029			ESDFSGVTPQRQVVQTPNTVLSTPFRTPSNG	2	1	1.36091	1.36091
Q66K74-2_pS295	MAP1S_pS295	Q66K74-2	MAP1S	Isoform 2 of Microtubule-associated protein 1S	1	1	1	RRKLAERSEVAAGGGSWDDRLRRLISPNLGV			1.36018	1.36018			1.49277	1.49277			1.57337	1.57337
A4LAA3_pS819	ATRX_pS819	A4LAA3	ATRX	Alpha thalassemia/mental retardation syndrome X-linked	0.999992		0.999699	SKKKRQTQSESSNYDSELEKEIKSMSKIGAA	4	1	1.35938	1.35938							0.878539	0.878539
A8K6Q5_pS307	NA_pS307	A8K6Q5	NA	cDNA FLJ77327, highly similar to Homo sapiens cyclin H (CCNH), mRNA	0.996612			KKRKGYEDDDYVSKKSKHEEEEWTDDDLVES	2	1	1.35878	1.35878
A0A024R875_pS566	GAPVD1_pS566	A0A024R875	GAPVD1	GTPase activating protein and VPS9 domains 1, isoform CRA_a	0.860309			DENKLHGKPDKTLRFSLCSDNLEGISEGPSN	4	1	1.35823		1.35823
A0A024R875_pS569	GAPVD1_pS569	A0A024R875	GAPVD1	GTPase activating protein and VPS9 domains 1, isoform CRA_a	0.942085			KLHGKPDKTLRFSLCSDNLEGISEGPSNRSN	4	1	1.35823		1.35823
A0A024R0E2_pS123	CSDE1_pS123	A0A024R0E2	CSDE1	Cold shock domain containing E1, RNA-binding, isoform CRA_a	0.89805		0.983936	VPHNLESKSPAAPGQSPTGSVCYERNGEVFY	4	1	1.35801	1.35801							1.19033	1.19033
Q15311_pS30	RALBP1_pS30	Q15311	RALBP1	RalA-binding protein 1	0.872449	0.561524		HRRVEHGSGLTRTPSSEEISPTKFPGLYRTG	1	3	1.35767	1.35767	0.533634		1.39197	1.39197
A0A1P7ZIM8_pS1107	NA_pS1107	A0A1P7ZIM8	NA	LMO7b	0.974942	0.879895	0.922678	TPLHNDNSWIRQRSASVNKEPVSLPGIMRRG	2	1	1.35703	1.35703							1.00016	1.00016
P26599_pS141	PTBP1_pS141	P26599	PTBP1	Polypyrimidine tract-binding protein 1	0.956033	0.513852		IYIQFSNHKELKTDSSPNQARAQAALQAVNS	1	1	1.35613	1.35613			0.964791	0.964791
A0A024RBU9_pT2265	NCOR2_pT2265	A0A024RBU9	NCOR2	Nuclear receptor co-repressor 2, isoform CRA_a	0.913354			EQTEPSRMGSKSPGNTSQPPAFFSKLTESNS	4	1	1.35564			1.35564
A0A024RBU9_pS2259	NCOR2_pS2259	A0A024RBU9	NCOR2	Nuclear receptor co-repressor 2, isoform CRA_a	0.490945	0.718049	0.455167	LLYRDGEQTEPSRMGSKSPGNTSQPPAFFSK	4	1	1.35564			1.35564	1.02797	1.02797
P51532-5_pT609	SMARCA4_pT609	P51532-5	SMARCA4	Isoform 5 of Transcription activator BRG1	0.933201	0.693184	0.737477	GQTPAIGPDGEPLDETSQMSDLPVKVIHVES			1.35379		1.35379		1.11675		1.11675
P51532-5_pS610	SMARCA4_pS610	P51532-5	SMARCA4	Isoform 5 of Transcription activator BRG1	0.768274	0.693184	0.737477	QTPAIGPDGEPLDETSQMSDLPVKVIHVESG			1.35379		1.35379		1.11675		1.11675
V9HWA2_pS255	HEL-S-166mP_pS255	V9HWA2	HEL-S-166mP	Aldo-keto reductase family 7, member A2 (Aflatoxin aldehyde reductase)	0.999999	1	0.999984	EDKDGKQPVGRFFGNSWAETYRNRFWKEHHF	2	1	1.35363	1.35363			1.18293	1.18293			1.3421	1.3421
Q92576-2_pS1554	PHF3_pS1554	Q92576-2	PHF3	Isoform 2 of PHD finger protein 3	1		1	GNVSCSENLVANTARSPQFINLKRDPRQAAG			1.3534	1.3534							1.46987	1.46987
H0YM23_pS1943	ANKRD17_pS1943	H0YM23	ANKRD17	Ankyrin repeat domain-containing protein 17 (Fragment)	1	1	1	SSPSPPAQPGGVSRNSPLDCGSASPNKVASS	1	1	1.35288	1.35288	0.856905		1.09085	1.09085	0.904535		0.796157		0.796157
A0A1P7ZIN0_pS1083	NA_pS1083	A0A1P7ZIN0	NA	L-afadin	0.915208			GLSQERAAELMTRTSSVVTLEVAKQGAIYHG	2	1	1.35262	1.35262
Q6WKZ4-2_pS209	RAB11FIP1_pS209	Q6WKZ4-2	RAB11FIP1	Isoform 4 of Rab11 family-interacting protein 1	0.957601	0.929494		SSPSPKGFRKKHLFSSTENLAAGSWKEPAEG			1.35229	1.35229			1.00069	1.00069
Q8TDH4_pS665	NA_pS665	Q8TDH4	NA	CLL-associated antigen KW-10	0.999992	1	1	VYATMPINSFRSGMNSPLRTTPDKSHFGLIV	2	1	1.35178	1.35178			0.947306	0.947306	0.492381		1.12344	1.12344	1.78388
B3KY60_pT424	NA_pT424	B3KY60	NA	cDNA FLJ16777 fis, clone BRHIP2029567, highly similar to Cell division cycle 5-like protein	0.999993			LSTPFRTPSNGAEGLTPRSGTTPKPVINSTP	2	1	1.35117	1.35117
Q8N556_pT689	AFAP1_pT689	Q8N556	AFAP1	Actin filament-associated protein 1	0.798559	0.424404		RTLENSPISSCDTSDTEGPVPVNSAAVLKKS	1	2	1.35087	1.35087
Q69YQ0-2_pT833	SPECC1L_pT833	Q69YQ0-2	SPECC1L	Isoform 2 of Cytospin-A	0.703157			LAALRQGMGLSRRSSTSSEPTPTVKTLIKSF			1.35064	1.35064
A0A024R542_pS1620	TNKS1BP1_pS1620	A0A024R542	TNKS1BP1	Tankyrase 1 binding protein 1, 182kDa, isoform CRA_a	1	1	1	HLFQDSTEPRASRVPSSDEEVVEEPQSRRTR	2	1	1.35037	1.35037	0.852799		0.849409	0.849409	0.972801		0.96356		0.96356
O43166-3_pS1544	SIPA1L1_pS1544	O43166-3	SIPA1L1	Isoform 3 of Signal-induced proliferation-associated 1-like protein 1	0.801425	0.406416		PTPESQKSFKFHALSSPQSPFPSTPTSRRAL			1.34911		1.34911
Q9P2Q2_pS798	FRMD4A_pS798	Q9P2Q2	FRMD4A	FERM domain-containing protein 4A	0.572468			QRQRQRAAGALGSASSGSMPNLAARGGAGGA	1	3	1.34868	1.34868
Q14DD4_pS723	STXBP5_pS723	Q14DD4	STXBP5	Syntaxin binding protein 5 (Tomosyn)	0.999952	0.999659	0.999961	DRCKSPTSAKMSRKLSLPTDLKPDLDVKDNS	2	1	1.34836	1.34836			1.3189	1.3189			1.31275	1.31275
A0A024R6M3_pS24	PAPOLA_pS24	A0A024R6M3	PAPOLA	Poly(A) polymerase alpha, isoform CRA_a	0.715244	0.948691	0.863333	GSQQTQPPQKHYGITSPISLAAPKETDCVLT	4	1	1.34814	1.34814			1.23048	1.23048			1.41765	1.41765
P05023-4_pS16	ATP1A1_pS16	P05023-4	ATP1A1	Isoform 4 of Sodium/potassium-transporting ATPase subunit alpha-1	1	1		MAFKVGRDKYEPAAVSEQGDKKGKKGKKDRD			1.34814	1.34814			1.43805	1.43805
A0A024R233_pS1156	TJP2_pS1156	A0A024R233	TJP2	Tight junction protein 2 (Zona occludens 2), isoform CRA_a	0.921967	0.817871	0.659952	EPQKAPSRPYQDTRGSYGSDAEEEEYRQQLS	3	1	1.34794		1.34794		0.75223	0.75223	1.21893		0.838355	0.838355
A0A0J9YWL0_pS489	CRYBG1_pS489	A0A0J9YWL0	CRYBG1	Beta/gamma crystallin domain-containing protein 1	0.801095	0.481806	0.749888	LDGGVASAASPESKPSPGTKGQLRGESDRSK	1	1	1.34776	1.34776	1.05624						1.21433	1.21433	0.993104
A8K594_pS42	NA_pS42	A8K594	NA	cDNA FLJ77256, highly similar to Homo sapiens SH3-domain binding protein 4 (SH3BP4), mRNA	0.992707	0.853708	0.922217	SEGFSETSFNDIKVPSPSALLVDNPTPFGNA	2	1	1.34635	1.34635			0.597761	0.597761			0.875816	0.875816
Q9UIG0-2_pS160	BAZ1B_pS160	Q9UIG0-2	BAZ1B	Isoform 2 of Tyrosine-protein kinase BAZ1B	0.74711	0.482572	0.538688	EEATEKKSDGACDSPSSDKENSSQIAQDHQK			1.34549	1.34549							0.781693		0.781693
Q9UPN4-3_pS496	CEP131_pS496	Q9UPN4-3	CEP131	Isoform 3 of Centrosomal protein of 131 kDa	0.913867	0.586153	0.63482	HRGRYAWASEEDDASSLTADNLEKFGKLSAF			1.34508	1.34508			0.817872		0.817872		1.0875	1.0875
D3DVC4_pT382	NES_pT382	D3DVC4	NES	Nestin, isoform CRA_c	0.836192	0.46016	0.444455	PVPAFLKNQEFLQARTPTLASTPIPPTPQAP	3	1	1.3432		1.3432
Q9H8Y8-2_pS383	GORASP2_pS383	Q9H8Y8-2	GORASP2	Isoform 2 of Golgi reassembly-stacking protein 2	0.997889		0.935913	SEKPVSAAVDANASESP______________			1.34277	1.34277							1.93962	1.93962	1.19315
Q5JR94_pS160	RPS8_pS160	Q5JR94	RPS8	40S ribosomal protein S8	0.794387	0.764562	0.943419	IQKKYDERKKNAKISSLLEEQFQQGKLLACI	2	1	1.34261	1.34261			1.30984	1.30984			1.01503	1.01503
A0A024RAM4_pS1389	MAP1B_pS1389	A0A024RAM4	MAP1B	Microtubule-associated protein 1B, isoform CRA_b	0.936509	0.952858	0.74358	RASVSPMDEPVPDSESPIEKVLSPLRSPPLI	4	1	1.342	1.342	0.968316		1.0013	1.0013	0.819025		0.948388	0.948388
B9EG73_pS1273	DOCK9_pS1273	B9EG73	DOCK9	DOCK9 protein	0.594053			STDSGNSLPERNSEKSNSLDKHQQSSTLGNS	2	1	1.3414	1.3414
P50479_pS11	PDLIM4_pS11	P50479	PDLIM4	PDZ and LIM domain protein 4	1	1	1	_____MPHSVTLRGPSPWGFRLVGGRDFSAP	1	2	1.34084	1.34084			1.26093	1.26093			1.26353	1.26353
P42224_pS532	STAT1_pS532	P42224	STAT1	Signal transducer and activator of transcription 1-alpha/beta	1	1	0.999997	DQLNMLGEKLLGPNASPDGLIPWTRFCKENI	1	2	1.34018	1.34018							1.40237	1.40237
P53814-5_pS357	SMTN_pS357	P53814-5	SMTN	Isoform B2 of Smoothelin	1	1	0.999997	PMAARLQDGTPQAALSPLTPARLLGPSLTST			1.33979	1.33979	1.01642	1.20368	1.00289	1.00289	0.792293		0.851827	0.851827	0.649025
A8K3C5_pS431	NA_pS431	A8K3C5	NA	cDNA FLJ77715, highly similar to Homo sapiens cisplatin resistance-associated overexpressed protein(LUC7A), mRNA	0.991383	0.984091	0.992643	VNGTSEDIKSEGDTQSN______________	2	1	1.33943	1.33943	1.31885		0.728515		0.728515		1.17882	1.17882	1.21504
Q9UPN4-3_pS78	CEP131_pS78	Q9UPN4-3	CEP131	Isoform 3 of Centrosomal protein of 131 kDa	0.984447	0.988855	0.997543	GPGGSQAINNLRRSNSTTQVSQPRSGSPRPT			1.33838	1.33838			0.847328	0.847328			0.730074	0.730074
Q9UIW2_pS1632	PLXNA1_pS1632	Q9UIW2	PLXNA1	Plexin-A1	0.850068			TKSLSRYESMLRTASSPDSLRSRTPMITPDL	1	3	1.33828	1.33828
Q9UID3_pS13	VPS51_pS13	Q9UID3	VPS51	Vacuolar protein sorting-associated protein 51 homolog	0.799071	0.968429	0.575133	___MAAAAAAGPSPGSGPGDSPEGPEGEAPE	1	2	1.33805	1.33805			0.986345	0.986345			1.00854	1.00854
Q9UPN4-3_pS381	CEP131_pS381	Q9UPN4-3	CEP131	Isoform 3 of Centrosomal protein of 131 kDa	0.983494	0.587905	0.992728	RETRVPGMRQPAQELSPTPGGTAHQALKANN			1.33754	1.33754			0.805137	0.805137			1.00691	1.00691
Q68CX0_pT694	DKFZp761I0921_pT694	Q68CX0	DKFZp761I0921	Transporter (Fragment)	0.93757	0.947177	0.927636	PNFGKNIYRKQSGSPTLDTAPNGRYGIGYLM	2	1	1.33699		1.33699		0.987165	0.987165	0.980566		0.933456		0.933456
Q9UKS6_pS383	PACSIN3_pS383	Q9UKS6	PACSIN3	Protein kinase C and casein kinase substrate in neurons protein 3	1	1		VRALYDYAGQEADELSFRAGEELLKMSEEDE	1	2	1.33644	1.33644			0.887943	0.887943
Q147X3-2_pS159	NAA30_pS159	Q147X3-2	NAA30	Isoform 2 of N-alpha-acetyltransferase 30	0.712695			DEQVRLLSSSLTADCSLRSPSGREVEPGEDR			1.33632	1.33632
Q9UMD9-2_pS70	COL17A1_pS70	Q9UMD9-2	COL17A1	Isoform 2 of Collagen alpha-1(XVII) chain	0.766117	0.959807		QSLTHGSSGYINSTGSTRGHASTSSYRRAHS			1.33629	1.33629		4.72059	1.84014	1.84014
A0A0J9YWL0_pS427	CRYBG1_pS427	A0A0J9YWL0	CRYBG1	Beta/gamma crystallin domain-containing protein 1	0.896654	0.880082	0.983853	RSSGRRSGRRRGSQKSTDSPGADAELPESAA	1	1	1.33576	1.33576			1.33872	1.33872		2.80384	1.02283	1.02283	1.15116	2.5478
B4DQA8_pS49	GOSR1_pS49	B4DQA8	GOSR1	Golgi SNAP receptor complex member 1	0.996157		0.997868	CTSYSHSSTRDGRRDSSDTTPLLNGSSQDRM	1	1	1.33528	1.33528							1.07595	1.07595
P37802_pS163	TAGLN2_pS163	P37802	TAGLN2	Transgelin-2	1	1	1	PNWFPKKSKENPRNFSDNQLQEGKNVIGLQM	1	3	1.33502	1.33502			1.14126	1.14126			1.22889	1.22889
Q6IBK5_pS442	GTF2F1_pS442	Q6IBK5	GTF2F1	GTF2F1 protein	0.968798			TGPQSLSGKSTPQPPSGKTTPNSGDVQVTED	2	1	1.33478		1.33478
O94929-2_pS310	ABLIM3_pS310	O94929-2	ABLIM3	Isoform 2 of Actin-binding LIM protein 3	1	0.999994	0.999666	ICDIYENLDLRQRRASSPGYIDSPTYSRQGM			1.33437		1.33437	0.833031	0.884359		0.884359		1.0522	1.0522	1.13592	0.989862
B3KN59_pS73	NA_pS73	B3KN59	NA	cDNA FLJ13673 fis, clone PLACE1011858, highly similar to BAG family molecular chaperone regulator 2	1	1	1	EMIHSIQNSQDMRQISDGEREELNLTANRLM	2	1	1.33411	1.33411			1.26042	1.26042			1.86443	1.86443
Q9C0J8_pS7	WDR33_pS7	Q9C0J8	WDR33	pre-mRNA 3' end processing protein WDR33	1	0.999967	0.999893	_________MATEIGSPPRFFHMPRFQHQAP	1	2	1.33408	1.33408			1.36993	1.36993			1.61685	1.61685
A0A1P7ZIN0_pS216	NA_pS216	A0A1P7ZIN0	NA	L-afadin	0.989849			EVYKDMPETSFTRTISNPEVVMKRRRQQKLE	2	1	1.33377	1.33377
B7Z6N1_pS317	NA_pS317	B7Z6N1	NA	cDNA FLJ54385, highly similar to ETS domain-containing transcription factor ERF	0.995776	0.994087	0.999961	RYLQAHTQSVYNYHLSPRAFLHYPGLVVPQP	2	1	1.33376	1.33376			1.13723	1.13723			0.945269	0.945269
Q96T58_pS2101	SPEN_pS2101	Q96T58	SPEN	Msx2-interacting protein	1	1	1	AVDKSASLKNVDAAVSPRGAAAQAGERESGV	1	1	1.33177	1.33177			0.997189	0.997189			1.73534	1.73534
Q15061_pT321	WDR43_pT321	Q15061	WDR43	WD repeat-containing protein 43	1	0.999999	0.99997	YCKKPLTSNCTIQIATPGKGKKSTPKPIPIL	1	3	1.33141	1.33141			1.54555	1.54555			1.05999	1.05999
Q09666_pS5745	AHNAK_pS5745	Q09666	AHNAK	Neuroblast differentiation-associated protein AHNAK	0.786554	0.348007	0.701809	GSPEASISGSKGDLKSSKASLGSLEGEAEAE	1	2	1.33132			1.33132					0.796084		0.796084	0.694533
Q09666_pS5746	AHNAK_pS5746	Q09666	AHNAK	Neuroblast differentiation-associated protein AHNAK	0.924603	0.348007	0.756616	SPEASISGSKGDLKSSKASLGSLEGEAEAEA	1	2	1.33132			1.33132					0.573598			0.573598
Q9BV36-4_pS204	MLPH_pS204	Q9BV36-4	MLPH	Isoform 4 of Melanophilin	0.557209			LLSVHDFDFEGDSDDSTQPQGHSLHLSSVPE			1.3312		1.3312
Q9BV36-4_pS191	MLPH_pS191	Q9BV36-4	MLPH	Isoform 4 of Melanophilin	0.94648			QAQAQPFGSKKKRLLSVHDFDFEGDSDDSTQ			1.3312		1.3312
Q12929_pS787	EPS8_pS787	Q12929	EPS8	Epidermal growth factor receptor kinase substrate 8	0.970053	0.906902		RVYSQITVQKAALEDSSGSSELQEIMRRRQE	1	1	1.33099	1.33099			1.33533	1.33533
A0A140VK53_pS1462	NA_pS1462	A0A140VK53	NA	Testicular secretory protein Li 53	0.548509			LRDGSGTPSRHSLSGSSPGMKDIPRTPSRGR	2	1	1.32832	1.32832
B3KTL8_pS350	NA_pS350	B3KTL8	NA	cDNA FLJ38476 fis, clone FEBRA2022504, highly similar to YTH domain protein 1	0.65407			NAAFGQSGGAGSDSNSPGNVQPNSAPSVESH	2	1	1.3277	1.3277
B3KNP0_pS432	NA_pS432	B3KNP0	NA	cDNA FLJ30074 fis, clone BGGI11000123, highly similar to Homo sapiens formin binding protein 4 (FNBP4), mRNA (Fragment)	0.998466		0.994278	ELRALEEGDGSVSGSSPRSDISQPASQDGMR	2	1	1.32711	1.32711	0.959586						0.962631	0.962631
Q01804_pS1024	OTUD4_pS1024	Q01804	OTUD4	OTU domain-containing protein 4	1		1	ANSVDSRVQRPKEESSEDENEVSNILRSGRS	1	4	1.32535	1.32535	0.928879						0.666548	0.666548	0.948182
B2RE34_pS628	NA_pS628	B2RE34	NA	cDNA, FLJ96901, highly similar to Homo sapiens Rac GTPase activating protein 1 (RACGAP1), mRNA	1	1	1	SKSATNLGRQGNFFASPMLK___________	2	1	1.32534	1.32534			1.07217	1.07217			1.00518	1.00518
Q15154-2_pS1318	PCM1_pS1318	Q15154-2	PCM1	Isoform 2 of Pericentriolar material 1 protein	0.943021		0.830282	NSTQLKSRVKNIKTGSDFSMFEALRDTIYSE			1.32498	1.32498
Q15738_pS106	NSDHL_pS106	Q15738	NSDHL	Sterol-4-alpha-carboxylate 3-dehydrogenase, decarboxylating	0.996432	0.998507		LYPALKGVNTVFHCASPPPSSNNKELFYRVN	1	2	1.3248	1.3248			1.19552	1.19552
Q9Y446_pS123	PKP3_pS123	Q9Y446	PKP3	Plakophilin-3	1	1	1	PIAKPAYSPASWSSRSAVDLSCSRRLSSAHN	1	1	1.32479	1.32479			1.08674	1.08674			1.41061	1.41061
J3QQW9_pS523	SUZ12_pS523	J3QQW9	SUZ12	Polycomb protein SUZ12	1	1	1	CRPKRTKASMSEFLESEDGEVEQQRTYSSGH	1	1	1.3244	1.3244	1.26371		1.18332	1.18332	1.20507		1.06526	1.06526	0.911464
Q86V48-2_pS57	LUZP1_pS57	Q86V48-2	LUZP1	Isoform 2 of Leucine zipper protein 1	0.915799			DELLDLQDKVIQAEGSNSSMLAEIEVLRQRV			1.32377	1.32377
O94915_pS1957	FRYL_pS1957	O94915	FRYL	Protein furry homolog-like	0.994249	0.912056	0.955742	LRLSLIGDRRGDRRRSNTLDIMDGRINHSSS	1	2	1.32274	1.32274			1.08521	1.08521			1.52641	1.52641
P50402_pS173	EMD_pS173	P50402	EMD	Emerin	0.748263	0.499999	0.510008	DSAYQSITHYRPVSASRSSLDLSYYPTSSST	1	1	1.322	1.322			1.27265	1.27265			1.45864	1.45864
Q9NQS7-2_pS312	INCENP_pS312	Q9NQS7-2	INCENP	Isoform 2 of Inner centromere protein	0.672251	0.761772		RTDSQSVRHSPIAPSSPSPQVLAQKYSLVAK			1.32102	1.32102	1.315		1.15856			1.15856
Q05DA4_pY350	P4HA2_pY350	Q05DA4	P4HA2	p4HA2 protein	0.691218			ATVRDPKTGVLTVASYRVSKSSWLEEDDDPV	2	1	1.3201		1.3201
Q05DA4_pT342	P4HA2_pT342	Q05DA4	P4HA2	p4HA2 protein	0.988431			IAKPKLARATVRDPKTGVLTVASYRVSKSSW	2	1	1.3201		1.3201
A8K3C5_pS425	NA_pS425	A8K3C5	NA	cDNA FLJ77715, highly similar to Homo sapiens cisplatin resistance-associated overexpressed protein(LUC7A), mRNA	0.999902	0.991066	0.996852	SDTKNEVNGTSEDIKSEGDTQSN________	2	1	1.31885		1.31885		0.728515		0.728515		1.21504		1.21504
Q9NQS7-2_pS275	INCENP_pS275	Q9NQS7-2	INCENP	Isoform 2 of Inner centromere protein	1	0.999977	1	AQVSPGPRDSPAFPDSPWRERVLAPILPDNF			1.31816	1.31816		1.57994	1.30017	1.30017
B7Z6Q6_pS478	NA_pS478	B7Z6Q6	NA	Kinesin-like protein	1			SADRQTRMEGAEINKSLLALKECIRALGQNK	2	1	1.31799	1.31799
C9JA69_pS159	BBX_pS159	C9JA69	BBX	HMG box transcription factor BBX	0.906396	0.815583		NPGYKWCPTTNKPVKSPTPTVNPRKKLWAFP	1	1	1.31768	1.31768
Q8N9T8_pS136	KRI1_pS136	Q8N9T8	KRI1	Protein KRI1 homolog	0.999375	0.999999	0.98829	KVILEKAGKYVDEENSDGETSNHRLQETSSQ	1	3	1.31721	1.31721			1.41486	1.41486			1.27618	1.27618
Q5TZZ9_pS37	ANXA1_pS37	Q5TZZ9	ANXA1	Annexin	0.903548	0.969989		VQTVKSSKGGPGSAVSPYPTFNPSSDVAALH	2	1	1.31657	1.31657			1.06338	1.06338
A0A0U1RRM1_pS122	GATAD2B_pS122	A0A0U1RRM1	GATAD2B	Transcriptional repressor p66-beta	1	1	1	MSARRSEPERGRLTPSPDIIVLSDNEASSPR	1	1	1.31651	1.31651	1.17673	1.21687	1.00616	1.00616	0.972891	0.848189	0.864669	0.864669	0.808766	0.888591
Q9BWF3_pT88	RBM4_pT88	Q9BWF3	RBM4	RNA-binding protein 4	0.951743			KSKTSTKLHVGNISPTCTNKELRAKFEEYGP	1	1	1.31611	1.31611
L7RRS0_pS259	PIK3C2A_pS259	L7RRS0	PIK3C2A	Phosphatidylinositol-4-phosphate 3-kinase, catalytic subunit type 2 alpha	1	1	1	TDLEITDSKVSNLQVSPKSEDISKFDWLDLD	3	1	1.31542	1.31542			1.43039	1.43039			1.25004	1.25004
A0A024R5S5_pS127	EIF3S1_pS127	A0A024R5S5	EIF3S1	Eukaryotic translation initiation factor 3 subunit J	1	1	1	EQLADKLRLKKLQEESDLELAKETFGVNNAV	3	1	1.31459	1.31459			1.16361	1.16361			1.11221	1.11221
A0A140VJK6_pS313	NA_pS313	A0A140VJK6	NA	Testicular tissue protein Li 82	0.777082		0.432746	NAAHSFYNGTTTLPISDEDRTPRKRISKTLN	2	1	1.3129	1.3129
A0A024R2U6_pS624	RBM5_pS624	A0A024R2U6	RBM5	RNA binding motif protein 5, isoform CRA_a	0.999879	1	0.999984	ENPLKRGLVAAYSGDSDNEEELVERLESEEE	4	1	1.31202	1.31202	1.06277		1.07915	1.07915	0.89538		0.983654	0.983654	0.910138
O14757-2_pS223	CHEK1_pS223	O14757-2	CHEK1	Isoform 2 of Serine/threonine-protein kinase Chk1	0.683769	0.738233		PVNSASSEENVKYSSSQPEPRTGLSLWDTSP			1.31187	1.31187			1.2	1.2
Q96CV8_pS16	THOP1_pS16	Q96CV8	THOP1	Thimet oligopeptidase 1	0.996855	0.997709	0.901885	MKPPAACAGDMADAASPCSVVNDLRWDLSAQ	1	1	1.31159	1.31159			1.07716	1.07716			1.03027	1.03027
Q14573_pS2670	ITPR3_pS2670	Q14573	ITPR3	Inositol 1,4,5-trisphosphate receptor type 3	1	1	1	KRRQRLGFVDVQNCISR______________	1	2	1.31108	1.31108			1.23767	1.23767			1.2141	1.2141
Q5VT52-2_pS729	RPRD2_pS729	Q5VT52-2	RPRD2	Isoform 2 of Regulation of nuclear pre-mRNA domain-containing protein 2	0.737218		0.396128	SLLSKIISPGSSTPSSTRSPPPGRDESYPRE			1.31069		1.31069
Q5JSH3-2_pS162	WDR44_pS162	Q5JSH3-2	WDR44	Isoform 2 of WD repeat-containing protein 44	0.599126	0.382217	0.241393	CEKPVDETTKLTQTSSTEQLNVLETETEVLN			1.3105	1.3105
P98082-3_pS373	DAB2_pS373	P98082-3	DAB2	Isoform 3 of Disabled homolog 2	0.811936	0.569313	0.5	NGVSEREQNGFSVKSSPNPFVGSPPKGLSIQ			1.30901		1.30901		1.08887		1.08887		1.55526		1.55526
Q6IBK5_pT446	GTF2F1_pT446	Q6IBK5	GTF2F1	GTF2F1 protein	0.813194	0.494955	0.781761	SLSGKSTPQPPSGKTTPNSGDVQVTEDAVRR	2	1	1.30888		1.30888						0.769569	0.769569
Q6AI08_pS643	HEATR6_pS643	Q6AI08	HEATR6	HEAT repeat-containing protein 6	0.968074	0.954702	0.991545	KKAPAGPSLEETSVSSPKGSSEPCWLIRLCI	1	1	1.30749	1.30749			1.30524	1.30524			1.02542	1.02542
A0A024RAM4_pT1503	MAP1B_pT1503	A0A024RAM4	MAP1B	Microtubule-associated protein 1B, isoform CRA_b	0.803637	0.975836	0.549905	PALALDERKLGDVSPTQIDVSQFGSFKEDTK	4	1	1.30555	1.30555			0.839977	0.839977			0.981654	0.981654
O60716-5_pS269	CTNND1_pS269	O60716-5	CTNND1	Isoform 1A of Catenin delta-1	1	1	1	QDVYGPQPQVRVGGSSVDLHRFHPEPYGLED			1.30513		1.30513		1.36283		1.36283		1.4189		1.4189
Q9BYW2_pS98	SETD2_pS98	Q9BYW2	SETD2	Histone-lysine N-methyltransferase SETD2	0.737546			TLQNRFLTALGNEKQSDTPNPPAVPLQVDST	1	3	1.30452	1.30452
A0A0S2Z4W1_pS478	SRRM1_pS478	A0A0S2Z4W1	SRRM1	Serine/arginine repetitive matrix 1 isoform 1 (Fragment)	1			SESEEDKGGKMAAADSVQQRRQYRRQNQQSS	2	1	1.30434	1.30434
Q2TNI1_pS9	CAV1_pS9	Q2TNI1	CAV1	Caveolin	0.999999	0.999979	0.999986	_______MSGGKYVDSEGHLYTVPIREQGNI	2	1	1.30429	1.30429			1.22748	1.22748			1.27276	1.27276
Q9BRZ2_pS469	TRIM56_pS469	Q9BRZ2	TRIM56	E3 ubiquitin-protein ligase TRIM56	0.999991	0.999832	0.999772	GGRPNKKKKFKGRLKSISREPSPALGPNLDG	1	3	1.30421		1.30421	0.863467	0.838979		0.838979	0.949276	0.907906		0.907906	0.856593
Q9BRZ2_pS471	TRIM56_pS471	Q9BRZ2	TRIM56	E3 ubiquitin-protein ligase TRIM56	0.999991	0.99963	0.999448	RPNKKKKFKGRLKSISREPSPALGPNLDGSG	1	3	1.30421		1.30421	0.863467	1.23846		1.23846	0.949276	0.973521		0.973521	0.856593
A0A0S2Z4W1_pS874	SRRM1_pS874	A0A0S2Z4W1	SRRM1	Serine/arginine repetitive matrix 1 isoform 1 (Fragment)	0.998192	0.999853		QEEPVAAPEPKKETESEAEDNLDDLEKHLRE	2	1	1.30352	1.30352			1.11387	1.11387
C9J0I9_pS58	ZC3HC1_pS58	C9J0I9	ZC3HC1	Nuclear-interacting partner of ALK	0.67131	0.671167	0.817012	EEGGVDAKDTSATSQSVNGSPQAEQPSLEST	1	1	1.30351		1.30351						1.40086		1.40086
Q9H7D7-2_pS123	WDR26_pS123	Q9H7D7-2	WDR26	Isoform 2 of WD repeat-containing protein 26	0.931444	0.720055	0.99492	PELGSSLKKKKRLSQSDEDVIRLIGQHLNGL			1.30347	1.30347			1.03586	1.03586			1.27936	1.27936
B2R7G6_pS67	NA_pS67	B2R7G6	NA	cDNA, FLJ93437, highly similar to Homo sapiens histidyl-tRNA synthetase-like (HARSL), mRNA	1	1	1	KPNFIIKTPKGTRDLSPQHMVVREKILDLVI	2	1	1.30322	1.30322			1.16371	1.16371			0.778765	0.778765
A0A1P7ZIM8_pS1105	NA_pS1105	A0A1P7ZIM8	NA	LMO7b	0.831409			KRTPLHNDNSWIRQRSASVNKEPVSLPGIMR	2	1	1.3025	1.3025
Q9Y4F5-3_pS1065	CEP170B_pS1065	Q9Y4F5-3	CEP170B	Isoform 3 of Centrosomal protein of 170 kDa protein B	0.998842	0.995626	0.996463	PTRASRLRRARLGDASDTEAADGERGSLGNP			1.30232	1.30232			1.39133	1.39133			1.37519	1.37519
J3KPC8_pS551	SIK3_pS551	J3KPC8	SIK3	Serine/threonine-protein kinase SIK3	1		1	TLQLLNGMGPLGRRASDGGANIQLHAQQLLK	1	1	1.30198	1.30198							1.00064	1.00064
B2RTX8_pS380	WAPAL_pS380	B2RTX8	WAPAL	WAPAL protein	0.990706			CLSVCNVTIQDTMERSMDEFTASTPADLGEA	2	1	1.30183	1.30183
M0QZR4_pS919	ARHGEF1_pS919	M0QZR4	ARHGEF1	Rho guanine nucleotide exchange factor 1	1			GPPRDGDGVPGGGPLSPARTQEIQENLLSLE	1	1	1.30129	1.30129
Q12906-7_pT596	ILF3_pT596	Q12906-7	ILF3	Isoform 7 of Interleukin enhancer-binding factor 3	1		1	KAYAALAALEKLFPDTPLALDANKKKRAPVP			1.3011	1.3011							0.811937	0.811937
Q8IX90_pS110	SKA3_pS110	Q8IX90	SKA3	Spindle and kinetochore-associated protein 3	0.999514	0.999996	0.999864	EYFQKYGYSPRVKKNSVHEQEAINSDPELSN	1	2	1.29952	1.29952			1.29276		1.29276		1.40409		1.40409
Q9NWH9_pS551	SLTM_pS551	Q9NWH9	SLTM	SAFB-like transcription modulator	0.852088	0.772851	0.767808	TSESIKKSEEKKRISSKSPGHMVILDQTKGD	1	2	1.29918	1.29918	1.04125						0.967072		0.967072
A0A1W2PQJ7_pS1327	RAI1_pS1327	A0A1W2PQJ7	RAI1	Retinoic acid-induced protein 1	1	1		PSLSDKDRGLKGAGGSPVGVEEGLVNVGTGQ	1	1	1.29861	1.29861			1.00297	1.00297
Q13242_pS189	SRSF9_pS189	Q13242	SRSF9	Serine/arginine-rich splicing factor 9	0.998572	0.999681	0.998528	EGETSYIRVYPERSTSYGYSRSRSGSRGRDS	1	1	1.29794	1.29794	1.48377		1.07209	1.07209			1.20025	1.20025	1.03549
P53814-5_pS304	SMTN_pS304	P53814-5	SMTN	Isoform B2 of Smoothelin	0.999997	0.999999	0.999999	DVAGPRPCQRSLSVLSPRQPAQNRESTPLAS			1.2978	1.2978			1.19668	1.19668			1.12846	1.12846
Q9Y4H2_pS391	IRS2_pS391	Q9Y4H2	IRS2	Insulin receptor substrate 2	1	1	1	AAAGARPVSVAGSPLSPGPVRAPLSRSHTLS	1	2	1.29587	1.29587	0.473059		1.14262	1.14262	0.571674	0.571112	1.10095	1.10095	0.697339
A0A024R499_pS1142	IRS1_pS1142	A0A024R499	IRS1	Insulin receptor substrate 1, isoform CRA_a	0.802807	0.529998	0.948123	GGGGSSSSSEDVKRHSSASFENVWLRPGELG	4	1	1.29551		1.29551		0.698783		0.698783		1.85443	1.85443	0.923628
Q8NEY8-6_pS153	PPHLN1_pS153	Q8NEY8-6	PPHLN1	Isoform 6 of Periphilin-1	0.71708			NPERDKERPVQSLKTSRDTSPSSGSAVSSSK			1.29532		1.29532
A8K4Z4_pS304	NA_pS304	A8K4Z4	NA	60S acidic ribosomal protein P0	1	1	1	PAAAAAPAKVEAKEESEESDEDMGFGLFD__	2	1	1.29472	1.29472
Q96JM3_pS108	CHAMP1_pS108	Q96JM3	CHAMP1	Chromosome alignment-maintaining phosphoprotein 1	0.967592	0.979486	0.993521	DKPKNQLNKETDPVKSPPLPEHQKIPCNSAE	1	2	1.29438	1.29438			1.36826	1.36826			1.28216	1.28216
Q8N4C8-4_pS973	MINK1_pS973	Q8N4C8-4	MINK1	Isoform 4 of Misshapen-like kinase 1	1	0.999998	1	EGTRLDQLQYDVRKGSVVNVNPTNTRAHSET			1.29392	1.29392							1.44073	1.44073
Q9NZT2-2_pS488	OGFR_pS488	Q9NZT2-2	OGFR	Isoform 2 of Opioid growth factor receptor	0.513216		0.450222	SGGAQTLALAGSPAPSGHPKAGHSENGVEED			1.29352	1.29352
Q9HCK8_pT2012	CHD8_pT2012	Q9HCK8	CHD8	Chromodomain-helicase-DNA-binding protein 8	0.553461		0.652371	LPLRPDAPVEKSPEETATQVPSLESLTLKLE	1	5	1.29273		1.29273						1.03473		1.03473
Q9ULV3-5_pS249	CIZ1_pS249	Q9ULV3-5	CIZ1	Isoform 5 of Cip1-interacting zinc finger protein	0.994647	0.999794	0.993527	TQVQPKLQKQAQTQTSPEHLVLQQKQVQPQL			1.29199	1.29199			0.929315	0.929315			1.09552	1.09552
O75151_pS899	PHF2_pS899	O75151	PHF2	Lysine-specific demethylase PHF2	1	1	1	EDNPIFKSRSKKRKGSDDAPYSPTARVGPSV	1	4	1.2916	1.2916	1.17283		0.830235		0.830235		0.840368	0.840368	1.24633
A8K8N5_pS718	NA_pS718	A8K8N5	NA	cDNA FLJ76940, highly similar to Homo sapiens ubiquitin specific peptidase 8 (USP8), mRNA	0.958588	0.989162	0.986467	PAERDREPSKLKRSYSSPDITQAIQEEEKRK	2	1	1.29071	1.29071			0.98062	0.98062			1.13665	1.13665
Q9Y2X3_pS502	NOP58_pS502	Q9Y2X3	NOP58	Nucleolar protein 58	0.999999	1	0.999999	KKKRGKKKHIKEEPLSEEEPCTSTAIASPEK	1	1	1.29034	1.29034	0.700622		1.03118	1.03118	1.03267		0.778448	0.778448	0.92769
A0A0S2Z404_pS47	RCC1_pS47	A0A0S2Z404	RCC1	Regulator of chromosome condensation 1 isoform 2 (Fragment)	1	1	0.999997	RRVPGARSCQGACGPSPPDQKTRPVSHRSHS	2	1	1.28839	1.28839			1.1076	1.1076			0.996127	0.996127
Q09666_pS1068	AHNAK_pS1068	Q09666	AHNAK	Neuroblast differentiation-associated protein AHNAK	1	1	1	PKFKMPEMHFRAPKMSLPDVDLDLKGPKMKG	1	2	1.28838	1.28838			1.4758	1.4758			1.22	1.22
Q9UKJ3-2_pS1009	GPATCH8_pS1009	Q9UKJ3-2	GPATCH8	Isoform 2 of G patch domain-containing protein 8	0.761701			TGRGSEGDCSPEDKNSVTAKLLLEKIQSRKV			1.28808	1.28808
Q9BTU6_pS461	PI4K2A_pS461	Q9BTU6	PI4K2A	Phosphatidylinositol 4-kinase type 2-alpha	0.564018	0.460628	0.447499	MPPVIVETARSHQRSSSESYTQSFQSRKPFF	1	1	1.2869	1.2869
Q12888_pS525	TP53BP1_pS525	Q12888	TP53BP1	TP53-binding protein 1	0.980735	0.999545	0.999998	GDSCKLMLSTSEYSQSPKMESLSSHRIDEDG	1	2	1.28611	1.28611			1.02391	1.02391	1.02936		0.849329	0.849329	0.94695
A0A024R704_pS494	SRPK2_pS494	A0A024R704	SRPK2	SFRS protein kinase 2, isoform CRA_b	0.999989	0.999775	0.999415	EQEESSPSHDRSRTVSASSTGDLPKAKTRAA	4	1	1.28583		1.28583		1.19121		1.19121		1.60359		1.60359
A0A024R704_pS497	SRPK2_pS497	A0A024R704	SRPK2	SFRS protein kinase 2, isoform CRA_b	0.604538	0.818506	0.587497	ESSPSHDRSRTVSASSTGDLPKAKTRAADLL	4	1	1.28583		1.28583		1.23332	1.23332	1.19121		1.89159		1.89159
Q12888_pT1372	TP53BP1_pT1372	Q12888	TP53BP1	TP53-binding protein 1	0.566779			GPGKLSPRKGVSQTGTPVCEEDGDAGLGIRQ	1	2	1.28582		1.28582
Q12888_pT1370	TP53BP1_pT1370	Q12888	TP53BP1	TP53-binding protein 1	0.566779			RGGPGKLSPRKGVSQTGTPVCEEDGDAGLGI	1	2	1.28582		1.28582
Q12888_pS1368	TP53BP1_pS1368	Q12888	TP53BP1	TP53-binding protein 1	0.866442			SSRGGPGKLSPRKGVSQTGTPVCEEDGDAGL	1	2	1.28582		1.28582
A0A140VK53_pS2121	NA_pS2121	A0A140VK53	NA	Testicular secretory protein Li 53	0.958324	0.999431	0.999713	PVALNSSRMSCFSRPSMSPTPLDRCRSPGML	2	1	1.28525	1.28525	0.840618		1.04452	1.04452	0.720898		0.966807	0.966807	0.905434
J3KNB8_pS431	MAP3K4_pS431	J3KNB8	MAP3K4	Mitogen-activated protein kinase kinase kinase 4	0.948207			IKNLSDIGWPVFEIPSPRPSKGNEPEYEGDD	1	1	1.28514	1.28514
A0A024RBR4_pS839	HIP1R_pS839	A0A024RBR4	HIP1R	Huntingtin interacting protein 1 related, isoform CRA_a	0.906385			GELRKQHYVLAGASGSPGEEVAIRPSTAPRS	4	1	1.28486	1.28486
A0A024R8V0_pT24	SEPT9_pT24	A0A024R8V0	SEPT9	Septin 9, isoform CRA_a	0.985513	0.897866	0.995731	LKRSFEVEEVETPNSTPPRRVQTPLLRATVA	3	1	1.28422	1.28422	1.00118		0.860148		0.860148		1.12082	1.12082	0.830568
Q96K76-4_pS913	USP47_pS913	Q96K76-4	USP47	Isoform 4 of Ubiquitin carboxyl-terminal hydrolase 47	0.760535	0.830041	0.805038	SASVDNRELEQHIQTSDPENFQSEERSDSDV			1.28403	1.28403			1.52751	1.52751			1.17243	1.17243
Q66K74-2_pS703	MAP1S_pS703	Q66K74-2	MAP1S	Isoform 2 of Microtubule-associated protein 1S	0.999998	1	1	EAGLSLPLRGPRARRSASPHDVDLCLVSPCE			1.2839	1.2839	1.08172		1.10003	1.10003	0.951546		0.97389	0.97389	1.12682
P41227_pS205	NAA10_pS205	P41227	NAA10	N-alpha-acetyltransferase 10	0.896798			SGEACREEKGLAAEDSGGDSKDLSEVSETTE	1	1	1.28357	1.28357
O00418_pS18	EEF2K_pS18	O00418	EEF2K	Eukaryotic elongation factor 2 kinase	1	1	1	DEDLIFRLEGVDGGQSPRAGHDGDSDGDSDD	1	2	1.28329	1.28329							1.04802	1.04802
Q7Z2W4_pS284	ZC3HAV1_pS284	Q7Z2W4	ZC3HAV1	Zinc finger CCCH-type antiviral protein 1	1	1	1	ERSCTPSPDQISHRASLEDAPVDDLTRKFTY	1	3	1.28261	1.28261			1.02914	1.02914			1.03322	1.03322
Q86WJ1-2_pS542	CHD1L_pS542	Q86WJ1-2	CHD1L	Isoform 2 of Chromodomain-helicase-DNA-binding protein 1-like	1	1	1	IPGLVEGSTKRKRVLSPEELEDRQKKRQEAA			1.28216	1.28216			1.04356	1.04356			1.16006	1.16006
Q96EP0_pS466	RNF31_pS466	Q96EP0	RNF31	E3 ubiquitin-protein ligase RNF31	0.931282		0.992572	SLEKGPPKPGPPRRLSAPLPSSCGDPEKQRQ	1	1	1.28192	1.28192							1.29898	1.29898
A0A140VK05_pS445	NA_pS445	A0A140VK05	NA	Testicular secretory protein Li 5	0.649487		0.692269	PPPKTYVSCLKSLLSSPTKDSKPNISAHHIS	2	1	1.28135	1.28135							1.20237	1.20237
Q96H55_pS685	MYO19_pS685	Q96H55	MYO19	Unconventional myosin-XIX	0.625044			KLLRRLHPCTSSGPDSPYPAKGLPEWCPHSE	1	2	1.28076	1.28076
Q69YQ0-2_pS831	SPECC1L_pS831	Q69YQ0-2	SPECC1L	Isoform 2 of Cytospin-A	0.853295		0.703293	RDLAALRQGMGLSRRSSTSSEPTPTVKTLIK			1.28056	1.28056							0.895302	0.895302
Q9NQC3_pS184	RTN4_pS184	Q9NQC3	RTN4	Reticulon-4	0.631046	0.998893	0.948683	PPSTPAAPKRRGSSGSVDETLFALPAASEPV	1	2	1.27985		1.27985
O75717_pS333	WDHD1_pS333	O75717	WDHD1	WD repeat and HMG-box DNA-binding protein 1	0.90114			RVEKDYNDLFDGDDMSNAGDFLNDNAVEIPS	1	1	1.27956	1.27956
A0A024R542_pS1024	TNKS1BP1_pS1024	A0A024R542	TNKS1BP1	Tankyrase 1 binding protein 1, 182kDa, isoform CRA_a	0.999305	0.999963	0.999951	LGEGSRDAGRPGERGSGGLFSPSTAHVPDGA	2	1	1.27932	1.27932	0.911141		1.40673	1.40673	1.09377		1.42004	1.42004	1.50749
O43166-3_pS1547	SIPA1L1_pS1547	O43166-3	SIPA1L1	Isoform 3 of Signal-induced proliferation-associated 1-like protein 1	0.977797			ESQKSFKFHALSSPQSPFPSTPTSRRALHRT			1.27926	1.27926	1.34911
O75717_pS383	WDHD1_pS383	O75717	WDHD1	WD repeat and HMG-box DNA-binding protein 1	0.999996	1	1	GRPRQRSHILEDDENSVDISMLKTGSSLLKE	1	1	1.27922	1.27922	0.465477		1.03234	1.03234	0.541592		1.34558	1.34558	0.512656
A0A1B0GW37_pT305	NFIB_pT305	A0A1B0GW37	NFIB	Nuclear factor 1	0.639799			GSRTWHERDQDMSSPTTMKKPEKPLFSSASP	1	1	1.27849	1.27849
O00273_pS315	DFFA_pS315	O00273	DFFA	DNA fragmentation factor subunit alpha	0.999545	1	1	TQSLHSLRSISASKASPPGDLQNPKRARQDP	1	1	1.27799	1.27799			1.07007	1.07007			0.980638	0.980638
Q5JRA6-2_pS1619	MIA3_pS1619	Q5JRA6-2	MIA3	Isoform 2 of Transport and Golgi organization protein 1 homolog	0.964681	0.87353	0.976151	QNGSFGPSPVSGGECSPPLTVEPPVRPLSAT			1.27765	1.27765	0.894356		0.964564	0.964564	1.14148		0.893228	0.893228	0.856658
Q9UBF8-2_pS277	PI4KB_pS277	Q9UBF8-2	PI4KB	Isoform 2 of Phosphatidylinositol 4-kinase beta	0.963956	0.681522	0.956428	DTGLSPSKRTHQRSKSDATASISLSSNLKRT			1.2771	1.2771			0.939195	0.939195			0.94033	0.94033
Q7Z4V5-2_pS651	HDGFL2_pS651	Q7Z4V5-2	HDGFL2	Isoform 2 of Hepatoma-derived growth factor-related protein 2	1	1	1	DLHDVREGPDLDRPGSDRQERERARGDSEAL			1.27625	1.27625			1.07191	1.07191			0.91005	0.91005
B4DGC5_pS93	NA_pS93	B4DGC5	NA	cDNA FLJ60491, highly similar to IQ motif and Sec7 domain-containing protein 1	0.846863		0.831523	RKQAEEEAIKRSRSLSESYELSSDLQDKQVE	2	1	1.27622	1.27622							1.284	1.284
Q96D46_pS25	NMD3_pS25	Q96D46	NMD3	60S ribosomal export protein NMD3	0.999929		0.999995	RSPGHILCCECGVPISPNPANICVACLRSKV	1	1	1.27585	1.27585							1.13732	1.13732
Q9P0K7-3_pS411	RAI14_pS411	Q9P0K7-3	RAI14	Isoform 3 of Ankycorbin	0.999146			TSPPDSKSSPSVLIHSLGKSTTDNDVRIQQL			1.27548	1.27548
D3DVH3_pT484	INPP4A_pT484	D3DVH3	INPP4A	Inositol polyphosphate-4-phosphatase, type I, 107kDa, isoform CRA_c	0.729212	0.740636	0.563185	LNAARPDYIASKASPTSTEEEQVMLRNDQDT	4	1	1.27469	1.27469			1.21488	1.21488			1.30113	1.30113
Q5T200_pS238	ZC3H13_pS238	Q5T200	ZC3H13	Zinc finger CCCH domain-containing protein 13	0.809292			SSPKSSSASKKDRKTSAVSSPLLDQQRNSKT	1	1	1.27417		1.27417
Q8NEY8-6_pS85	PPHLN1_pS85	Q8NEY8-6	PPHLN1	Isoform 6 of Periphilin-1	0.998906			RERSPYKRDNTFFRESPVGRKDSPHSRSGSS			1.27337	1.27337
O75475_pS522	PSIP1_pS522	O75475	PSIP1	PC4 and SFRS1-interacting protein	0.789927			STKKKPSSEERETEISLKDSTLDN_______	1	1	1.27327	1.27327
Q13573_pS224	SNW1_pS224	Q13573	SNW1	SNW domain-containing protein 1	1	1	1	PPRFKINKKIPRGPPSPPAPVMHSPSRKMTV	1	1	1.27265	1.27265	0.835103		1.45619	1.45619	0.805833		0.855305		0.855305
P54727_pT159	RAD23B_pT159	P54727	RAD23B	UV excision repair protein RAD23 homolog B	0.7406	0.669146	0.609172	KQEKPAEKPAETPVATSPTATDSTSGDSSRS	1	1	1.27257	1.27257	1.73089		0.894138	0.894138			1.2521	1.2521
A0A0S2Q0B1_pS1754	ARID1A_pS1754	A0A0S2Q0B1	ARID1A	AT-rich interactive domain-containing protein 1A	0.5	0.5	0.552043	PGQRTLLDPGRFSKVSSPAPMEGGEEEEELL	4	1	1.27215	1.27215			1.11953	1.11953			1.18439	1.18439
O60716-5_pS288	CTNND1_pS288	O60716-5	CTNND1	Isoform 1A of Catenin delta-1	0.999999	0.994549	0.999543	HRFHPEPYGLEDDQRSMGYDDLDYGMMSDYG			1.27203	1.27203			0.998452	0.998452			1.02062	1.02062
Q9Y4H2_pS1174	IRS2_pS1174	Q9Y4H2	IRS2	Insulin receptor substrate 2	0.983992	0.915412	0.99337	TPVSPSFAHNPKRHNSASVENVSLRKSSEGG	1	2	1.27165	1.27165			1.4645	1.4645			1.83707	1.83707
A0A024R542_pS1666	TNKS1BP1_pS1666	A0A024R542	TNKS1BP1	Tankyrase 1 binding protein 1, 182kDa, isoform CRA_a	1	1	1	LSPSALKAKLRPRNRSAEEGELAESKSSQKE	2	1	1.2716	1.2716			1.45372	1.45372			1.7022	1.7022
P18583-5_pS2418	SON_pS2418	P18583-5	SON	Isoform D of Protein SON	0.691462			HFLFRVLINGSAYQPSFASPNKKHAKATAAT			1.27144	1.27144
Q12906-7_pS814	ILF3_pS814	Q12906-7	ILF3	Isoform 7 of Interleukin enhancer-binding factor 3	0.932218			GGGGSDYNYESKFNYSGSGGRSGGNSYGSGG			1.27116	1.27116
O75420_pS538	GIGYF1_pS538	O75420	GIGYF1	GRB10-interacting GYF protein 1	1	1	1	EVIKMWGRVPFAPGPSPPPLLGNMDQERLKK	1	2	1.27084	1.27084			1.06732	1.06732			1.02632	1.02632
P49327_pS1411	FASN_pS1411	P49327	FASN	Fatty acid synthase	0.718994		0.931147	YGSTLFLCRRPTPQDSPIFLPVDDTSFRWVE	1	3	1.27078	1.27078							1.31297	1.31297
Q9Y2V2_pS32	CARHSP1_pS32	Q9Y2V2	CARHSP1	Calcium-regulated heat-stable protein 1	0.999998	1	1	SVGLLDTPRSRERSPSPLRGNVVPSPLPTRR	1	2	1.27067		1.27067	0.831033	1.34229		1.34229	0.824433	1.05238		1.05238	0.720863
Q86UU0-3_pS750	BCL9L_pS750	Q86UU0-3	BCL9L	Isoform 3 of B-cell CLL/lymphoma 9-like protein	1	1	1	GTPMGMEFGGGRGLLSPPMGQSGLREVDPPM			1.26951	1.26951			1.35987	1.35987			1.50702	1.50702
Q13017-2_pS1124	ARHGAP5_pS1124	Q13017-2	ARHGAP5	Isoform 2 of Rho GTPase-activating protein 5	0.765706			YVVPDDSQNRIKIRNSFVNNTQGDEENGFSD			1.26938	1.26938
Q13188_pS385	STK3_pS385	Q13188	STK3	Serine/threonine-protein kinase 3	0.98684	0.637098		EDEEEEDGTMKRNATSPQVQRPSFMDYFDKQ	1	2	1.26916	1.26916			0.839801	0.839801
O43719_pS481	HTATSF1_pS481	O43719	HTATSF1	HIV Tat-specific factor 1	0.963782	0.785004	0.642319	ESEEGCPKRGFEGSCSQKESEEGNPVRGSEE	1	1	1.26906	1.26906			1.0655	1.0655			1.82416	1.82416
Q12888_pS831	TP53BP1_pS831	Q12888	TP53BP1	TP53-binding protein 1	0.755787	0.910372	0.632354	LKSGTAETEPVEQDSSQPSLPLVRADDPLRL	1	2	1.26816	1.26816	1.23963		1.24102	1.24102	0.951559		1.31784	1.31784
Q96K76-4_pS890	USP47_pS890	Q96K76-4	USP47	Isoform 4 of Ubiquitin carboxyl-terminal hydrolase 47	1	1	0.999999	DSSKSTETSDFENIESPLNERDSSASVDNRE			1.26716	1.26716			1.35575	1.35575			0.959925	0.959925
Q99567_pS517	NUP88_pS517	Q99567	NUP88	Nuclear pore complex protein Nup88	1	1	1	SPPLLCTREDVEVAESPLRVLAETPDSFEKH	1	2	1.26707	1.26707			0.888183	0.888183			1.01649	1.01649
A0A024RDF4_pS82	HNRPD_pS82	A0A024RDF4	HNRPD	Heterogeneous nuclear ribonucleoprotein D (AU-rich element RNA binding protein 1, 37kDa), isoform CRA_e	0.55304	0.565036	0.846968	KIDASKNEEDEGHSNSSPRHSEAATAQREEW	4	1	1.26654		1.26654		0.605204	0.605204			1.12076		1.12076
Q9Y608-4_pS91	LRRFIP2_pS91	Q9Y608-4	LRRFIP2	Isoform 4 of Leucine-rich repeat flightless-interacting protein 2	0.67635		0.886939	SSRNSASATTPLSGNSSRRGSGDTSSLIDPD			1.26643		1.26643						1.19358		1.19358
Q05397-7_pS797	PTK2_pS797	Q05397-7	PTK2	Isoform 7 of Focal adhesion kinase 1	0.797243			KEERFLKPDVRLSRGSIDREDGSLQGPIGNQ			1.26636	1.26636
A0A087X142_pS10	SEPT8_pS10	A0A087X142	SEPT8	Septin-8	0.999986	1	0.999995	______MAATDLERFSNAEPEPRSLSLGGHV	1	1	1.26605	1.26605			0.973341	0.973341			1.12587	1.12587
Q9NRY4_pS1150	ARHGAP35_pS1150	Q9NRY4	ARHGAP35	Rho GTPase-activating protein 35	0.98625	0.983747	0.995274	DSEMDTSSLERGRKVSIVSKPVLYRTRCTRL	1	3	1.26566	1.26566			1.29624	1.29624			1.7132	1.7132
A0A0S2Z4Z0_pT572	RBM14_pT572	A0A0S2Z4Z0	RBM14	RNA binding motif protein 14 isoform 1 (Fragment)	0.559867	0.494566	0.68463	AYLSMSQGAVANANSTPPPYERTRLSPPRAS	2	1	1.26544	1.26544							0.914426	0.914426
A0A024R394_pT199	CHORDC1_pT199	A0A024R394	CHORDC1	Cysteine and histidine-rich domain (CHORD)-containing 1, isoform CRA_c	0.746168	0.498913	0.486908	IFHEGMKYWSCCRRKTSDFNTFLAQEGCTKG	4	1	1.26482	1.26482
Q9BVC5_pS182	C2orf49_pS182	Q9BVC5	C2orf49	Ashwin	0.998789	0.999664	0.962038	NNNDAKQNHDLTHRKSPSGPVKSPPLSPVGT	1	1	1.26401		1.26401	0.626746	1.2144		1.2144	0.783748	1.43056		1.43056	0.976464
Q6P996-4_pS690	PDXDC1_pS690	Q6P996-4	PDXDC1	Isoform 4 of Pyridoxal-dependent decarboxylase domain-containing protein 1	0.853651	0.921179		GQKPFKRSLRGSDALSETSSVSHIEDLEKVE			1.26376	1.26376	0.902652		1.88318	1.88318	1.12017
J3QQW9_pS518	SUZ12_pS518	J3QQW9	SUZ12	Polycomb protein SUZ12	0.937348	0.59755	0.852575	THILVCRPKRTKASMSEFLESEDGEVEQQRT	1	1	1.26371		1.26371		1.20507		1.20507		0.911464		0.911464
B2RCI6_pS623	NA_pS623	B2RCI6	NA	cDNA, FLJ96094, highly similar to Homo sapiens numb homolog (Drosophila) (NUMB), mRNA	0.804967	0.867204	0.746315	QWAALENKSKQRTNPSPTNPFSSDLQKTFEI	2	1	1.26329	1.26329			1.67623	1.67623			1.27568	1.27568
Q9H4A4_pS7	RNPEP_pS7	Q9H4A4	RNPEP	Aminopeptidase B	0.998184	0.967832	0.934259	_________MASGEHSPGSGAARRPLHSAQA	1	2	1.26263	1.26263			1.25466	1.25466			1.11424	1.11424
Q9UJF2-2_pS1063	RASAL2_pS1063	Q9UJF2-2	RASAL2	Isoform 2 of Ras GTPase-activating protein nGAP	0.615578	0.514058		LVAEPVQNGSRSRQQSSSSRESPVPKVRAIQ			1.26227			1.26227	0.785376		0.785376
O95793-2_pS197	STAU1_pS197	O95793-2	STAU1	Isoform Short of Double-stranded RNA-binding protein Staufen homolog 1	0.754351			PRIKKKTKPIVKPQTSPEYGQGINPISRLAQ			1.26205	1.26205
Q6P6D7_pS31	PGAM1_pS31	Q6P6D7	PGAM1	Phosphoglycerate mutase	1	0.99561	0.999996	WNLENRFSGWYDADLSPAGHEEAKRGGQALR	2	1	1.26156	1.26156			1.3795	1.3795			1.4741	1.4741
Q09472_pS1726	EP300_pS1726	Q09472	EP300	Histone acetyltransferase p300	0.826365	0.868503	0.65947	GLDDESNNQQAAATQSPGDSRRLSIQRCIQS	1	2	1.26146	1.26146			0.955499	0.955499			1.04433	1.04433
Q7Z6Z7-2_pS2377	HUWE1_pS2377	Q7Z6Z7-2	HUWE1	Isoform 2 of E3 ubiquitin-protein ligase HUWE1	0.880986		0.963887	SGNSTIIVSRSGEDESQEDVLMDEAPSNLSQ			1.26135	1.26135							1.144	1.144
A0A0S2Z4W1_pS465	SRRM1_pS465	A0A0S2Z4W1	SRRM1	Serine/arginine repetitive matrix 1 isoform 1 (Fragment)	1	1		SPSPAPKPRKVELSESEEDKGGKMAAADSVQ	2	1	1.26105	1.26105	1.01306		3.73216	3.73216	0.826743
A0A1U9X609_pS105	NA_pS105	A0A1U9X609	NA	ABCF1	1	1	1	DDGEEKELMERLKKLSVPTSDEEDEVPAPKP	4	1	1.26103		1.26103	1.65043	1.28256		1.28256	1.79976	1.50978		1.50978	1.65893
Q69YQ0-2_pS832	SPECC1L_pS832	Q69YQ0-2	SPECC1L	Isoform 2 of Cytospin-A	0.909412	0.987928	0.934436	DLAALRQGMGLSRRSSTSSEPTPTVKTLIKS			1.26076	1.26076			0.920125	0.920125			0.981131	0.981131
Q9P2Q2_pS800	FRMD4A_pS800	Q9P2Q2	FRMD4A	FERM domain-containing protein 4A	0.949017	0.911459	0.967743	QRQRAAGALGSASSGSMPNLAARGGAGGAGG	1	3	1.26069	1.26069			0.82372	0.82372
A0A1W2PS85_pS607	BIVM-ERCC5_pS607	A0A1W2PS85	BIVM-ERCC5	BIVM-ERCC5 readthrough	0.838838			RQARGRNAPAAVDEGSISPRTLSAIKRALDD	4	1	1.26058	1.26058
Q14789_pS3010	GOLGB1_pS3010	Q14789	GOLGB1	Golgin subfamily B member 1	0.799058	0.955754	0.960843	SSQTQPLKVQYQRQASPETSASPDGSQNLVY	1	2	1.26026	1.26026			0.984393	0.984393			1.17262	1.17262
A0A024QZA8_pS899	EPHA2_pS899	A0A024QZA8	EPHA2	EPH receptor A2, isoform CRA_a	0.7411	0.99655	0.93694	LADFDPRVSIRLPSTSGSEGVPFRTVSEWLE	3	1	1.26008			1.26008	3.09483			3.09483	1.33836		1.33836
A0A024R219_pT52	ZA20D2_pT52	A0A024R219	ZA20D2	Zinc finger, A20 domain containing 2, isoform CRA_a	0.667585			HLQRQQNSGRMSPMGTASGSNSPTSDSASVQ	4	1	1.25958	1.25958
A0A087WWS1_pT4	THOC1_pT4	A0A087WWS1	THOC1	THO complex subunit 1	0.834956			____________MSPTPPLFSLPEARTRFTK	1	1	1.25869	1.25869
G5E9A6_pS899	USP11_pS899	G5E9A6	USP11	Ubiquitin carboxyl-terminal hydrolase 11	0.657561			YQRQDVARRLLSPAGSSGAPASPACSSPPSS	1	1	1.25866		1.25866
P55081_pS116	MFAP1_pS116	P55081	MFAP1	Microfibrillar-associated protein 1	1	1	1	LARHRKIVEPEVVGESDSEVEGDAWRMERED	1	2	1.25839	1.25839	0.988454		1.07225	1.07225	0.973791		1.02601	1.02601	0.965994
A0A024R6H3_pS396	ITPK1_pS396	A0A024R6H3	ITPK1	Inositol 1,3,4-triphosphate 5/6 kinase, isoform CRA_a	0.834442			TAKLPHQRLGCNAGVSPSFQQHCVASLATKA	4	1	1.25745	1.25745
Q86VM9_pS532	ZC3H18_pS532	Q86VM9	ZC3H18	Zinc finger CCCH domain-containing protein 18	0.999979	0.999999	1	DPWRRSKSPKKKLGVSVSPSRARRRRKTSAS	1	2	1.25703		1.25703		0.956458		0.956458		1.36921		1.36921
A0A024RDH8_pS12	RPL34_pS12	A0A024RDH8	RPL34	Ribosomal protein L34, isoform CRA_a	0.995742	0.96113	0.999341	____MVQRLTYRRRLSYNTASNKTRLSRTPG	4	1	1.25703	1.25703			3.99871	3.99871			0.904718	0.904718
Q9BVJ6_pS52	UTP14A_pS52	Q9BVJ6	UTP14A	U3 small nucleolar RNA-associated protein 14 homolog A	0.988452			NDGERKHQKLLEAISSLDGKNRRKLAERSEA	1	1	1.25701	1.25701
P98082-3_pS406	DAB2_pS406	P98082-3	DAB2	Isoform 3 of Disabled homolog 2	0.527905	0.556795		VKQDLESSVQSSPHDSIAIIPPPQSTKPGRG			1.25662	1.25662			0.825408	0.825408
Q9NQS7-2_pS218	INCENP_pS218	Q9NQS7-2	INCENP	Isoform 2 of Inner centromere protein	0.504263	0.528717	0.499844	ATAPTSQGIPTSDEESTPKKSKARILESITV			1.25573			1.25573	1.21258		1.21258	1.07969
Q9NQS7-2_pS197	INCENP_pS197	Q9NQS7-2	INCENP	Isoform 2 of Inner centromere protein	0.779338	0.924111	0.710067	HVTQLMSTEPLPRTLSPTPASATAPTSQGIP			1.25573			1.25573	1.07969			1.07969
V9HW80_pS352	HEL-S-70_pS352	V9HW80	HEL-S-70	Epididymis luminal protein 220	0.995473			QRAHVIVMAATNRPNSIDPALRRFGRFDREV	2	1	1.25295	1.25295
B3KP06_pS182	NA_pS182	B3KP06	NA	cDNA FLJ30880 fis, clone FEBRA2004767, highly similar to Breast cancer anti-estrogen resistance protein 3	0.799889		0.849553	LVQRDGDFLVRDSLSSPGNFVLTCQWKNLAQ	2	1	1.25275	1.25275							1.15961	1.15961
Q9Y2W1_pS928	THRAP3_pS928	Q9Y2W1	THRAP3	Thyroid hormone receptor-associated protein 3	1	1	1	FRKSSTSPKWAHDKFSGEEGEIEDDESGTEN	1	2	1.25212	1.25212			0.954092	0.954092			1.12393	1.12393
B7Z6F7_pS510	NA_pS510	B7Z6F7	NA	cDNA FLJ61705, highly similar to Symplekin	0.890481			AQGQAISVVGSLSSMSPLEEEAPQAKRRPEP	2	1	1.25125	1.25125
P29966_pS81	MARCKS_pS81	P29966	MARCKS	Myristoylated alanine-rich C-kinase substrate	0.881565	0.90232	0.668502	AADKEEPAAAGSGAASPSAAEKGEPAAAAAP	1	4	1.25112	1.25112			0.778942	0.778942			1.09206	1.09206
Q9Y383_pS18	LUC7L2_pS18	Q9Y383	LUC7L2	Putative RNA-binding protein Luc7-like 2	0.996788	0.99666	0.997379	AQAQMRAMLDQLMGTSRDGDTTRQRIKFSDD	1	2	1.25105	1.25105			1.14822	1.14822			0.951229	0.951229
B4DQA8_pT53	GOSR1_pT53	B4DQA8	GOSR1	Golgi SNAP receptor complex member 1	0.625872		0.778451	SHSSTRDGRRDSSDTTPLLNGSSQDRMFETM	1	1	1.25102	1.25102							1.11658	1.11658
A0A1S5UZH2_pS636	MICAL1_pS636	A0A1S5UZH2	MICAL1	Protein-methionine sulfoxide oxidase	0.780935		0.711612	AYLSHFHSAFKSMAHSPGPVSQASPGTSSAV	2	1	1.2508	1.2508							1.08487	1.08487
O00562-2_pS593	PITPNM1_pS593	O00562-2	PITPNM1	Isoform 2 of Membrane-associated phosphatidylinositol transfer protein 1	1	1	1	SANAGTGSRGSSRRGSMNNELLSPEFGPVRD			1.24953	1.24953	0.378833						1.17317	1.17317	1.63663
F6RY50_pS737	SIPA1_pS737	F6RY50	SIPA1	Signal-induced proliferation-associated protein 1	0.650349	0.999853	0.996752	LAEERTEFLHSQNSLSPRSSLSDEAPVLPNT	1	1	1.24884	1.24884			3.36815	3.36815			2.83082	2.83082
A0A140VK53_pS2123	NA_pS2123	A0A140VK53	NA	Testicular secretory protein Li 53	0.999209	0.991972	0.975674	ALNSSRMSCFSRPSMSPTPLDRCRSPGMLEP	2	1	1.24855	1.24855	0.84635		0.720898		0.720898		0.905434		0.905434
B3KY04_pS185	NA_pS185	B3KY04	NA	cDNA FLJ46506 fis, clone THYMU3030752, highly similar to BTB/POZ domain-containing protein KCTD12	0.788352	0.979565	0.919497	ASAGAPSPTLELASRSPSGGAAGPLLTPSQS	2	1	1.24795	1.24795			1.21973	1.21973			0.961704	0.961704
P07814_pS886	EPRS_pS886	P07814	EPRS	Bifunctional glutamate/proline--tRNA ligase	0.630506	0.785613	0.701328	EYIPGQPPLSQSSDSSPTRNSEPAGLETPEA	1	5	1.24779		1.24779		0.848133	0.848133	1.11681		0.845169	0.845169	1.04355
P07814_pS885	EPRS_pS885	P07814	EPRS	Bifunctional glutamate/proline--tRNA ligase	0.630506	0.668909	0.532862	KEYIPGQPPLSQSSDSSPTRNSEPAGLETPE	1	5	1.24779		1.24779		1.11681		1.11681		1.02866		1.02866
A0A024R233_pY1157	TJP2_pY1157	A0A024R233	TJP2	Tight junction protein 2 (Zona occludens 2), isoform CRA_a	0.716885			PQKAPSRPYQDTRGSYGSDAEEEEYRQQLSE	3	1	1.24768		1.24768
A0A024R1T9_pS481	ACLY_pS481	A0A024R1T9	ACLY	ATP-citrate synthase	0.999981	0.999984	0.999712	PAKKAKPAMPQDSVPSPRSLQGKSTTLFSRH	3	1	1.2475	1.2475			1.2921	1.2921			1.36362	1.36362
A0A0A0MRC4_pS445	GPSM1_pS445	A0A0A0MRC4	GPSM1	G-protein-signaling modulator 1	0.999993			GYEAQGARPKRTQRLSAETWDLLRLPLEREQ	1	2	1.24744	1.24744
P52735-3_pS769	VAV2_pS769	P52735-3	VAV2	Isoform 3 of Guanine nucleotide exchange factor VAV2	0.866408	0.848249	0.877655	KYPYKSRERSASRASSRSPVFTPRVIGTAVA			1.24729	1.24729			1.09495	1.09495	1.26433		0.955065	0.955065
Q05397-7_pS864	PTK2_pS864	Q05397-7	PTK2	Isoform 7 of Focal adhesion kinase 1	0.994824		0.999741	ADSYNEGVKLQPQEISPPPTANLDRSNDKVY			1.24683	1.24683							1.51859	1.51859
Q6GQQ9-2_pS449	OTUD7B_pS449	Q6GQQ9-2	OTUD7B	Isoform 2 of OTU domain-containing protein 7B	0.594799	0.992761	0.773129	IPLSSDAQAPLAQPESPTASAGDEPRSTPES			1.24622	1.24622			1.05598	1.05598			1.17591	1.17591
Q9Y6D5_pS348	ARFGEF2_pS348	Q9Y6D5	ARFGEF2	Brefeldin A-inhibited guanine nucleotide-exchange protein 2	0.765502	0.766817	0.960197	ENSQTNGIADDRQSLSSADNLESDAQGHQVA	1	3	1.24615		1.24615		2.01642		2.01642		1.49821		1.49821
Q9Y6D5_pS349	ARFGEF2_pS349	Q9Y6D5	ARFGEF2	Brefeldin A-inhibited guanine nucleotide-exchange protein 2	0.981311	0.97264	0.992917	NSQTNGIADDRQSLSSADNLESDAQGHQVAA	1	3	1.24615		1.24615		2.01642		2.01642		1.49821		1.49821
A0A024RCF9_pT116	ARMCX3_pT116	A0A024RCF9	ARMCX3	Armadillo repeat containing, X-linked 3, isoform CRA_a	0.927938		0.554603	ARRAVQKRASPNSDDTVLSPQELQKVLCLVE	4	1	1.24594	1.24594							0.644	0.644
Q92793_pS977	CREBBP_pS977	Q92793	CREBBP	CREB-binding protein	0.583042		0.926571	SQAAASIDNRVPTPSSVASAETNSQQPGPDV	1	3	1.24584	1.24584
Q13206_pS539	DDX10_pS539	Q13206	DDX10	Probable ATP-dependent RNA helicase DDX10	0.999993	0.999799	0.99969	LVRSQADKVIEPRAPSLTNDEVEEFRAYFNE	1	2	1.24572	1.24572			1.10572	1.10572			0.965724	0.965724
A0A0G2JNZ2_pS1566	SCRIB_pS1566	A0A0G2JNZ2	SCRIB	Protein scribble homolog	0.602393	0.692866		VEDLGPQTSTSPGRLSPDFAEELRSLEPSPS	1	1	1.24504	1.24504			1.40517		1.40517
Q8N1W1-5_pS445	ARHGEF28_pS445	Q8N1W1-5	ARHGEF28	Isoform 5 of Rho guanine nucleotide exchange factor 28	0.999991			TGRRETVGQVHPLSRSVPGTTLESFRRSATS			1.24488	1.24488
F8VPD4_pS1343	CAD_pS1343	F8VPD4	CAD	CAD protein	0.946473	0.786499	0.988847	LVINLSMRGAGGRRLSSFVTKGYRTRRLAAD	1	1	1.2438	1.2438			0.986603	0.986603			0.759198	0.759198
Q9BXB5_pS188	OSBPL10_pS188	Q9BXB5	OSBPL10	Oxysterol-binding protein-related protein 10	0.623271	0.913695		HMEMNSKSAPSSRSRSLTLLPHGTPNSASPC	1	2	1.24377	1.24377			1.17726	1.17726
P49454_pS1747	CENPF_pS1747	P49454	CENPF	Centromere protein F	0.997636	0.96292	0.642039	LELEVARLQLQGLDLSSRSLLGIDTEDAIQG	1	2	1.24374	1.24374			1.03117	1.03117			1.26312	1.26312
Q9BZ95-3_pS561	NSD3_pS561	Q9BZ95-3	NSD3	Isoform 3 of Histone-lysine N-methyltransferase NSD3	0.77668	0.874613	0.46649	STPNQRNEKPTQSVSSPEATSGSTGSVEKKQ			1.24362	1.24362			1.40819	1.40819
Q9NQC3_pS182	RTN4_pS182	Q9NQC3	RTN4	Reticulon-4	0.718082	0.861407	0.898514	AAPPSTPAAPKRRGSSGSVDETLFALPAASE	1	2	1.24351		1.24351
Q6FI27_pS9	GSK3B_pS9	Q6FI27	GSK3B	GSK3B protein	0.717775	0.703292	0.756846	_______MSGRPRTTSFAESCKPVQQPSAFG	2	1	1.24294	1.24294			0.91576	0.91576			1.12518	1.12518
Q9BV36-4_pS463	MLPH_pS463	Q9BV36-4	MLPH	Isoform 4 of Melanophilin	0.992439			PGDPVQYNRTTDEELSELEDRVAVTASEVQQ			1.24276	1.24276
Q5SY16_pS487	NOL9_pS487	Q5SY16	NOL9	Polynucleotide 5'-hydroxyl-kinase NOL9	0.939801	0.944904		AAFADALEFADEEKESPVEFTGHKLIGVYTD	1	1	1.24266	1.24266			1.11811	1.11811
B4DDK7_pS36	NA_pS36	B4DDK7	NA	cDNA FLJ51792, highly similar to Smad nuclear-interacting protein 1	0.778637			EVAPPAHRRPDHSGGSPSPPTSEPARSGHRG	2	1	1.2423		1.2423
A8K4U4_pS59	NA_pS59	A8K4U4	NA	cDNA FLJ77113	0.757863	0.955622	0.849532	PGGKAREFNRNQRKDSEGYSESPDLEFEYAD	2	1	1.24126	1.24126			0.913379	0.913379			1.30306	1.30306
Q92974-3_pS928	ARHGEF2_pS928	Q92974-3	ARHGEF2	Isoform 3 of Rho guanine nucleotide exchange factor 2	0.919313		0.910159	SDPDTGSEEEGSSRLSPPHSPRDFTRMQDIP			1.24092		1.24092						0.672312		0.672312
Q92974-3_pS932	ARHGEF2_pS932	Q92974-3	ARHGEF2	Isoform 3 of Rho guanine nucleotide exchange factor 2	0.965169			TGSEEEGSSRLSPPHSPRDFTRMQDIPEETE			1.24092		1.24092
A0A140VK97_pS65	NA_pS65	A0A140VK97	NA	Testis secretory sperm-binding protein Li 224n	0.95076			RAAPGELRSARGPLSSAPEIVHEDLKMGSDG	2	1	1.24079	1.24079
A0A024R3F4_pS543	PHLDB1_pS543	A0A024R3F4	PHLDB1	Pleckstrin homology-like domain, family B, member 1, isoform CRA_c	0.515414	0.416702	0.422964	APHKGSFSGRLSPAYSLGSLTGASPCQSPCV	4	1	1.24045	1.24045
Q6P4R8-3_pS1290	NFRKB_pS1290	Q6P4R8-3	NFRKB	Isoform 3 of Nuclear factor related to kappa-B-binding protein	0.996404	0.997652	0.999919	GSSKAVSTVVVTTAPSPKQAPEQQ_______			1.24039	1.24039			0.790366	0.790366			0.99595	0.99595
A0A024R5J4_pS13	SSH3_pS13	A0A024R5J4	SSH3	Slingshot homolog 3 (Drosophila), isoform CRA_f	0.815072	0.849797		___MALVTVSRSPPGSGASTPVGPWDQAVQR	4	1	1.24036		1.24036		0.841077		0.841077
Q12888_pS1068	TP53BP1_pS1068	Q12888	TP53BP1	TP53-binding protein 1	0.990657	0.95144	0.948828	PPTTPIRGNLLHFPSSQGEEEKEKLEGDHTI	1	2	1.23993	1.23993			1.16307	1.16307			1.22186	1.22186
A8K724_pS181	NA_pS181	A8K724	NA	cDNA FLJ76899, highly similar to Homo sapiens p21(CDKN1A)-activated kinase 4 (PAK4), mRNA	0.999989	0.999935	0.999995	GSGGPQESSRDKRPLSGPDVGTPQPAGLASG	2	1	1.23987	1.23987			1.10818	1.10818			1.19806	1.19806
Q12888_pS834	TP53BP1_pS834	Q12888	TP53BP1	TP53-binding protein 1	0.999999	0.968428	0.989704	GTAETEPVEQDSSQPSLPLVRADDPLRLDQE	1	2	1.23963		1.23963		0.951559		0.951559		1.01131		1.01131
Q86SZ7_pS10	PSME2_pS10	Q86SZ7	PSME2	Full-length cDNA clone CS0DJ015YJ12 of T cells (Jurkat cell line) of Homo sapiens (human)	1	1	1	______MAKPCGVRLSGEARKQVEVFRQNLF	2	1	1.23945	1.23945			0.923396	0.923396			0.969664	0.969664
Q9H7D0_pS1287	DOCK5_pS1287	Q9H7D0	DOCK5	Dedicator of cytokinesis protein 5	0.999996	0.999986	0.999957	QWSDKPCVPHLLQKDSYYVYTQQELKEKLYQ	1	3	1.23934	1.23934			1.49423	1.49423			1.53336	1.53336
A8K594_pS131	NA_pS131	A8K594	NA	cDNA FLJ77256, highly similar to Homo sapiens SH3-domain binding protein 4 (SH3BP4), mRNA	0.996385	1	0.999928	NSTLSDSGMIDNLPDSPDEVAKELELLGGWT	2	1	1.23924	1.23924			1.13972	1.13972			1.24728	1.24728
B4DUD5_pS500	NA_pS500	B4DUD5	NA	cDNA FLJ58787, highly similar to Cleavage stimulation factor 64 kDa subunit	0.894541			MQGASIQGGSQPGGFSPGQNQVTPQDHEKAA	2	1	1.23894	1.23894
Q7Z6Z7-2_pS1903	HUWE1_pS1903	Q7Z6Z7-2	HUWE1	Isoform 2 of E3 ubiquitin-protein ligase HUWE1	0.832967	0.838733	0.988782	VANCCIRIALPAPRGSGTASDDEFENLRIKG			1.23889		1.23889		1.50267		1.50267		1.39651	1.39651	1.26133
Q4KMP7_pS687	TBC1D10B_pS687	Q4KMP7	TBC1D10B	TBC1 domain family member 10B	0.999912	0.99794	0.999128	AAGGAPSPPPPVRRASAGPAPGPVVTAEGLH	1	3	1.23884	1.23884							0.94384	0.94384
Q96DV6_pS235	RPS6_pS235	Q96DV6	RPS6	40S ribosomal protein S6	0.999937	0.999926	0.999986	AKEKRQEQIAKRRRLSSLRASTSKSESSQK_	2	1	1.23862		1.23862	0.613286	0.62892		0.62892	0.650725	0.570551		0.570551	0.849436
Q96DV6_pS236	RPS6_pS236	Q96DV6	RPS6	40S ribosomal protein S6	0.980243	0.975197	0.996253	KEKRQEQIAKRRRLSSLRASTSKSESSQK__	2	1	1.23862		1.23862	0.579414	0.631067		0.631067	0.939823	0.845104		0.845104	0.849436
P29323-2_pS776	EPHB2_pS776	P29323-2	EPHB2	Isoform 2 of Ephrin type-B receptor 2	0.847129	0.986029	0.987867	KVSDFGLSRFLEDDTSDPTYTSALGGKIPIR			1.23816	1.23816			1.27529	1.27529			0.919915	0.919915
Q02241_pS714	KIF23_pS714	Q02241	KIF23	Kinesin-like protein KIF23	0.559314	0.791793	0.756431	SNGQQLMSQPQLHRRSNSCSSISVASCISEW	1	3	1.23786	1.23786			0.705891	0.705891			0.900611	0.900611
Q3KQU3-4_pS273	MAP7D1_pS273	Q3KQU3-4	MAP7D1	Isoform 4 of MAP7 domain-containing protein 1	0.995396		0.997703	LPKHVDSIINKRLSKSSATLWNSPSRNRSLQ			1.23746	1.23746							1.20218	1.20218
B3KMW2_pS442	NA_pS442	B3KMW2	NA	cDNA FLJ12778 fis, clone NT2RP2001740, moderately similar to Ubiquitin carboxyl-terminal hydrolase 36 (EC 3.1.2.15)	1	0.999999	1	PVVASTWPVHRARAVSPAPQSSSRLQPPFSP	2	1	1.23727	1.23727							0.673746	0.673746
Q68E01-2_pS501	INTS3_pS501	Q68E01-2	INTS3	Isoform 2 of Integrator complex subunit 3	0.999411	1	0.99999	RAMLREKFPEFCSSPSPPVEVKIEEPVSMEM			1.23564	1.23564			0.921252	0.921252			0.97339	0.97339
Q9Y2X7_pY598	GIT1_pY598	Q9Y2X7	GIT1	ARF GTPase-activating protein GIT1	0.766335	0.857026	0.642905	HTSKLSRHGSGADSDYENTQSGDPLLGLEGK	1	2	1.23497		1.23497		1.08449	1.08449			1.391		1.391
P42858_pS419	HTT_pS419	P42858	HTT	Huntingtin	0.652293	0.614714	0.618235	LTAAKEESGGRSRSGSIVELIAGGGSSCSPV	1	2	1.23471		1.23471		1.18315		1.18315		1.07365		1.07365
P42858_pS432	HTT_pS432	P42858	HTT	Huntingtin	0.970785	0.962647	0.96635	SGSIVELIAGGGSSCSPVLSRKQKGKVLLGE	1	2	1.23471		1.23471		0.979746	0.979746	1.16858		0.604439	0.604439	1.08627
Q6ZS17-2_pS347	RIPOR1_pS347	Q6ZS17-2	RIPOR1	Isoform 2 of Rho family-interacting cell polarization regulator 1	0.996471	0.992782		NKASTVTKRFSTYSQSPPDTPSLREQAFYNM			1.23462	1.23462			1.26924	1.26924	0.670219
A0A1B0GVZ4_pS61	UROD_pS61	A0A1B0GVZ4	UROD	Uroporphyrinogen decarboxylase	0.687951			FRETRAAQDFFSTCRSPEACCELTLQPLRRF	1	1	1.23446	1.23446
A0A024R759_pY1234	MET_pY1234	A0A024R759	MET	Met proto-oncogene (Hepatocyte growth factor receptor), isoform CRA_c	0.948625			KVADFGLARDMYDKEYYSVHNKTGAKLPVKW	3	1	1.23405	1.23405
A8K0D4_pS501	NA_pS501	A8K0D4	NA	cDNA FLJ78693, highly similar to Homo sapiens TAF6-like RNA polymerase II, p300/CBP-associated factor (PCAF)-associated factor, 65kDa (TAF6L), mRNA	0.997099	0.999819	0.99997	PQLTASAIVSPHGDESPRGSGGGGPASASGP	2	1	1.23396	1.23396			0.954101	0.954101			0.909272	0.909272
O15320-8_pS514	CTAGE5_pS514	O15320-8	CTAGE5	Isoform 9 of Endoplasmic reticulum export factor CTAGE5	0.825887			CDRLTDPHRAPSDTGSLSPPWDQDRRMMFPP			1.23392	1.23392
A0A075B7F8_pS323	POM121C_pS323	A0A075B7F8	POM121C	Nuclear envelope pore membrane protein POM 121C	0.931858		0.877208	IFLDGQENKRRRHDSSGSGHSAFEPLVASGV	1	2	1.2331			1.2331					1.02022			1.02022
A0A075B7F8_pS322	POM121C_pS322	A0A075B7F8	POM121C	Nuclear envelope pore membrane protein POM 121C	0.931858		0.877208	QIFLDGQENKRRRHDSSGSGHSAFEPLVASG	1	2	1.2331			1.2331					0.976491			0.976491
H0YNH8_pS1338	UACA_pS1338	H0YNH8	UACA	Uveal autoantigen with coiled-coil domains and ankyrin repeats	1		1	LSQLTYTSGNPTKRQSQLIDTLQHQVKSLEQ	1	1	1.23286	1.23286							1.95793	1.95793
Q8N1G0_pS1191	ZNF687_pS1191	Q8N1G0	ZNF687	Zinc finger protein 687	0.999945	0.89029		EEEAPPSRSDPDGGDSPLPASGGPLTCKVCG	1	1	1.23178	1.23178			0.916245	0.916245
X5DR54_pS306	NDE1_pS306	X5DR54	NDE1	NudE neurodevelopment protein 1 isoform B (Fragment)	0.741824	0.976599	0.987753	SGRSSKNRDGGERRPSSTSVPLGDKGLDTSC	1	1	1.23165	1.23165			1.11572	1.11572			0.931062	0.931062
A0A024RAM4_pS1793	MAP1B_pS1793	A0A024RAM4	MAP1B	Microtubule-associated protein 1B, isoform CRA_b	0.536935	0.548715	0.545784	LSPKSDISPLTPRESSPLYSPTFSDSTSAVK	4	1	1.23134			1.23134	0.743493	0.743493	0.819873	0.914358	0.976014			0.976014
A0A024RAM4_pS1801	MAP1B_pS1801	A0A024RAM4	MAP1B	Microtubule-associated protein 1B, isoform CRA_b	0.609584			PLTPRESSPLYSPTFSDSTSAVKEKTATCHS	4	1	1.23134			1.23134
A0A024R1I2_pT103	MTMR3_pT103	A0A024R1I2	MTMR3	Myotubularin related protein 3, isoform CRA_d	1			HLTCKDCKVIRCQFSTFEQCQEWLKRLNNAI	3	1	1.23127		1.23127
A0A024R1I2_pS102	MTMR3_pS102	A0A024R1I2	MTMR3	Myotubularin related protein 3, isoform CRA_d	1			LHLTCKDCKVIRCQFSTFEQCQEWLKRLNNA	3	1	1.23127		1.23127
L7RSM7_pT497	PRKCA_pT497	L7RSM7	PRKCA	Protein kinase C	0.997692	0.997948	0.997668	FGMCKEHMMDGVTTRTFCGTPDYIAPEIIAY	3	1	1.23067	1.23067			1.5636	1.5636			1.28942	1.28942
A0A024R9U3_pS108	OCIAD1_pS108	A0A024R9U3	OCIAD1	OCIA domain containing 1, isoform CRA_a	1	1	1	SYVKTCQEKFKKLENSPLGEALRSGQARRSS	4	1	1.23015	1.23015			1.22197	1.22197			1.54066	1.54066
J3KNL6_pS589	SEC16A_pS589	J3KNL6	SEC16A	Protein transport protein sec16	0.714719	0.658427		ETDETTVSQNYRGSVSQPSTPSPPKPTGIFQ	1	1	1.22994	1.22994			0.918972	0.918972
A0A1P7ZIN0_pS1797	NA_pS1797	A0A1P7ZIN0	NA	L-afadin	1			GAPENLTFKERQRLFSQGQDVSNKVKASRKL	2	1	1.22979	1.22979
Q14315_pS2624	FLNC_pS2624	Q14315	FLNC	Filamin-C	0.819518		0.985082	VLVETVTKSSSSRGSSYSSIPKFSSDASKVV	1	3	1.22916	1.22916							1.91052	1.91052
Q6FIC5_pS167	CLIC4_pS167	Q6FIC5	CLIC4	Chloride intracellular channel protein	0.999967	0.999963	0.999992	DEYLNSPLPDEIDENSMEDIKFSTRKFLDGN	2	1	1.22909	1.22909			0.801321	0.801321			1.13056	1.13056
O60271_pS732	SPAG9_pS732	O60271	SPAG9	C-Jun-amino-terminal kinase-interacting protein 4	0.998518	0.565807	0.493046	AGLDTEGSKQRSASQSSLDKLDQELKEQQKE	1	4	1.22889		1.22889
Q96SK2-2_pS227	TMEM209_pS227	Q96SK2-2	TMEM209	Isoform 2 of Transmembrane protein 209	0.588759			SGLRSRYRSSPTVYNSPTDKEDYMTDLRTLD			1.22869		1.22869
A0A024RAM4_pS1400	MAP1B_pS1400	A0A024RAM4	MAP1B	Microtubule-associated protein 1B, isoform CRA_b	0.999972	0.995816	0.99875	PDSESPIEKVLSPLRSPPLIGSESAYESFLS	4	1	1.22815	1.22815	0.920923		0.94877	0.94877	0.890255		0.748263	0.748263	0.953635
H7BXI1_pS724	ESYT2_pS724	H7BXI1	ESYT2	Extended synaptotagmin-2 (Fragment)	0.97294	0.998933	0.999922	HISVKEPTPSIASDISLPIATQELRQRLRQL	1	1	1.22782	1.22782			1.15558	1.15558		0.662498	0.831391	0.831391
Q96QR8_pS6	PURB_pS6	Q96QR8	PURB	Transcriptional activator protein Pur-beta	1	1	1	__________MADGDSGSERGGGGGPCGFQP	1	3	1.22745		1.22745		1.15691	1.15691	0.94094		0.925904		0.925904
Q96QR8_pS8	PURB_pS8	Q96QR8	PURB	Transcriptional activator protein Pur-beta	1	1	1	________MADGDSGSERGGGGGPCGFQPAS	1	3	1.22745		1.22745		0.94094		0.94094		0.925904		0.925904
P43378_pS43	PTPN9_pS43	P43378	PTPN9	Tyrosine-protein phosphatase non-receptor type 9	0.999313			EEINKWTVQYNVSPLSWNVAVKFLMARKFDV	1	1	1.22705		1.22705
Q14966_pS128	ZNF638_pS128	Q14966	ZNF638	Zinc finger protein 638	0.997516	0.999802		SVAVKQSSVTQVTEQSPKVQSRYTKESASSI	1	2	1.22683	1.22683			0.789077	0.789077
A0A024RC67_pS513	PRC1_pS513	A0A024RC67	PRC1	Protein regulator of cytokinesis 1, isoform CRA_e	0.9168	0.93471		ANSSIRPIFGGTVYHSPVSRLPPSGSKPVAA	4	1	1.22675	1.22675			0.808936	0.808936
Q7Z6Z7-2_pS2362	HUWE1_pS2362	Q7Z6Z7-2	HUWE1	Isoform 2 of E3 ubiquitin-protein ligase HUWE1	1	0.999942	0.999893	ELEDLIDELLERDGGSGNSTIIVSRSGEDES			1.22575	1.22575	1.17511		1.12907	1.12907	1.32723		1.55035	1.55035	1.16537
Q7Z417_pS212	NUFIP2_pS212	Q7Z417	NUFIP2	Nuclear fragile X mental retardation-interacting protein 2	0.987816	0.999272	0.986478	YITNGYMGKGADNDGSGSESGYTTPKKRKAR	1	1	1.22542	1.22542	1.12494		1.23126	1.23126	1.09687		0.987749	0.987749	1.1419
A0A024R7U6_pS2	MCM4_pS2	A0A024R7U6	MCM4	DNA helicase	0.5		0.499999	______________MSSPASTPSRRGSRRGR	3	1	1.2252	1.2252							1.03183	1.03183
A0A024R7U6_pS3	MCM4_pS3	A0A024R7U6	MCM4	DNA helicase	0.5		0.746646	_____________MSSPASTPSRRGSRRGRA	3	1	1.2252	1.2252							1.03183	1.03183	1.18981
Q53EZ4_pT430	CEP55_pT430	Q53EZ4	CEP55	Centrosomal protein of 55 kDa	0.896794	0.91317	0.896941	ETENREKVAASPKSPTAALNESLVECPKCNI	1	3	1.22511		1.22511	0.81699	1.27077	1.27077	0.814076	0.606034	1.22006	1.22006	1.39503	0.557607
Q53EZ4_pS425	CEP55_pS425	Q53EZ4	CEP55	Centrosomal protein of 55 kDa	0.959588	0.976873	0.987369	VTFQGETENREKVAASPKSPTAALNESLVEC	1	3	1.22511		1.22511	0.81699	1.12664		1.12664	0.606034	1.39503		1.39503	0.557607
Q9Y2X7_pS592	GIT1_pS592	Q9Y2X7	GIT1	ARF GTPase-activating protein GIT1	0.999694	0.998789	0.999973	SQEGSRHTSKLSRHGSGADSDYENTQSGDPL	1	2	1.22492	1.22492	1.11931		0.993394	0.993394	1.08273		1.26155		1.26155
A0A0S2Q0B1_pS1755	ARID1A_pS1755	A0A0S2Q0B1	ARID1A	AT-rich interactive domain-containing protein 1A	0.864	0.589259	0.784911	GQRTLLDPGRFSKVSSPAPMEGGEEEEELLG	4	1	1.22453	1.22453			1.03849	1.03849			0.966639	0.966639
Q14814-4_pS98	MEF2D_pS98	Q14814-4	MEF2D	Isoform MEF2DA0 of Myocyte-specific enhancer factor 2D	0.999986	0.999995	1	DIIETLRKKGFNGCDSPEPDGEDSLEQSPLL			1.22443		1.22443		0.926837	0.926837	0.970492
Q14814-4_pS106	MEF2D_pS106	Q14814-4	MEF2D	Isoform MEF2DA0 of Myocyte-specific enhancer factor 2D	0.989282	0.993247	0.999215	KGFNGCDSPEPDGEDSLEQSPLLEDKYRRAS			1.22443		1.22443		0.970492		0.970492
O95235-2_pS807	KIF20A_pS807	O95235-2	KIF20A	Isoform 2 of Kinesin-like protein KIF20A	1		1	IAEQYHTVLKLQGQVSAKKRLGTNQENQQPN			1.2241	1.2241							0.795703	0.795703
A0A140VK05_pT533	NA_pT533	A0A140VK05	NA	Testicular secretory protein Li 5	0.997695	0.999947	0.999902	DSCTETSSSPRDKAITPPLPESTVPFSNGVL	2	1	1.22381	1.22381			0.899078	0.899078			1.00742	1.00742
P55081_pS118	MFAP1_pS118	P55081	MFAP1	Microfibrillar-associated protein 1	1	1	1	RHRKIVEPEVVGESDSEVEGDAWRMEREDSS	1	2	1.22371	1.22371	0.988454		0.973791		0.973791		0.965994		0.965994
Q6URC4_pS22	NA_pS22	Q6URC4	NA	Diaphanous 1	0.999982			SLGPGRGTRDKKKGRSPDELPSAGGDGGKSK	2	1	1.2237	1.2237
A0A1P7ZIM8_pS640	NA_pS640	A0A1P7ZIM8	NA	LMO7b	1	1	1	TSGLDLMSESGEGEISPQREVSRSQDQFSDM	2	1	1.22333	1.22333							1.46245	1.46245
A0A0J9YWL0_pT932	CRYBG1_pT932	A0A0J9YWL0	CRYBG1	Beta/gamma crystallin domain-containing protein 1	0.599832	0.53873	0.75392	RQNNEKMPLLELGGETTPPLSTERSPEAVGS	1	1	1.22222	1.22222			0.974241		0.974241		0.932625		0.932625
Q12888_pS727	TP53BP1_pS727	Q12888	TP53BP1	TP53-binding protein 1	0.990583	0.998728	0.913831	CSEAMEVETSVISIDSPQKLAILDQELEHKE	1	2	1.222	1.222			1.13194	1.13194			0.898899	0.898899
Q53HG7_pT399	NA_pT399	Q53HG7	NA	Cortactin isoform a variant (Fragment)	0.996	0.97556	0.957326	QEEARKKLEEQARAKTQTPPVSPAPQPTEER	2	1	1.22174	1.22174	0.721833		1.00517		1.00517		0.934281	0.934281	0.998229
A0A0S2Z5P5_pS154	MCMBP_pS154	A0A0S2Z5P5	MCMBP	Chromosome 10 open reading frame 119, isoform CRA_c (Fragment)	0.994543			TWVKEAYVNANQARVSPSTSYTPSRHKRSYE	2	1	1.22137	1.22137
Q7Z3K3-5_pS238	POGZ_pS238	Q7Z3K3-5	POGZ	Isoform 5 of Pogo transposable element with ZNF domain	0.758735			AKLVNTLNTIPSLGQSPGPVVVSNNSSAHGS			1.22093	1.22093
O43719_pS479	HTATSF1_pS479	O43719	HTATSF1	HIV Tat-specific factor 1	0.601746		0.67226	EKESEEGCPKRGFEGSCSQKESEEGNPVRGS	1	1	1.2209	1.2209							1.30408	1.30408
O14646-2_pS1677	CHD1_pS1677	O14646-2	CHD1	Isoform 2 of Chromodomain-helicase-DNA-binding protein 1	0.994144	0.99512	0.999992	SDWQMDHRASSSGPRSPLDQRSYGSRSPFEH			1.22087	1.22087	1.40191		1.00995	1.00995			1.07864	1.07864	0.89859
Q9NQC3_pT188	RTN4_pT188	Q9NQC3	RTN4	Reticulon-4	0.927051	0.996658	0.712235	PAAPKRRGSSGSVDETLFALPAASEPVIRSS	1	2	1.22015		1.22015
Q9Y5Z4_pT22	HEBP2_pT22	Q9Y5Z4	HEBP2	Heme-binding protein 2	1	1	1	PDPGAAEDAAAQAVETPGWKAPEDAGPQPGS	1	1	1.21982	1.21982			1.32195	1.32195			1.08512	1.08512
Q9UK61_pT982	FAM208A_pT982	Q9UK61	FAM208A	Protein TASOR	0.9476	0.520621		NRQRSSDYQFPSSPFTDTLKGTTEDDVLTGQ	1	3	1.21927	1.21927			1.10192	1.10192
V9HWN7_pS39	HEL-S-87p_pS39	V9HWN7	HEL-S-87p	Fructose-bisphosphate aldolase	0.975002	0.997903	0.999848	VAPGKGILAADESTGSIAKRLQSIGTENTEE	2	1	1.21905	1.21905			1.32796	1.32796			0.664095	0.664095
E9PEI0_pS741	CDCA2_pS741	E9PEI0	CDCA2	Cell division cycle-associated protein 2	1	1	1	AGGQNAENLCQFFKISPDLNIKCERKDDFLG	1	1	1.21895	1.21895			0.76444	0.76444			0.924032	0.924032
Q0ZGT2-4_pS16	NEXN_pS16	Q0ZGT2-4	NEXN	Isoform 4 of Nexilin	1	1	1	MNDISQKAEIKEMLASDDEEDVSSKVEKAYV			1.21813	1.21813			1.00391	1.00391			1.11301	1.11301
Q8TDM6-4_pS1685	DLG5_pS1685	Q8TDM6-4	DLG5	Isoform 4 of Disks large homolog 5	0.999996	0.999997	0.991651	ERGVKDCLFVDYKRRSGHFDVTTVASIKEIT			1.21793	1.21793			1.05113	1.05113			1.85577	1.85577
A0A024R0C7_pS568	CTTNBP2NL_pS568	A0A024R0C7	CTTNBP2NL	CTTNBP2 N-terminal like, isoform CRA_b	0.958817	0.83082	0.810498	GKVSSPLSPLSPGIKSPTIPRAERGNPPPIP	4	1	1.2173	1.2173	0.658266	0.421148	1.26186	1.26186	0.525714	0.549244	1.03921	1.03921	0.705999	0.922931
Q8IX90_pS155	SKA3_pS155	Q8IX90	SKA3	Spindle and kinetochore-associated protein 3	1	1	1	DPPVASSCISEKSPRSPQLSDFGLERYIVSQ	1	2	1.2173	1.2173			1.18097	1.18097			1.25822	1.25822
A0A024R3F4_pS563	PHLDB1_pS563	A0A024R3F4	PHLDB1	Pleckstrin homology-like domain, family B, member 1, isoform CRA_c	0.982186	0.991864		TGASPCQSPCVQRKLSSGDLRVPVTRERKNS	4	1	1.21668	1.21668			1.07707	1.07707
Q9HAU0_pT438	PLEKHA5_pT438	Q9HAU0	PLEKHA5	Pleckstrin homology domain-containing family A member 5	0.999998	0.999999	0.999945	GRGHEEETRGVISYQTLPRNMPSHRAQIMAR	1	1	1.21621	1.21621			1.40285	1.40285			1.27415	1.27415
Q8IWV7_pT21	UBR1_pT21	Q8IWV7	UBR1	E3 ubiquitin-protein ligase UBR1	1	0.999997	1	AGGTERMEISAELPQTPQRLASWWDQQVDFY	1	1	1.21596	1.21596			1.27599	1.27599			1.10887	1.10887
A0A024R3F4_pT580	PHLDB1_pT580	A0A024R3F4	PHLDB1	Pleckstrin homology-like domain, family B, member 1, isoform CRA_c	0.720115			GDLRVPVTRERKNSITEISDNEDDLLEYHRR	4	1	1.21529	1.21529
Q9H3U1_pT2	UNC45A_pT2	Q9H3U1	UNC45A	Protein unc-45 homolog A	0.502395			______________MTVSGPGTPEPRPATPG	1	1	1.21424			1.21424
Q9H3U1_pS4	UNC45A_pS4	Q9H3U1	UNC45A	Protein unc-45 homolog A	0.502395	0.996884	0.557478	____________MTVSGPGTPEPRPATPGAS	1	1	1.21424			1.21424	1.48527	1.48527		1.34992	0.939928		0.939928	1.60449
Q9H3U1_pS19	UNC45A_pS19	Q9H3U1	UNC45A	Protein unc-45 homolog A	0.762357	0.485777		SGPGTPEPRPATPGASSVEQLRKEGNELFKC	1	1	1.21424			1.21424
O94929-2_pS496	ABLIM3_pS496	O94929-2	ABLIM3	Isoform 2 of Actin-binding LIM protein 3	0.989619			NGLHRTPSADLFHYDSMNAVNWGMREYKIYP			1.21406		1.21406
V9HWI5_pS156	HEL-S-15_pS156	V9HWI5	HEL-S-15	Cofilin 1 (Non-muscle), isoform CRA_b	0.999744		0.999972	EEVKDRCTLAEKLGGSAVISLEGKPL_____	2	1	1.21392	1.21392							1.10317	1.10317
B2RBE0_pS683	NA_pS683	B2RBE0	NA	cDNA, FLJ95462, highly similar to Homo sapiens fatty-acid-Coenzyme A ligase, long-chain 3 (FACL3),mRNA	0.998485		0.993928	SASLEKFEIPVKIRLSPEPWTPETGLVTDAF	2	1	1.21387	1.21387							1.04191	1.04191
Q96T37-4_pS891	RBM15_pS891	Q96T37-4	RBM15	Isoform 4 of Putative RNA-binding protein 15	0.997886			LHAFPPCEFSQQFLDSPAKALAKSEEDYLVM			1.21385	1.21385
F6PQP6_pS192	EPN2_pS192	F6PQP6	EPN2	Epsin-2 (Fragment)	1		1	LSTSHSEQEYGKAGGSPASYHGSTSPRVSSE	1	8	1.21363	1.21363	1.15538						1.04597	1.04597	1.0137
O94826_pS96	TOMM70_pS96	O94826	TOMM70	Mitochondrial import receptor subunit TOM70	0.839432	0.971421	0.598322	SERKTPEGRASPAPGSGHPEGPGAHLDMNSL	1	1	1.21343	1.21343			1.35586	1.35586			1.34673	1.34673
A0A024R9T6_pS147	SLAIN2_pS147	A0A024R9T6	SLAIN2	HCG17415, isoform CRA_a	0.987937	0.999999		YSSPKKKLTPMQKSVSPLVWCRQVLDYPSPD	2	1	1.21324	1.21324			0.717298	0.717298
A8K2I7_pS232	NA_pS232	A8K2I7	NA	cDNA FLJ76072, highly similar to Homo sapiens GIPC PDZ domain containing family, member 1 (GIPC1), transcript variant 1, mRNA	0.99963	0.999138		AFDMISQRSAGGRPGSGPQLGTGRGTLRLRS	2	1	1.21311	1.21311			1.5568	1.5568
B3KP06_pS370	NA_pS370	B3KP06	NA	cDNA FLJ30880 fis, clone FEBRA2004767, highly similar to Breast cancer anti-estrogen resistance protein 3	0.83437		0.930448	VDTSPCPNSPVFRTGSEPALSPAVVRRVSSD	2	1	1.21308	1.21308							0.232043	0.232043
B3KU62_pS294	NA_pS294	B3KU62	NA	cDNA FLJ39243 fis, clone OCBBF2008283, highly similar to Protein NDRG1	0.700578	0.789622	0.787348	SASMTRLMRSRTASGSSVTSLDGTRSRSHTS	2	1	1.21295		1.21295	0.53638	0.196629			0.196629	0.543847			0.543847
Q08211_pS321	DHX9_pS321	Q08211	DHX9	ATP-dependent RNA helicase A	1	1		VPVALNIGKLAQFEPSQRQNQVGVVPWSPPQ	1	4	1.21225	1.21225			1.02557	1.02557
Q5JSZ5_pS1395	PRRC2B_pS1395	Q5JSZ5	PRRC2B	Protein PRRC2B	0.749905	0.831617	0.962787	SSDFSERRERREGPGSEPDSQVDGGLSGASL	1	2	1.21224	1.21224			1.13539	1.13539
P52701_pS137	MSH6_pS137	P52701	MSH6	DNA mismatch repair protein Msh6	0.995763	0.99249	0.998348	EKGKSVRVHVQFFDDSPTRGWVSKRLLKPYT	1	2	1.21218	1.21218			0.926186	0.926186			0.986728	0.986728
Q9NYB9-2_pS301	ABI2_pS301	Q9NYB9-2	ABI2	Isoform 2 of Abl interactor 2	0.999408			MNRPASRHTPPTIGGSLPYRRPPSITSQTSL			1.21152	1.21152
Q9NQS7-2_pS421	INCENP_pS421	Q9NQS7-2	INCENP	Isoform 2 of Inner centromere protein	0.999648	0.999847	0.793591	TEIANSTPNPKPAASSPETPSAGQQEAKTDQ			1.2113	1.2113			0.91511	0.91511
Q9NQG5_pS166	RPRD1B_pS166	Q9NQG5	RPRD1B	Regulation of nuclear pre-mRNA domain-containing protein 1B	0.667765		0.783069	QQIQEEEDDDYPGSYSPQDPSAGPLLTEELI	1	1	1.21102	1.21102							0.871968	0.871968
Q9NYJ8_pS372	TAB2_pS372	Q9NYJ8	TAB2	TGF-beta-activated kinase 1 and MAP3K7-binding protein 2	0.978387	0.96368	0.939267	SQTLNRNQPTVYIAASPPNTDELMSRSQPKV	1	1	1.21057	1.21057			1.22353	1.22353			0.950503	0.950503
Q92879-4_pS25	CELF1_pS25	Q92879-4	CELF1	Isoform 4 of CUGBP Elav-like family member 1	0.753665			PEMMVDHCSLNSSPVSKKMNGTLDHPDQPDL			1.21024	1.21024
Q86UU0-3_pS21	BCL9L_pS21	Q86UU0-3	BCL9L	Isoform 3 of B-cell CLL/lymphoma 9-like protein	1	0.999976		NKTRLPHPRRREAPGSPPLSPRGHCPPAPAK			1.20952	1.20952	1.41153		1.49783	1.49783
P62306_pS2	SNRPF_pS2	P62306	SNRPF	Small nuclear ribonucleoprotein F	1	1	1	______________MSLPLNPKPFLNGLTGK	1	1	1.2093	1.2093							1.01246	1.01246
P35221_pS652	CTNNA1_pS652	P35221	CTNNA1	Catenin alpha-1	0.999921	0.999614		ELDDSDFETEDFDVRSRTSVQTEDDQLIAGQ	1	1	1.20915		1.20915	1.91517	1.35922		1.35922	1.72304
B2RDE8_pS132	NA_pS132	B2RDE8	NA	cDNA, FLJ96580, highly similar to Homo sapiens hepatoma-derived growth factor (high-mobility group protein 1-like) (HDGF), mRNA	1	1	1	EAAEGDGDKKGNAEGSSDEEGKLVIDEPAKE	2	1	1.20871	1.20871	0.857588		1.01076	1.01076	0.955734		1.01619	1.01619	0.87086
G3V4T7_pS445	FRMD6_pS445	G3V4T7	FRMD6	FERM domain-containing protein 6	0.998143	0.99848	0.993733	STSSSSETVVKLRGQSTDSLPQTICRKPKTS	1	1	1.20867	1.20867	1.68323		0.743278	0.743278	1.31933		1.15936		1.15936
Q04721_pS1778	NOTCH2_pS1778	Q04721	NOTCH2	Neurogenic locus notch homolog protein 2	1	1	1	GPQPKKVKAEDEALLSEEDDPIDRRPWTQQH	1	3	1.20848	1.20848							1.3913	1.3913
Q92508_pS1646	PIEZO1_pS1646	Q92508	PIEZO1	Piezo-type mechanosensitive ion channel component 1	0.999917	0.999984	0.999438	REAGASLYQGLMRTASELLLDRRLRIPELEE	1	4	1.20843	1.20843							1.03699	1.03699
P11388_pS1247	TOP2A_pS1247	P11388	TOP2A	DNA topoisomerase 2-alpha	0.99989	0.999999	0.999889	EKKNKKKIKNENTEGSPQEDGVELEGLKQRL	1	3	1.20811	1.20811			0.840209	0.840209			0.976932	0.976932
E7EMP6_pS118	HMCES_pS118	E7EMP6	HMCES	Embryonic stem cell-specific 5-hydroxymethylcytosine-binding protein	0.998961			MEKRSFKSGSIGAADSPENWEKVWDNWRLLT	1	1	1.2081	1.2081
Q9UBB6-2_pS3	NCDN_pS3	Q9UBB6-2	NCDN	Isoform 2 of Neurochondrin	1	1		_____________MASDCEPALNQAEGRNPT			1.20797	1.20797			1.70498	1.70498
Q92619_pS569	ARHGAP45_pS569	Q92619	ARHGAP45	Rho GTPase-activating protein 45	0.997418	0.999574		DVHYDFEPHVSANAWSPVMRARKSSFNVSDV	1	2	1.2079	1.2079			5.91061	5.91061
Q16555_pT509	DPYSL2_pT509	Q16555	DPYSL2	Dihydropyrimidinase-related protein 2	0.996682	0.999941	0.999988	VPRGLYDGPVCEVSVTPKTVTPASSAKTSPA	1	1	1.20786	1.20786			1.0997	1.0997			1.18759	1.18759
Q3B726_pS316	TWISTNB_pS316	Q3B726	TWISTNB	DNA-directed RNA polymerase I subunit RPA43	1	1	1	GYQSDHKKKKKKRKHSEEAEFTPPLKCSPKR	1	1	1.20775	1.20775	0.91086
L0R4W3_pS302	CHTF8_pS302	L0R4W3	CHTF8	Alternative protein CHTF8	0.875184			ANSASFSQASGNMGTSPSSMARVPGPMGPNS	4	1	1.20772	1.20772
Q9UID3_pS18	VPS51_pS18	Q9UID3	VPS51	Vacuolar protein sorting-associated protein 51 homolog	0.827432	0.999811	0.945627	AAAAAGPSPGSGPGDSPEGPEGEAPERRRKA	1	2	1.20756	1.20756			1.02403	1.02403	1.05098		1.04414	1.04414	1.2693
Q53ZR1_pT212	SLC12A2_pT212	Q53ZR1	SLC12A2	Bumetanide-sensitive Na-K-Cl cotransporter	1		1	QHYYYDTHTNTYYLRTFGHNTMDAVPRIDHY	2	1	1.20698	1.20698	1.31245						0.639673	0.639673	0.771097
Q7Z726_pT9	KPNA2_pT9	Q7Z726	KPNA2	Importin subunit alpha	0.999973	0.999998	0.999999	_______MSTNENANTPAARLHRFKNKGKDS	1	1	1.20675	1.20675			0.684147	0.684147			0.709396	0.709396
A0A140VK53_pS437	NA_pS437	A0A140VK53	NA	Testicular secretory protein Li 53	1		1	PPSPQPTKVSRHASSSPESPKPAPAPGSHRE	2	1	1.20659			1.20659					0.850619			0.850619
A0A140VK53_pS440	NA_pS440	A0A140VK53	NA	Testicular secretory protein Li 53	1		1	PQPTKVSRHASSSPESPKPAPAPGSHREISS	2	1	1.20659			1.20659					0.8486			0.8486
A0A024RBU9_pS215	NCOR2_pS215	A0A024RBU9	NCOR2	Nuclear receptor co-repressor 2, isoform CRA_a	0.99451	0.965147	0.893869	LEEEAAKPPEPEKPVSPPPIESKHRSLVQII	4	1	1.20656	1.20656			0.988139	0.988139			0.794307	0.794307
A0A024R328_pS307	PRKCD_pS307	A0A024R328	PRKCD	Protein kinase C delta type	0.520403	0.490649	0.790882	NQVTQRASRRSDSASSEPVGIYQGFEKKTGV	3	1	1.20612	1.20612							1.12531	1.12531
A0A024RD93_pS27	PAICS_pS27	A0A024RD93	PAICS	Phosphoribosylaminoimidazole carboxylase, phosphoribosylaminoimidazole succinocarboxamide synthetase, isoform CRA_c	1	1	1	KLYEGKTKEVYELLDSPGKVLLQSKDQITAG	3	1	1.206	1.206			0.735329	0.735329			0.945063	0.945063
Q5VTQ0-5_pS359	TTC39B_pS359	Q5VTQ0-5	TTC39B	Isoform 5 of Tetratricopeptide repeat protein 39B	0.968363		0.991301	SIPTEKFAVRKARRYSASLPAPVKLILPALE			1.20554	1.20554
Q12770_pS838	SCAP_pS838	Q12770	SCAP	Sterol regulatory element-binding protein cleavage-activating protein	0.997858	0.996819		GVGSGLEAQESWERLSDGGKAGPEEPGDSPP	1	4	1.20553		1.20553		0.977037		0.977037
A8K964_pS381	NA_pS381	A8K964	NA	cDNA FLJ75071, highly similar to Homo sapiens pinin, desmosome associated protein (PNN), mRNA	1		1	MEEETEVRESEKQQDSQPEEVMDVLEMVENV	2	1	1.20514	1.20514
A0A140VK53_pS1387	NA_pS1387	A0A140VK53	NA	Testicular secretory protein Li 53	0.999149	0.998712	0.998871	KEQSTRSSGHSSSELSPDAVEKAGMSSNQSI	2	1	1.20468	1.20468	0.792946		0.959923	0.959923			0.983612	0.983612	1.17272
A0A024R7I3_pS181	RAB8A_pS181	A0A024R7I3	RAB8A	RAB8A, member RAS oncogene family, isoform CRA_a	1	1	1	ARDIKAKMDKKLEGNSPQGSNQGVKITPDQQ	4	1	1.2039		1.2039		0.85302		0.85302		1.33235		1.33235
Q14980_pS271	NUMA1_pS271	Q14980	NUMA1	Nuclear mitotic apparatus protein 1	1	1	1	QRIDRLALLNEKQAASPLEPKELEELRDKNE	1	2	1.20371	1.20371
V9HWE1_pS214	HEL113_pS214	V9HWE1	HEL113	Epididymis luminal protein 113	1	1	1	AENTLQSFRQDVDNASLARLDLERKVESLQE	2	1	1.2037	1.2037							1.22994	1.22994
Q8TDM6-4_pT874	DLG5_pT874	Q8TDM6-4	DLG5	Isoform 4 of Disks large homolog 5	0.993195	0.992586	0.993461	QRKSIFDPNTFKRPQTPPKIDYLLPGPGPAH			1.20369	1.20369	0.401533		0.968974	0.968974	0.339779		1.26656	1.26656	0.363948
A0A024R499_pS636	IRS1_pS636	A0A024R499	IRS1	Insulin receptor substrate 1, isoform CRA_a	0.999952		1	PVPSGRKGSGDYMPMSPKSVSAPQQIINPIR	4	1	1.20361		1.20361						1.32533	1.32533	1.25877
O76021_pS90	RSL1D1_pS90	O76021	RSL1D1	Ribosomal L1 domain-containing protein 1	0.985396			SKELRVRLTLPHSIRSDSEDICLFTKDEPNS	1	3	1.20352	1.20352
Q9Y6A5_pS25	TACC3_pS25	Q9Y6A5	TACC3	Transforming acidic coiled-coil-containing protein 3	0.999996	0.999998	0.998939	NVSNEKNTENCDFLFSPPEVTGRSSVLRVSQ	1	1	1.20336	1.20336			0.796647	0.796647			0.95341	0.95341
A0A024R233_pS244	TJP2_pS244	A0A024R233	TJP2	Tight junction protein 2 (Zona occludens 2), isoform CRA_a	1	1	1	FGPSRDRDRDRSRGRSIDQDYERAYHRAYDP	3	1	1.2031	1.2031			1.12508	1.12508			1.1396	1.1396
P34932_pS647	HSPA4_pS647	P34932	HSPA4	Heat shock 70 kDa protein 4	0.939734	0.980596	0.9965	LSGEYEKFVSEDDRNSFTLKLEDTENWLYED	1	4	1.20303	1.20303			1.10507	1.10507			1.02641	1.02641
A8K492_pS825	NA_pS825	A8K492	NA	cDNA FLJ76789, highly similar to Homo sapiens methionine-tRNA synthetase (MARS), mRNA	0.499952	0.5	0.499991	IESLRQRFGGGQAKTSPKPAVVETVTTAKPQ	2	1	1.20301	1.20301			1.0199	1.0199			0.882522	0.882522
A8K492_pT824	NA_pT824	A8K492	NA	cDNA FLJ76789, highly similar to Homo sapiens methionine-tRNA synthetase (MARS), mRNA	0.499952	0.5	0.499991	QIESLRQRFGGGQAKTSPKPAVVETVTTAKP	2	1	1.20301	1.20301			1.0199	1.0199			0.882522	0.882522
P30622-2_pS200	CLIP1_pS200	P30622-2	CLIP1	Isoform 3 of CAP-Gly domain-containing linker protein 1	0.984294	0.999995	0.999999	ISNLTKTASESISNLSEAGSIKKGERELKIG			1.20289	1.20289	0.97805	1.02851	1.03648	1.03648	0.625972	0.673739	1.1437	1.1437	0.961031	0.951642
O95834-2_pS108	EML2_pS108	O95834-2	EML2	Isoform 2 of Echinoderm microtubule-associated protein-like 2	0.986964			SGPPRRVGGYATSPSSPKKEATSGRSSVRRY			1.20281	1.20281
O60825_pS466	PFKFB2_pS466	O60825	PFKFB2	6-phosphofructo-2-kinase/fructose-2,6-bisphosphatase 2	0.99977			NNFPKNQTPVRMRRNSFTPLSSSNTIRRPRN	1	2	1.20252	1.20252
Q3KQU3-4_pS116	MAP7D1_pS116	Q3KQU3-4	MAP7D1	Isoform 4 of MAP7 domain-containing protein 1	0.989672	0.961512	0.973603	MGPRDARPPRRSSQPSPTAVPASDSPPTKQE			1.20232	1.20232	0.947792	0.420523	0.993797	0.993797	0.543838	0.426889	1.28161	1.28161	1.02646	0.456865
Q96NB3_pS351	ZNF830_pS351	Q96NB3	ZNF830	Zinc finger protein 830	1			LTIKELQKKEEENADSDDEGELQDLLSQDWR	1	2	1.20153	1.20153
Q9NTZ6_pS420	RBM12_pS420	Q9NTZ6	RBM12	RNA-binding protein 12	0.870017		0.999989	PQTLPRSKSPSGQKRSRSRSPHEAGFCVYLK	1	1	1.20133		1.20133						1.07977		1.07977	0.824645
B7Z7Y3_pS500	NA_pS500	B7Z7Y3	NA	cDNA FLJ61618, highly similar to Discoidin, CUB and LCCL domain-containing protein 2	0.997263			EETPVRYSSSEVNHLSPREVTTVLQADSAEY	2	1	1.20088	1.20088
Q9H4L4_pS181	SENP3_pS181	Q9H4L4	SENP3	Sentrin-specific protease 3	1	0.999992	1	NHLSPQQGGATPQVPSPCCRFDSPRGPPPPR	1	2	1.20075	1.20075	1.47273	1.36862	0.997609	0.997609			0.919339	0.919339	1.26976
Q53FE8_pS272	NA_pS272	Q53FE8	NA	cDNA FLJ36526 fis, clone TRACH2003347, highly similar to NSFL1 cofactor p47 (Fragment)	0.644113	0.483605	0.74052	GQKLGSTAPQVLSTSSPAQQAENEAKASSSI	2	1	1.20046	1.20046							0.938646	0.938646
Q9H6R4-4_pS289	NOL6_pS289	Q9H6R4-4	NOL6	Isoform 4 of Nucleolar protein 6	0.999735	0.999947	0.992983	VRSAWYRGQSPAGDGSPEPPTPRYNTWVLQD			1.20039	1.20039			1.34843	1.34843			1.05395	1.05395
Q9Y6G9_pS510	DYNC1LI1_pS510	Q9Y6G9	DYNC1LI1	Cytoplasmic dynein 1 light intermediate chain 1	0.992932	0.91377	0.957162	VHAELDRITRKPVTVSPTTPTSPTEGEAS__	1	3	1.20023	1.20023	0.937847		1.16474	1.16474	1.07393		0.98799	0.98799	1.1228	1.07337
A0A024RBU9_pS1251	NCOR2_pS1251	A0A024RBU9	NCOR2	Nuclear receptor co-repressor 2, isoform CRA_a	0.967652	0.934165		DVLYKGTITRIIGEDSPSRLDRGREDSLPKG	4	1	1.20019	1.20019			1.02393	1.02393
A0A024QZA8_pT898	EPHA2_pT898	A0A024QZA8	EPHA2	EPH receptor A2, isoform CRA_a	0.804104	0.999174	0.566115	TLADFDPRVSIRLPSTSGSEGVPFRTVSEWL	3	1	1.2		1.2	0.835729	1.54667		1.54667	3.09483	0.745496		0.745496
A0A0A0MQR8_pS585	MARK3_pS585	A0A0A0MQR8	MARK3	Non-specific serine/threonine protein kinase	0.948657			LSHEATPLSQTRSRGSTNLFSKLTSKLTRSR	1	1	1.19995	1.19995
P54727_pT155	RAD23B_pT155	P54727	RAD23B	UV excision repair protein RAD23 homolog B	0.98211	0.999679	0.99271	ASAAKQEKPAEKPAETPVATSPTATDSTSGD	1	1	1.19993		1.19993		0.407964	0.407964	1.52639		1.47631		1.47631
Q52LW3_pS559	ARHGAP29_pS559	Q52LW3	ARHGAP29	Rho GTPase-activating protein 29	0.987792		0.906649	TGGSSESRSLDSESISPGDFHRKLPRTPSSG	1	2	1.19959	1.19959							1.18547	1.18547
A0A024RBB9_pS13	LEMD3_pS13	A0A024RBB9	LEMD3	LEM domain containing 3, isoform CRA_a	0.99345	0.998106		___MAAAAASAPQQLSDEELFSQLRRYGLSP	4	1	1.19906	1.19906			1.17935	1.17935
Q9Y4H2_pS639	IRS2_pS639	Q9Y4H2	IRS2	Insulin receptor substrate 2	0.999354			AYHPYPEDYGDIEIGSHRSSSSNLGADDGYM	1	2	1.19882	1.19882
Q6NZY4_pS598	ZCCHC8_pS598	Q6NZY4	ZCCHC8	Zinc finger CCHC domain-containing protein 8	0.90464	0.563787	0.968703	VPEIFTKKSEAGHASSPDSEVTSLCQKEKAE	1	2	1.19864	1.19864			1.23243	1.23243			0.924219	0.924219
O60716-5_pS230	CTNND1_pS230	O60716-5	CTNND1	Isoform 1A of Catenin delta-1	0.983095	0.983201	0.925954	RHYEDGYPGGSDNYGSLSRVTRIEERYRPSM			1.19813	1.19813			1.08531	1.08531			1.17441	1.17441
Q6ZMY0_pS1112	NA_pS1112	Q6ZMY0	NA	cDNA FLJ16598 fis, clone TESTI4006473, weakly similar to ATP-dependent RNA helicase A	0.998192			LPLASSWRSNNSRKSSADTEFSDECTTAERV	2	1	1.19808	1.19808
Q8IWB9_pS732	TEX2_pS732	Q8IWB9	TEX2	Testis-expressed protein 2	1	0.999999	0.998688	SSGVSGGKPGLLPAHSRHNSPSGHLTHSRSS	1	2	1.19807	1.19807			1.27177	1.27177			1.24513	1.24513
Q96T88_pS287	UHRF1_pS287	Q96T88	UHRF1	E3 ubiquitin-protein ligase UHRF1	1	1	1	IFVDEVFKIERPGEGSPMVDNPMRRKSGPSC	1	1	1.19802	1.19802			0.856086	0.856086			0.735393	0.735393
A0A024R3Z6_pS12	BZW1_pS12	A0A024R3Z6	BZW1	Basic leucine zipper and W2 domains 1, isoform CRA_a	0.95904	0.958511		____MNNQKQQKPTLSGQRFKTRKRDEKERF	4	1	1.19794	1.19794			1.2034	1.2034
Q7L2J0_pT213	MEPCE_pT213	Q7L2J0	MEPCE	7SK snRNA methylphosphate capping enzyme	0.999643		0.999985	NSLLDEEVSRTLNAETPKSSPLPAKGRDPVE	1	1	1.19765	1.19765	1.2532						0.877795		0.877795
Q13561_pS320	DCTN2_pS320	Q13561	DCTN2	Dynactin subunit 2	0.994728		0.999698	TQSKVHQLYETIQRWSPIASTLPELVQRLVT	1	4	1.19692	1.19692							1.21908	1.21908
P22670_pS159	RFX1_pS159	P22670	RFX1	MHC class II regulatory factor RFX1	0.945907	0.979133		RLLVQTSVQAKPGHVSPLQLTNIQVPQQALP	1	2	1.1966	1.1966			0.881785	0.881785
Q13200_pS361	PSMD2_pS361	Q13200	PSMD2	26S proteasome non-ATPase regulatory subunit 2	0.982526	0.99622	0.943551	DDIYKTHLENNRFGGSGSQVDSARMNLASSF	1	3	1.19633	1.19633			1.11285	1.11285			0.598826	0.598826
B2R6A9_pS87	NA_pS87	B2R6A9	NA	cDNA, FLJ92868, highly similar to Homo sapiens HIRA interacting protein 3 (HIRIP3), mRNA	1	1	1	KLDLTKKGKRPPTPCSDPERKRFRFNSESES	2	1	1.19619		1.19619						0.795532		0.795532
A0A087X0M4_pS258	SLC4A1AP_pS258	A0A087X0M4	SLC4A1AP	Kanadaptin	1	1	1	KQQQILLEKKMLGEDSDEEEEMDTSERKINA	1	1	1.19598	1.19598			1.06211	1.06211			1.05909	1.05909
Q92879-4_pS18	CELF1_pS18	Q92879-4	CELF1	Isoform 4 of CUGBP Elav-like family member 1	0.862461	0.536656		AFKLDFLPEMMVDHCSLNSSPVSKKMNGTLD			1.19561		1.19561		1.22284	1.22284
Q92879-4_pS21	CELF1_pS21	Q92879-4	CELF1	Isoform 4 of CUGBP Elav-like family member 1	0.509111			LDFLPEMMVDHCSLNSSPVSKKMNGTLDHPD			1.19561		1.19561
P49792_pS955	RANBP2_pS955	P49792	RANBP2	E3 SUMO-protein ligase RanBP2	0.99996	0.99995	0.999735	GPPALRFESPATGILSPRGDDYFNYNVQQTS	1	2	1.19534	1.19534	1.00166		1.20477	1.20477			1.3215	1.3215	0.895586
Q9NTI5-2_pS1358	PDS5B_pS1358	Q9NTI5-2	PDS5B	Isoform 2 of Sister chromatid cohesion protein PDS5 homolog B	0.998731	0.999276	0.999734	SKQHRVSRRAQQRAESPESSAIESTQSTPQK			1.19534	1.19534	0.718891		0.935466	0.935466	0.59913		0.985763	0.985763	1.71643
A0A024RB23_pS9	DGKA_pS9	A0A024RB23	DGKA	Diacylglycerol kinase	0.992294	0.999222	0.999337	_______MAKERGLISPSDFAQLQKYMEYST	3	1	1.19467	1.19467			0.564201	0.564201			1.10324	1.10324
B2R6A9_pS125	NA_pS125	B2R6A9	NA	cDNA, FLJ92868, highly similar to Homo sapiens HIRA interacting protein 3 (HIRIP3), mRNA	1	1	1	DYFGPPAKNGVAAEVSPAKEENPRRASKAVE	2	1	1.19467	1.19467							0.911225	0.911225
Q8N108-17_pS464	MIER1_pS464	Q8N108-17	MIER1	Isoform 7 of Mesoderm induction early response protein 1	0.838263	0.657327		AKRRRVNSNGKESPGSSEFFQEAVSHGKFEE			1.19451		1.19451		0.993296		0.993296
Q8N108-17_pS465	MIER1_pS465	Q8N108-17	MIER1	Isoform 7 of Mesoderm induction early response protein 1	0.926646	0.733592		KRRRVNSNGKESPGSSEFFQEAVSHGKFEEL			1.19451		1.19451		1.00123		1.00123
P26232-2_pS651	CTNNA2_pS651	P26232-2	CTNNA2	Isoform 2 of Catenin alpha-2	0.977668	0.776623		LEDDSDFEQEDYDVRSRTSVQTEDDQLIAGQ			1.19442		1.19442	1.89185	1.86002		1.86002	1.86359
O95295_pT14	SNAPIN_pT14	O95295	SNAPIN	SNARE-associated protein Snapin	0.996077	0.999792		__MAGAGSAAVSGAGTPVAGPTGRDLFAEGL	1	1	1.19429	1.19429			0.765738	0.765738
O75151_pS882	PHF2_pS882	O75151	PHF2	Lysine-specific demethylase PHF2	0.999841	0.999236	0.534151	DACFKDSDYVYPSLESDEDNPIFKSRSKKRK	1	4	1.19322	1.19322			0.978434	0.978434			1.03656	1.03656
P23588_pS445	EIF4B_pS445	P23588	EIF4B	Eukaryotic translation initiation factor 4B	0.999757	0.999509	0.996264	STTSSRNARRRESEKSLENETLNKEEDCHSP	1	2	1.19289		1.19289		1.38691		1.38691		1.44711		1.44711
P23588_pS442	EIF4B_pS442	P23588	EIF4B	Eukaryotic translation initiation factor 4B	0.999999	0.998933	0.999962	TGTSTTSSRNARRRESEKSLENETLNKEEDC	1	2	1.19289		1.19289		1.38691		1.38691		1.44711		1.44711
A0A024R4A0_pS563	NCL_pS563	A0A024R4A0	NCL	Nucleolin, isoform CRA_b	1	1	1	IEGRAIRLELQGPRGSPNARSQPSKTLFVKG	4	1	1.1927	1.1927			1.03839	1.03839			1.04237	1.04237
V9HWE1_pS42	HEL113_pS42	V9HWE1	HEL113	Epididymis luminal protein 113	0.993601	0.999752	0.998653	SRSYVTTSTRTYSLGSALRPSTSRSLYASSP	2	1	1.1923	1.1923							1.26545	1.26545
Q7Z4Q2_pS15	HEATR3_pS15	Q7Z4Q2	HEATR3	HEAT repeat-containing protein 3	0.753908			_MGKSRTKRFKRPQFSPTGDCQAEAAAAANG	1	2	1.19228	1.19228
Q5U079_pS251	JUNB_pS251	Q5U079	JUNB	Jun B proto-oncogene	1	1	1	ASTFKEEPQTVPEARSRDATPPVSPINMEDQ	2	1	1.19225			1.19225	1.0171		1.0171	1.21247	0.633643		0.633643	0.936093
Q13136-2_pS668	PPFIA1_pS668	Q13136-2	PPFIA1	Isoform 2 of Liprin-alpha-1	0.996711	0.967452	0.998712	TEQRAEEIESRVGSGSLDNLGRFRSMSSIPP			1.19213	1.19213			1.03126	1.03126			1.31178	1.31178
Q5VT52-2_pS732	RPRD2_pS732	Q5VT52-2	RPRD2	Isoform 2 of Regulation of nuclear pre-mRNA domain-containing protein 2	0.73333			SKIISPGSSTPSSTRSPPPGRDESYPRELSN			1.1917	1.1917
A0A0S2Z4W1_pT872	SRRM1_pT872	A0A0S2Z4W1	SRRM1	Serine/arginine repetitive matrix 1 isoform 1 (Fragment)	0.5	0.910793		LAQEEPVAAPEPKKETESEAEDNLDDLEKHL	2	1	1.19103	1.19103			0.957059	0.957059
Q16643_pS337	DBN1_pS337	Q16643	DBN1	Drebrin	0.940418	0.817316	0.83472	LDSHRRMAPTPIPTRSPSDSSTASTPVAEQI	1	4	1.1903	1.1903			0.59884	0.59884			1.56829	1.56829
F5CTF3_pS74	NA_pS74	F5CTF3	NA	Deoxynucleoside kinase	0.997856	0.999056	0.95694	CNVQSTQDEFEELTMSQKNGGNVLQMMYEKP	2	1	1.19015	1.19015			1.07838	1.07838			1.58853	1.58853
O00425_pT528	IGF2BP3_pT528	O00425	IGF2BP3	Insulin-like growth factor 2 mRNA-binding protein 3	1	1		LQNLSSAEVVVPRDQTPDENDQVVVKITGHF	1	2	1.18988	1.18988			1.11217	1.11217
F5GWX5_pS1524	CHD4_pS1524	F5GWX5	CHD4	Chromodomain-helicase-DNA-binding protein 4	1	1	1	WSMPELAEVEENKKMSQPGSPSPKTPTPSTP	1	1	1.18972		1.18972		1.31057		1.31057		1.12556		1.12556
G3V394_pS1650	MYO5A_pS1650	G3V394	MYO5A	Unconventional myosin-Va	0.865507			GVSGVKPTGLRKRTSSIADEGTYTLDSILRQ	1	1	1.18971	1.18971
H0YH87_pT692	ATXN2_pT692	H0YH87	ATXN2	Ataxin-2 (Fragment)	0.574018	0.704262	0.951624	QNSPAGNKENIKPNETSPSFSKAENKGISPV	1	1	1.18944	1.18944	0.85626		0.825874		0.825874		1.04304	1.04304	0.853171
Q9ULT8_pS1384	HECTD1_pS1384	Q9ULT8	HECTD1	E3 ubiquitin-protein ligase HECTD1	0.909843			PDKTSAAAGSSSRKGSSSSVCSVASSSDISL	1	3	1.18926	1.18926
Q7KZ85_pS1535	SUPT6H_pS1535	Q7KZ85	SUPT6H	Transcription elongation factor SPT6	0.994501	0.99058	0.99633	PGITPSSSSRTRTPASINATPANINLADLTR	1	2	1.18843	1.18843		1.04073	0.902379	0.902379	1.51878	0.673648	0.971322		0.971322	0.819891
A0A0S2Z4W1_pS752	SRRM1_pS752	A0A0S2Z4W1	SRRM1	Serine/arginine repetitive matrix 1 isoform 1 (Fragment)	0.802774			ASPSPQSVRRVSSSRSVSGSPEPAAKKPPAP	2	1	1.18827			1.18827
A0A0S2Z4W1_pS748	SRRM1_pS748	A0A0S2Z4W1	SRRM1	Serine/arginine repetitive matrix 1 isoform 1 (Fragment)	0.710425			IKKAASPSPQSVRRVSSSRSVSGSPEPAAKK	2	1	1.18827			1.18827
A0A0S2Z4W1_pS756	SRRM1_pS756	A0A0S2Z4W1	SRRM1	Serine/arginine repetitive matrix 1 isoform 1 (Fragment)	0.985017			PQSVRRVSSSRSVSGSPEPAAKKPPAPPSPV	2	1	1.18827			1.18827
A0A0S2Z4W1_pS754	SRRM1_pS754	A0A0S2Z4W1	SRRM1	Serine/arginine repetitive matrix 1 isoform 1 (Fragment)	0.988212			PSPQSVRRVSSSRSVSGSPEPAAKKPPAPPS	2	1	1.18827			1.18827
B2RA91_pS461	NA_pS461	B2RA91	NA	cDNA, FLJ94773, highly similar to Homo sapiens splicing factor, arginine/serine-rich 2, interacting protein (SFRS2IP), mRNA	0.674584			DLADEKVETVSQPSESPKDTIDKTKKPRTRR	2	1	1.18824		1.18824
B2RA91_pS456	NA_pS456	B2RA91	NA	cDNA, FLJ94773, highly similar to Homo sapiens splicing factor, arginine/serine-rich 2, interacting protein (SFRS2IP), mRNA	0.8953			NMPSSDLADEKVETVSQPSESPKDTIDKTKK	2	1	1.18824		1.18824
B4DQA8_pT52	GOSR1_pT52	B4DQA8	GOSR1	Golgi SNAP receptor complex member 1	0.64962		0.521522	YSHSSTRDGRRDSSDTTPLLNGSSQDRMFET	1	1	1.18813	1.18813							1.24403	1.24403
A7MD03_pS552	CCDC132_pS552	A7MD03	CCDC132	CCDC132 protein	0.999994	0.989783	0.466253	YESDEQEKSAYQEYDSDSDVPEELKRDYVDE	2	1	1.18734		1.18734		1.14538	1.14538	0.941346
Q02790_pS115	FKBP4_pS115	Q02790	FKBP4	Peptidyl-prolyl cis-trans isomerase FKBP4	0.699313			GEVCHITCKPEYAYGSAGSPPKIPPNATLVF	1	3	1.18732	1.18732
Q9NXH9-2_pS596	TRMT1_pS596	Q9NXH9-2	TRMT1	Isoform 2 of tRNA (guanine(26)-N(2))-dimethyltransferase	0.995363	0.857809	0.63106	KEGTCQRGDQCCYSHSPPTPRVSADAAPDCP			1.18672	1.18672			1.17472	1.17472			1.16059	1.16059
Q92466_pS26	DDB2_pS26	Q92466	DDB2	DNA damage-binding protein 2	1		1	KTSEIVLRPRNKRSRSPLELEPEAKKLCAKG	1	1	1.18645	1.18645	0.89322						0.944044	0.944044	0.688181
A0A0J9YWL0_pT933	CRYBG1_pT933	A0A0J9YWL0	CRYBG1	Beta/gamma crystallin domain-containing protein 1	0.734737	0.956316	0.997483	QNNEKMPLLELGGETTPPLSTERSPEAVGSE	1	1	1.18636	1.18636	0.96747		0.968368	0.968368			1.1124	1.1124	0.963459
A0A024R3D4_pS15	DKFZp547C195_pS15	A0A024R3D4	DKFZp547C195	Uncharacterized protein	0.726206	0.900191	0.641594	_MAASEVAGVVANAPSPPESSSLCASKSDEG	4	1	1.18629	1.18629			1.03041	1.03041			1.13774	1.13774
B7ZAX9_pT56	NA_pT56	B7ZAX9	NA	cDNA, FLJ79343, highly similar to SWI/SNF-related matrix-associated actin-dependent regulator of chromatin subfamily A member 5 (EC 3.6.1.-)	0.996245			QTELFAHFIQPAAQKTPTSPLKMKPGRPRIK	2	1	1.18628		1.18628
A7MD03_pS554	CCDC132_pS554	A7MD03	CCDC132	CCDC132 protein	1	0.999231	0.995075	SDEQEKSAYQEYDSDSDVPEELKRDYVDEQT	2	1	1.18618		1.18618		0.941346		0.941346		1.32916		1.32916
A0A024RDL6_pS132	RABGEF1_pS132	A0A024RDL6	RABGEF1	RAB guanine nucleotide exchange factor (GEF) 1, isoform CRA_b	0.99482			IQEAKAPSPSINRQTSIETDRVSKEFIEFLK	4	1	1.18578	1.18578
M0QXN6_pS78	CRTC1_pS78	M0QXN6	CRTC1	CREB-regulated transcription coactivator 1	0.618298	0.281809		LSPPADTSWRRTNSDSALHQSTMTPTQPESF	1	1	1.18559	1.18559
A0A024RAM4_pT2034	MAP1B_pT2034	A0A024RAM4	MAP1B	Microtubule-associated protein 1B, isoform CRA_b	0.999999	0.999689	0.999996	ESEGYSYETSTKTTRTPDTSTYCYETAEKIT	4	1	1.18545	1.18545			1.06825	1.06825			0.950942	0.950942
Q66K74-2_pS631	MAP1S_pS631	Q66K74-2	MAP1S	Isoform 2 of Microtubule-associated protein 1S	0.999986	0.999629	0.999982	ESHRSPAEGSERLSLSPLRGGEAGPDASPTV			1.18524	1.18524	0.454034		1.0376	1.0376			1.12326	1.12326
Q6ZRV2_pS1003	FAM83H_pS1003	Q6ZRV2	FAM83H	Protein FAM83H	0.999999	1	1	PVPQENGQPESPRRLSLGQGDSTEAATEERG	1	3	1.18516	1.18516			0.704726	0.704726			0.883435	0.883435
O75962_pS1723	TRIO_pS1723	O75962	TRIO	Triple functional domain protein	0.5	0.5	0.5	EGLVPCGSLCIAHSRSSMEMEGIFNHKDSLS	1	2	1.18451	1.18451			1.10071	1.10071			0.976683	0.976683
O75962_pS1724	TRIO_pS1724	O75962	TRIO	Triple functional domain protein	0.5	0.717547	0.5	GLVPCGSLCIAHSRSSMEMEGIFNHKDSLSV	1	2	1.18451	1.18451			1.04669	1.04669			0.976683	0.976683
A0A140VK07_pS632	NA_pS632	A0A140VK07	NA	Testicular secretory protein Li 7	0.984105			VFDLTTTPKGGTPAGSARGSPTRPNPPVRNL	2	1	1.18449			1.18449
Q5SSJ5_pS249	HP1BP3_pS249	Q5SSJ5	HP1BP3	Heterochromatin protein 1-binding protein 3	0.514527			SRKTPQKSRNRKNRSSAVDPEPQVKLEDVLP	1	1	1.18428	1.18428
P12931_pS75	SRC_pS75	P12931	SRC	Proto-oncogene tyrosine-protein kinase Src	0.998995	0.962259	0.992664	EPKLFGGFNSSDTVTSPQRAGPLAGGVTTFV	1	3	1.18417	1.18417			0.866728	0.866728			1.1197	1.1197
A4LAA3_pS1996	ATRX_pS1996	A4LAA3	ATRX	Alpha thalassemia/mental retardation syndrome X-linked	0.602929		0.894828	LKLEESKATSSSNPSSPAPDWYKDFVTDADA	4	1	1.1839		1.1839						1.01391		1.01391
A4LAA3_pS1992	ATRX_pS1992	A4LAA3	ATRX	Alpha thalassemia/mental retardation syndrome X-linked	0.757169		0.876501	PSVSLKLEESKATSSSNPSSPAPDWYKDFVT	4	1	1.1839		1.1839						1.01391		1.01391
J3QQY2_pS104	TMCO1_pS104	J3QQY2	TMCO1	Calcium load-activated calcium channel	0.998525			QAGGFLGPPPPSGKFS_______________	1	1	1.1838	1.1838
Q92621_pS1165	NUP205_pS1165	Q92621	NUP205	Nuclear pore complex protein Nup205	0.999238	0.99344	0.977844	KPYSDGEGGIEDENRSVSGFLHFDTATKVRR	1	3	1.18343	1.18343			1.08467	1.08467			1.29255	1.29255
Q66K74-2_pS705	MAP1S_pS705	Q66K74-2	MAP1S	Isoform 2 of Microtubule-associated protein 1S	0.999998	0.999999	1	GLSLPLRGPRARRSASPHDVDLCLVSPCEFE			1.18322	1.18322	0.960823		0.957049	0.957049	0.951546		0.902885	0.902885	1.12682
A0A0G2JNZ2_pS1508	SCRIB_pS1508	A0A0G2JNZ2	SCRIB	Protein scribble homolog	1			LEAEKRALWRAARMKSLEQDALRAQMVLSRS	1	1	1.18297	1.18297
V9HWE1_pS51	HEL113_pS51	V9HWE1	HEL113	Epididymis luminal protein 113	0.999991	1	0.99986	RTYSLGSALRPSTSRSLYASSPGGVYATRSS	2	1	1.18273		1.18273						1.28313		1.28313
P07814_pS880	EPRS_pS880	P07814	EPRS	Bifunctional glutamate/proline--tRNA ligase	0.805114			KEKTGKEYIPGQPPLSQSSDSSPTRNSEPAG	1	5	1.18268		1.18268
Q14684_pT728	RRP1B_pT728	Q14684	RRP1B	Ribosomal RNA processing protein 1 homolog B	0.875357	0.90867	0.96092	VAFDPEQKPLHGVLKTPTSSPASSPLVAKKP	1	3	1.18247		1.18247		1.8424		1.8424		1.67199		1.67199
Q7Z3D7_pS154	DKFZp686E2459_pS154	Q7Z3D7	DKFZp686E2459	Uncharacterized protein DKFZp686E2459	0.999687	0.999843	0.996463	PGSETQRRRRRRHRHSPTGPPGFPRDGDYRD	2	1	1.18221	1.18221			0.906529	0.906529			0.737634	0.737634
O15541_pS253	RNF113A_pS253	O15541	RNF113A	RING finger protein 113A	0.999995	1	0.999987	EGRYGVYEDENYEVGSDDEEIPFKCFICRQS	1	1	1.18211	1.18211							1.05536	1.05536
P31942-2_pS201	HNRNPH3_pS201	P31942-2	HNRNPH3	Isoform 2 of Heterogeneous nuclear ribonucleoprotein H3	0.999995	0.999249	0.999898	GLPFRATENDIANFFSPLNPIRVHIDIGADG			1.18196	1.18196			1.16069	1.16069			0.902668	0.902668
Q9BVS4_pS350	RIOK2_pS350	Q9BVS4	RIOK2	Serine/threonine-protein kinase RIO2	0.923277	0.997612	0.999512	SFSDGEVAEKAEVYGSENESERNCLEESEGC	1	2	1.1814	1.1814			1.18268	1.18268			0.977175	0.977175
P34932_pS76	HSPA4_pS76	P34932	HSPA4	Heat shock 70 kDa protein 4	1	1	1	KNTVQGFKRFHGRAFSDPFVEAEKSNLAYDI	1	4	1.18095	1.18095			0.973814	0.973814			1.02401	1.02401
O43150_pS701	ASAP2_pS701	O43150	ASAP2	Arf-GAP with SH3 domain, ANK repeat and PH domain-containing protein 2	1	1		HVEYEWRLLHEDLDESDDDMDEKLQPSPNRR	1	3	1.18058	1.18058			0.876112	0.876112
Q14204_pS4368	DYNC1H1_pS4368	Q14204	DYNC1H1	Cytoplasmic dynein 1 heavy chain 1	0.993011	0.993806	0.998177	DDLAYAETEKKTRTDSTSDGRPAWMRTLHTT	1	5	1.17885	1.17885			1.20555	1.20555			1.23317	1.23317
Q03252_pS426	LMNB2_pS426	Q03252	LMNB2	Lamin-B2	0.893662		0.965327	RVTVSRATSSSSGSLSATGRLGRSKRKRLEV	1	4	1.17851		1.17851
Q7Z417_pS629	NUFIP2_pS629	Q7Z417	NUFIP2	Nuclear fragile X mental retardation-interacting protein 2	0.975713	0.9557	0.926313	FLSKDYEIESQNPLASPTNTLLGSAKEQRYQ	1	1	1.1785	1.1785			1.1388	1.1388			1.29079	1.29079
Q7L2J0_pS216	MEPCE_pS216	Q7L2J0	MEPCE	7SK snRNA methylphosphate capping enzyme	0.774294		0.640741	LDEEVSRTLNAETPKSSPLPAKGRDPVEILI	1	1	1.17843		1.17843						1.1009	1.1009	0.943122
Q9Y520-4_pT887	PRRC2C_pT887	Q9Y520-4	PRRC2C	Isoform 4 of Protein PRRC2C	0.865754	0.671992	0.774778	QKFLSRSVEDVRPHHTDANNQSACFEAPDQK			1.17837	1.17837							1.16333	1.16333
Q9P2Q2_pS657	FRMD4A_pS657	Q9P2Q2	FRMD4A	FERM domain-containing protein 4A	0.808052	0.999479		GSCAEAGGGSNSLQNSPIRGLPHWNSQSSMP	1	3	1.17791	1.17791			1.07073	1.07073
V9HWE1_pS47	HEL113_pS47	V9HWE1	HEL113	Epididymis luminal protein 113	0.952492	0.946304	0.838258	TTSTRTYSLGSALRPSTSRSLYASSPGGVYA	2	1	1.17733	1.17733							1.79628	1.79628
Q12888_pS1320	TP53BP1_pS1320	Q12888	TP53BP1	TP53-binding protein 1	0.785629		0.738715	FSSKASSLHRTSSGTSLSAMHSSGSSGKGAG	1	2	1.17684		1.17684						0.941634		0.941634
Q9Y2W1_pT941	THRAP3_pT941	Q9Y2W1	THRAP3	Thyroid hormone receptor-associated protein 3	0.499996	0.845074	0.527898	KFSGEEGEIEDDESGTENREEKDNIQPTTE_	1	2	1.17658	1.17658			0.925828	0.925828			1.03118	1.03118
A0A0S2Q0B1_pS363	ARID1A_pS363	A0A0S2Q0B1	ARID1A	AT-rich interactive domain-containing protein 1A	0.997193	0.996551	0.938881	AASGGAQQRSHHAPMSPGSSGGGGQPLARTP	4	1	1.17653	1.17653			0.963407	0.963407			1.11984	1.11984
B2R8R5_pS19	NA_pS19	B2R8R5	NA	cDNA, FLJ94025, highly similar to Homo sapiens tripartite motif-containing 28 (TRIM28), mRNA	0.996677		0.95683	SAAAASAAAASAASGSPGPGEGSAGGEKRST	2	1	1.17589	1.17589	1.10887						1.08167	1.08167
Q9Y3M8-4_pS376	STARD13_pS376	Q9Y3M8-4	STARD13	Isoform 4 of StAR-related lipid transfer protein 13	1			HIPKDHKPGTFPKALSIESLSPTDSSNGVNW			1.17563	1.17563
Q13206_pS831	DDX10_pS831	Q13206	DDX10	Probable ATP-dependent RNA helicase DDX10	0.978516	0.978832	0.983988	ISDTKKKQGMKKRSNSEVEDVGPTSHNRKKA	1	2	1.17559	1.17559			0.810497	0.810497			0.920656	0.920656
Q9NUQ3_pS97	TXLNG_pS97	Q9NUQ3	TXLNG	Gamma-taxilin	0.999999	0.999999	0.999974	EDEGSDFITENRNLVSPAYCTQESREEIPGG	1	2	1.17555	1.17555			1.24386	1.24386			1.34628	1.34628
Q92538-3_pS1298	GBF1_pS1298	Q92538-3	GBF1	Isoform 3 of Golgi-specific brefeldin A-resistance guanine nucleotide exchange factor 1	0.998313	0.999932	0.973437	LQATARADAPDAGAQSDSELPSYHQNDVSLD			1.17542	1.17542			1.09869	1.09869			1.22731	1.22731
Q8N5A0_pS135	EIF5B_pS135	Q8N5A0	EIF5B	Eukaryotic translation initiation factor 5B	1	0.999999		DSKSKKTAKPKVEMYSGSDDDDDFNKLPKKA	1	1	1.17528	1.17528	0.901084		0.989852		0.989852
B5BUB5_pS94	SSB_pS94	B5BUB5	SSB	Autoantigen La (Fragment)	0.499991			LMEISEDKTKIRRSPSKPLPEVTDEYKNDVK	2	1	1.17524	1.17524
Q7Z6Z7-2_pS2365	HUWE1_pS2365	Q7Z6Z7-2	HUWE1	Isoform 2 of E3 ubiquitin-protein ligase HUWE1	0.872666	0.896	0.94575	DLIDELLERDGGSGNSTIIVSRSGEDESQED			1.17511		1.17511		1.62977		1.62977		1.16537		1.16537
A0A140VK53_pS2692	NA_pS2692	A0A140VK53	NA	Testicular secretory protein Li 53	0.999863		0.999781	SPRKPIDSLRDSRSLSYSPVERRRPSPQPSP	2	1	1.17475		1.17475
E9PEI0_pS455	CDCA2_pS455	E9PEI0	CDCA2	Cell division cycle-associated protein 2	0.971153			LENIEPLQVSFAVLSSPNKSSISETLSGTDT	1	1	1.17446	1.17446
O43765_pS305	SGTA_pS305	O43765	SGTA	Small glutamine-rich tetratricopeptide repeat-containing protein alpha	0.998983	0.9962	0.990574	ELIEQLRSQIRSRTPSASNDDQQE_______	1	1	1.1744	1.1744			1.11244	1.11244			1.02327	1.02327
Q8WWY3_pT455	PRPF31_pT455	Q8WWY3	PRPF31	U4/U6 small nuclear ribonucleoprotein Prp31	0.782721		0.314345	TIRDRSSGTASSVAFTPLQGLEIVNPQAAEK	1	2	1.17434	1.17434
O95218-2_pY183	ZRANB2_pY183	O95218-2	ZRANB2	Isoform 2 of Zinc finger Ran-binding domain-containing protein 2	0.672824			KLDEDEDEDDADLSKYNLDASEEEDSNKKKS			1.17353	1.17353
P52948-6_pS1062	NUP98_pS1062	P52948-6	NUP98	Isoform 6 of Nuclear pore complex protein Nup98-Nup96	0.870017			GLLQSKFTSGAFLSPSVSVQECRTPRAASLM			1.17327	1.17327
B3KMC9_pS470	NA_pS470	B3KMC9	NA	cDNA FLJ10711 fis, clone NT2RP3000917, highly similar to 5'-3' exoribonuclease 2 (EC 3.1.11.-)	0.641151	0.471617	0.482499	SNPRQAAYEMRMQNNSSPSISPNTSFTSDGS	2	1	1.17301		1.17301
O75151_pS905	PHF2_pS905	O75151	PHF2	Lysine-specific demethylase PHF2	0.996741	0.993024	0.995161	KSRSKKRKGSDDAPYSPTARVGPSVPRQDRP	1	4	1.17283		1.17283		1.25905		1.25905		1.24633		1.24633
Q8TDM6-4_pS1144	DLG5_pS1144	Q8TDM6-4	DLG5	Isoform 4 of Disks large homolog 5	0.997619			TCSDYSEMRATHGSNSLPSSARLGSSSNLQF			1.1726	1.1726
Q9Y520-4_pS1246	PRRC2C_pS1246	Q9Y520-4	PRRC2C	Isoform 4 of Protein PRRC2C	0.944942	0.549354	0.845514	IPSGPLRQREESETRSESSDFEVVPKRRRQR			1.17242		1.17242						0.997041	0.997041	0.948368
Q8TED9_pS104	AFAP1L1_pS104	Q8TED9	AFAP1L1	Actin filament-associated protein 1-like 1	0.996301	1	1	DDGEPSKGASPELAKSPRLRNAADLPPPLPN	1	2	1.17241		1.17241						1.13119		1.13119
Q8TED9_pS98	AFAP1L1_pS98	Q8TED9	AFAP1L1	Actin filament-associated protein 1-like 1	0.989983	1	1	LRDMPEDDGEPSKGASPELAKSPRLRNAADL	1	2	1.17241		1.17241						0.778072	0.778072	1.13119
X5DRB1_pT169	XPC_pT169	X5DRB1	XPC	Xeroderma pigmentosum, complementation group C isoform A (Fragment)	0.999997			SRSLLPVKPVEIEIETPEQAKTRERSEKIKL	2	1	1.17163	1.17163
Q7Z5L9_pS457	IRF2BP2_pS457	Q7Z5L9	IRF2BP2	Interferon regulatory factor 2-binding protein 2	0.999861			KDANQVHSTTRRNSNSPPSPSSMNQRRLGPR	1	2	1.17116		1.17116	0.529169
Q12888_pS1317	TP53BP1_pS1317	Q12888	TP53BP1	TP53-binding protein 1	0.65614	0.689659		ISSFSSKASSLHRTSSGTSLSAMHSSGSSGK	1	2	1.17014	1.17014			1.16707	1.16707
D3DVC4_pS1445	NES_pS1445	D3DVC4	NES	Nestin, isoform CRA_c	0.80403	0.502714		REPGAGRWGPGSSVGSLQALSSSQRGEFLES	3	1	1.16963	1.16963			0.886783	0.886783
Q8N4X5_pS165	AFAP1L2_pS165	Q8N4X5	AFAP1L2	Actin filament-associated protein 1-like 2	0.999993	0.99999	0.999997	EEDGSKGKSAPYQWPSPEAGIELMRDARICA	1	1	1.16947	1.16947			1.05905	1.05905			1.19484	1.19484
P67809_pS174	YBX1_pS174	P67809	YBX1	Nuclease-sensitive element-binding protein 1	0.999977	0.998927	0.99992	QQNYQNSESGEKNEGSESAPEGQAQQRRPYR	1	3	1.16897	1.16897	1.18085		1.06968	1.06968	1.18424		1.21398	1.21398	1.22379
Q9NQS7-2_pS143	INCENP_pS143	Q9NQS7-2	INCENP	Isoform 2 of Inner centromere protein	0.872711		0.764702	AAAAAAATMALAAPSSPTPESPTMLTKKPED			1.16864	1.16864
Q96KG9-3_pS653	SCYL1_pS653	Q96KG9-3	SCYL1	Isoform 3 of N-terminal kinase-like protein	0.999973	0.999912	0.999363	FATLSARPSTQPRPDSWGEDNWEGLETDSRQ			1.16838	1.16838			1.40451	1.40451			1.53257	1.53257
O60825_pS493	PFKFB2_pS493	O60825	PFKFB2	6-phosphofructo-2-kinase/fructose-2,6-bisphosphatase 2	0.999977			RPRNYSVGSRPLKPLSPLRAQDMQEGAD___	1	2	1.16827		1.16827
Q6PKG0_pS517	LARP1_pS517	Q6PKG0	LARP1	La-related protein 1	0.986593	0.947907	0.999229	CPEFVPRQHYQKETESAPGSPRAVTPVPTKT	1	2	1.16825		1.16825		1.15178	1.15178	1.16171		1.06172		1.06172
A0A024R222_pS344	PSAT1_pS344	A0A024R222	PSAT1	Phosphoserine aminotransferase	0.999986	1	0.999933	MLSLKGHRSVGGIRASLYNAVTIEDVQKLAA	3	1	1.16821	1.16821			1.22311	1.22311			1.30636	1.30636
Q9Y520-4_pS636	PRRC2C_pS636	Q9Y520-4	PRRC2C	Isoform 4 of Protein PRRC2C	0.978525	0.767038	0.98985	NKEEEPVFTRQDSNRSEKEATPVVHETEPES			1.16772	1.16772	0.665685						0.614032		0.614032
A0A024RAM4_pS1666	MAP1B_pS1666	A0A024RAM4	MAP1B	Microtubule-associated protein 1B, isoform CRA_b	0.747581	0.743716	0.920662	QESPEQSLAMDFSRQSPDHPTVGAGVLHITE	4	1	1.16766	1.16766			1.0627	1.0627	1.03263		1.54494	1.54494
Q8IVD9_pS340	NUDCD3_pS340	Q8IVD9	NUDCD3	NudC domain-containing protein 3	1			LKVHEMLKKGWDAEGSPFRGQRFDPAMFNIS	1	3	1.16683	1.16683
A8K6K4_pS557	NA_pS557	A8K6K4	NA	cDNA FLJ77565, highly similar to Homo sapiens interleukin 1 receptor accessory protein (IL1RAP), transcript variant 1, mRNA	0.598984	0.714876	0.808468	LQVAMPVKKSPRRSSSDEQGLSYSSLKNV__	2	1	1.1667	1.1667			0.879889	0.879889
Q15311_pS29	RALBP1_pS29	Q15311	RALBP1	RalA-binding protein 1	0.983935	0.992648	0.941369	EHRRVEHGSGLTRTPSSEEISPTKFPGLYRT	1	3	1.16637	1.16637	0.659796		1.16327	1.16327	0.66951		1.09683	1.09683	0.862429
A0A024RAI5_pS272	BIN1_pS272	A0A024RAI5	BIN1	Bridging integrator 1, isoform CRA_a	0.999998	0.999964	0.999977	NAPAKGNKSPSPPDGSPAATPEIRVNHEPEP	4	1	1.16632	1.16632	2.50558	1.72616	1.29644	1.29644	2.07436	1.56032
A0A024R9U3_pS123	OCIAD1_pS123	A0A024R9U3	OCIAD1	OCIA domain containing 1, isoform CRA_a	0.832856			SPLGEALRSGQARRSSPPGHYYQKSKYDSSV	4	1	1.16621	1.16621
P36551_pS344	CPOX_pS344	P36551	CPOX	Oxygen-dependent coproporphyrinogen-III oxidase, mitochondrial	0.838978			GERRGIGGIFFDDLDSPSKEEVFRFVQSCAR	1	3	1.16605	1.16605
Q8IY81_pS677	FTSJ3_pS677	Q8IY81	FTSJ3	pre-rRNA processing protein FTSJ3	0.5		0.5	ILDPEGLALGAVIASSKKAKRDLIDNSFNRY	1	2	1.16594	1.16594							1.0719	1.0719
Q8IY81_pS676	FTSJ3_pS676	Q8IY81	FTSJ3	pre-rRNA processing protein FTSJ3	0.5		0.5	RILDPEGLALGAVIASSKKAKRDLIDNSFNR	1	2	1.16594	1.16594							1.0719	1.0719
Q15007_pS306	WTAP_pS306	Q15007	WTAP	Pre-mRNA-splicing regulator WTAP	0.978456	0.999565	0.959936	GFHREGNTTEDDFPSSPGNGNKSSNSSEERT	1	2	1.16589	1.16589			0.995272	0.995272			0.955335	0.955335
Q66K74-2_pS733	MAP1S_pS733	Q66K74-2	MAP1S	Isoform 2 of Microtubule-associated protein 1S	0.993111	0.998509	0.994439	EFEHRKAVPMAPAPASPGSSNDSSARSQERA			1.16558	1.16558			0.985858	0.985858			1.23296	1.23296
Q96HI4_pS45	NMT1_pS45	Q96HI4	NMT1	Glycylpeptide N-tetradecanoyltransferase (Fragment)	1	1	1	DCENEEDNSYNRGGLSPANDTGAKKKKKKQK	2	2	1.16522	1.16522			1.11988	1.11988			1.43419	1.43419
Q9UPT8_pS1269	ZC3H4_pS1269	Q9UPT8	ZC3H4	Zinc finger CCCH domain-containing protein 4	0.998342	0.982441	0.999165	TLFGTVKQTPKTGSGSPFAGNSPAREGEQDA	1	3	1.16462	1.16462	1.11727		1.17898		1.17898		1.27031		1.27031
Q8WVC0-2_pS598	LEO1_pS598	Q8WVC0-2	LEO1	Isoform 2 of RNA polymerase-associated protein LEO1	1			EDDDKANKKHKKYVISDEEEEDDD_______			1.16446	1.16446
D3DUP2_pS1757	WNK1_pS1757	D3DUP2	WNK1	WNK lysine deficient protein kinase 1, isoform CRA_d	0.999996	0.999542	0.998917	AFLSRDVDDGSGSPHSPHQLSSKSLPSQNLS	4	1	1.16437	1.16437	0.816739	1.01482	1.11471		1.11471	1.41475	1.01227	1.01227	1.07185
C9JQV0_pS59	C7orf50_pS59	C9JQV0	C7orf50	Uncharacterized protein C7orf50 (Fragment)	1	1		GEAVLRPGLDAEPELSPEEQRVLERKLKKER	1	1	1.1643	1.1643			1.2377	1.2377
A0A140VK53_pS1329	NA_pS1329	A0A140VK53	NA	Testicular secretory protein Li 53	0.999988	0.89634	0.999553	HKELSNSPLRENSFGSPLEFRNSGPLGTEMN	2	1	1.16408	1.16408		1.28612	0.86904	0.86904	0.906281		1.11793	1.11793	0.999415	0.980633
Q549U1_pY208	HSU53209_pY208	Q549U1	HSU53209	Putative MAPK activating protein	0.750031			DYSITKRAHTPTPGIYMGRPTHSGGGGGGGG	2	1	1.164		1.164
Q9Y608-4_pS88	LRRFIP2_pS88	Q9Y608-4	LRRFIP2	Isoform 4 of Leucine-rich repeat flightless-interacting protein 2	0.883776		0.798996	TRPSSRNSASATTPLSGNSSRRGSGDTSSLI			1.1639	1.1639							1.02955	1.02955	1.19358
D6RB01_pS551	FAM169A_pS551	D6RB01	FAM169A	Soluble lamin-associated protein of 75 kDa	0.869318			LEDVPFSQNAGQKNQSEEQSEASSEQLDQFT	1	1	1.16384		1.16384
D6RB01_pS558	FAM169A_pS558	D6RB01	FAM169A	Soluble lamin-associated protein of 75 kDa	0.536822			QNAGQKNQSEEQSEASSEQLDQFTQSAEKAV	1	1	1.16384		1.16384
B2RAH5_pS432	NA_pS432	B2RAH5	NA	cDNA, FLJ94919, highly similar to Homo sapiens protein phosphatase 1, regulatory (inhibitor) subunit 12A (PPP1R12A), mRNA	0.99921			TATKISPKEEERKDESPATWRLGLRKTGSYG	2	1	1.16383	1.16383
A0A024RAM4_pT1949	MAP1B_pT1949	A0A024RAM4	MAP1B	Microtubule-associated protein 1B, isoform CRA_b	1	1	1	EDGDYSYEIIEKTTRTPEEGGYSYDISEKTT	4	1	1.16382	1.16382			1.13983	1.13983			1.375	1.375
B2RBM8_pS607	NA_pS607	B2RBM8	NA	cDNA, FLJ95596, highly similar to Homo sapiens activity-dependent neuroprotector (ADNP), mRNA	0.537719			KPQPKVQEKADIPVKSSPQAAVPYKKDVGKT	2	1	1.16344	1.16344
Q6FGS1_pS96	TPD52L2_pS96	Q6FGS1	TPD52L2	TPD52L2 protein	1	1	0.999998	LGLSTLGELKQNLSRSWHDVQVSSAYVKTSE	1	1	1.16343	1.16343			1.08393	1.08393			1.03668	1.03668
Q15139_pS205	PRKD1_pS205	Q15139	PRKD1	Serine/threonine-protein kinase D1	1	1	1	FKIPNNCSGVRRRRLSNVSLTGVSTIRTSSA	1	2	1.16273	1.16273	0.602902		0.692646	0.692646	0.846752		0.864763	0.864763	0.768483
B4DGC5_pS941	NA_pS941	B4DGC5	NA	cDNA FLJ60491, highly similar to IQ motif and Sec7 domain-containing protein 1	0.499998	0.905836	0.49894	SAGSLESNVEGSIISSPHMRRRATSTRECPS	2	1	1.16216		1.16216		1.05036		1.05036
B4DGC5_pS940	NA_pS940	B4DGC5	NA	cDNA FLJ60491, highly similar to IQ motif and Sec7 domain-containing protein 1	0.499998	0.499995	0.49894	SSAGSLESNVEGSIISSPHMRRRATSTRECP	2	1	1.16216		1.16216		0.989827		0.989827
B4DGC5_pS925	NA_pS925	B4DGC5	NA	cDNA FLJ60491, highly similar to IQ motif and Sec7 domain-containing protein 1	0.540917	0.288322	0.365487	SSLRDLSEAGKRGRRSSAGSLESNVEGSIIS	2	1	1.16216		1.16216
Q9C0C9_pS401	UBE2O_pS401	Q9C0C9	UBE2O	(E3-independent) E2 ubiquitin-conjugating enzyme	0.996272	0.998669	0.999899	VKRLLKKQVVRIMSCSPDTQCSRDHSMEDPD	1	3	1.16203	1.16203			0.994523	0.994523			1.28595	1.28595
A0A024RAZ7_pS338	HNRPA1_pS338	A0A024RAZ7	HNRPA1	Heterogeneous nuclear ribonucleoprotein A1, isoform CRA_b	0.5	0.5	0.82448	SNFGPMKGGNFGGRSSGPYGGGGQYFAKPRN	4	1	1.16168	1.16168							1.04309	1.04309
A0A024RAZ7_pS337	HNRPA1_pS337	A0A024RAZ7	HNRPA1	Heterogeneous nuclear ribonucleoprotein A1, isoform CRA_b	0.5	0.794775	0.499927	SSNFGPMKGGNFGGRSSGPYGGGGQYFAKPR	4	1	1.16168	1.16168							0.685371	0.685371
A0A024R6N2_pS368	CDC42BPB_pS368	A0A024R6N2	CDC42BPB	CDC42 binding protein kinase beta (DMPK-like), isoform CRA_a	0.519752			LEAPYIPDVSSPSDTSNFDVDDDVLRNTEIL	3	1	1.16152	1.16152
Q9NVI7-2_pS321	ATAD3A_pS321	Q9NVI7-2	ATAD3A	Isoform 2 of ATPase family AAA domain-containing protein 3A	0.946548	0.937633		RLLSRPQDALEGVVLSPSLEARVRDIAIATR			1.16133	1.16133			1.34492	1.34492
B7Z6N1_pT516	NA_pT516	B7Z6N1	NA	cDNA FLJ54385, highly similar to ETS domain-containing transcription factor ERF	1	1	1	KKVRGEGPGEAGGPLTPRRVSSDLQHATAQL	2	1	1.16122	1.16122			0.840196	0.840196			0.688586	0.688586
Q8TDD1_pS782	DDX54_pS782	Q8TDD1	DDX54	ATP-dependent RNA helicase DDX54	0.999994	0.999008	0.99746	LYQKWKQKQKIDDRDSDEEGASDRRGPERRG	1	2	1.16083	1.16083			0.956043	0.956043			1.00891	1.00891
A0A024R370_pS338	TMF1_pS338	A0A024R370	TMF1	TATA element modulatory factor 1, isoform CRA_a	0.999672	0.957467		FERIDSFSVQSLDSRSVSEINSDDELSGKGY	4	1	1.16063	1.16063	1.02584		0.646434	0.646434	1.3005
Q9NZT2-2_pS577	OGFR_pS577	Q9NZT2-2	OGFR	Isoform 2 of Opioid growth factor receptor	0.761266		0.964155	PGPSPAGPTRDEPAESPSETPGPRPAGPAGD			1.16057	1.16057							0.976092	0.976092
E9KL44_pS756	NA_pS756	E9KL44	NA	Epididymis tissue sperm binding protein Li 14m	0.999999	0.999999	1	GKQFTPCQLLADHANSPNKKFYQ________	2	1	1.16011	1.16011			0.865512	0.865512			1.07487	1.07487
O75940_pS201	SMNDC1_pS201	O75940	SMNDC1	Survival of motor neuron-related-splicing factor 30	0.933466	0.998066	0.919668	YSKNKKGQVKRSIFASPESVTGKVGVGTCGI	1	1	1.15926	1.15926			0.787594	0.787594			0.969202	0.969202
Q7Z726_pS62	KPNA2_pS62	Q7Z726	KPNA2	Importin subunit alpha	0.986775	0.997157	0.761366	MLKRRNVSSFPDDATSPLQENRNNQGTVNWS	1	1	1.15875	1.15875			0.942068	0.942068			1.02629	1.02629
Q8N1G0_pS1057	ZNF687_pS1057	Q8N1G0	ZNF687	Zinc finger protein 687	1	1	1	EKHVQVRHGLQLGAQSPGRGTTLARGSSARA	1	1	1.15862	1.15862			1.20397	1.20397			1.42378	1.42378
B3KNP0_pS499	NA_pS499	B3KNP0	NA	cDNA FLJ30074 fis, clone BGGI11000123, highly similar to Homo sapiens formin binding protein 4 (FNBP4), mRNA (Fragment)	1		1	ETAIGAENSEKIDENSDKEMEVEESPEKIKV	2	1	1.15855	1.15855	0.810695						0.974676	0.974676	0.803294
V9HW72_pS16	HEL-S-94n_pS16	V9HW72	HEL-S-94n	Epididymis secretory sperm binding protein Li 94n	1	1		MEQVNELKEKGNKALSVGNIDDALQCYSEAI	2	1	1.15829	1.15829			1.24895	1.24895
Q14683_pS358	SMC1A_pS358	Q14683	SMC1A	Structural maintenance of chromosomes protein 1A	0.906891			VEKARQEFEERMEEESQSQGRDLTLEENQVK	1	2	1.15796	1.15796
P55081_pT267	MFAP1_pT267	P55081	MFAP1	Microfibrillar-associated protein 1	1	1	1	LEENKRSLAALDALNTDDENDEEEYEAWKVR	1	2	1.1579	1.1579			1.02004	1.02004			1.08979	1.08979
A0A024QZH6_pS614	SR-A1_pS614	A0A024QZH6	SR-A1	Serine arginine-rich pre-mRNA splicing factor SR-A1, isoform CRA_a	0.999981	0.999908		RSRSREKRRRRRRSASPPPATSSSSSSRRER	4	1	1.15735		1.15735		1.00916		1.00916
A0A024QZH6_pS612	SR-A1_pS612	A0A024QZH6	SR-A1	Serine arginine-rich pre-mRNA splicing factor SR-A1, isoform CRA_a	0.999963	0.999932		SRRSRSREKRRRRRRSASPPPATSSSSSSRR	4	1	1.15735		1.15735		1.00916		1.00916
Q15311_pS93	RALBP1_pS93	Q15311	RALBP1	RalA-binding protein 1	0.999987	0.999774	0.999398	KEKRTEGYAAFQEDSSGDEAESPSKMKRSKG	1	3	1.15733		1.15733		1.28499		1.28499		1.17643		1.17643
Q15311_pS92	RALBP1_pS92	Q15311	RALBP1	RalA-binding protein 1	0.999991	0.99961	0.999644	KKEKRTEGYAAFQEDSSGDEAESPSKMKRSK	1	3	1.15733		1.15733		1.28499		1.28499		1.17643		1.17643
P47974_pS440	ZFP36L2_pS440	P47974	ZFP36L2	mRNA decay activator protein ZFP36L2	0.754456	0.99802	0.999348	PSPPFSFQLPRRLSDSPVFDAPPSPPDSLSD	1	3	1.15724	1.15724	0.90859		0.973344	0.973344	0.9207	0.640808	0.848624	0.848624	0.728454	0.602415
Q96JM3_pS282	CHAMP1_pS282	Q96JM3	CHAMP1	Chromosome alignment-maintaining phosphoprotein 1	0.982714	0.989685	0.977687	SRKSARTTSPEPRKPSPSESPEPWKPFPAVS	1	2	1.15721	1.15721	1.06956	0.917628	0.858876	0.858876	0.804819	0.951794	0.796852	0.796852	0.788067	1.02648
Q0IIN7_pS551	NCOA3_pS551	Q0IIN7	NCOA3	Nuclear receptor coactivator 3	1	1	0.999764	SLLSTLSSPGPKLDNSPNMNITQPSKVSNQD	2	1	1.15708	1.15708			0.684415	0.684415			0.859354	0.859354
Q5U0Q1_pS149	G3BP_pS149	Q5U0Q1	G3BP	Ras-GTPase-activating protein SH3-domain-binding protein	0.999979	0.99939		QDEVFGGFVTEPQEESEEEVEEPEERQQTPE	2	1	1.15701	1.15701			0.979192	0.979192
Q6NZY4_pT479	ZCCHC8_pT479	Q6NZY4	ZCCHC8	Zinc finger CCHC domain-containing protein 8	0.999999		0.999367	FQPPLPPDTPPLPRGTPPPVFTPPLPKGTPP	1	2	1.15686	1.15686							0.814806	0.814806
O60716-5_pS252	CTNND1_pS252	O60716-5	CTNND1	Isoform 1A of Catenin delta-1	1	1	1	IEERYRPSMEGYRAPSRQDVYGPQPQVRVGG			1.15685	1.15685			0.705663	0.705663			0.870472	0.870472
Q643R0_pT72	HCTP4_pT72	Q643R0	HCTP4	HCTP4	0.998794	1	0.999986	GKTPLRKANLQQAIVTPLKPVDNTYYKEAEK	1	1	1.15642	1.15642			0.933619	0.933619			0.582777	0.582777
Q1KMD3_pT165	HNRNPUL2_pT165	Q1KMD3	HNRNPUL2	Heterogeneous nuclear ribonucleoprotein U-like protein 2	0.982695	0.993605	0.951571	GKREEDEPEERSGDETPGSEVPGDKAAEEQG	1	1	1.15619	1.15619			1.03391	1.03391			1.06349	1.06349
H3BPE1_pS4491	MACF1_pS4491	H3BPE1	MACF1	Microtubule-actin cross-linking factor 1, isoforms 1/2/3/5	0.666019			LESKEEVLKSMDAMSSPTKTETVKAQAESNK	1	1	1.15594	1.15594
P30530-2_pS875	AXL_pS875	P30530-2	AXL	Isoform Short of Tyrosine-protein kinase receptor UFO	0.998495		0.970447	CPSTTPSPAQPADRGSPAAPGQEDGA_____			1.15589	1.15589							1.03341	1.03341
E7EUN9_pS453	DUS2_pS453	E7EUN9	DUS2	tRNA-dihydrouridine(20) synthase [NAD(P)+]-like	0.954052		0.94841	DLCKKPFVALGSGEESPLEGW__________	1	1	1.15587	1.15587							1.27422	1.27422
A0A024R9D2_pS308	MTDH_pS308	A0A024R9D2	MTDH	Metadherin, isoform CRA_a	0.98977			LSSQISAGEEKWNSVSPASAGKRKTEPSAWS	4	1	1.15568		1.15568
A0A024R9D2_pS311	MTDH_pS311	A0A024R9D2	MTDH	Metadherin, isoform CRA_a	0.997234			QISAGEEKWNSVSPASAGKRKTEPSAWSQDT	4	1	1.15568		1.15568
P49454_pT144	CENPF_pT144	P49454	CENPF	Centromere protein F	1	0.999997	1	QQAAQSADVSLNPCNTPQKIFTTPLTPSQYY	1	2	1.15564	1.15564			0.865722	0.865722			0.921247	0.921247
F6PQP6_pS195	EPN2_pS195	F6PQP6	EPN2	Epsin-2 (Fragment)	0.83404		0.999797	SHSEQEYGKAGGSPASYHGSTSPRVSSELEQ	1	8	1.15538		1.15538						0.708896	0.708896	1.0137
A7MD03_pY550	CCDC132_pY550	A7MD03	CCDC132	CCDC132 protein	0.878932		0.847063	NGYESDEQEKSAYQEYDSDSDVPEELKRDYV	2	1	1.15537	1.15537	1.18511						1.51137		1.51137
Q9NQS7-2_pS895	INCENP_pS895	Q9NQS7-2	INCENP	Isoform 2 of Inner centromere protein	0.999903	1	0.999951	SKPRYHKRTSSAVWNSPPLQGARVPSSLAYS			1.15522	1.15522		1.89423	1.02628	1.02628		1.08984
A0A024R3F4_pS539	PHLDB1_pS539	A0A024R3F4	PHLDB1	Pleckstrin homology-like domain, family B, member 1, isoform CRA_c	0.997657	0.929423	0.999369	GESLAPHKGSFSGRLSPAYSLGSLTGASPCQ	4	1	1.15459	1.15459	0.696275		1.06614	1.06614	1.04018		0.993372	0.993372	0.523461
O14757-2_pS237	CHEK1_pS237	O14757-2	CHEK1	Isoform 2 of Serine/threonine-protein kinase Chk1	0.630023	0.735153		SSQPEPRTGLSLWDTSPSYIDKLVQGISFSQ			1.15433	1.15433			1.01827	1.01827
Q8N5A0_pS107	EIF5B_pS107	Q8N5A0	EIF5B	Eukaryotic translation initiation factor 5B	0.994863			TSKDKKKKGQKGKKQSFDDNDSEELEDKDSK	1	1	1.15423	1.15423
A0A1U9X8D3_pT199	NA_pT199	A0A1U9X8D3	NA	PPP1R18	1	1		SRLSEAWKWRLSPGETPERSLRLAESREQSP	4	1	1.15409		1.15409		0.790205		0.790205
E7ETD6_pS77	BPTF_pS77	E7ETD6	BPTF	Nucleosome-remodeling factor subunit BPTF (Fragment)	1			SSTPGRRKPRVHRPRSPILEEKDIPPLEFPK	1	3	1.15377	1.15377
Q12888_pS265	TP53BP1_pS265	Q12888	TP53BP1	TP53-binding protein 1	1	1	1	KEQNPPPARSEDMPFSPKASVAAMEAKEQLS	1	2	1.15371	1.15371			1.23471	1.23471			1.23859	1.23859
Q53HL2_pS219	CDCA8_pS219	Q53HL2	CDCA8	Borealin	0.999929	1	0.99999	TPAAGERIYNISGNGSPLADSKEIFLTVPVG	1	2	1.15364	1.15364			1.08126	1.08126			0.781998	0.781998
Q9UPN4-3_pS150	CEP131_pS150	Q9UPN4-3	CEP131	Isoform 3 of Centrosomal protein of 131 kDa	0.999973			GFTLPSNARSSSALDSPAGPRRKECTVALAP			1.15342	1.15342
A0A024R0S6_pS438	EHD2_pS438	A0A024R0S6	EHD2	EH-domain containing 2, isoform CRA_a	0.999989	1	0.999999	VERGPDEAMEDGEEGSDDEAEWVVTKDKSKY	3	1	1.15324	1.15324			1.19941	1.19941			1.12808	1.12808
Q14683_pS957	SMC1A_pS957	Q14683	SMC1A	Structural maintenance of chromosomes protein 1A	0.654052		0.488076	LSKGTMDDISQEEGSSQGEDSVSGSQRISSI	1	2	1.15323	1.15323
Q5UIP0-2_pS1162	RIF1_pS1162	Q5UIP0-2	RIF1	Isoform 2 of Telomere-associated protein RIF1	0.886225		0.634055	KSSLSNNECGSLDKTSPEMSNSNNDERKKAL			1.15323	1.15323							0.992404	0.992404
P46934-4_pS320	NEDD4_pS320	P46934-4	NEDD4	Isoform 4 of E3 ubiquitin-protein ligase NEDD4	0.684643			LTIFGNSAVSQPASSSNHSSRRGSLQAYTFE			1.15311	1.15311
A0A024R328_pS304	PRKCD_pS304	A0A024R328	PRKCD	Protein kinase C delta type	0.610212	0.981663	0.961393	EALNQVTQRASRRSDSASSEPVGIYQGFEKK	3	1	1.15308	1.15308			1.11993	1.11993			1.08182	1.08182
Q9NP66_pS105	HMG20A_pS105	Q9NP66	HMG20A	High mobility group protein 20A	0.999996	0.999893	0.999986	GRKRKKPLRDSNAPKSPLTGYVRFMNERREQ	1	1	1.15294	1.15294			1.11238	1.11238			1.03027	1.03027
Q59F95_pS139	NA_pS139	Q59F95	NA	TBC1 domain family, member 13 variant (Fragment)	0.878348		0.499987	SQTVARNRSGVTNMSSPHKNSVPSSLNEYEV	2	1	1.15243	1.15243							0.822358	0.822358
A0A024R0Q5_pS71	PPP1R13L_pS71	A0A024R0Q5	PPP1R13L	Protein phosphatase 1, regulatory (Inhibitor) subunit 13 like, isoform CRA_a	0.866683	0.980544	0.764998	PPGPQAGPPSRPPRYSSSSIPEPFGSRGSPR	4	1	1.15224	1.15224			0.720487	0.720487			0.912992	0.912992
P49756_pS675	RBM25_pS675	P49756	RBM25	RNA-binding protein 25	0.892477		0.587346	EEHRPKIGLSLKLGASNSPGQPNSVKRKKLP	1	3	1.15172	1.15172	0.909314						1.14984	1.14984
A8K7Z9_pS5	NA_pS5	A8K7Z9	NA	cDNA FLJ78530, highly similar to Homo sapiens SHC SH2-domain binding protein 1 (SHCBP1), mRNA	0.989103			___________MADGSLTGGGLEAAAMAPER	2	1	1.15089	1.15089
B5BUB5_pS92	SSB_pS92	B5BUB5	SSB	Autoantigen La (Fragment)	0.98816	0.863603	0.943619	AELMEISEDKTKIRRSPSKPLPEVTDEYKND	2	1	1.15057	1.15057			0.838596	0.838596			0.885272	0.885272
Q03188_pY758	CENPC_pY758	Q03188	CENPC	Centromere protein C	0.793444			TRLKPLEYWRGERIDYQGRPSGGFVISGVLS	1	2	1.15041		1.15041
Q03188_pS773	CENPC_pS773	Q03188	CENPC	Centromere protein C	0.605372	0.998744	0.997813	YQGRPSGGFVISGVLSPDTISSKRKAKENIG	1	2	1.15041		1.15041		0.892014	0.892014			1.09642	1.09642	0.977573
Q96C90_pS21	PPP1R14B_pS21	Q96C90	PPP1R14B	Protein phosphatase 1 regulatory subunit 14B	0.999999	1	1	TAGGAALAAPAPGPGSGGPGPRVYFQSPPGA	1	3	1.14981	1.14981							0.904352	0.904352
O60825_pT468	PFKFB2_pT468	O60825	PFKFB2	6-phosphofructo-2-kinase/fructose-2,6-bisphosphatase 2	0.499994			FPKNQTPVRMRRNSFTPLSSSNTIRRPRNYS	1	2	1.14966	1.14966
O95405-3_pS121	ZFYVE9_pS121	O95405-3	ZFYVE9	Isoform 3 of Zinc finger FYVE domain-containing protein 9	0.989816		0.987192	DENAVAEDQLIKRNYSWDDQCSAVEVGEKKC			1.14949	1.14949							0.797602	0.797602
A0A1P7ZIM8_pS605	NA_pS605	A0A1P7ZIM8	NA	LMO7b	0.70997	0.972755	0.743033	VAATEEDVTRLPSPTSPFSSLSQDQAATSKA	2	1	1.14945	1.14945							1.07679		1.07679
A0A0A0MRP0_pS165	MAP7D3_pS165	A0A0A0MRP0	MAP7D3	MAP7 domain-containing protein 3 (Fragment)	0.929028			LERRRLADDYQQKRWSWGGSAMANSESKTAN	1	1	1.14944	1.14944
Q9Y4F5-3_pS1044	CEP170B_pS1044	Q9Y4F5-3	CEP170B	Isoform 3 of Centrosomal protein of 170 kDa protein B	0.594677			SASSQKGPQALTRSNSLSTPRPTRASRLRRA			1.14943	1.14943
Q96RT1-5_pS913	ERBIN_pS913	Q96RT1-5	ERBIN	Isoform 5 of Erbin	0.563193	0.38997	0.392605	TVKITSAVDGKNIVRSKSATLLYDQPLQVFT			1.14936		1.14936
Q5T0N5-3_pS443	FNBP1L_pS443	Q5T0N5-3	FNBP1L	Isoform 3 of Formin-binding protein 1-like	0.999574	0.989562		RHSSDINHLVTQGRESPEGSYTDDANQEVRG			1.14934	1.14934	1.25387		0.716728	0.716728
A8K8U1_pS5	NA_pS5	A8K8U1	NA	cDNA FLJ77762, highly similar to Homo sapiens cullin-associated and neddylation-dissociated 1 (CAND1), mRNA	0.585774			___________MASASYHISNLLEKMTSSDK	2	1	1.14932		1.14932
A8K8U1_pS9	NA_pS9	A8K8U1	NA	cDNA FLJ77762, highly similar to Homo sapiens cullin-associated and neddylation-dissociated 1 (CAND1), mRNA	0.988882			_______MASASYHISNLLEKMTSSDKDFRF	2	1	1.14932		1.14932
O95104-2_pS154	SCAF4_pS154	O95104-2	SCAF4	Isoform 2 of Splicing factor, arginine/serine-rich 15	0.860103			SNAAPVAENVTNNEGSPPPPVKVSSEPPTQA			1.14891	1.14891
B3KMC9_pS448	NA_pS448	B3KMC9	NA	cDNA FLJ10711 fis, clone NT2RP3000917, highly similar to 5'-3' exoribonuclease 2 (EC 3.1.11.-)	0.999999	0.999999	0.999999	TPSGILTPHALGSRNSPGSQVASNPRQAAYE	2	1	1.14886	1.14886			0.837292	0.837292			0.872052	0.872052
Q9NPF5_pT445	DMAP1_pT445	Q9NPF5	DMAP1	DNA methyltransferase 1-associated protein 1	0.997331	0.995508	0.980846	PDPKDTIIDVVGAPLTPNSRKRRESASSSSS	1	1	1.14873	1.14873			0.925882	0.925882			1.14435	1.14435
P18583-5_pS1556	SON_pS1556	P18583-5	SON	Isoform D of Protein SON	0.980411			IAKEMEHNTVCAAGTSPVGEIGEEKILPTSE			1.14864	1.14864
H3BPE1_pS1372	MACF1_pS1372	H3BPE1	MACF1	Microtubule-actin cross-linking factor 1, isoforms 1/2/3/5	0.578554			ESQQKSPGKRRRMLSSSDAITQEFMDLRTRY	1	1	1.14853	1.14853
Q52LW3_pS1144	ARHGAP29_pS1144	Q52LW3	ARHGAP29	Rho GTPase-activating protein 29	0.985891	0.984926	0.987229	AEPVRSVREASERRSSDSYPLAPVRAPRTLQ	1	2	1.14846	1.14846			1.48312	1.48312			1.22163	1.22163
A0A024RBB8_pS14	OSBPL8_pS14	A0A024RBB8	OSBPL8	Oxysterol-binding protein	0.816163	0.875461	0.925266	__MEGGLADGEPDRTSLLGDSKDVLGPSTVV	3	1	1.14807	1.14807			1.5208	1.5208			1.29278	1.29278
Q9NY27-3_pS103	PPP4R2_pS103	Q9NY27-3	PPP4R2	Isoform 3 of Serine/threonine-protein phosphatase 4 regulatory subunit 2	0.970135			SNSLNRMNGVMFPGNSPSYTERSNINGPGTP			1.14793	1.14793
Q07955_pS201	SRSF1_pS201	Q07955	SRSF1	Serine/arginine-rich splicing factor 1	0.973752	0.56653	0.848535	ETAYIRVKVDGPRSPSYGRSRSRSRSRSRSR	1	2	1.14767		1.14767		0.917675			0.917675	1.00228		1.00228	0.940751
A0A0S2Z4W1_pS738	SRRM1_pS738	A0A0S2Z4W1	SRRM1	Serine/arginine repetitive matrix 1 isoform 1 (Fragment)	1	1		RVSRTPEPKKIKKAASPSPQSVRRVSSSRSV	2	1	1.14766	1.14766	1.47514	1.05964	1.19463	1.19463	1.12994	1.06312
F5GWX5_pT1542	CHD4_pT1542	F5GWX5	CHD4	Chromodomain-helicase-DNA-binding protein 4	0.901554	0.865219	0.970375	GSPSPKTPTPSTPGDTQPNTPAPVPPAEDGI	1	1	1.14763		1.14763		1.01691		1.01691		0.572262	0.572262	0.885367
Q14157-4_pS598	UBAP2L_pS598	Q14157-4	UBAP2L	Isoform 4 of Ubiquitin-associated protein 2-like	0.79367	0.895238	0.860268	PLYEQRSTQTRRYPSSISSSPQKDLTQAKNG			1.14751		1.14751		1.41477	1.41477	1.15723		1.76056	1.76056	1.37747
A0A024QZH6_pS239	SR-A1_pS239	A0A024QZH6	SR-A1	Serine arginine-rich pre-mRNA splicing factor SR-A1, isoform CRA_a	0.962307	0.991463	0.988803	RFDIYDPFHPTDEAYSPPPAPEQKYDPFEPT	4	1	1.14724	1.14724			1.0466	1.0466			0.711493	0.711493
D6W625_pT309	CHAF1A_pT309	D6W625	CHAF1A	Chromatin assembly factor 1, subunit A (P150), isoform CRA_a	0.806862			SSPEGPPAPPKQHSSTSPFPTSTPLRRITKK	4	1	1.147	1.147
Q96EB6-2_pT533	SIRT1_pT533	Q96EB6-2	SIRT1	Isoform 2 of NAD-dependent protein deacetylase sirtuin-1	1			DEPDVPERAGGAGFGTDGDDQEAINEAISVK			1.14689	1.14689
B4DIU6_pS73	NA_pS73	B4DIU6	NA	cDNA FLJ59542, highly similar to Sad1/unc-84-like protein 2	0.998109	0.942003		GGSSVAGSQSTLFKDSPLRTLKRKSSNMKRL	2	1	1.14618	1.14618			0.868391	0.868391
Q15717_pS202	ELAVL1_pS202	Q15717	ELAVL1	ELAV-like protein 1	1	0.999991	1	PNQNKNVALLSQLYHSPARRFGGPVHHQAQR	1	2	1.14581	1.14581			0.89655	0.89655			0.961217	0.961217
H7BXI1_pS718	ESYT2_pS718	H7BXI1	ESYT2	Extended synaptotagmin-2 (Fragment)	0.914087	0.83114	0.549279	LLASPGHISVKEPTPSIASDISLPIATQELR	1	1	1.14579	1.14579			0.662498			0.662498	0.870289	0.870289
B7Z6F7_pS1259	NA_pS1259	B7Z6F7	NA	cDNA FLJ61705, highly similar to Symplekin	0.999988			PQTLAPVGEDAMKTPSPAAEDAREPEAKGNS	2	1	1.14568	1.14568	0.790424	1.17513
A0A0U1RRM1_pS134	GATAD2B_pS134	A0A0U1RRM1	GATAD2B	Transcriptional repressor p66-beta	0.551488	0.525517		LTPSPDIIVLSDNEASSPRSSSRMEERLKAA	1	1	1.14535		1.14535	1.2888	0.854185			0.854185
A0A0U1RRM1_pS129	GATAD2B_pS129	A0A0U1RRM1	GATAD2B	Transcriptional repressor p66-beta	0.997435	0.999073	0.999825	PERGRLTPSPDIIVLSDNEASSPRSSSRMEE	1	1	1.14535		1.14535	1.23141	1.35119	1.35119	1.03606	0.824694	0.985318		0.985318	0.783366
A0A024R1S8_pS146	LASP1_pS146	A0A024R1S8	LASP1	LIM and SH3 protein 1, isoform CRA_b	0.954416	0.943545	0.975199	MGPSGGEGMEPERRDSQDGSSYRRPLEQQQP	4	1	1.14517	1.14517			0.772045	0.772045			0.850271	0.850271
R4GN98_pS46	S100A6_pS46	R4GN98	S100A6	Protein S100 (Fragment)	0.998735	0.998581	0.98769	KKELKELIQKELTIGSKLQDAEIARLMEDLD	1	1	1.14511	1.14511			1.31342	1.31342			0.764146	0.764146
A0A0S2Q0B1_pS696	ARID1A_pS696	A0A0S2Q0B1	ARID1A	AT-rich interactive domain-containing protein 1A	0.999879	0.999948	0.997988	FSPHTSPHLPGIRGPSPSPVGSPASVAQSRS	4	1	1.14509	1.14509	1.09624		0.907319	0.907319	1.18041		0.864799	0.864799	1.5335
P08708_pS115	RPS17_pS115	P08708	RPS17	40S ribosomal protein S17	0.926029	0.704108	0.543473	PDTKEMLKLLDFGSLSNLQVTQPTVGMNFKT	1	2	1.1447	1.1447			1.15301	1.15301			2.12055	2.12055
B4E1A5_pS783	NA_pS783	B4E1A5	NA	cDNA FLJ59652, highly similar to Thyroid hormone receptor-associated protein complex 100 kDa component	0.963909	0.826132		MRLLSSNEDDANILSSPTDRSMSSSLSASQL	2	1	1.14448	1.14448	0.603769		1.4719	1.4719	0.899735
A0A0S2Z472_pT54	PRKAR2A_pT54	A0A0S2Z472	PRKAR2A	Protein kinase cAMP-dependent regulatory type II alpha isoform 1 (Fragment)	0.999995	0.999985		RLREARAPASVLPAATPRQSLGHPPPEPGPD	2	1	1.14389	1.14389	1.08223		1.19427	1.19427
P46937-6_pT114	YAP1_pT114	P46937-6	YAP1	Isoform 6 of Transcriptional coactivator YAP1	0.994859			PEPKSHSRQASTDAGTAGALTPQHVRAHSSP			1.14379		1.14379
V5J3L2_pS608	STIM1_pS608	V5J3L2	STIM1	STIM1	0.974823	0.969007	0.943848	AHSLMELSPSAPPGGSPHLDSSRSHSPSSPD	2	1	1.14372	1.14372			0.615747	0.615747			0.874801	0.874801
E9PM92_pS17	C11orf58_pS17	E9PM92	C11orf58	Chromosome 11 open reading frame 58	0.87789	0.932455	0.971824	SAARESHPHGVKRSASPDDDLGSSNWEAADL	1	2	1.14371	1.14371	0.835712		0.882978	0.882978	0.567145		0.892362	0.892362	0.807437
Q5JSZ5_pS1470	PRRC2B_pS1470	Q5JSZ5	PRRC2B	Protein PRRC2B	0.999328	0.996459	0.999477	RYESQQNGTPLKVKRSPDEALPGGLSGCSSG	1	2	1.14354	1.14354			0.987939	0.987939			0.887072	0.887072
A0A0S2Z4W1_pS389	SRRM1_pS389	A0A0S2Z4W1	SRRM1	Serine/arginine repetitive matrix 1 isoform 1 (Fragment)	1	1		PPKRTSSPPRKTRRLSPSASPPRRRHRPSPP	2	1	1.14348		1.14348	1.08883	0.415308		0.415308	0.921083
A0A0S2Z4W1_pS393	SRRM1_pS393	A0A0S2Z4W1	SRRM1	Serine/arginine repetitive matrix 1 isoform 1 (Fragment)	1	1		TSSPPRKTRRLSPSASPPRRRHRPSPPATPP	2	1	1.14348		1.14348	1.08883	0.762773		0.762773	0.921083
Q9BTA9-2_pS466	WAC_pS466	Q9BTA9-2	WAC	Isoform 2 of WW domain-containing adapter protein with coiled-coil	1			QQPVTADKQQGHEPVSPRSLQRSSSQRSPSP			1.1431	1.1431
O95453-2_pS496	PARN_pS496	O95453-2	PARN	Isoform 2 of Poly(A)-specific ribonuclease PARN	0.996188	0.971893	0.999505	QCIPYTLQNHYYRNNSFTAPSTVGKRNLSPS			1.14287	1.14287			1.06185	1.06185			0.871181	0.871181
A0A0S2Z4W1_pS597	SRRM1_pS597	A0A0S2Z4W1	SRRM1	Serine/arginine repetitive matrix 1 isoform 1 (Fragment)	0.998873	0.999346		PSPPPRRRSPSPRRYSPPIQRRYSPSPPPKR	2	1	1.14258	1.14258			1.03805	1.03805
P18858_pS76	LIG1_pS76	P18858	LIG1	DNA ligase 1	1		1	ARVLGSEGEEEDEALSPAKGQKPALDCSQVS	1	1	1.14237	1.14237	0.682618						1.0734	1.0734	1.26625
B7ZMF2_pS407	FANCI_pS407	B7ZMF2	FANCI	Fanconi anemia, complementation group I	0.874158	0.588231	0.771484	SYGPKKVLDGKTIETSPSLSRMPNQHACKLG	2	1	1.14236	1.14236			0.901527	0.901527			1.0958	1.0958
A0A024RDS1_pT815	HSPH1_pT815	A0A024RDS1	HSPH1	Heat shock 105kDa/110kDa protein 1, isoform CRA_c	1	1		VTQPKPKIESPKLERTPNGPNIDKKEEDLED	3	1	1.14233	1.14233			1.35657	1.35657
P49589-3_pS102	CARS_pS102	P49589-3	CARS	Isoform 3 of Cysteine--tRNA ligase, cytoplasmic	0.998442	0.983185	0.981553	CRLQASKGRRVQPQWSPPAGTQPCRLHLYNS			1.14226	1.14226			0.973478	0.973478			0.896378	0.896378
Q9Y608-4_pS96	LRRFIP2_pS96	Q9Y608-4	LRRFIP2	Isoform 4 of Leucine-rich repeat flightless-interacting protein 2	0.986976		0.989802	ASATTPLSGNSSRRGSGDTSSLIDPDTSLSE			1.14165	1.14165	0.618892						1.08837	1.08837	0.614157
O94888_pS288	UBXN7_pS288	O94888	UBXN7	UBX domain-containing protein 7	0.999993	0.999868	0.999356	KKCARSESLIDASEDSQLEAAIRASLQETHF	1	2	1.14133	1.14133	0.719713		0.980395	0.980395	0.793686		1.11778	1.11778	0.540281
Q99959-2_pS155	PKP2_pS155	Q99959-2	PKP2	Isoform 1 of Plakophilin-2	1	1	1	SLRHPLRRLEISPDSSPERAHYTHSDYQYSQ			1.1412		1.1412	0.576136	1.19152		1.19152	0.105061	1.10652		1.10652	0.265953
Q9NYB0_pS205	TERF2IP_pS205	Q9NYB0	TERF2IP	Telomeric repeat-binding factor 2-interacting protein 1	0.656312			GQEHKYLLGDAPVSPSSQKLKRKAEEDPEAA	1	1	1.14118	1.14118
Q5T0N5-3_pS295	FNBP1L_pS295	Q5T0N5-3	FNBP1L	Isoform 3 of Formin-binding protein 1-like	0.99708	0.999935		DFPFEDYSQHIYRTISDGTISASKQESGKMD			1.14094	1.14094			0.803107	0.803107
Q9UJV9_pS23	DDX41_pS23	Q9UJV9	DDX41	Probable ATP-dependent RNA helicase DDX41	0.985173	0.997743	0.993388	RKRARTDEVPAGGSRSEAEDEDDEDYVPYVP	1	2	1.14089	1.14089	0.578136		1.23699	1.23699			0.877223	0.877223
Q9UPU5_pS1141	USP24_pS1141	Q9UPU5	USP24	Ubiquitin carboxyl-terminal hydrolase 24	0.994415	0.973517		RKKTLLSESSSQSSKSPSLSSKQQHQPSASS	1	3	1.14088	1.14088			0.77096	0.77096
Q8WWM7_pS111	ATXN2L_pS111	Q8WWM7	ATXN2L	Ataxin-2-like protein	1	1	1	IGSARGQSTGKGPPQSPVFEGVYNNSRMLHF	1	2	1.14082	1.14082
G5EA48_pS772	SRGAP1_pS772	G5EA48	SRGAP1	SLIT-ROBO Rho GTPase activating protein 1, isoform CRA_a	0.930324			SGPVTEDKSSSKDMNSPTDRHPDGYLARQRK	1	1	1.14058	1.14058
P54578_pS143	USP14_pS143	P54578	USP14	Ubiquitin carboxyl-terminal hydrolase 14	0.999997	1	0.999999	ELKDALKRYAGALRASGEMASAQYITAALRD	1	3	1.14057	1.14057			1.39553	1.39553			1.40807	1.40807
B7ZBC9_pS170	KATNA1_pS170	B7ZBC9	KATNA1	Katanin p60 ATPase-containing subunit A1 (Fragment)	0.999728		1	REKKEQNKGREEKNKSPAAVTEPETNKFDST	1	1	1.14036	1.14036							0.729857	0.729857
P27694_pS38	RPA1_pS38	P27694	RPA1	Replication protein A 70 kDa DNA-binding subunit	0.923093	0.709382		PILQVINIRPITTGNSPPRYRLLMSDGLNTL	1	2	1.14033	1.14033			1.06218	1.06218
O60716-5_pT611	CTNND1_pT611	O60716-5	CTNND1	Isoform 1A of Catenin delta-1	0.99936	0.992332	0.607864	QAERYQEAAPNVANNTGPHAASCFGAKKGKG			1.1401	1.1401			1.59874	1.59874			1.69034	1.69034
A0A087X1H5_pS377	ACAP2_pS377	A0A087X1H5	ACAP2	Arf-GAP with coiled-coil, ANK repeat and PH domain-containing protein 2	0.946021	0.744909	0.878838	AYREKGDESEKLDKKSSPSTGSLDSGNESKE	1	1	1.13956	1.13956			1.14354	1.14354			1.46278	1.46278
Q53HG7_pT401	NA_pT401	Q53HG7	NA	Cortactin isoform a variant (Fragment)	0.98626	0.999984	0.99937	EARKKLEEQARAKTQTPPVSPAPQPTEERLP	2	1	1.13935	1.13935	0.764546	0.593558	1.01089	1.01089	0.977006	0.822893	0.912502	0.912502	0.996119	1.09149
B4DDK7_pS38	NA_pS38	B4DDK7	NA	cDNA FLJ51792, highly similar to Smad nuclear-interacting protein 1	0.979779			APPAHRRPDHSGGSPSPPTSEPARSGHRGNR	2	1	1.13883		1.13883
Q96N67-4_pS898	DOCK7_pS898	Q96N67-4	DOCK7	Isoform 4 of Dedicator of cytokinesis protein 7	0.579695	0.787849	0.532333	AVRPASLNLNRSRSLSNSNPDISGTPTSPDD			1.13882		1.13882		1.04839		1.04839	0.773255	0.741402		0.741402
Q96N67-4_pS894	DOCK7_pS894	Q96N67-4	DOCK7	Isoform 4 of Dedicator of cytokinesis protein 7	0.661585		0.467593	MARSAVRPASLNLNRSRSLSNSNPDISGTPT			1.13882		1.13882
Q96N67-4_pS896	DOCK7_pS896	Q96N67-4	DOCK7	Isoform 4 of Dedicator of cytokinesis protein 7	0.579698	0.902969	0.467593	RSAVRPASLNLNRSRSLSNSNPDISGTPTSP			1.13882		1.13882		1.01353	1.01353	1.04839
Q8NI27_pS1417	THOC2_pS1417	Q8NI27	THOC2	THO complex subunit 2	0.983025			EPEREQKRRKIDTHPSPSHSSTVKDSLIELK	1	2	1.13874	1.13874
A0A024R0Q5_pS567	PPP1R13L_pS567	A0A024R0Q5	PPP1R13L	Protein phosphatase 1, regulatory (Inhibitor) subunit 13 like, isoform CRA_a	0.998188	0.999074	0.995717	HRHGGPGPGGPEPELSPITEGSEARAGPPAP	4	1	1.13873	1.13873			0.752269	0.752269			0.731927	0.731927
V9HWE1_pS73	HEL113_pS73	V9HWE1	HEL113	Epididymis luminal protein 113	0.5	0.966651		GGVYATRSSAVRLRSSVPGVRLLQDSVDFSL	2	1	1.13862	1.13862
V9HWE1_pS72	HEL113_pS72	V9HWE1	HEL113	Epididymis luminal protein 113	0.5			PGGVYATRSSAVRLRSSVPGVRLLQDSVDFS	2	1	1.13862	1.13862
Q53GM9_pS74	NA_pS74	Q53GM9	NA	FOS-like antigen 1 variant (Fragment)	0.999908	0.999981	0.999981	LGPSSYPRPLTYPQYSPPQPRPGVIRALGPP	2	1	1.13835	1.13835			0.903011	0.903011			1.00786	1.00786
Q8WWM7_pS680	ATXN2L_pS680	Q8WWM7	ATXN2L	Ataxin-2-like protein	0.993317	0.998184	0.998799	EFNPTKPLLSVNKSTSTPTSPGPRTHSTPSI	1	2	1.13826		1.13826
Q14669_pS310	TRIP12_pS310	Q14669	TRIP12	E3 ubiquitin-protein ligase TRIP12	0.999996			LQAKLASLRKSTKKRSESPPAELPSLRRSTR	1	1	1.13811	1.13811	0.681012
Q6ZRV2_pT938	FAM83H_pT938	Q6ZRV2	FAM83H	Protein FAM83H	0.867374		0.499555	RSSPVPPVPERRGSLTLTISGESPKAGPAEE	1	3	1.13799	1.13799
O95801_pS245	TTC4_pS245	O95801	TTC4	Tetratricopeptide repeat protein 4	0.502824	0.480906		NIRLSEAACEDEDSASEGLGELFLDGLSTEN	1	3	1.13792	1.13792
Q63ZY3-3_pS540	KANK2_pS540	Q63ZY3-3	KANK2	Isoform 3 of KN motif and ankyrin repeat domain-containing protein 2	0.999994	1	0.999985	DSTENEAPEPRERVPSVAEAPQLRPAGTAAA			1.13785	1.13785			0.996639	0.996639			1.08152	1.08152
Q7L2J0_pS217	MEPCE_pS217	Q7L2J0	MEPCE	7SK snRNA methylphosphate capping enzyme	0.94084		0.911714	DEEVSRTLNAETPKSSPLPAKGRDPVEILIP	1	1	1.1378		1.1378						1.1009	1.1009	0.897865
Q96EB6-2_pS14	SIRT1_pS14	Q96EB6-2	SIRT1	Isoform 2 of NAD-dependent protein deacetylase sirtuin-1	0.973674			__MADEAALALQPGGSPSAAGADREAASSPA			1.13777	1.13777
B4DLR3_pS66	NA_pS66	B4DLR3	NA	cDNA FLJ54020, highly similar to Heterogeneous nuclear ribonucleoprotein U	0.996562		0.886165	PAMEPGNGSLDLGGDSAGRSGAGLEQEAAAG	2	1	1.13743	1.13743							0.964726	0.964726
P18583-5_pS1769	SON_pS1769	P18583-5	SON	Isoform D of Protein SON	0.999357			GPLLASDVGRDRSAASPVVSSMPERASESSS			1.13729	1.13729
A0A024R7X0_pS237	ARFGEF1_pS237	A0A024R7X0	ARFGEF1	ADP-ribosylation factor guanine nucleotide-exchange factor 1(Brefeldin A-inhibited), isoform CRA_a	0.543784			KERHRQHHHLLQSPVSHHEPESPQLRYLPPQ	4	1	1.13727	1.13727
Q53ZR1_pT217	SLC12A2_pT217	Q53ZR1	SLC12A2	Bumetanide-sensitive Na-K-Cl cotransporter	1		1	DTHTNTYYLRTFGHNTMDAVPRIDHYRHTAA	2	1	1.13708	1.13708	1.31245						0.861151	0.861151	0.771097
A0A0S2Z5P5_pS298	MCMBP_pS298	A0A0S2Z5P5	MCMBP	Chromosome 10 open reading frame 119, isoform CRA_c (Fragment)	0.999964			DPMECTDTAEEQRVHSPPASLVPRIHVILAQ	2	1	1.13672	1.13672
J3QK86_pS133	BAZ2A_pS133	J3QK86	BAZ2A	Bromodomain adjacent to zinc finger domain, 2A, isoform CRA_a	0.767291	0.49997		QYPLNGILGGSRQPSSPSHNTNLRAGSQEFW	4	1	1.13653	1.13653			0.695733	0.695733
O60716-5_pT900	CTNND1_pT900	O60716-5	CTNND1	Isoform 1A of Catenin delta-1	0.945555	0.813667	0.893434	SNMGSNTKSLDNNYSTPNERGDHNRTLDRSG			1.13629	1.13629			0.945643	0.945643			1.18859	1.18859
Q8NFC6_pS484	BOD1L1_pS484	Q8NFC6	BOD1L1	Biorientation of chromosomes in cell division protein 1-like 1	1	1	1	AYVHKPYLYSKYYSDSDDELTVEQRRQSIAK	1	2	1.13618	1.13618	1.03997		0.748888	0.748888	1.03978		0.982596	0.982596	1.20532
Q9NZB2_pS511	FAM120A_pS511	Q9NZB2	FAM120A	Constitutive coactivator of PPAR-gamma-like protein 1	0.714554			DPGDQTKAEGSSTASSGSQLAEGKGSQMGTV	1	2	1.13595	1.13595
O60716-5_pS349	CTNND1_pS349	O60716-5	CTNND1	Isoform 1A of Catenin delta-1	1	1	1	YYWAPLAQHERGSLASLDSLRKGGPPPPNWR			1.13589	1.13589	1.11938	1.78965	1.01939	1.01939	0.973778	0.978239	0.875087	0.875087	0.829859	1.10432
P04626-5_pS1024	ERBB2_pS1024	P04626-5	ERBB2	Isoform 5 of Receptor tyrosine-protein kinase erbB-2	0.999996	0.999999	0.999999	AGGMVHHRHRSSSTRSGGGDLTLGLEPSEEE			1.13575	1.13575	0.614571		0.429087	0.429087	0.339251		0.696829	0.696829
Q96PY6-4_pS595	NEK1_pS595	Q96PY6-4	NEK1	Isoform 4 of Serine/threonine-protein kinase Nek1	0.873791		0.333323	SSDVSPPLGQHETGGSPSKQQMRSVISVTSA			1.13549	1.13549
Q9NWH9_pS553	SLTM_pS553	Q9NWH9	SLTM	SAFB-like transcription modulator	1	1	1	ESIKKSEEKKRISSKSPGHMVILDQTKGDHC	1	2	1.13541	1.13541	1.13515						1.20715	1.20715	0.940694
O95149_pS350	SNUPN_pS350	O95149	SNUPN	Snurportin-1	0.998376	0.982854	0.997908	ELEHLSTPKLKGSSHSPDHPGCLMEN_____	1	1	1.13531	1.13531			0.880424	0.880424
A0A1P7ZIM8_pS602	NA_pS602	A0A1P7ZIM8	NA	LMO7b	0.978084	0.984727	0.979706	QKEVAATEEDVTRLPSPTSPFSSLSQDQAAT	2	1	1.13488	1.13488	0.893004						1.15949	1.15949	1.07679
A0A024R542_pS1383	TNKS1BP1_pS1383	A0A024R542	TNKS1BP1	Tankyrase 1 binding protein 1, 182kDa, isoform CRA_a	1	1	1	GGVSQCPEPGLRHNGSLSPGLEARDPLEARE	2	1	1.13485		1.13485		0.895535	0.895535	1.05067		0.802615		0.802615
Q9H7D0_pS1742	DOCK5_pS1742	Q9H7D0	DOCK5	Dedicator of cytokinesis protein 5	0.984159	0.92466	0.994346	NRISKFKRKDWSLSKSQVIAEKAPEPDLMSP	1	3	1.13472	1.13472			0.914638	0.914638			0.770756	0.770756
Q8N1G0_pS225	ZNF687_pS225	Q8N1G0	ZNF687	Zinc finger protein 687	0.791923			QPPVSSPPLGALKQESCSPHHPQVLAQQGSG	1	1	1.13464		1.13464
Q9UKS6_pS276	PACSIN3_pS276	Q9UKS6	PACSIN3	Protein kinase C and casein kinase substrate in neurons protein 3	1	1		FHELHRDLHQGIEAASDEEDLRWWRSTHGPG	1	2	1.13461	1.13461			1.15254	1.15254
Q6XZF7_pS689	DNMBP_pS689	Q6XZF7	DNMBP	Dynamin-binding protein	0.959827	0.709643	0.571081	EKEGPGHMGRSLDQTSPCPLVLVRIEEMERD	1	1	1.1345	1.1345			0.816364	0.816364			1.2199	1.2199
Q8NFH5-2_pS56	NUP35_pS56	Q8NFH5-2	NUP35	Isoform 2 of Nucleoporin NUP53	0.999962	0.999941		SVGVMEMRSPLLAGGSPPQPVVPAHKDKSGA			1.13415	1.13415			1.35274	1.35274
E9PEI0_pS105	CDCA2_pS105	E9PEI0	CDCA2	Cell division cycle-associated protein 2	0.999999	1	0.999928	IRFIARQQNIKNARKSPLAQDSPSQGSPALY	1	1	1.13403			1.13403	0.778575			0.778575	1.08055			1.08055
E9PEI0_pS116	CDCA2_pS116	E9PEI0	CDCA2	Cell division cycle-associated protein 2	0.999197	0.998259	0.82597	NARKSPLAQDSPSQGSPALYRNVNTLRERIS	1	1	1.13403			1.13403	0.778575			0.778575	1.08055			1.08055
E9PEI0_pS111	CDCA2_pS111	E9PEI0	CDCA2	Cell division cycle-associated protein 2	0.98887	0.999306	0.973212	QQNIKNARKSPLAQDSPSQGSPALYRNVNTL	1	1	1.13403			1.13403	0.778575			0.778575	1.08055			1.08055
Q86W56-3_pS183	PARG_pS183	Q86W56-3	PARG	Isoform 3 of Poly(ADP-ribose) glycohydrolase	1	1	1	KNDNKLTRQESCLGNSPPFEKESEPESPMDV			1.13327	1.13327	0.396631		0.998804	0.998804	0.70636		1.19538	1.19538	0.471781
B4E106_pS447	NA_pS447	B4E106	NA	cDNA FLJ53399, highly similar to Monocarboxylate transporter 1	0.943269	0.942998	0.877761	QKANEQKKESKEEETSIDVAGKPNEVTKAAE	2	1	1.13321	1.13321			0.920475	0.920475			0.943808	0.943808
Q12768_pS917	WASHC5_pS917	Q12768	WASHC5	WASH complex subunit 5	1		0.999997	DRTVQDTLKTLMNAVSPLKSIVANSNKIYFS	1	1	1.1326	1.1326							1.04207	1.04207
O60493_pS72	SNX3_pS72	O60493	SNX3	Sorting nexin-3	1	1	1	LPIFKLKESTVRRRYSDFEWLRSELERESKV	1	3	1.13242	1.13242			0.900179	0.900179			1.04851	1.04851
P52272-2_pS662	HNRNPM_pS662	P52272-2	HNRNPM	Isoform 2 of Heterogeneous nuclear ribonucleoprotein M	1	1	1	MENGKSKGCGVVKFESPEVAERACRMMNGMK			1.1321	1.1321			0.783724	0.783724			0.757803	0.757803
A8K4A8_pS242	NA_pS242	A8K4A8	NA	cDNA FLJ76156, highly similar to Homo sapiens aspartyl-tRNA synthetase 2 (DARS2), mRNA	0.999994	0.999997	1	LVPSREPGKFYSLPQSPQQFKQLLMVGGLDR	2	1	1.13206	1.13206			1.1956	1.1956			1.23997	1.23997
B2RTX8_pS77	WAPAL_pS77	B2RTX8	WAPAL	WAPAL protein	0.984193	0.997315	0.995202	PKVEEESTGDPFGFDSDDESLPVSSKNLAQV	2	1	1.13188	1.13188			1.08071	1.08071			1.05661	1.05661
K9JA46_pS595	EL52_pS595	K9JA46	EL52	Epididymis luminal secretory protein 52	0.499938		0.499762	EKKVEKVVVSNRLVTSPCCIVTSTYGWTANM	2	1	1.13185	1.13185
K9JA46_pT594	EL52_pT594	K9JA46	EL52	Epididymis luminal secretory protein 52	0.499938		0.506072	LEKKVEKVVVSNRLVTSPCCIVTSTYGWTAN	2	1	1.13185	1.13185							1.0649	1.0649
B4E3D9_pS65	NA_pS65	B4E3D9	NA	cDNA FLJ59152, highly similar to PITSLRE serine/threonine-protein kinaseCDC2L1 (EC 2.7.11.22)	0.99895		0.995657	EGELRDRRMEITIRNSPYRREDSMEDRGEED	2	1	1.1313	1.1313							0.72174	0.72174	1.63691
Q96QU8_pT204	XPO6_pT204	Q96QU8	XPO6	Exportin-6	0.821531			GILETVWDKHSVTAATPPPSPTSGESGDLLS	1	1	1.1312		1.1312
Q96QU8_pS214	XPO6_pS214	Q96QU8	XPO6	Exportin-6	0.531046		0.229135	SVTAATPPPSPTSGESGDLLSNLLQSPSSAK	1	1	1.1312		1.1312
S4R3H4_pS420	ACIN1_pS420	S4R3H4	ACIN1	Apoptotic chromatin condensation inducer in the nucleus	0.978703	0.997446	0.98737	ELLVSQHTVQLVGGLSPLSSPSDTKAESPAE	1	1	1.13114	1.13114	1.34531		0.947907	0.947907			1.11299	1.11299	1.21578
A0A0G2JNZ2_pS1378	SCRIB_pS1378	A0A0G2JNZ2	SCRIB	Protein scribble homolog	1	1	1	LEVRVPQAEGPPKRVSLVGADDLRKMQEEEA	1	1	1.13102	1.13102			0.948792	0.948792			1.39281	1.39281
Q9BUL9_pS162	RPP25_pS162	Q9BUL9	RPP25	Ribonuclease P protein subunit p25	0.939312	0.5	0.5	RQPGYQPPNPHPGPSSPPAAPASKRSLGEPA	1	1	1.13077	1.13077			1.17278	1.17278			1.00564	1.00564
Q14692_pS552	BMS1_pS552	Q14692	BMS1	Ribosome biogenesis protein BMS1 homolog	1	1	1	ISGSKAAGEGSKAGLSPANCQSDRVNLEKSL	1	1	1.13066	1.13066			1.09075	1.09075			1.4679	1.4679
A0A024RD47_pS1592	NCOR1_pS1592	A0A024RD47	NCOR1	Nuclear receptor co-repressor 1, isoform CRA_a	0.769696	0.873312	0.747253	ALDPAAAAYLFQRQLSPTPGYPSQYQLYAME	4	1	1.13062	1.13062			0.818193	0.818193			0.758652	0.758652
Q9HCK8_pS2046	CHD8_pS2046	Q9HCK8	CHD8	Chromodomain-helicase-DNA-binding protein 8	0.908447	0.999512	0.99626	VARSRPTPQDYEMRVSPSDTTPLVSRSVPPV	1	5	1.12983	1.12983			1.31079	1.31079			0.983795	0.983795
Q5H9R7-2_pS573	PPP6R3_pS573	Q5H9R7-2	PPP6R3	Isoform 2 of Serine/threonine-protein phosphatase 6 regulatory subunit 3	1	1	1	FNDEKFADQDDIGNVSFDRVSDINFTLNTNE			1.12973	1.12973			1.42768	1.42768			0.84088	0.84088
P53007_pS156	SLC25A1_pS156	P53007	SLC25A1	Tricarboxylate transport protein, mitochondrial	0.77566	0.933421		CPMETIKVKFIHDQTSPNPKYRGFFHGVREI	1	2	1.12973	1.12973			1.18858	1.18858
Q99959-2_pS154	PKP2_pS154	Q99959-2	PKP2	Isoform 1 of Plakophilin-2	1	1	1	RSLRHPLRRLEISPDSSPERAHYTHSDYQYS			1.12968		1.12968	0.576136	0.105061			0.105061	0.986191		0.986191	0.265953
Q6PKG0_pS774	LARP1_pS774	Q6PKG0	LARP1	La-related protein 1	0.999972	0.99972	0.999597	EPSTIARSLPTTVPESPNYRNTRTPRTPRTP	1	2	1.12966	1.12966	0.50246		1.20316	1.20316	0.327021		1.21635	1.21635	0.573165
Q6IBR8_pS105	EIF2S2_pS105	Q6IBR8	EIF2S2	Eukaryotic translation initiation factor 2, subunit 2 beta, 38kDa	0.999893	0.999986	0.99842	DIDEAEEGVKDLKIESDVQEPTEPEDDLDIM	2	1	1.12962	1.12962			1.915	1.915			1.43912	1.43912
A0A024QZJ7_pS328	CCDC6_pS328	A0A024QZJ7	CCDC6	Coiled-coil domain containing 6, isoform CRA_a	0.970086			ERREALCRQLSESESSLEMDDERYFNEMSAQ	4	1	1.12956	1.12956
A0A024QZA8_pS897	EPHA2_pS897	A0A024QZA8	EPHA2	EPH receptor A2, isoform CRA_a	0.999431	0.999746	0.998665	KTLADFDPRVSIRLPSTSGSEGVPFRTVSEW	3	1	1.12954	1.12954	1.88982	1.89988	0.989486	0.989486	1.7127	3.09483	1.05188	1.05188	1.99012
Q9UBF8-2_pS413	PI4KB_pS413	Q9UBF8-2	PI4KB	Isoform 2 of Phosphatidylinositol 4-kinase beta	1	1	1	SVPARIPENRIRSTRSVENLPECGITHEQRA			1.12932	1.12932			1.05444	1.05444			1.1219	1.1219
A0A140VK05_pS151	NA_pS151	A0A140VK05	NA	Testicular secretory protein Li 5	0.796413	0.798101	0.698592	TGGEAKSIPLECPLSSPKGVLFSSKSAEVCK	2	1	1.129	1.129			0.748307	0.748307			1.01593	1.01593
Q70CQ2-3_pS3124	USP34_pS3124	Q70CQ2-3	USP34	Isoform 3 of Ubiquitin carboxyl-terminal hydrolase 34	0.995139	0.515533	0.999427	TKDDEGATPIKRRRVSSDEEHTVDSCISDMK			1.1289	1.1289	0.777563		1.03912		1.03912		0.977804		0.977804
P49736_pS41	MCM2_pS41	P49736	MCM2	DNA replication licensing factor MCM2	0.999458	0.989349	0.998105	SSPGRSSRRTDALTSSPGRDLPPFEDESEGL	1	4	1.1288	1.1288	0.9375		1.1482	1.1482	0.990073		1.06257	1.06257	0.901653
Q92466_pS24	DDB2_pS24	Q92466	DDB2	DNA damage-binding protein 2	1		1	TQKTSEIVLRPRNKRSRSPLELEPEAKKLCA	1	1	1.1286	1.1286	0.89322						0.688181		0.688181
P52701_pS830	MSH6_pS830	P52701	MSH6	DNA mismatch repair protein Msh6	1	1	1	LPDLERLLSKIHNVGSPLKSQNHPDSRAIMY	1	2	1.1284	1.1284			1.13512	1.13512			1.29907	1.29907
P11388_pS1213	TOP2A_pS1213	P11388	TOP2A	DNA topoisomerase 2-alpha	1	1	1	GKAKGKKTQMAEVLPSPRGQRVIPRITIEMK	1	3	1.12789	1.12789			1.12378	1.12378			1.39495	1.39495
P22059_pS351	OSBP_pS351	P22059	OSBP	Oxysterol-binding protein 1	0.999997	1	0.999999	VGSGKDQCCSGKGDMSDEDDENEFFDAPEII	1	1	1.12653	1.12653			1.02689	1.02689			1.10703	1.10703
Q12888_pS1067	TP53BP1_pS1067	Q12888	TP53BP1	TP53-binding protein 1	0.5	0.746525	0.955583	DPPTTPIRGNLLHFPSSQGEEEKEKLEGDHT	1	2	1.12652	1.12652			1.14909	1.14909			1.20184	1.20184
Q00613-2_pT369	HSF1_pT369	Q00613-2	HSF1	Isoform Short of Heat shock factor protein 1	0.703508	0.480874	0.454945	HTDTEGRPPSPPPTSTPEKCLSVACLDKNEL			1.12623	1.12623	0.694088
A0A024R1I7_pS210	TFIP11_pS210	A0A024R1I7	TFIP11	Tuftelin-interacting protein 11	0.999998	1	1	SERTTQSMQDFPVVDSEEEAEEEFQKELSQW	3	1	1.1262	1.1262			1.10612	1.10612			1.04023	1.04023
O75151_pS537	PHF2_pS537	O75151	PHF2	Lysine-specific demethylase PHF2	0.778272			KLKDGGKKKGKKSRESASPTIPNLDLLEAHT	1	4	1.12611	1.12611
Q9UMD9-2_pS114	COL17A1_pS114	Q9UMD9-2	COL17A1	Isoform 2 of Collagen alpha-1(XVII) chain	0.764925			ERKTHVTRHAYEGSSSGNSSPEYPRKEFASS			1.12606		1.12606
A0A140VK53_pS1541	NA_pS1541	A0A140VK53	NA	Testicular secretory protein Li 53	0.6345	0.692034	0.479254	KTVARTPLGQRSRSGSSQELDVKPSASPQER	2	1	1.12602		1.12602		0.817515	0.817515
A0A140VK53_pS1550	NA_pS1550	A0A140VK53	NA	Testicular secretory protein Li 53	0.851993		0.888468	QRSRSGSSQELDVKPSASPQERSESDSSPDS	2	1	1.12602		1.12602						1.03282		1.03282
P49327_pT2204	FASN_pT2204	P49327	FASN	Fatty acid synthase	1	1	1	ELSSKADEASELACPTPKEDGLAQQQTQLNL	1	3	1.12595	1.12595	1.02508		1.02524	1.02524	0.88566		0.994514	0.994514	0.969553
A8K492_pT833	NA_pT833	A8K492	NA	cDNA FLJ76789, highly similar to Homo sapiens methionine-tRNA synthetase (MARS), mRNA	0.537271	0.750596	0.496706	GGGQAKTSPKPAVVETVTTAKPQQIQALMDE	2	1	1.12565	1.12565			0.998337	0.998337
A0A0F7NGI8_pT655	LRRFIP1_pT655	A0A0F7NGI8	LRRFIP1	Leucine rich repeat (In FLII) interacting protein 1, isoform CRA_c	0.893868	0.587582		LDEGVAKDNAKIDGATQSSPAEPKSEDADRC	2	1	1.12544	1.12544			1.07646	1.07646
Q14980_pS395	NUMA1_pS395	Q14980	NUMA1	Nuclear mitotic apparatus protein 1	0.942724	0.965032		NEILQGKLSQLEEHLSQLQDNPPQEKGEVLG	1	2	1.12538	1.12538
Q8N556_pS264	AFAP1_pS264	Q8N556	AFAP1	Actin filament-associated protein 1	0.597858	0.661748	0.614504	SGCSGPVDSECPPPPSSPVHKAELEKKLSSE	1	2	1.12537	1.12537			1.11248	1.11248			0.999325	0.999325
Q9NRY4_pS1070	ARHGAP35_pS1070	Q9NRY4	ARHGAP35	Rho GTPase-activating protein 35	0.674949		0.373229	DLSYLDQGHRDGQRKSVSSSPWLPQDGFDPS	1	3	1.12511	1.12511
O43159_pS223	RRP8_pS223	O43159	RRP8	Ribosomal RNA-processing protein 8	0.999963	0.999993	1	PDQAPAEAPTEKTEVSPVPRTDSHEARAGAL	1	2	1.12501	1.12501			1.17083	1.17083			1.13353	1.13353
Q96HP0_pS159	DOCK6_pS159	Q96HP0	DOCK6	Dedicator of cytokinesis protein 6	1	1	1	ERQKGLPRQVFEQDASGDERSGPEDSNDSRR	1	3	1.125	1.125			1.5416	1.5416
Q7Z417_pS214	NUFIP2_pS214	Q7Z417	NUFIP2	Nuclear fragile X mental retardation-interacting protein 2	0.964946	0.897036	0.976202	TNGYMGKGADNDGSGSESGYTTPKKRKARRN	1	1	1.12494		1.12494		0.965253		0.965253		1.11625		1.11625
Q5SSJ5_pS156	HP1BP3_pS156	Q5SSJ5	HP1BP3	Heterochromatin protein 1-binding protein 3	0.949166	0.970043	0.960341	ASQLARAQKQTPMASSPRPKMDAILTEAIKA	1	1	1.12469	1.12469			1.04334	1.04334			1.06517	1.06517
B4E106_pS441	NA_pS441	B4E106	NA	cDNA FLJ53399, highly similar to Monocarboxylate transporter 1	0.953705	0.494293		RLLAKEQKANEQKKESKEEETSIDVAGKPNE	2	1	1.12448	1.12448
Q86YP4-2_pS114	GATAD2A_pS114	Q86YP4-2	GATAD2A	Isoform 2 of Transcriptional repressor p66-alpha	0.915361	0.753456		PSPDVIVLSDNEQPSSPRVNGLTTVALKETS			1.12444		1.12444	0.800403	0.832484		0.832484	2.08718
Q9HCD6_pT171	TANC2_pT171	Q9HCD6	TANC2	Protein TANC2	0.896028	0.719293	0.780399	NATAKDCSYGAVTSPTSTLESRDSGIIATLT	1	3	1.1243	1.1243			1.52154	1.52154			1.40546	1.40546
Q68CX0_pT665	DKFZp761I0921_pT665	Q68CX0	DKFZp761I0921	Transporter (Fragment)	0.569395	0.578581	0.598176	RGRVLKEPVNLEGDDTSLIHGKIPSEMPSPN	2	1	1.12421	1.12421			0.841105	0.841105			1.24548	1.24548
Q86UP2-2_pT153	KTN1_pT153	Q86UP2-2	KTN1	Isoform 2 of Kinectin	0.999988	0.998743		IPGKKVEPVPVTKQPTPPSEAAASKKKPGQK			1.12399	1.12399			0.923944	0.923944
A0A024RDR0_pS35	HMGB1_pS35	A0A024RDR0	HMGB1	High-mobility group box 1, isoform CRA_a	0.999993	0.999428		VQTCREEHKKKHPDASVNFSEFSKKCSERWK	4	1	1.12382	1.12382			0.940925	0.940925
Q9BQG0_pS1308	MYBBP1A_pS1308	Q9BQG0	MYBBP1A	Myb-binding protein 1A	0.989729	0.993002	0.999788	SALARKKARLSLVIRSPSLLQSGAKKKAQVR	1	2	1.12359	1.12359	0.791635	0.625757	1.03559	1.03559	0.639455	0.799713	1.44398	1.44398	0.885727	0.736039
A8K369_pS479	NA_pS479	A8K369	NA	cDNA FLJ76707, highly similar to Homo sapiens transmembrane protein 87A, mRNA	1	1	1	VPSSVTDVALPALLDSDEERMITHFERSKME	2	1	1.12319	1.12319			1.2635	1.2635			1.11778	1.11778
Q7KZ85_pS1701	SUPT6H_pS1701	Q7KZ85	SUPT6H	Transcription elongation factor SPT6	0.685187	0.731652	0.401698	EAERRKQKQRLTPRPSPSPMIESTPMSIAGD	1	2	1.12257		1.12257		1.01883		1.01883
A0A024R370_pS333	TMF1_pS333	A0A024R370	TMF1	TATA element modulatory factor 1, isoform CRA_a	0.998045	0.999685		CSSDAFERIDSFSVQSLDSRSVSEINSDDEL	4	1	1.12222		1.12222		1.27914		1.27914
A0A024R370_pS330	TMF1_pS330	A0A024R370	TMF1	TATA element modulatory factor 1, isoform CRA_a	0.973492	0.9595		ESCCSSDAFERIDSFSVQSLDSRSVSEINSD	4	1	1.12222		1.12222		1.27914		1.27914
B2RWP5_pS2202	NSD1_pS2202	B2RWP5	NSD1	Histone-lysine N-methyltransferase	0.999998	0.999999		MDLIDLTPRQKERAASPHQVTPQADEKMPVL	2	1	1.12209	1.12209
A0A024RAM4_pS1501	MAP1B_pS1501	A0A024RAM4	MAP1B	Microtubule-associated protein 1B, isoform CRA_b	0.996847	0.997065	0.99976	SQPALALDERKLGDVSPTQIDVSQFGSFKED	4	1	1.12177	1.12177			0.941475	0.941475			0.972045	0.972045
L7RSM7_pS319	PRKCA_pS319	L7RSM7	PRKCA	Protein kinase C	0.964118		0.994566	KFEKAKLGPAGNKVISPSEDRKQPSNNLDRV	3	1	1.12175	1.12175							1.55175	1.55175
Q9BUA3_pS248	C11orf84_pS248	Q9BUA3	C11orf84	Uncharacterized protein C11orf84	0.906527	0.626099	0.958485	GRPMTKNLDPDPEPPSPDSPTETFAAPAEVR	1	3	1.12153		1.12153		1.0272		1.0272		1.05803		1.05803
Q96T37-4_pS250	RBM15_pS250	Q96T37-4	RBM15	Isoform 4 of Putative RNA-binding protein 15	1	1	1	GHRHPPGGGGGQRSLSPGGAALGYRDYRLQQ			1.12141	1.12141	0.934877		1.03634	1.03634	0.775591		1.05776	1.05776	0.877121
Q96N67-4_pS1398	DOCK7_pS1398	Q96N67-4	DOCK7	Isoform 4 of Dedicator of cytokinesis protein 7	0.999614	0.997237		SRGQLERSPSGSAFGSQENLRWRKDMTHWRQ			1.12124	1.12124	0.544393		0.96225	0.96225	0.887243
A0A0A0MRV0_pS615	RRBP1_pS615	A0A0A0MRV0	RRBP1	Ribosome-binding protein 1	1	1	1	TESASVQGRNTDVAQSPEAPKQEAPAKKKSG	1	1	1.1212	1.1212			0.945843	0.945843			1.42659	1.42659
P49736_pS13	MCM2_pS13	P49736	MCM2	DNA replication licensing factor MCM2	0.999367	0.99972	0.999829	___MAESSESFTMASSPAQRRRGNDPLTSSP	1	4	1.12111	1.12111	0.821637		0.971026	0.971026	0.96837		1.10775	1.10775	0.983555
Q86U86-8_pS353	PBRM1_pS353	Q86U86-8	PBRM1	Isoform 8 of Protein polybromo-1	0.963164	0.855853	0.80123	QGGRLSAITMALQYGSESEEDAALAAARYEE			1.12082	1.12082	0.836158		1.01781	1.01781			1.13744		1.13744
A0A024RDF4_pS83	HNRPD_pS83	A0A024RDF4	HNRPD	Heterogeneous nuclear ribonucleoprotein D (AU-rich element RNA binding protein 1, 37kDa), isoform CRA_e	0.893472	0.427881	0.781002	IDASKNEEDEGHSNSSPRHSEAATAQREEWK	4	1	1.12072		1.12072						1.12076		1.12076
B3KS69_pS242	NA_pS242	B3KS69	NA	cDNA FLJ35627 fis, clone SPLEN2011139, highly similar to AMSH-like protease (EC 3.1.2.15)	0.611686			ADQPNKSDATNYASHSPPVNRALTPAATLSA	2	1	1.12071	1.12071
Q58WW2_pS649	DCAF6_pS649	Q58WW2	DCAF6	DDB1- and CUL4-associated factor 6	0.960331	0.858821		EATGPSAHEETSTRDSALQDTDDSDDDPVLI	1	1	1.12069		1.12069
Q13057-2_pS19	COASY_pS19	Q13057-2	COASY	Isoform 2 of Bifunctional coenzyme A synthase	0.993287	0.999658	0.999912	PRLRAQPRGAVYQAPSPPPAPVGLGSMAVFR			1.12049	1.12049			1.31738	1.31738			1.45681	1.45681
A8KAQ5_pS410	NA_pS410	A8KAQ5	NA	cDNA FLJ77404, highly similar to Homo sapiens small nuclear ribonucleoprotein 70kDa polypeptide (RNP antigen) (SNRP70), transcript variant 1, mRNA	1	1		GGGGQDNGLEGLGNDSRDMYMESEGGDGYLA	2	1	1.12041	1.12041			1.03722	1.03722
A0A024R179_pS22	NCBP1_pS22	A0A024R179	NCBP1	Nuclear cap binding protein subunit 1, 80kDa, isoform CRA_a	0.994365	0.91965	0.789898	SDENDGGQPHKRRKTSDANETEDHLESLICK	4	1	1.12027	1.12027			1.23425	1.23425			1.28914	1.28914
Q03188_pS333	CENPC_pS333	Q03188	CENPC	Centromere protein C	0.711555	0.818118	0.948561	ITIPRKAGSLKQRTISPAESTALLQGRKSRE	1	2	1.12025	1.12025			1.23711	1.23711			1.10855	1.10855
Q13501_pS332	SQSTM1_pS332	Q13501	SQSTM1	Sequestosome-1	0.909262	0.984125	0.969138	ESEGRPEEQMESDNCSGGDDDWTHLSSKEVD	1	1	1.11988	1.11988			0.896923	0.896923	1.23774		0.967975	0.967975
B2R8R5_pS26	NA_pS26	B2R8R5	NA	cDNA, FLJ94025, highly similar to Homo sapiens tripartite motif-containing 28 (TRIM28), mRNA	0.999498		0.971616	AAASAASGSPGPGEGSAGGEKRSTAPSAAAS	2	1	1.11986	1.11986	0.930679						0.850625		0.850625
Q9UPT8_pS1275	ZC3H4_pS1275	Q9UPT8	ZC3H4	Zinc finger CCCH domain-containing protein 4	1	1	1	KQTPKTGSGSPFAGNSPAREGEQDAASLKDV	1	3	1.11967		1.11967		1.17898		1.17898		1.08154	1.08154	1.27031
Q16643_pS142	DBN1_pS142	Q16643	DBN1	Drebrin	0.999075	0.996564	0.991508	GAIGQRLSNGLARLSSPVLHRLRLREDENAE	1	4	1.11959	1.11959			1.12025	1.12025			1.13166	1.13166
Q15058_pS1200	KIF14_pS1200	Q15058	KIF14	Kinesin-like protein KIF14	1		1	LSRRRSRSLMKNRRISGCLHDIQVHPIKNLH	1	1	1.11932	1.11932							0.923497	0.923497
Q15007_pT299	WTAP_pT299	Q15007	WTAP	Pre-mRNA-splicing regulator WTAP	0.6179			RQRTSGSGFHREGNTTEDDFPSSPGNGNKSS	1	2	1.11893	1.11893
A0A0S2Z4W1_pT614	SRRM1_pT614	A0A0S2Z4W1	SRRM1	Serine/arginine repetitive matrix 1 isoform 1 (Fragment)	1			PIQRRYSPSPPPKRRTASPPPPPKRRASPSP	2	1	1.11862		1.11862
Q96T58_pS736	SPEN_pS736	Q96T58	SPEN	Msx2-interacting protein	0.999994	1	1	PIERSQSPVHLRRPQSPGASPSQAERLPSDS	1	1	1.11855		1.11855		0.956624		0.956624		1.16034		1.16034
Q96T58_pS740	SPEN_pS740	Q96T58	SPEN	Msx2-interacting protein	0.993634	0.998179	0.998966	SQSPVHLRRPQSPGASPSQAERLPSDSERRL	1	1	1.11855		1.11855		0.956624		0.956624		1.16034		1.16034
O94826_pS91	TOMM70_pS91	O94826	TOMM70	Mitochondrial import receptor subunit TOM70	0.996991	0.997549	0.998557	GLKRNSERKTPEGRASPAPGSGHPEGPGAHL	1	1	1.1185	1.1185			1.29103	1.29103			1.26959	1.26959
O94804_pS450	STK10_pS450	O94804	STK10	Serine/threonine-protein kinase 10	0.823104	0.987296	0.968594	GDLSPAANRSQKASQSRPNSSALETLGGEKL	1	1	1.11848	1.11848	0.64467		0.917008	0.917008	0.623398		1.21833	1.21833	0.667299
B2R9Y2_pS248	NA_pS248	B2R9Y2	NA	cDNA, FLJ94609	1	1	1	ILQTDVKVEENPDADSDFDAKSSADDEIEET	2	1	1.11781	1.11781
P51116_pS601	FXR2_pS601	P51116	FXR2	Fragile X mental retardation syndrome-related protein 2	0.875089	0.889571	0.93411	NRSRRRRNRGNRTDGSISGDRQPVTVADYIS	1	2	1.11763	1.11763	1.03076		0.988234	0.988234	0.9262		1.07514	1.07514	0.670068
A4LAA3_pS677	ATRX_pS677	A4LAA3	ATRX	Alpha thalassemia/mental retardation syndrome X-linked	0.996285		0.999634	TPLRRPTETNPVTSNSDEECNETVKEKQKLS	4	1	1.11704	1.11704	0.951148						0.809562	0.809562	0.93713
A0A024RB17_pS1034	FAM62A_pS1034	A0A024RB17	FAM62A	Family with sequence similarity 62 (C2 domain containing), member A, isoform CRA_b	0.999919	1	0.999987	NRGTKRRTSQKKRTLSPEFNERFEWELPLDE	4	1	1.1167	1.1167			1.22851	1.22851			1.21145	1.21145
Q8NC51_pS234	SERBP1_pS234	Q8NC51	SERBP1	Plasminogen activator inhibitor 1 RNA-binding protein	0.999829	0.999996	0.99841	SGSHNWGTVKDELTESPKYIQKQISYNYSDL	1	2	1.11668	1.11668			1.23977	1.23977			1.54423	1.54423
H0UIA1_pS28	ACSS2_pS28	H0UIA1	ACSS2	Acyl-CoA synthetase short-chain family member 2, isoform CRA_c	1			GSRGQEEAGAGGRARSWSPPPEVSRSAHVPS	4	1	1.11657		1.11657
O00418_pS72	EEF2K_pS72	O00418	EEF2K	Eukaryotic elongation factor 2 kinase	0.813512	0.729213	0.665642	NKYYSNLTKSERYSSSGSPANSFHFKEAWKH	1	2	1.11649		1.11649	1.11472					0.600527		0.600527
O00418_pS74	EEF2K_pS74	O00418	EEF2K	Eukaryotic elongation factor 2 kinase	0.972056	0.827553	0.979397	YYSNLTKSERYSSSGSPANSFHFKEAWKHAI	1	2	1.11649		1.11649	1.11472					0.797072	0.797072	0.614956
Q6P996-4_pS694	PDXDC1_pS694	Q6P996-4	PDXDC1	Isoform 4 of Pyridoxal-dependent decarboxylase domain-containing protein 1	0.563144	0.553419		FKRSLRGSDALSETSSVSHIEDLEKVERLSS			1.11611	1.11611			0.644751	0.644751	0.87881
Q6PKG0_pS521	LARP1_pS521	Q6PKG0	LARP1	La-related protein 1	0.999854	0.996108	0.999998	VPRQHYQKETESAPGSPRAVTPVPTKTEEVS	1	2	1.11595		1.11595		1.16171		1.16171		1.06172		1.06172
Q96EB6-2_pS26	SIRT1_pS26	Q96EB6-2	SIRT1	Isoform 2 of NAD-dependent protein deacetylase sirtuin-1	0.559381			PGGSPSAAGADREAASSPAGEPLRKRPRRDG			1.11591	1.11591
Q7Z3U7-2_pS205	MON2_pS205	Q7Z3U7-2	MON2	Isoform 2 of Protein MON2 homolog	0.837526			IIEQPVLVQGNSNRRSVSTLKPCAKDAYMLF			1.11557	1.11557
Q9BQ70_pS602	TCF25_pS602	Q9BQ70	TCF25	Transcription factor 25	0.677967	0.978725	0.975721	PPSDTIYSYVRPERLSPISHGNTIALFFRSL	1	1	1.11555	1.11555			0.965142	0.965142			1.16604	1.16604
Q9Y2W1_pS939	THRAP3_pS939	Q9Y2W1	THRAP3	Thyroid hormone receptor-associated protein 3	0.969316	0.761859	0.954919	HDKFSGEEGEIEDDESGTENREEKDNIQPTT	1	2	1.11544	1.11544			1.40894	1.40894			1.14579	1.14579
Q9BX95_pT114	SGPP1_pT114	Q9BX95	SGPP1	Sphingosine-1-phosphate phosphatase 1	0.649565	0.826556	0.894332	PASPRRAGALRRNSLTGEEGQLARVSNWPLY	1	2	1.11518	1.11518							0.967329	0.967329
Q9NQS7-2_pS263	INCENP_pS263	Q9NQS7-2	INCENP	Isoform 2 of Inner centromere protein	1		1	VGTGRSASKLRIAQVSPGPRDSPAFPDSPWR			1.11491	1.11491		1.57994
Q13459-2_pS1935	MYO9B_pS1935	Q13459-2	MYO9B	Isoform Short of Unconventional myosin-IXb	0.999961			LKLGFSSPYEGVLNKSPKTRDIQEEELEVLL			1.11484	1.11484	0.962268
Q9UIG0-2_pS361	BAZ1B_pS361	Q9UIG0-2	BAZ1B	Isoform 2 of Tyrosine-protein kinase BAZ1B	0.905659	0.998651	0.984511	LSGSPLKVKNSKNSKSPEEHLEEMMKMMSPN			1.11476	1.11476			0.828385	0.828385			0.893762	0.893762
A0A024R7G6_pS255	EPS15L1_pS255	A0A024R7G6	EPS15L1	Epidermal growth factor receptor pathway substrate 15-like 1, isoform CRA_a	0.951105	0.968848	0.991903	PSHGSVSSLNSTGSLSPKHSLKQTQPTVNWV	4	1	1.11471	1.11471			0.733578	0.733578			0.895479	0.895479
Q86VM9_pS893	ZC3H18_pS893	Q86VM9	ZC3H18	Zinc finger CCCH domain-containing protein 18	0.993269	0.999968	0.996044	NSKAPAAPADRKRQLSPQSKSSSKVTSVPGK	1	2	1.1147	1.1147			0.768938	0.768938			1.01551	1.01551
P46013_pS299	MKI67_pS299	P46013	MKI67	Proliferation marker protein Ki-67	0.880967	0.637953	0.811096	TQLLVSRKSRPKSGGSGHAVAEPASPEQELD	1	2	1.11437		1.11437		0.887329		0.887329		0.954821		0.954821
A0A140VK53_pS346	NA_pS346	A0A140VK53	NA	Testicular secretory protein Li 53	0.977628			PSSPYEDKDKDKKEKSATRPSPSPERSSTGP	2	1	1.11361			1.11361
Q12888_pS520	TP53BP1_pS520	Q12888	TP53BP1	TP53-binding protein 1	0.655504			GLSLTGDSCKLMLSTSEYSQSPKMESLSSHR	1	2	1.1136		1.1136
Q12888_pT519	TP53BP1_pT519	Q12888	TP53BP1	TP53-binding protein 1	0.596058			LGLSLTGDSCKLMLSTSEYSQSPKMESLSSH	1	2	1.1136		1.1136
Q9H4L7-2_pS79	SMARCAD1_pS79	Q9H4L7-2	SMARCAD1	Isoform 2 of SWI/SNF-related matrix-associated actin-dependent regulator of chromatin subfamily A containing DEAD/H box 1	0.999933			EDSSVPETPDNERKASISYFKNQRGIQYIDL			1.11359	1.11359
D3DVC4_pS891	NES_pS891	D3DVC4	NES	Nestin, isoform CRA_c	1			VNQETFRLLEEENQESLRSLGAWNLENLRSP	3	1	1.11358	1.11358
A0A024R7G6_pS253	EPS15L1_pS253	A0A024R7G6	EPS15L1	Epidermal growth factor receptor pathway substrate 15-like 1, isoform CRA_a	0.608319			STPSHGSVSSLNSTGSLSPKHSLKQTQPTVN	4	1	1.11349	1.11349
Q12888_pS1114	TP53BP1_pS1114	Q12888	TP53BP1	TP53-binding protein 1	0.964327	0.937546	0.928981	PVSPASQKMVIQGPSSPQGEAMVTDVLEDQK	1	2	1.11323	1.11323			0.979403	0.979403			1.32305	1.32305
J3KNL6_pS595	SEC16A_pS595	J3KNL6	SEC16A	Protein transport protein sec16	0.668968	0.730889		VSQNYRGSVSQPSTPSPPKPTGIFQTSANSS	1	1	1.11303	1.11303			0.699302	0.699302
Q5VZ89-5_pS989	DENND4C_pS989	Q5VZ89-5	DENND4C	Isoform 5 of DENN domain-containing protein 4C	1			PTEPPAWGSSIVKVPSGIFDVNSRKSSTGSI			1.11261	1.11261
Q3SYF1_pS73	SNX12_pS73	Q3SYF1	SNX12	Sorting nexin 12	1	0.999999	1	LPIFKLKESCVRRRYSDFEWLKNELERDSKI	2	1	1.11261	1.11261			0.886853	0.886853			1.05826	1.05826
P54727_pT164	RAD23B_pT164	P54727	RAD23B	UV excision repair protein RAD23 homolog B	0.540053			AEKPAETPVATSPTATDSTSGDSSRSNLFED	1	1	1.11242	1.11242
A0A024RBB9_pS185	LEMD3_pS185	A0A024RBB9	LEMD3	LEM domain containing 3, isoform CRA_a	0.583692			LKAPPAPLAASEVTNSNSAERRKPHSWWGAR	4	1	1.11241	1.11241
O00418_pS470	EEF2K_pS470	O00418	EEF2K	Eukaryotic elongation factor 2 kinase	1	1	1	EPREHGHSYSNRKYESDEDSLGSSGRVCVEK	1	2	1.11222		1.11222						0.898023		0.898023
O00418_pS474	EEF2K_pS474	O00418	EEF2K	Eukaryotic elongation factor 2 kinase	0.996313	0.999812	0.999996	HGHSYSNRKYESDEDSLGSSGRVCVEKWNLL	1	2	1.11222		1.11222						0.898023		0.898023
Q8N5A0_pS435	EIF5B_pS435	Q8N5A0	EIF5B	Eukaryotic translation initiation factor 5B	0.867464	0.6399		EATLKLLQAQGVEVPSKDSLPKKRPIYEDKK	1	1	1.11219	1.11219			1.59504	1.59504
Q9H7D7-2_pS121	WDR26_pS121	Q9H7D7-2	WDR26	Isoform 2 of WD repeat-containing protein 26	0.999999	0.999997	0.999989	ATPELGSSLKKKKRLSQSDEDVIRLIGQHLN			1.11176	1.11176			1.21227	1.21227			1.38228	1.38228
P78346_pS251	RPP30_pS251	P78346	RPP30	Ribonuclease P protein subunit p30	1	1	1	KTAFGIISTVKKPRPSEGDEDCLPASKKAKC	1	1	1.11171	1.11171			1.19552	1.19552			1.30547	1.30547
Q9Y4F5-3_pS1129	CEP170B_pS1129	Q9Y4F5-3	CEP170B	Isoform 3 of Centrosomal protein of 170 kDa protein B	1	1	1	SDPEAAPARTSFSGRSVELCCASRKPTMAEA			1.11156	1.11156			1.58846	1.58846			1.30287	1.30287
P52701_pS14	MSH6_pS14	P52701	MSH6	DNA mismatch repair protein Msh6	0.996811	0.999995	1	__MSRQSTLYSFFPKSPALSDANKASARASR	1	2	1.11134	1.11134			0.959743	0.959743			0.980399	0.980399
Q5HYL6_pS25	DKFZp686E1899_pS25	Q5HYL6	DKFZp686E1899	Uncharacterized protein DKFZp686E1899	0.925908	0.992899	0.994084	EKYKDLDEDELLGNLSETELKQLETVLDDLD	2	1	1.11087	1.11087			1.2096	1.2096			1.16744	1.16744
P20020-6_pS1103	ATP2B1_pS1103	P20020-6	ATP2B1	Isoform K of Plasma membrane calcium-transporting ATPase 1	0.499979	0.499691	0.499997	FRSSLYEGLEKPESRSSIHNFMTHPEFRIED			1.11049	1.11049							1.07154	1.07154
P20020-6_pS1104	ATP2B1_pS1104	P20020-6	ATP2B1	Isoform K of Plasma membrane calcium-transporting ATPase 1	0.499979	0.499691	0.499997	RSSLYEGLEKPESRSSIHNFMTHPEFRIEDS			1.11049	1.11049							1.07154	1.07154
A0A140VK53_pS2100	NA_pS2100	A0A140VK53	NA	Testicular secretory protein Li 53	0.999943		0.999494	SDRSRSATPPATRNHSGSRTPPVALNSSRMS	2	1	1.10986			1.10986					1.00798		1.00798	0.954861
Q8NDT2_pS265	RBM15B_pS265	Q8NDT2	RBM15B	Putative RNA-binding protein 15B	1	1	1	LGYLPLHGGYQYKQRSLSPVAAPPLREPRAR	1	3	1.10981	1.10981	0.814876		0.959702		0.959702		0.783742		0.783742
Q9UIG0-2_pT941	BAZ1B_pT941	Q9UIG0-2	BAZ1B	Isoform 2 of Tyrosine-protein kinase BAZ1B	0.636881	0.499992	0.964853	HDSIDYRFNHHCKDHTVSGDEDYCPRSKKAN			1.10975	1.10975			0.979092	0.979092			1.12047	1.12047
D6RB01_pS559	FAM169A_pS559	D6RB01	FAM169A	Soluble lamin-associated protein of 75 kDa	0.512495	0.513045		NAGQKNQSEEQSEASSEQLDQFTQSAEKAVD	1	1	1.10957	1.10957
A0A024RBE7_pS306	TMPO_pS306	A0A024RBE7	TMPO	Thymopoietin, isoform CRA_c	1	1	1	ESLVVNRVTGNFKHASPILPITEFSDIPRRA	4	1	1.10896	1.10896			0.962617	0.962617			1.09232	1.09232
A0A140VK53_pT1413	NA_pT1413	A0A140VK53	NA	Testicular secretory protein Li 53	0.999999	0.806044	0.960048	SNQSISSPVLDAVPRTPSRERSSSASSPEMK	2	1	1.10883		1.10883	0.745092	1.37821	1.37821	0.933883	1.42872	0.860964	0.860964	1.40832	1.11204
A0A024R3F4_pS583	PHLDB1_pS583	A0A024R3F4	PHLDB1	Pleckstrin homology-like domain, family B, member 1, isoform CRA_c	0.999402	0.999099	0.99829	RVPVTRERKNSITEISDNEDDLLEYHRRQRQ	4	1	1.10857	1.10857	1.21275		1.02891		1.02891		1.41126	1.41126	1.34456
P46013_pS308	MKI67_pS308	P46013	MKI67	Proliferation marker protein Ki-67	1	1	1	RPKSGGSGHAVAEPASPEQELDQNKGKGRDV	1	2	1.10842	1.10842	1.11437		1.01761	1.01761	0.887329		0.961408	0.961408	0.851244
Q86TB9-4_pS179	PATL1_pS179	Q86TB9-4	PATL1	Isoform 4 of Protein PAT1 homolog 1	0.993918	0.992185	0.892327	DDRDLSERALPRRSTSPIIGSPPVRAVPIGT			1.10815	1.10815	0.786551		1.12317	1.12317	0.679819	0.68312	1.01575	1.01575	0.701439	0.740308
G3V4T7_pS420	FRMD6_pS420	G3V4T7	FRMD6	FERM domain-containing protein 6	1	1	1	YITEDMLMSRKLNGHSGLIVKEIGSSTSSSS	1	1	1.10755	1.10755			0.793263	0.793263			0.906725	0.906725
Q96G28_pS85	CFAP36_pS85	Q96G28	CFAP36	Cilia- and flagella-associated protein 36	0.5		0.763778	KEIGINEDQFQEACTSPLAKTHTSQAILQPV	1	2	1.10684	1.10684							1.20949	1.20949
Q96G28_pT84	CFAP36_pT84	Q96G28	CFAP36	Cilia- and flagella-associated protein 36	0.5			LKEIGINEDQFQEACTSPLAKTHTSQAILQP	1	2	1.10684	1.10684
Q96F44-2_pS85	TRIM11_pS85	Q96F44-2	TRIM11	Isoform 2 of E3 ubiquitin-protein ligase TRIM11	1	1	1	PLAKMAEMARRLHPPSPVPQGVCPAHREPLA			1.1068	1.1068
Q13177_pS152	PAK2_pS152	Q13177	PAK2	Serine/threonine-protein kinase PAK 2	0.894556	0.480287	0.795429	QKYLSFTPPEKDGFPSGTPALNAKGTEAPAV	1	3	1.10672	1.10672	0.895135						1.02196	1.02196
Q9Y6D5_pS227	ARFGEF2_pS227	Q9Y6D5	ARFGEF2	Brefeldin A-inhibited guanine nucleotide-exchange protein 2	1	1	1	IQSKPQSPVIQAAAVSPKFVRLKHSQAQSKP	1	3	1.10662	1.10662	0.637128		1.12888	1.12888	0.769925		0.861185	0.861185	0.744544
A0A024R821_pS239	EIF3S9_pS239	A0A024R821	EIF3S9	Eukaryotic translation initiation factor 3 subunit B	0.999936			EEDGKTKGYIFLEYASPAHAVDAVKNADGYK	3	1	1.10606	1.10606
P42566_pS814	EPS15_pS814	P42566	EPS15	Epidermal growth factor receptor substrate 15	1		0.999705	PFKLNDPFQPFPGNDSPKEKDPEIFCDPFTS	1	2	1.10514	1.10514							1.29957	1.29957
Q8NEN9_pS496	PDZD8_pS496	Q8NEN9	PDZD8	PDZ domain-containing protein 8	1	1	1	EAAGLTVDTESRELDSEFEDLASDVRAQNEF	1	1	1.10493	1.10493			1.00386	1.00386			1.36602	1.36602
Q96T58_pS1222	SPEN_pS1222	Q96T58	SPEN	Msx2-interacting protein	0.922137	0.558054	0.653901	LVHEVGKPPQDVTDDSPPSKKKRMDHVDFDI	1	1	1.10489	1.10489			0.940603	0.940603			1.22877	1.22877
P25490_pS247	YY1_pS247	P25490	YY1	Transcriptional repressor protein YY1	0.999509	0.989843	0.993572	IDHETVVEEQIIGENSPPDYSEYMTGKKLPP	1	2	1.10474	1.10474			1.19606	1.19606			1.29748	1.29748
S4R3H4_pS432	ACIN1_pS432	S4R3H4	ACIN1	Apoptotic chromatin condensation inducer in the nucleus	1	1	1	GGLSPLSSPSDTKAESPAEKVPEESVLPLVQ	1	1	1.10467	1.10467			0.945805	0.945805			0.748026	0.748026
Q92625_pS661	ANKS1A_pS661	Q92625	ANKS1A	Ankyrin repeat and SAM domain-containing protein 1A	0.500001	0.992251		ESLSNCSIGKKRLEKSPSFASEWDEIEKIMS	1	4	1.10458		1.10458		0.825888	0.825888
B4DLG2_pS78	NA_pS78	B4DLG2	NA	cDNA FLJ58196, highly similar to Zinc finger CCCH domain-containing protein 11A	0.999843		0.999999	QLSVQQNKLSVQSNPSPQLRSVMKVESSENV	2	1	1.10418	1.10418							1.08149	1.08149
A8KAH1_pS425	NA_pS425	A8KAH1	NA	cDNA FLJ75839, highly similar to Homo sapiens phosphatidylserine synthase 1 (PTDSS1), mRNA	0.609949			GHREKTYSECEDGTYSPEISWHHRKGTKGSE	2	1	1.10372	1.10372
B7ZLC9_pS777	GEMIN5_pS777	B7ZLC9	GEMIN5	GEMIN5 protein	0.99305	0.999913	0.980456	EESMKENSGPVENGVSDQEGEEQAREPELPC	2	1	1.10359	1.10359			0.849146	0.849146			0.873514	0.873514
Q2TNI1_pT15	CAV1_pT15	Q2TNI1	CAV1	Caveolin	0.531383	0.672944		_MSGGKYVDSEGHLYTVPIREQGNIYKPNNK	2	1	1.10324	1.10324			0.969776	0.969776
Q5QJE6_pT232	DNTTIP2_pT232	Q5QJE6	DNTTIP2	Deoxynucleotidyltransferase terminal-interacting protein 2	0.999948	0.999995	0.999882	KDSKIVPGNEKQIVGTPVNSEDSDTRQTSHL	1	2	1.10319	1.10319			0.860577	0.860577			0.908409	0.908409
A0A0S2Z4W1_pS549	SRRM1_pS549	A0A0S2Z4W1	SRRM1	Serine/arginine repetitive matrix 1 isoform 1 (Fragment)	1			RKRQKETSPRGRRRRSPSPPPTRRRRSPSPA	2	1	1.10309		1.10309
A0A0S2Z4W1_pS551	SRRM1_pS551	A0A0S2Z4W1	SRRM1	Serine/arginine repetitive matrix 1 isoform 1 (Fragment)	0.999864			RQKETSPRGRRRRSPSPPPTRRRRSPSPAPP	2	1	1.10309		1.10309
A0A0S2Q0B1_pT1888	ARID1A_pT1888	A0A0S2Q0B1	ARID1A	AT-rich interactive domain-containing protein 1A	0.854144		0.41719	PCPPAPRKHVTTAEGTPGTTDQEGPPPDGPP	4	1	1.10302	1.10302
Q13442_pS63	PDAP1_pS63	Q13442	PDAP1	28 kDa heat- and acid-stable phosphoprotein	0.99977	0.999565	1	AGDPKKEKKSLDSDESEDEEDDYQQKRKGVE	1	1	1.10275		1.10275		1.19776		1.19776		1.22374		1.22374
Q13442_pS60	PDAP1_pS60	Q13442	PDAP1	28 kDa heat- and acid-stable phosphoprotein	0.993877	0.987422	0.947647	DGAAGDPKKEKKSLDSDESEDEEDDYQQKRK	1	1	1.10275		1.10275						1.22374		1.22374
P08651-4_pS306	NFIC_pS306	P08651-4	NFIC	Isoform 3 of Nuclear factor 1 C-type	0.999293	0.999674	0.998912	PVKKTEMDKSPFNSPSPQDSPRLSSFTQHHR			1.1026	1.1026	0.966594	0.908533	1.11201	1.11201	1.42733	1.209	1.16364	1.16364		1.1187
P09496-2_pS176	CLTA_pS176	P09496-2	CLTA	Isoform Non-brain of Clathrin light chain A	0.712712	0.991974	0.918117	NRAAEEAFVNDIDESSPGTEWERVARLCDFN			1.10236	1.10236			1.02204	1.02204			1.05641	1.05641
A0A024RAM4_pS1919	MAP1B_pS1919	A0A024RAM4	MAP1B	Microtubule-associated protein 1B, isoform CRA_b	0.829582			YYYEKIERTTKSPSDSGYSYETIGKTTKTPE	4	1	1.10223	1.10223
Q8N1H4_pS59	NA_pS59	Q8N1H4	NA	cDNA FLJ40872 fis, clone TUTER2000283, highly similar to Homo sapiens transformer-2-beta (SFRS10) gene	0.999092			RSRSRSYSRDYRRRHSHSHSPMSTRRRHVGN	2	1	1.10213			1.10213
Q8N1H4_pS61	NA_pS61	Q8N1H4	NA	cDNA FLJ40872 fis, clone TUTER2000283, highly similar to Homo sapiens transformer-2-beta (SFRS10) gene	0.996667			RSRSYSRDYRRRHSHSHSPMSTRRRHVGNRA	2	1	1.10213			1.10213
Q8TBA6-2_pS116	GOLGA5_pS116	Q8TBA6-2	GOLGA5	Isoform 2 of Golgin subfamily A member 5	1	0.999997	1	ASVPRPSSHFVRRKKSEPDDELLFDFLNSSQ			1.10192	1.10192			1.14246	1.14246			1.02312	1.02312
P49327_pS207	FASN_pS207	P49327	FASN	Fatty acid synthase	0.999733	0.997529	0.999174	LKPNTSVQFLRLGMLSPEGTCKAFDTAGNGY	1	3	1.10164	1.10164			1.11482	1.11482			1.2497	1.2497
Q7Z3D7_pS788	DKFZp686E2459_pS788	Q7Z3D7	DKFZp686E2459	Uncharacterized protein DKFZp686E2459	1			HTSMDLPKLASDDRPSPPRGLVAAYSGESDS	2	1	1.10085	1.10085
O95684-2_pS156	FGFR1OP_pS156	O95684-2	FGFR1OP	Isoform 2 of FGFR1 oncogene partner	0.991192	1	0.998987	GPTTGEGALDLSDVHSPPKSPEGKTSAQTTP			1.10052	1.10052	0.966508		0.982076		0.982076	0.686639	0.916052		0.916052
Q9H6F5_pS50	CCDC86_pS50	Q9H6F5	CCDC86	Coiled-coil domain-containing protein 86	0.992431	0.918615		FESNPEETREPGSPPSVQRAGLGSPERPPKT	1	1	1.10049	1.10049	0.863367		0.923382	0.923382
C9JXB8_pS86	RPL24_pS86	C9JXB8	RPL24	60S ribosomal protein L24	0.999959	0.999146	0.999979	RTRRAVKFQRAITGASLADIMAKRNQKPEVR	1	1	1.10042	1.10042			1.08494	1.08494			1.53762	1.53762
A0A0S2Z4W1_pS695	SRRM1_pS695	A0A0S2Z4W1	SRRM1	Serine/arginine repetitive matrix 1 isoform 1 (Fragment)	0.922938			KRHSPSPRPRAPQTSSSPPPVRRGASSSPQR	2	1	1.10033	1.10033	0.956554
Q8IY18_pS35	SMC5_pS35	Q8IY18	SMC5	Structural maintenance of chromosomes protein 5	0.978331	0.999697	0.999569	LPRDPSSEVPSKRKNSAPQLPLLQSSGPFVE	1	2	1.10019	1.10019			0.745983	0.745983			0.825341	0.825341
A0A024QZH6_pS874	SR-A1_pS874	A0A024QZH6	SR-A1	Serine arginine-rich pre-mRNA splicing factor SR-A1, isoform CRA_a	1	1	1	LGSIGVKFSRDRESRSPFLKPDERAPTEMAK	4	1	1.10003	1.10003			0.843126	0.843126			0.697136	0.697136
Q5T200_pS642	ZC3H13_pS642	Q5T200	ZC3H13	Zinc finger CCCH domain-containing protein 13	0.641241			GERDRRDNRERDQRPSSPIRHQGRNDELERD	1	1	1.09989	1.09989
Q9BTC0_pS1040	DIDO1_pS1040	Q9BTC0	DIDO1	Death-inducer obliterator 1	1	1	1	LSVPPSPNISTSESRSPPEGDTTLFLSRLST	1	5	1.09953	1.09953			1.01964	1.01964			0.968218	0.968218
P46013_pS127	MKI67_pS127	P46013	MKI67	Proliferation marker protein Ki-67	0.864531		0.949887	PRKIREQEPARRVSRSSFSSDPDEKAQDSKA	1	2	1.09952		1.09952						0.911594		0.911594
P46013_pS128	MKI67_pS128	P46013	MKI67	Proliferation marker protein Ki-67	0.753648		0.338611	RKIREQEPARRVSRSSFSSDPDEKAQDSKAY	1	2	1.09952		1.09952						0.879864		0.879864
Q6WKZ4-2_pS208	RAB11FIP1_pS208	Q6WKZ4-2	RAB11FIP1	Isoform 4 of Rab11 family-interacting protein 1	0.637619	0.60234		SSSPSPKGFRKKHLFSSTENLAAGSWKEPAE			1.09916	1.09916			0.698503	0.698503
A0A140VK53_pS534	NA_pS534	A0A140VK53	NA	Testicular secretory protein Li 53	1			AQRWGRSRSPQRRGRSRSPQRPGWSRSRNTQ	2	1	1.09912			1.09912
A0A140VK53_pS543	NA_pS543	A0A140VK53	NA	Testicular secretory protein Li 53	1			PQRRGRSRSPQRPGWSRSRNTQRRGRSRSAR	2	1	1.09912			1.09912
A0A140VK53_pS536	NA_pS536	A0A140VK53	NA	Testicular secretory protein Li 53	1			RWGRSRSPQRRGRSRSPQRPGWSRSRNTQRR	2	1	1.09912			1.09912
A0A024QZH6_pS738	SR-A1_pS738	A0A024QZH6	SR-A1	Serine arginine-rich pre-mRNA splicing factor SR-A1, isoform CRA_a	1	1	1	ASSPKREVLYDSEGLSGEERGGKSSQKDRRR	4	1	1.09836		1.09836		0.769255		0.769255		0.764344		0.764344
B2R8R5_pS752	NA_pS752	B2R8R5	NA	cDNA, FLJ94025, highly similar to Homo sapiens tripartite motif-containing 28 (TRIM28), mRNA	0.979267		0.998435	TLDLTLIRARLQEKLSPPYSSPQEFAQDVGR	2	1	1.0979	1.0979							0.834688	0.834688
Q12959-5_pS524	DLG1_pS524	Q12959-5	DLG1	Isoform 5 of Disks large homolog 1	0.97878			LREQMMNSSISSGSGSLRTSQKRSLYVRALF			1.09778	1.09778
A0A140VK53_pS1326	NA_pS1326	A0A140VK53	NA	Testicular secretory protein Li 53	0.944977		0.99773	SPEHKELSNSPLRENSFGSPLEFRNSGPLGT	2	1	1.0976		1.0976						1.01099		1.01099	0.928198
P98172_pS287	EFNB1_pS287	P98172	EFNB1	Ephrin-B1	0.999997	0.999967	0.99969	HTQQRAAALSLSTLASPKGGSGTAGTEPSDI	1	1	1.09711	1.09711			0.949175	0.949175	1.03478		1.18044	1.18044
P49454_pS3119	CENPF_pS3119	P49454	CENPF	Centromere protein F	0.994807	0.999775	0.999061	ATRTSPRLAAQKLALSPLSLGKENLAESSKP	1	2	1.09682	1.09682			0.977609	0.977609			0.882023	0.882023
O95801_pS47	TTC4_pS47	O95801	TTC4	Tetratricopeptide repeat protein 4	1			EDQWEKEFEKVPLFMSRAPSEIDPRENPDLA	1	3	1.09654		1.09654
O95801_pS51	TTC4_pS51	O95801	TTC4	Tetratricopeptide repeat protein 4	1			EKEFEKVPLFMSRAPSEIDPRENPDLACLQS	1	3	1.09654		1.09654
P49585_pS323	PCYT1A_pS323	P49585	PCYT1A	Choline-phosphate cytidylyltransferase A	0.613275	0.781691		GRMLQAISPKQSPSSSPTRERSPSPSFRWPF	1	2	1.09634			1.09634	0.12681		0.12681	1.14848
G1UI16_pS1305	PDS5A_pS1305	G1UI16	PDS5A	SCC-112 protein, isoform CRA_b	1	1	1	KPINKGRKRAAVGQESPGGLEAGNAKAPKLQ	2	1	1.09629	1.09629			0.925893	0.925893			1.04932	1.04932
A0A0S2Q0B1_pS702	ARID1A_pS702	A0A0S2Q0B1	ARID1A	AT-rich interactive domain-containing protein 1A	0.686505	0.999213	0.944176	PHLPGIRGPSPSPVGSPASVAQSRSGPLSPA	4	1	1.09624		1.09624		1.18041		1.18041		1.5548		1.5548
A0A024RBB8_pS810	OSBPL8_pS810	A0A024RBB8	OSBPL8	Oxysterol-binding protein	0.770964			KGYSSPEPDIQDSSGSEAQSVKPSTRRKKGI	3	1	1.09622		1.09622	1.12147
A0A024RBB8_pS807	OSBPL8_pS807	A0A024RBB8	OSBPL8	Oxysterol-binding protein	0.932144	0.736821	0.903655	KVAKGYSSPEPDIQDSSGSEAQSVKPSTRRK	3	1	1.09622		1.09622	1.12147	0.82125		0.82125		0.958392			0.958392
A0A024RBB8_pS808	OSBPL8_pS808	A0A024RBB8	OSBPL8	Oxysterol-binding protein	0.932144		0.904265	VAKGYSSPEPDIQDSSGSEAQSVKPSTRRKK	3	1	1.09622		1.09622	1.12147					0.958392			0.958392
A0A024RBU9_pS2226	NCOR2_pS2226	A0A024RBU9	NCOR2	Nuclear receptor co-repressor 2, isoform CRA_a	0.998372	0.990216	0.997004	KTSVLGGGEDGIEPVSPPEGMTEPGHSRSAV	4	1	1.09607	1.09607			1.00435	1.00435			0.951125	0.951125
Q0ZGT2-4_pS301	NEXN_pS301	Q0ZGT2-4	NEXN	Isoform 4 of Nexilin	0.998494	0.999989	0.999842	NMVVDDDSPEMYKTISQEFLTPGKLEINFEE			1.09606	1.09606			0.830631	0.830631			0.749509	0.749509
A0A024QZH6_pT849	SR-A1_pT849	A0A024QZH6	SR-A1	Serine arginine-rich pre-mRNA splicing factor SR-A1, isoform CRA_a	0.789774			QSKVAVLIREGVSSTTPAKDAASAGLGSIGV	4	1	1.09576	1.09576
Q96C57_pS179	C12orf43_pS179	Q96C57	C12orf43	Uncharacterized protein C12orf43	0.644501			AAVSASDILQESAIHSPGTVEKEAKKKRKLK	1	2	1.09569	1.09569
O95817_pS171	BAG3_pS171	O95817	BAG3	BAG family molecular chaperone regulator 3	0.925563	0.602619	0.84111	AAAAAQPPASHGPERSQSPAASDCSSSSSSA	1	3	1.09567	1.09567			1.0917	1.0917			1.1111	1.1111
Q53FF6_pT161	NA_pT161	Q53FF6	NA	Zinc finger, HIT domain containing 2 variant (Fragment)	0.884883	0.888281		APGSDAAELELAPARTPPDSVKDASAAEPAA	2	1	1.09559	1.09559			1.29075	1.29075
A0A024RAM4_pS1819	MAP1B_pS1819	A0A024RAM4	MAP1B	Microtubule-associated protein 1B, isoform CRA_b	0.543012	0.540615		TSAVKEKTATCHSSSSPPIDAASAEPYGFRA	4	1	1.09517	1.09517			0.857351	0.857351
A0A024RAM4_pS25	MAP1B_pS25	A0A024RAM4	MAP1B	Microtubule-associated protein 1B, isoform CRA_b	0.533932	0.280728	0.361016	EPEPSGSIANPAASTSPSLSHRFLDSKFYLL	4	1	1.09495	1.09495
Q96JY6_pS134	PDLIM2_pS134	Q96JY6	PDLIM2	PDZ and LIM domain protein 2	0.999414	0.998889	0.99999	RSSYSSPTSLSPRAGSPFSPPPSSSSLTGEA	1	1	1.09493	1.09493	0.37927		1.04633	1.04633	0.555159		0.619672	0.619672	0.53208
P52701_pS43	MSH6_pS43	P52701	MSH6	DNA mismatch repair protein Msh6	0.957488	0.961495		SREGGRAAAAPGASPSPGGDAAWSEAGPGPR	1	2	1.09479	1.09479			0.926176	0.926176
P08708_pS113	RPS17_pS113	P08708	RPS17	40S ribosomal protein S17	0.5	0.5	0.753302	VDPDTKEMLKLLDFGSLSNLQVTQPTVGMNF	1	2	1.09476	1.09476			1.15301	1.15301			0.984554	0.984554
Q8IY81_pS335	FTSJ3_pS335	Q8IY81	FTSJ3	pre-rRNA processing protein FTSJ3	0.926441			AKKLKEQAKALDISLSSGEEDEGDEEDSTAG	1	2	1.09471		1.09471
Q8IY81_pS333	FTSJ3_pS333	Q8IY81	FTSJ3	pre-rRNA processing protein FTSJ3	0.67409			YVAKKLKEQAKALDISLSSGEEDEGDEEDST	1	2	1.09471		1.09471
A0A140VK53_pS1463	NA_pS1463	A0A140VK53	NA	Testicular secretory protein Li 53	0.699407			RDGSGTPSRHSLSGSSPGMKDIPRTPSRGRS	2	1	1.0945			1.0945
A0A140VK53_pT1453	NA_pT1453	A0A140VK53	NA	Testicular secretory protein Li 53	0.634034		0.587627	RSRSGSSPGLRDGSGTPSRHSLSGSSPGMKD	2	1	1.0945			1.0945					0.977152			0.977152
A0A140VK53_pS1458	NA_pS1458	A0A140VK53	NA	Testicular secretory protein Li 53	0.609537		0.880153	SSPGLRDGSGTPSRHSLSGSSPGMKDIPRTP	2	1	1.0945			1.0945					0.977152			0.977152
A0A140VK53_pS1415	NA_pS1415	A0A140VK53	NA	Testicular secretory protein Li 53	1			QSISSPVLDAVPRTPSRERSSSASSPEMKDG	2	1	1.09442		1.09442	0.584985
A0A1W2PPZ5_pS100	TCEA1_pS100	A0A1W2PPZ5	TCEA1	Transcription elongation factor A protein 1	0.999999	0.999922	0.999992	DLDEKKKEPAITSQNSPEAREESTSSGNVSN	1	1	1.09425	1.09425			0.976164	0.976164			0.992409	0.992409
Q05209_pS608	PTPN12_pS608	Q05209	PTPN12	Tyrosine-protein phosphatase non-receptor type 12	0.76	0.656758	0.839	TPLSFTNPLHSDDSDSDERNSDGAVTQNKTN	1	3	1.09425	1.09425	0.720364		0.900393		0.900393		1.04225		1.04225
P35611_pS465	ADD1_pS465	P35611	ADD1	Alpha-adducin	0.832839	0.922546		SGRGDEASEEGQNGSSPKSKTKWTKEDGHRT	1	2	1.0942	1.0942			0.946468	0.946468
O75382-3_pS7	TRIM3_pS7	O75382-3	TRIM3	Isoform Gamma of Tripartite motif-containing protein 3	1			_________MAKREDSPGPEVQPMDKQFLVC			1.09414	1.09414
Q9ULH0-2_pS1456	KIDINS220_pS1456	Q9ULH0-2	KIDINS220	Isoform 2 of Kinase D-interacting substrate of 220 kDa	1		0.999639	DKDRKAEGKVERVPKSPEHSAEPIRTFIKAK			1.09352	1.09352
Q12888_pS552	TP53BP1_pS552	Q12888	TP53BP1	TP53-binding protein 1	0.999925	0.999908	0.999965	DEDGENTQIEDTEPMSPVLNSKFVPAENDSI	1	2	1.09346	1.09346			1.10459	1.10459	1.11247		1.13664	1.13664	1.25764
Q9Y4W2-2_pS600	LAS1L_pS600	Q9Y4W2-2	LAS1L	Isoform 2 of Ribosomal biogenesis protein LAS1L	0.959834	0.991679	0.944646	EEDRMEVGPFSTGQESPTAENARLLAQKRGA			1.09331	1.09331			0.902122	0.902122			0.77452	0.77452
E9PFU9_pT185	ZFAND2B_pT185	E9PFU9	ZFAND2B	AN1-type zinc finger protein 2B	0.720655	0.758787	0.703536	SCTSPSRATTRSPSWTAPPVIALQNGLSEDE	1	1	1.09263	1.09263			1.10802	1.10802			1.51392	1.51392
Q86U42-2_pS19	PABPN1_pS19	Q86U42-2	PABPN1	Isoform 2 of Polyadenylate-binding protein 2	1			AAAAAAAAGAAGGRGSGPGRRRHLVPGAGGE			1.09254	1.09254
Q5T1M5_pS346	FKBP15_pS346	Q5T1M5	FKBP15	FK506-binding protein 15	0.708116			IPFKSGEPALRTKSNSLSEQLAINTSPDAVK	1	2	1.09234	1.09234
P40222_pS18	TXLNA_pS18	P40222	TXLNA	Alpha-taxilin	0.5	0.499015	0.5	NQDKKNGAAKQSNPKSSPGQPEAGPEGAQER	1	3	1.0922	1.0922							1.53833	1.53833
P40222_pS19	TXLNA_pS19	P40222	TXLNA	Alpha-taxilin	0.5	0.499015	0.5	QDKKNGAAKQSNPKSSPGQPEAGPEGAQERP	1	3	1.0922	1.0922							1.53833	1.53833
B4DTL8_pS608	NA_pS608	B4DTL8	NA	cDNA FLJ61389, highly similar to Ras GTPase-activating protein 1	0.989951	0.935416	0.959068	DSILKIMESKQSCELSPSKLEKNEDVNTNLT	2	1	1.09218	1.09218			0.896504	0.896504			0.958255	0.958255
Q68CX0_pS692	DKFZp761I0921_pS692	Q68CX0	DKFZp761I0921	Transporter (Fragment)	0.999896	0.999441	0.975877	PSPNFGKNIYRKQSGSPTLDTAPNGRYGIGY	2	1	1.09191	1.09191	0.818825		1.24449	1.24449	0.970012		1.1981	1.1981	0.914546
A0A024R570_pS508	MEN1_pS508	A0A024R570	MEN1	Multiple endocrine neoplasia I, isoform CRA_c	0.972855	0.999966	0.999557	GPEGGSTAQVPAPAASPPPEGPVLTFQSEKM	4	1	1.09183	1.09183			1.05774	1.05774			0.774958	0.774958
Q8WWQ0_pS1560	PHIP_pS1560	Q8WWQ0	PHIP	PH-interacting protein	0.772316	0.726319	0.483503	LENSVKHSKALNTLSSPGQSSFSHGTRNNSA	1	2	1.09169	1.09169			0.812599	0.812599
H0YBF7_pS547	ASAP1_pS547	H0YBF7	ASAP1	Arf-GAP with SH3 domain, ANK repeat and PH domain-containing protein 1 (Fragment)	1			QEEIDESDDDLDDKPSPIKKERSPRPQSFCH	1	1	1.09157		1.09157
P50851-2_pT976	LRBA_pT976	P50851-2	LRBA	Isoform 2 of Lipopolysaccharide-responsive and beige-like anchor protein	0.72857			IRRDINVSVGSQQPDTKDSPVCPHFTTNGNE			1.0915	1.0915
O95218-2_pS188	ZRANB2_pS188	O95218-2	ZRANB2	Isoform 2 of Zinc finger Ran-binding domain-containing protein 2	1	0.999995	0.999999	EDEDDADLSKYNLDASEEEDSNKKKSNRRSR			1.09148	1.09148			1.20573	1.20573			1.13168	1.13168
P50851-2_pS1261	LRBA_pS1261	P50851-2	LRBA	Isoform 2 of Lipopolysaccharide-responsive and beige-like anchor protein	1	1	1	VSNVATDTERLELKASPNVEAPQPHRHVLEI			1.09092	1.09092			0.877883	0.877883			0.994912	0.994912
H0YD13_pS168	CD44_pS168	H0YD13	CD44	CD44 antigen	0.684461			GAVEDRKPSGLNGEASKSQEMVHLVNKESSE	1	2	1.09028	1.09028	0.770916
A0A024R328_pS302	PRKCD_pS302	A0A024R328	PRKCD	Protein kinase C delta type	0.508984	0.798874		LAEALNQVTQRASRRSDSASSEPVGIYQGFE	3	1	1.09026	1.09026			0.85148		0.85148
O15085_pS1480	ARHGEF11_pS1480	O15085	ARHGEF11	Rho guanine nucleotide exchange factor 11	0.965827	0.817012	0.893438	GSFHTEAARWTDGSLSPPAKEPLASDSRNSH	1	1	1.09022	1.09022							0.841269	0.841269
A8K818_pS27	NA_pS27	A8K818	NA	cDNA FLJ75784, highly similar to Homo sapiens CD3E antigen, epsilon polypeptide associated protein (CD3EAP), mRNA	0.95494			FSCPPNFTAKPPASESPRFSLEALTGPDTEL	2	1	1.08994	1.08994
Q96DV6_pS240	RPS6_pS240	Q96DV6	RPS6	40S ribosomal protein S6	0.961172	0.838108	0.897789	QEQIAKRRRLSSLRASTSKSESSQK______	2	1	1.08989		1.08989	0.581808	0.848677	0.848677		0.650725	0.458933	0.458933	0.391228	0.849436
O95104-2_pS656	SCAF4_pS656	O95104-2	SCAF4	Isoform 2 of Splicing factor, arginine/serine-rich 15	0.998996			VAQNGGAETSHTEPVSPIPKPLPVPVPPIPV			1.08987	1.08987
A0A024R8H6_pS563	BRD3_pS563	A0A024R8H6	BRD3	Bromodomain containing 3, isoform CRA_a	0.770943			RQLKKGGKQASASYDSEEEEEGLPMSYDEKR	4	1	1.08961	1.08961
Q14157-4_pS470	UBAP2L_pS470	Q14157-4	UBAP2L	Isoform 4 of Ubiquitin-associated protein 2-like	0.981339	0.657178	0.495537	SAPQMSPGSSDNQSSSPQPAQQKLKQQKKKA			1.08955	1.08955	0.987982		0.964928		0.964928
Q99460_pS315	PSMD1_pS315	Q99460	PSMD1	26S proteasome non-ATPase regulatory subunit 1	1	1	1	EEKTSSAFVGKTPEASPEPKDQTLKMIKILS	1	2	1.08942		1.08942		0.93698	0.93698	1.0308		0.965097		0.965097
Q99460_pT311	PSMD1_pT311	Q99460	PSMD1	26S proteasome non-ATPase regulatory subunit 1	0.999994	0.999978	1	SMETEEKTSSAFVGKTPEASPEPKDQTLKMI	1	2	1.08942		1.08942		1.0308		1.0308		0.928332	0.928332	0.965097
P80723_pT36	BASP1_pT36	P80723	BASP1	Brain acid soluble protein 1	0.955531	0.668735	0.972167	EKDKKAEGAATEEEGTPKESEPQAAAEPAEA	1	2	1.08921	1.08921			0.605222	0.605222			0.765724	0.765724
O94762-4_pS788	RECQL5_pS788	O94762-4	RECQL5	Isoform 4 of ATP-dependent DNA helicase Q5	0.996617			APEKYTGEEDGAGGHSPAPPQTEECLRERPS			1.08899	1.08899
A0A0S2Z4W1_pS391	SRRM1_pS391	A0A0S2Z4W1	SRRM1	Serine/arginine repetitive matrix 1 isoform 1 (Fragment)	1	1		KRTSSPPRKTRRLSPSASPPRRRHRPSPPAT	2	1	1.08883			1.08883	1.40101		1.40101	0.921083
A0A0S2Z4W1_pS715	SRRM1_pS715	A0A0S2Z4W1	SRRM1	Serine/arginine repetitive matrix 1 isoform 1 (Fragment)	0.995783			VRRGASSSPQRRQSPSPSTRPIRRVSRTPEP	2	1	1.08824		1.08824
E9KL35_pT316	NA_pT316	E9KL35	NA	Epididymis tissue sperm binding protein Li 3a	0.999007	1	0.999953	GYTDNLVRVWQVTIGTR______________	1	1	1.08793	1.08793			1.06567	1.06567			1.03375	1.03375
Q96DP0_pS147	NA_pS147	Q96DP0	NA	cDNA FLJ31479 fis, clone NT2NE2001634, moderately similar to NADH-UBIQUINONE OXIDOREDUCTASE 9 KD SUBUNIT (EC 1.6.5.3)	0.964238			TSPSSSSSSSSSDSESDDEADVSEVTPRVVS	2	1	1.08766		1.08766
A0A024R370_pT401	TMF1_pT401	A0A024R370	TMF1	TATA element modulatory factor 1, isoform CRA_a	0.5	0.516052	0.499983	IPTEEAEMEESGRSATPVNCEQPDILVSSTP	4	1	1.08749	1.08749			1.01493	1.01493	0.916339		0.937846	0.937846
A0A024R370_pS399	TMF1_pS399	A0A024R370	TMF1	TATA element modulatory factor 1, isoform CRA_a	0.5	0.5	0.499983	LVIPTEEAEMEESGRSATPVNCEQPDILVSS	4	1	1.08749	1.08749			1.01493	1.01493			0.937846	0.937846
Q12770_pS822	SCAP_pS822	Q12770	SCAP	Sterol regulatory element-binding protein cleavage-activating protein	0.999834	0.942661		DCLTRIPRPGRQRRDSGVGSGLEAQESWERL	1	4	1.08729	1.08729	1.20553		0.759787	0.759787	0.977037
A0A140VK53_pS1132	NA_pS1132	A0A140VK53	NA	Testicular secretory protein Li 53	0.958114			DRGEFSASPMLKSGMSPEQSRFQSDSSSYPT	2	1	1.08702	1.08702
P23396_pT221	RPS3_pT221	P23396	RPS3	40S ribosomal protein S3	0.994901	0.999722	0.998303	DHVSIVEPKDEILPTTPISEQKGGKPEPPAM	1	2	1.08692	1.08692			0.892424	0.892424	0.872991		0.87292	0.87292	1.31046
Q15154-2_pS110	PCM1_pS110	Q15154-2	PCM1	Isoform 2 of Pericentriolar material 1 protein	1			PEQAELEKLKQRINFSDLDQRSIGSDSQGRA			1.08688	1.08688
P49585_pS319	PCYT1A_pS319	P49585	PCYT1A	Choline-phosphate cytidylyltransferase A	0.997775	0.998362		KEGKGRMLQAISPKQSPSSSPTRERSPSPSF	1	2	1.08675			1.08675	1.12704			1.12704
P49585_pS315	PCYT1A_pS315	P49585	PCYT1A	Choline-phosphate cytidylyltransferase A	0.999995	0.999991	0.993475	KHMLKEGKGRMLQAISPKQSPSSSPTRERSP	1	2	1.08675			1.08675	1.10094			1.10094
Q9Y2W1_pS468	THRAP3_pS468	Q9Y2W1	THRAP3	Thyroid hormone receptor-associated protein 3	0.986749	0.999916	0.999852	MSKVIGANKNQEEEKSGKWEGLVYAPPGKEK	1	2	1.08654	1.08654			0.983393	0.983393			1.16704	1.16704
A0A140VK53_pS1320	NA_pS1320	A0A140VK53	NA	Testicular secretory protein Li 53	0.999874	0.999739	0.999087	WGGPHFSPEHKELSNSPLRENSFGSPLEFRN	2	1	1.08654	1.08654	0.868243	1.28612	0.982839	0.982839	0.651677		0.961767	0.961767	0.882781	1.03603
A0A024R8K8_pS1763	HELZ_pS1763	A0A024R8K8	HELZ	Helicase with zinc finger, isoform CRA_a	0.539593	0.578273	0.512635	YEPRGPGRPLYQRRISSSSVQPCSEEVSTPQ	4	1	1.08605	1.08605			0.792176	0.792176			0.852976		0.852976
B2RAL8_pS401	NA_pS401	B2RAL8	NA	cDNA, FLJ94995, highly similar to Homo sapiens LGN protein (LGN), mRNA	1	1	1	DSSLNGVRPKLGRRHSMENMELMKLTPEKVQ	2	1	1.08602	1.08602			1.37976	1.37976
Q8WW12_pT139	PCNP_pT139	Q8WW12	PCNP	PEST proteolytic signal-containing nuclear protein	0.98579	0.988618	0.980522	MPPEAKMRMKNIGRDTPTSAGPNSFNKGKHG	1	2	1.0858	1.0858			0.770502	0.770502			0.712765	0.712765
B4DZQ5_pS79	NA_pS79	B4DZQ5	NA	cDNA FLJ51417, highly similar to Serine/threonine-protein kinase PRP4 homolog (EC 2.7.11.1)	1	1	1	HKRKEVIDASDKEGMSPAKRTKLDDLALLED	2	1	1.08574		1.08574		1.27149	1.27149	0.715368
B4DZQ5_pS73	NA_pS73	B4DZQ5	NA	cDNA FLJ51417, highly similar to Serine/threonine-protein kinase PRP4 homolog (EC 2.7.11.1)	1	1	1	KHKHKKHKRKEVIDASDKEGMSPAKRTKLDD	2	1	1.08574		1.08574		0.715368		0.715368
Q9Y4F5-3_pS422	CEP170B_pS422	Q9Y4F5-3	CEP170B	Isoform 3 of Centrosomal protein of 170 kDa protein B	0.999999	0.999999	0.999999	GSPSPASRTPARPFGSVGRRSRLAQDFMAQC			1.08562	1.08562			1.54322	1.54322			1.19411	1.19411
Q96JM3_pS308	CHAMP1_pS308	Q96JM3	CHAMP1	Chromosome alignment-maintaining phosphoprotein 1	0.992271	0.999476	0.999989	FPAVSPEPRRPAPAVSPGSWKPGPPGSPRPW	1	2	1.08545	1.08545	0.822613		0.984749	0.984749	0.856311		0.892877	0.892877	0.798339
V9HW92_pS84	HEL-S-112_pS84	V9HW92	HEL-S-112	Epididymis secretory protein Li 112	0.568586			RIKGCTDNLTLTVARSEHKVWSPLVTEEGKR	2	1	1.08539	1.08539
P12270_pS379	TPR_pS379	P12270	TPR	Nucleoprotein TPR	0.997893	0.991902	0.998136	KRKGAILSEEELAAMSPTAAAVAKIVKPGMK	1	3	1.08533	1.08533			1.1101	1.1101			1.11994	1.11994
V9HWE1_pT336	HEL113_pT336	V9HWE1	HEL113	Epididymis luminal protein 113	0.828049	0.49998	0.596218	RQVQSLTCEVDALKGTNESLERQMREMEENF	2	1	1.08531	1.08531							1.07334	1.07334
Q1HBJ4_pT185	MAPK1_pT185	Q1HBJ4	MAPK1	Mitogen-activated protein kinase	0.999037	0.990745	0.999684	LARVADPDHDHTGFLTEYVATRWYRAPEIML	3	1	1.08517		1.08517		0.690194	0.690194	1.08112		0.880968		0.880968
A0A024R0L5_pS21	GSK3A_pS21	A0A024R0L5	GSK3A	Glycogen synthase kinase 3 alpha, isoform CRA_a	0.576659	0.333333	0.333333	PSGGGPGGSGRARTSSFAEPGGGGGGGGGGP	3	1	1.08488	1.08488
Q13017-2_pT1171	ARHGAP5_pT1171	Q13017-2	ARHGAP5	Isoform 2 of Rho GTPase-activating protein 5	0.846666			KSKTLFSKAKSYYRRTHSDASDDEAFTTSKT			1.08473		1.08473
A0A024R6N2_pS1693	CDC42BPB_pS1693	A0A024R6N2	CDC42BPB	CDC42 binding protein kinase beta (DMPK-like), isoform CRA_a	0.999929	0.999984	0.999998	TPSNSSNPSGPPSPNSPHRSQLPLEGLEQPA	3	1	1.08447	1.08447	0.816011		0.703113	0.703113	0.878921		0.857566		0.857566
Q9UMZ2-5_pT1100	SYNRG_pT1100	Q9UMZ2-5	SYNRG	Isoform 4 of Synergin gamma	0.950099			SPSPALEQPFRDRSNTLNEKPALPVIRDKYK			1.08422	1.08422
Q59EI3_pY344	NA_pY344	Q59EI3	NA	Branched chain keto acid dehydrogenase E1, alpha polypeptide variant (Fragment)	0.551877			TYRIGHHSTSDDSSAYRSVDEVNYWDKQDHP	2	1	1.0839		1.0839
P22626_pS344	HNRNPA2B1_pS344	P22626	HNRNPA2B1	Heterogeneous nuclear ribonucleoproteins A2/B1	0.99503	0.99883	0.982843	GPYGGGNYGPGGSGGSGGYGGRSRY______	1	2	1.08367	1.08367			0.822139	0.822139			0.864664	0.864664
Q8IXT5_pS280	RBM12B_pS280	Q8IXT5	RBM12B	RNA-binding protein 12B	1		1	RKRSHSKSPRRTRSRSPLGFYVHLKNLSLSI	1	2	1.08365	1.08365	0.918452						1.00246	1.00246	0.883978
P52948-6_pS608	NUP98_pS608	P52948-6	NUP98	Isoform 6 of Nuclear pore complex protein Nup98-Nup96	1	0.999816		PKKSIKKLVLKNLNNSNLFSPVNRDSENLAS			1.08363		1.08363
Q8N3F8_pS484	MICALL1_pS484	Q8N3F8	MICALL1	MICAL-like protein 1	1	1		TSSPKTKKRPAPRAPSASPLALHASRLSHSE	1	2	1.0834		1.0834		0.76731		0.76731
A0A024RCM3_pT172	hCG_2005638_pT172	A0A024RCM3	hCG_2005638	DDX39B	1	1	1	DEEVLKKNCPHIVVGTPGRILALARNKSLNL	4	1	1.08316	1.08316			1.08782	1.08782			1.12745	1.12745
O95490-2_pS1278	ADGRL2_pS1278	O95490-2	ADGRL2	Isoform 2 of Adhesion G protein-coupled receptor L2	0.99786	0.998995		HHKELEAPLIPQRTHSLLYQPQKKVKSEGTD			1.08305	1.08305			0.457421	0.457421
A0A140VK53_pS1122	NA_pS1122	A0A140VK53	NA	Testicular secretory protein Li 53	1			ELASRSPIRQDRGEFSASPMLKSGMSPEQSR	2	1	1.08288		1.08288
A0A140VK53_pS2398	NA_pS2398	A0A140VK53	NA	Testicular secretory protein Li 53	0.904791		0.92106	PRVPLSAYERVSGRTSPPLLDRARSRTPPSA	2	1	1.08224	1.08224							0.954332	0.954332
A0A0S2Z472_pS58	PRKAR2A_pS58	A0A0S2Z472	PRKAR2A	Protein kinase cAMP-dependent regulatory type II alpha isoform 1 (Fragment)	0.998135			ARAPASVLPAATPRQSLGHPPPEPGPDRVAD	2	1	1.08223		1.08223
B2RTX8_pS221	WAPAL_pS221	B2RTX8	WAPAL	WAPAL protein	0.999972	0.999044	0.992095	ETNDTWNSQFGKRPESPSEISPIKGSVRTGL	2	1	1.08215	1.08215	0.800358		0.798186	0.798186	0.866981		0.754562	0.754562	0.89763
P25490_pT378	YY1_pT378	P25490	YY1	Transcriptional repressor protein YY1	0.999593	0.96189		RFSLDFNLRTHVRIHTGDRPYVCPFDGCNKK	1	2	1.08185	1.08185			0.727873	0.727873
Q9H8Y8-2_pT347	GORASP2_pT347	Q9H8Y8-2	GORASP2	Isoform 2 of Golgi reassembly-stacking protein 2	0.965999			TTAKADAASSLTVDVTPPTAKAPTTVEDRVG			1.08185	1.08185
Q96EB6-2_pS47	SIRT1_pS47	Q96EB6-2	SIRT1	Isoform 2 of NAD-dependent protein deacetylase sirtuin-1	1			PLRKRPRRDGPGLERSPGEPGGAAPEREVPA			1.08179	1.08179
A0A024QYX3_pS147	RBM3_pS147	A0A024QYX3	RBM3	RNA binding motif (RNP1, RRM) protein 3, isoform CRA_c	0.999922			SRDYNGRNQGGYDRYSGGNYRDNYDN_____	4	1	1.08157	1.08157
A0A1W2PS85_pS609	BIVM-ERCC5_pS609	A0A1W2PS85	BIVM-ERCC5	BIVM-ERCC5 readthrough	0.999943			ARGRNAPAAVDEGSISPRTLSAIKRALDDDE	4	1	1.08068	1.08068
A0A140VK53_pT866	NA_pT866	A0A140VK53	NA	Testicular secretory protein Li 53	0.999476	0.999018	0.999402	RQGSITSPQANEQSVTPQRRSCFESSPDPEL	2	1	1.08041	1.08041	1.02675	0.896744	0.869841		0.869841		1.19038	1.19038	0.859683	0.843852
O43524_pS280	FOXO3_pS280	O43524	FOXO3	Forkhead box protein O3	0.999998	0.759024	0.996308	GRAAKKKAALQTAPESADDSPSQLSKWPGSP	1	1	1.08001		1.08001		0.92779		0.92779		1.08408		1.08408
Q7Z4S6-6_pS1176	KIF21A_pS1176	Q7Z4S6-6	KIF21A	Isoform 6 of Kinesin-like protein KIF21A	0.999994	0.999999	0.999993	MNTETSGTSAREKELSPPPGLPSKIGSISRQ			1.07976	1.07976			1.46062	1.46062			1.47673	1.47673
V9HWH0_pT26	HEL164_pT26	V9HWH0	HEL164	Epididymis luminal protein 164	0.544414			SKLSEKKKSVLCSTPTINIPASPFMQKLGFG	1	1	1.07941		1.07941
A0A024R9Y7_pS247	MAGED2_pS247	A0A024R9Y7	MAGED2	Melanoma antigen family D, 2, isoform CRA_a	0.999255	0.999982	0.999985	TRLAAWARRALLSLRSPKARRGKARRRAAKL	4	1	1.0794	1.0794			1.32173	1.32173			1.51533	1.51533
Q68CZ2_pS1292	TNS3_pS1292	Q68CZ2	TNS3	Tensin-3	0.566303			KLLIPERDPLEEIAESSPQTAANSAAELLKQ	1	2	1.07938	1.07938
A0A024R821_pS125	EIF3S9_pS125	A0A024R821	EIF3S9	Eukaryotic translation initiation factor 3 subunit B	1			EQARDERSDSRAQAVSEDAGGNEGRAAEAEP	3	1	1.07928	1.07928
Q13033_pS229	STRN3_pS229	Q13033	STRN3	Striatin-3	1		1	SVETKNLEQILNGGESPKQKGQEIKRSSGDV	1	3	1.07926	1.07926
Q13501_pT269	SQSTM1_pT269	Q13501	SQSTM1	Sequestosome-1	0.993416	0.977303	0.995928	EVDIDVEHGGKRSRLTPVSPESSSTEEKSSS	1	1	1.07918	1.07918	1.24087		1.34616	1.34616	1.37478		1.12902	1.12902	1.53768
P20700_pT20	LMNB1_pT20	P20700	LMNB1	Lamin-B1	0.998288	0.998344	0.997309	TPVPPRMGSRAGGPTTPLSPTRLSRLQEKEE	1	2	1.07913		1.07913		0.788357		0.788357		1.20026	1.20026	1.02614
B7ZKK7_pS83	EIF2AK2_pS83	B7ZKK7	EIF2AK2	eIF2AK2 protein	0.988571			AKLAVEILNKEKKAVSPLLLTTTNSSEGLSM	2	1	1.07913	1.07913
Q8N1H4_pS66	NA_pS66	Q8N1H4	NA	cDNA FLJ40872 fis, clone TUTER2000283, highly similar to Homo sapiens transformer-2-beta (SFRS10) gene	0.734894			SRDYRRRHSHSHSPMSTRRRHVGNRANPDPN	2	1	1.07878			1.07878
Q9UHR4_pT248	BAIAP2L1_pT248	Q9UHR4	BAIAP2L1	Brain-specific angiogenesis inhibitor 1-associated protein 2-like protein 1	0.941016			IKVPEKIMNMIEEIKTPASTPVSGTPQASPM	1	2	1.07873		1.07873	0.704519
Q8N4C8-4_pS743	MINK1_pS743	Q8N4C8-4	MINK1	Isoform 4 of Misshapen-like kinase 1	0.991894	0.997904	0.999932	DSVLPASHGHLPQAGSLERNRVGVSSKPDSS			1.07862	1.07862							0.928643	0.928643
Q13435_pS778	SF3B2_pS778	Q13435	SF3B2	Splicing factor 3B subunit 2	0.953892	0.993616	0.555931	LIELRKKKIEEAMDGSETPQLFTVLPEKRTA	1	2	1.07818	1.07818			1.06584	1.06584			1.12074	1.12074
A0A024R542_pS872	TNKS1BP1_pS872	A0A024R542	TNKS1BP1	Tankyrase 1 binding protein 1, 182kDa, isoform CRA_a	0.999999	0.999987	0.999985	SRDAELQDQEFGKRDSLGTYSSRDVSLGDWE	2	1	1.07799	1.07799			1.07185	1.07185			1.21864	1.21864
A0A024R499_pS348	IRS1_pS348	A0A024R499	IRS1	Insulin receptor substrate 1, isoform CRA_a	0.999174	0.990541	0.998841	EGTMSRPASVDGSPVSPSTNRTHAHRHRGSA	4	1	1.07799	1.07799			1.2102	1.2102	0.898361		0.966101	0.966101	0.906993
P49792_pT1393	RANBP2_pT1393	P49792	RANBP2	E3 SUMO-protein ligase RanBP2	0.88579	0.775342	0.586231	LNPSNKELVGPPLAETVFTPKTSPENVQDRF	1	2	1.07781		1.07781		0.914244		0.914244		0.853912		0.853912
P49792_pS1400	RANBP2_pS1400	P49792	RANBP2	E3 SUMO-protein ligase RanBP2	0.50022	0.788155	0.489841	LVGPPLAETVFTPKTSPENVQDRFALVTPKK	1	2	1.07781		1.07781		1.41048	1.41048	0.914244
Q8TAQ2-2_pS283	SMARCC2_pS283	Q8TAQ2-2	SMARCC2	Isoform 2 of SWI/SNF complex subunit SMARCC2	0.999956	0.9912	0.993909	RRKKISAKTLTDEVNSPDSDRRDKKGGNYKK			1.07742	1.07742			1.02346	1.02346	0.997026		1.22362	1.22362	1.07672
Q68CZ2_pT692	TNS3_pT692	Q68CZ2	TNS3	Tensin-3	0.858258		0.711542	GAGPELSTGPSPGSPTLDIDQSIEQLNRLIL	1	2	1.07733	1.07733							1.07521	1.07521
A0A024QZU0_pS416	RIPK1_pS416	A0A024QZU0	RIPK1	Receptor (TNFRSF)-interacting serine-threonine kinase 1, isoform CRA_a	0.995282	0.993659	0.99995	QNVAYNREEERRRRVSHDPFAQQRPYENFQN	4	1	1.07712	1.07712			1.31648	1.31648			1.39038	1.39038
B0YIW5_pS493	ARCN1_pS493	B0YIW5	ARCN1	Coatomer subunit delta	1	1	1	YCNIQVTKVTQVDGNSPVRFSTETTFLVDKY	2	1	1.07692	1.07692			1.2756	1.2756
B2RBJ7_pS85	NA_pS85	B2RBJ7	NA	cDNA, FLJ95547, highly similar to Homo sapiens nuclear receptor coactivator 6 interacting protein (NCOA6IP), mRNA	1	1	1	GTAESHDSKGIGLDESELDSEAELMRSMGLP	2	1	1.07678		1.07678		1.10702		1.10702
Q9BZF3-2_pS190	OSBPL6_pS190	Q9BZF3-2	OSBPL6	Isoform 2 of Oxysterol-binding protein-related protein 6	1			KLRHHRLYRQNEIVRSPRDASFHIFPSTSTA			1.07661	1.07661
B4DVR4_pT276	NA_pT276	B4DVR4	NA	cDNA FLJ60912, highly similar to Vinexin	0.755488		0.786952	SALRSPADPTDLGGQTSPRRTGFSFPTQEPR	2	1	1.07651	1.07651							1.16169	1.16169		0.846789
Q9Y4P8-4_pT397	WIPI2_pT397	Q9Y4P8-4	WIPI2	Isoform 4 of WD repeat domain phosphoinositide-interacting protein 2	0.506407			YGAAAGKGTYVPSSPTRLAYTDDLGAVGGAC			1.07635	1.07635
A0A024R8V0_pS23	SEPT9_pS23	A0A024R8V0	SEPT9	Septin 9, isoform CRA_a	0.777713	0.821479	0.734229	ALKRSFEVEEVETPNSTPPRRVQTPLLRATV	3	1	1.07594		1.07594		1.2072	1.2072	1.03771		0.830568		0.830568
Q9NVE7_pS404	PANK4_pS404	Q9NVE7	PANK4	Pantothenate kinase 4	0.5			LMSASPELGPAQRARSGTFDLLEMDRLERPL	1	1	1.07568	1.07568
A0A024RDD3_pS799	SEC31L1_pS799	A0A024RDD3	SEC31L1	SEC31-like 1 (S. cerevisiae), isoform CRA_d	1			DRLCRAQGEPVAGHESPKIPYEKQQLPKGRP	4	1	1.07566	1.07566
Q9ULH0-2_pS876	KIDINS220_pS876	Q9ULH0-2	KIDINS220	Isoform 2 of Kinase D-interacting substrate of 220 kDa	1		0.999924	TYRRRQMQRTITRQMSFDLTKLLVTEDWFSD			1.07536	1.07536
A0A024R1T9_pS455	ACLY_pS455	A0A024R1T9	ACLY	ATP-citrate synthase	0.999717	0.999987	0.999919	NASGSTSTPAPSRTASFSESRADEVAPAKKA	3	1	1.0753	1.0753			0.969571	0.969571			0.935807	0.935807
Q96N67-4_pS888	DOCK7_pS888	Q96N67-4	DOCK7	Isoform 4 of Dedicator of cytokinesis protein 7	0.999986	1	0.999918	SVHYATMARSAVRPASLNLNRSRSLSNSNPD			1.07529	1.07529			1.17018	1.17018			0.971365	0.971365
B7Z4K8_pS388	NA_pS388	B7Z4K8	NA	cDNA FLJ52869, highly similar to Homo sapiens basic leucine zipper and W2 domains 2 (BZW2), mRNA	1		1	KKFVEWLQNAEEESESEGEEN__________	2	1	1.07447		1.07447						1.03185		1.03185
B7Z4K8_pS386	NA_pS386	B7Z4K8	NA	cDNA FLJ52869, highly similar to Homo sapiens basic leucine zipper and W2 domains 2 (BZW2), mRNA	1		1	QMKKFVEWLQNAEEESESEGEEN________	2	1	1.07447		1.07447						1.03185		1.03185
Q9BXB5_pS507	OSBPL10_pS507	Q9BXB5	OSBPL10	Oxysterol-binding protein-related protein 10	0.995261	0.983355		EVPKDRVKPKRTASRSPASCHEHPMADDPSK	1	2	1.07433	1.07433			1.09197	1.09197
B2R8R5_pS50	NA_pS50	B2R8R5	NA	cDNA, FLJ94025, highly similar to Homo sapiens tripartite motif-containing 28 (TRIM28), mRNA	0.767338		0.953031	APSAAASASASAAASSPAGGGAEALELLEHC	2	1	1.07426	1.07426							0.915414	0.915414
Q7Z2W4_pS302	ZC3HAV1_pS302	Q7Z2W4	ZC3HAV1	Zinc finger CCCH-type antiviral protein 1	0.994294	0.99734		DAPVDDLTRKFTYLGSQDRARPPSGSSKATD	1	3	1.07408	1.07408			1.2339	1.2339
Q5SQH4_pS106	DHX16_pS106	Q5SQH4	DHX16	DBP2 protein	0.950579	0.84738		LEKNRSYRLLEDSEESSEETVSRAGSSLQKK	2	1	1.074		1.074		1.20254		1.20254
Q9UKS6_pS354	PACSIN3_pS354	Q9UKS6	PACSIN3	Protein kinase C and casein kinase substrate in neurons protein 3	0.956667	0.969716		PQSPGSPGTGQDEEWSDEESPRKAATGVRVR	1	2	1.07375	1.07375			0.91713	0.91713
B2RE34_pT342	NA_pT342	B2RE34	NA	cDNA, FLJ96901, highly similar to Homo sapiens Rac GTPase activating protein 1 (RACGAP1), mRNA	1	0.999933	0.999951	CRDRCPLPCIPTLIGTPVKIGEGMLADFVSQ	2	1	1.07358	1.07358			0.978733	0.978733			1.09691	1.09691
A0A075B7F8_pS325	POM121C_pS325	A0A075B7F8	POM121C	Nuclear envelope pore membrane protein POM 121C	0.905495		0.709495	LDGQENKRRRHDSSGSGHSAFEPLVASGVPA	1	2	1.07356			1.07356					1.02022			1.02022
Q86US8_pT479	SMG6_pT479	Q86US8	SMG6	Telomerase-binding protein EST1A	0.999857	0.9992	0.996333	KPALKTQTPQLHFLDTDDEVSPTSWGDSRQA	1	2	1.0733	1.0733	0.810661		1.15311	1.15311	1.08783		1.10161	1.10161	1.32481
Q3KQU3-4_pS464	MAP7D1_pS464	Q3KQU3-4	MAP7D1	Isoform 4 of MAP7 domain-containing protein 1	0.999571	0.999963	0.999997	CPSPGPGHTLPPKPPSPRGTTASPKGRVRRK			1.07328	1.07328			0.891271	0.891271			0.820176	0.820176
B2R7M0_pS688	NA_pS688	B2R7M0	NA	cDNA, FLJ93506, highly similar to Homo sapiens death-associated protein 6 (DAXX), mRNA	0.809039	0.94882	0.736241	LASLAPVADSSTRVDSPSHGLVTSSLCIPSP	2	1	1.073	1.073			0.887575	0.887575	1.1599		0.71126	0.71126
Q9NWU2_pS2	GID8_pS2	Q9NWU2	GID8	Glucose-induced degradation protein 8 homolog	0.999947	0.99961	0.996782	______________MSYAEKPDEITKDEWME	1	1	1.073	1.073			0.862595	0.862595			0.736831	0.736831
A0A024R582_pS142	DPF2_pS142	A0A024R582	DPF2	D4, zinc and double PHD fingers family 2, isoform CRA_a	1	1	1	PLEKRGAPDPRVDDDSLGEFPVTNSRARKRI	4	1	1.07299	1.07299			0.986684	0.986684			0.982934	0.982934
Q9Y4H2_pS736	IRS2_pS736	Q9Y4H2	IRS2	Insulin receptor substrate 2	0.950213	0.87527	0.970416	PASGGGYKASSPAESSPEDSGYMRMWCGSKL	1	2	1.07291	1.07291	0.473839						1.12248	1.12248
Q12888_pS500	TP53BP1_pS500	Q12888	TP53BP1	TP53-binding protein 1	1	1	1	LTVECSKTSEIEPKNSPEDLGLSLTGDSCKL	1	2	1.0729	1.0729	0.619688		1.06883	1.06883			0.908707	0.908707
Q9BVJ6_pS569	UTP14A_pS569	Q9BVJ6	UTP14A	U3 small nucleolar RNA-associated protein 14 homolog A	0.960493	0.875242		KKEQMIDLQNLLTTQSPSVKSLAVPTIEELE	1	1	1.07265	1.07265			0.825551	0.825551
A0A0C4DGF8_pS54	EHMT1_pS54	A0A0C4DGF8	EHMT1	Histone-lysine N-methyltransferase EHMT1 (Fragment)	0.772629		0.989376	SSIKKKFLKRKGKTDSPWIKPARKRRRRSRK	1	1	1.07253	1.07253							0.973982	0.973982
Q13435_pT780	SF3B2_pT780	Q13435	SF3B2	Splicing factor 3B subunit 2	0.946123	0.997606	0.985991	ELRKKKIEEAMDGSETPQLFTVLPEKRTATV	1	2	1.07244	1.07244			1.18443	1.18443			1.21134	1.21134
Q6ZRV2_pT465	FAM83H_pT465	Q6ZRV2	FAM83H	Protein FAM83H	0.995004		0.999879	RDQLYQQQYQWDPQLTPARPQGLFEKLRGGR	1	3	1.07242	1.07242							0.911906	0.911906
A0A0S2Z4W1_pS713	SRRM1_pS713	A0A0S2Z4W1	SRRM1	Serine/arginine repetitive matrix 1 isoform 1 (Fragment)	0.999925	0.945889		PPVRRGASSSPQRRQSPSPSTRPIRRVSRTP	2	1	1.07226		1.07226		1.0107		1.0107
A0A140VJN1_pS1286	NA_pS1286	A0A140VJN1	NA	Testicular tissue protein Li 107	1	1	1	PQPSPRTFSQEVSRRSWGQQAQEYQEQKQRS	2	1	1.07202	1.07202			1.03811	1.03811			1.04162	1.04162
A0A024R6Z0_pS443	DYNC1LI2_pS443	A0A024R6Z0	DYNC1LI2	Dynein, cytoplasmic 1, light intermediate chain 2, isoform CRA_a	0.98719	0.829133		VLASFFNSLLSKKTGSPGSPGAGGVQSTAKK	4	1	1.07199		1.07199		0.755151		0.755151
E9PJN1_pS347	RPS6KA4_pS347	E9PJN1	RPS6KA4	Ribosomal protein S6 kinase	1	0.999997	0.999344	AEEFTRLEPVYSPPGSPPPGDPRIFQGYSFV	1	1	1.0717	1.0717	0.318092		1.08344	1.08344	0.376244		1.05353	1.05353	0.35754
O95239_pS1178	KIF4A_pS1178	O95239	KIF4A	Chromosome-associated kinesin KIF4A	0.752405			NSKILKEMCDVEQVLSKKTPPAPSPFDLPEL	1	3	1.07151	1.07151
B4DTZ6_pS364	NA_pS364	B4DTZ6	NA	Sodium/hydrogen exchanger	1	1		AHKLDSPTMSRARIGSDPLAYEPKEDLPVIT	2	1	1.07139	1.07139			1.09806	1.09806
P11717_pS2400	IGF2R_pS2400	P11717	IGF2R	Cation-independent mannose-6-phosphate receptor	0.858689	0.838724		GQENGHITTKSVKALSSLHGDDQDSEDEVLT	1	3	1.07128		1.07128		1.13028		1.13028
Q9Y520-4_pS878	PRRC2C_pS878	Q9Y520-4	PRRC2C	Isoform 4 of Protein PRRC2C	0.836807	0.971399	0.999676	IRESSEAQVQKFLSRSVEDVRPHHTDANNQS			1.07126	1.07126							1.16275	1.16275
A0A140VK53_pS1083	NA_pS1083	A0A140VK53	NA	Testicular secretory protein Li 53	0.586001	0.619284	0.917832	RSDTSSPEVRQSHSESPSLQSKSQTSPKGGR	2	1	1.07085	1.07085			0.811287	0.811287			0.953497	0.953497
Q8IWX8_pS817	CHERP_pS817	Q8IWX8	CHERP	Calcium homeostasis endoplasmic reticulum protein	0.960018	0.880661	0.739346	SKSYSPGRRRRSRSRSPTPPSSAGLGSNSAP	1	3	1.07081			1.07081	1.35915			1.35915
Q8IWX8_pS815	CHERP_pS815	Q8IWX8	CHERP	Calcium homeostasis endoplasmic reticulum protein	0.965726	0.978353	0.739441	SRSKSYSPGRRRRSRSRSPTPPSSAGLGSNS	1	3	1.07081			1.07081	1.35915			1.35915
Q8IWX8_pT819	CHERP_pT819	Q8IWX8	CHERP	Calcium homeostasis endoplasmic reticulum protein	0.877006	0.752103	0.752324	SYSPGRRRRSRSRSPTPPSSAGLGSNSAPPI	1	3	1.07081			1.07081	0.818204			0.818204
P49792_pT896	RANBP2_pT896	P49792	RANBP2	E3 SUMO-protein ligase RanBP2	0.978808	0.99846		PAYNSQYLLRPAANVTPTKGPVYGMNRLPPQ	1	2	1.0708	1.0708			0.850633	0.850633
P46019_pS1015	PHKA2_pS1015	P46019	PHKA2	Phosphorylase b kinase regulatory subunit alpha, liver isoform	0.999999	0.999971	0.999999	INRLRSEMKQMTRRFSADEQFFSVGQAASSS	1	1	1.07064	1.07064			0.895976	0.895976			1.22363	1.22363
B4E0E1_pT347	NA_pT347	B4E0E1	NA	Poly [ADP-ribose] polymerase	0.756783			QDRIFPPETSASVAATPPPSTASAPAAVNSS	2	1	1.07058	1.07058
Q59GW5_pS114	NA_pS114	Q59GW5	NA	Tripartite motif-containing 25 variant (Fragment)	0.996124			PPADGWTPPARASAPSPNAQVACDHCLKEAA	2	1	1.07055	1.07055
C9JU48_pS63	ANKRD54_pS63	C9JU48	ANKRD54	Ankyrin repeat domain-containing protein 54 (Fragment)	1	1		GGGAGLSGRASGGAQSPLRYLHVLWQQDAEP	1	8	1.07054	1.07054			0.876665	0.876665
Q9H6F5_pT23	CCDC86_pT23	Q9H6F5	CCDC86	Coiled-coil domain-containing protein 86	0.645386			SRRLGGLRPESPESLTSVSRTRRALVEFESN	1	1	1.07033		1.07033
P22626_pS259	HNRNPA2B1_pS259	P22626	HNRNPA2B1	Heterogeneous nuclear ribonucleoproteins A2/B1	0.999998	1	1	YNGYGGGPGGGNFGGSPGYGGGRGGYGGGGP	1	2	1.07032	1.07032			1.01801	1.01801			1.23062	1.23062
B4DJ71_pS61	NA_pS61	B4DJ71	NA	Phosphate transporter	0.954561	0.999516	0.980944	GKLQKEGALSRVSDESLSKVQEAESPVFKEL	2	1	1.07032		1.07032		0.977617		0.977617
Q6IBW4-2_pS262	NCAPH2_pS262	Q6IBW4-2	NCAPH2	Isoform 2 of Condensin-2 complex subunit H2	0.999981	0.999964	1	EASAPKAALEPKESRSPQQSAALPRRYMLRE			1.06982	1.06982			1.10586	1.10586			1.03975	1.03975
A0A024QZT0_pS115	VDAC2_pS115	A0A024QZT0	VDAC2	Voltage-dependent anion channel 2, isoform CRA_c	0.970885	0.997212	0.999921	DQICQGLKLTFDTTFSPNTGKKSGKIKSSYK	4	1	1.0698	1.0698			0.960599	0.960599			1.17368	1.17368
P85037_pS416	FOXK1_pS416	P85037	FOXK1	Forkhead box protein K1	1	1	1	GVSCFRTPFGPLSSRSAPASPTHPGLMSPRS	1	1	1.06971	1.06971	1.02391	1.09873	0.86503	0.86503	0.911418	1.24304	0.807274	0.807274	0.677281	1.04562
D0PNI1_pS210	YWHAZ_pS210	D0PNI1	YWHAZ	Epididymis luminal protein 4	0.562268			AFDEAIAELDTLSEESYKDSTLIMQLLRDNL	2	1	1.06948	1.06948
P41252_pS1049	IARS_pS1049	P41252	IARS	Isoleucine--tRNA ligase, cytoplasmic	0.499999	0.844389	0.986376	FTTIKAPLKPYPVSPSDKVLIQEKTQLKGSE	1	2	1.06898	1.06898
P67809_pS167	YBX1_pS167	P67809	YBX1	Nuclease-sensitive element-binding protein 1	0.859839	0.702711	0.753965	RGPPRNYQQNYQNSESGEKNEGSESAPEGQA	1	3	1.06897	1.06897			1.04628	1.04628			1.129	1.129
Q93009_pS18	USP7_pS18	Q93009	USP7	Ubiquitin carboxyl-terminal hydrolase 7	1	0.999999	1	HQQQQQQQKAGEQQLSEPEDMEMEAGDTDDP	1	2	1.06881	1.06881			0.94623	0.94623			0.94576	0.94576
Q6I7N8_pS503	HELLS_pS503	Q6I7N8	HELLS	Lymphoid specific helicase variant9	0.993355	0.755559		IANMFGSSEKETIELSPTGRPKRRTRKSINY	2	1	1.06861	1.06861			0.925342	0.925342
Q92625_pS666	ANKS1A_pS666	Q92625	ANKS1A	Ankyrin repeat and SAM domain-containing protein 1A	1	1	1	CSIGKKRLEKSPSFASEWDEIEKIMSSIGEG	1	4	1.06818		1.06818		0.947982		0.947982		1.01033		1.01033
A0A140VK53_pS954	NA_pS954	A0A140VK53	NA	Testicular secretory protein Li 53	0.999946	0.999898	0.999999	SRVTSRTTPRRSRSVSPCSNVESRLLPRYSH	2	1	1.06799		1.06799	0.882812	1.20074		1.20074		1.07052		1.07052	0.975078
A0A0G2JIS2_pS140	EHMT2_pS140	A0A0G2JIS2	EHMT2	Histone-lysine N-methyltransferase EHMT2	0.997681	0.924934	0.995186	SCPSRAKMSMTGAGKSPPSVQSLAMRLLSMP	1	1	1.06797	1.06797			0.811964	0.811964			1.08842	1.08842
A0A024R9G7_pS1139	ATAD2_pS1139	A0A024R9G7	ATAD2	ATPase family, AAA domain containing 2, isoform CRA_c	0.788302			HVMPKQNSTLVGDKRSDPEQNEKLKTPSTPV	4	1	1.06781	1.06781
P41208_pS20	CETN2_pS20	P41208	CETN2	Centrin-2	0.999998	0.999995	1	FKKANMASSSQRKRMSPKPELTEEQKQEIRE	1	1	1.06776	1.06776			1.04701	1.04701			0.92029	0.92029
Q9UKL0_pS260	RCOR1_pS260	Q9UKL0	RCOR1	REST corepressor 1	1	1	1	VMDRHARKQKREREESEDELEEANGNNPIDI	1	2	1.06749	1.06749			0.830118	0.830118			0.781037	0.781037
Q9NWH9_pS289	SLTM_pS289	Q9NWH9	SLTM	SAFB-like transcription modulator	1	1	1	SEASKPKDGQDAIAQSPEKESKDYEMNANHK	1	2	1.06749	1.06749							1.11777	1.11777
D3DVC4_pS1442	NES_pS1442	D3DVC4	NES	Nestin, isoform CRA_c	0.568777	0.476356	0.55151	EEGREPGAGRWGPGSSVGSLQALSSSQRGEF	3	1	1.06745	1.06745							1.0499	1.0499
Q9H0C8_pS13	ILKAP_pS13	Q9H0C8	ILKAP	Integrin-linked kinase-associated serine/threonine phosphatase 2C	1	1	1	___MDLFGDLPEPERSPRPAAGKEAQKGPLL	1	1	1.06737	1.06737			0.845758	0.845758			0.859202	0.859202
Q13177_pS2	PAK2_pS2	Q13177	PAK2	Serine/threonine-protein kinase PAK 2	1	1	1	______________MSDNGELEDKPPAPPVR	1	3	1.06727	1.06727			1.17912	1.17912			1.04913	1.04913
Q9NZM3-4_pS889	ITSN2_pS889	Q9NZM3-4	ITSN2	Isoform 4 of Intersectin-2	0.866881		0.932865	QKKSAFTRTVSPGSVSPIHGQGQVVENLKAQ			1.06723	1.06723	0.747794						1.03562	1.03562
A0A024R3Z6_pS391	BZW1_pS391	A0A024R3Z6	BZW1	Basic leucine zipper and W2 domains 1, isoform CRA_a	1	1		PILKWYKDAHVAKGKSVFLEQMKKFVEWLKN	4	1	1.06712	1.06712			1.86577	1.86577
Q92974-3_pS668	ARHGEF2_pS668	Q92974-3	ARHGEF2	Isoform 3 of Rho guanine nucleotide exchange factor 2	0.941661	0.98014	0.937461	REPALPLEPDSGGNTSPGVTANGEARTFNGS			1.06644	1.06644			0.989641	0.989641			0.985339	0.985339
P24928_pT1905	POLR2A_pT1905	P24928	POLR2A	DNA-directed RNA polymerase II subunit RPB1	0.843053	0.55125		PTSPTYSPTSPVYTPTSPKYSPTSPTYSPTS	1	2	1.0664		1.0664		0.985331		0.985331
Q09666_pS5762	AHNAK_pS5762	Q09666	AHNAK	Neuroblast differentiation-associated protein AHNAK	0.747537	0.86519	0.989335	KASLGSLEGEAEAEASSPKGKFSLFKSKKPR	1	2	1.06628	1.06628	0.609588		1.12989	1.12989	0.549256		1.63972	1.63972	0.524888	1.13757
Q8TDM6-4_pS1556	DLG5_pS1556	Q8TDM6-4	DLG5	Isoform 4 of Disks large homolog 5	0.998335	0.878449	0.733411	IPSKYVMDQEFSRRLSMSEVKDDNSATKTLS			1.06623	1.06623			0.517356	0.517356			0.972268	0.972268
Q9HB90_pY16	RRAGC_pY16	Q9HB90	RRAGC	Ras-related GTP-binding protein C	0.532696			MSLQYGAEETPLAGSYGAADSFPKDFGYGVE	1	1	1.06601	1.06601
Q9UKA4_pS1337	AKAP11_pS1337	Q9UKA4	AKAP11	A-kinase anchor protein 11	0.986661	0.586217	0.965481	LPPSSCMSGLMYKYPSCESVTDEYAGHLIQI	1	1	1.06597	1.06597	0.740514		1.7993	1.7993			0.677267		0.677267
O43765_pS77	SGTA_pS77	O43765	SGTA	Small glutamine-rich tetratricopeptide repeat-containing protein alpha	1	1	1	FEAAATGKEMPQDLRSPARTPPSEEDSAEAE	1	1	1.06592	1.06592			1.01173	1.01173	0.805901		0.993415	0.993415
A0A024R499_pS312	IRS1_pS312	A0A024R499	IRS1	Insulin receptor substrate 1, isoform CRA_a	0.549654	0.294816		VGLTRRSRTESITATSPASMVGGKPGSFRVR	4	1	1.06585	1.06585
A8K2T5_pS407	NA_pS407	A8K2T5	NA	cDNA FLJ77047, highly similar to Homo sapiens zinc finger protein 217 (ZNF217), mRNA (Fragment)	0.985556	0.982508		LHSRVHKKDRRAGAESPTMSVDGRQPGTCSP	2	1	1.0658	1.0658			0.996405	0.996405
Q9BY44_pS503	EIF2A_pS503	Q9BY44	EIF2A	Eukaryotic translation initiation factor 2A	0.569667		0.499905	QRKHEAKKAAKQEARSDKSPDLAPTPAPQST	1	3	1.06562	1.06562							0.928717	0.928717
Q15942_pS267	ZYX_pS267	Q15942	ZYX	Zyxin	0.999597	0.999995	0.999977	PRGPPASSPAPAPKFSPVTPKFTPVASKFSP	1	1	1.0654	1.0654	0.653218	0.706822	1.04164	1.04164		0.71535	1.20721	1.20721		0.695555
O95613-2_pS2059	PCNT_pS2059	O95613-2	PCNT	Isoform 2 of Pericentrin	0.999996	1	0.999997	VIKNWDSLIPDEMPDSPIQEKSECQDMSLSS			1.06538	1.06538
H6V745_pS267	NR3C1_pS267	H6V745	NR3C1	Glucocorticoid receptor	0.59613			DTKPKIKDNGDLVLSSPSNVTLPQVKTEKED	2	1	1.06532	1.06532
B5BU32_pS231	TK1_pS231	B5BU32	TK1	Thymidine kinase	1	1	1	VAARKLFAPQQILQCSPAN____________	2	1	1.06506	1.06506			0.848735	0.848735			0.755199	0.755199
A0A140VK53_pS952	NA_pS952	A0A140VK53	NA	Testicular secretory protein Li 53	1	1	1	SPSRVTSRTTPRRSRSVSPCSNVESRLLPRY	2	1	1.06496		1.06496	0.882812	1.20074		1.20074		1.10023		1.10023	0.937638
Q92621_pS1167	NUP205_pS1167	Q92621	NUP205	Nuclear pore complex protein Nup205	0.854622			YSDGEGGIEDENRSVSGFLHFDTATKVRRKI	1	3	1.06493	1.06493
Q2NKX8_pS14	ERCC6L_pS14	Q2NKX8	ERCC6L	DNA excision repair protein ERCC-6-like	1	1	1	__MEASRRFPEAEALSPEQAAHYLRYVKEAK	1	1	1.0649	1.0649			1.21896	1.21896			1.29426	1.29426
A0A024RBU9_pS2261	NCOR2_pS2261	A0A024RBU9	NCOR2	Nuclear receptor co-repressor 2, isoform CRA_a	0.999962	0.999988	0.455167	YRDGEQTEPSRMGSKSPGNTSQPPAFFSKLT	4	1	1.06479	1.06479		1.35564	0.87908	0.87908
I3VM54_pS541	KDM2A_pS541	I3VM54	KDM2A	Lysine-specific demethylase 2A	0.999119	0.997962	0.999264	MKPAPRLTPVRPAAASPIVSGARRRRVRCRK	1	1	1.06467	1.06467	1.24735		0.88604	0.88604	0.808702		0.838955	0.838955	0.911813
A0A024RA49_pS72	ANLN_pS72	A0A024RA49	ANLN	Anillin, actin binding protein (Scraps homolog, Drosophila), isoform CRA_e	0.894836	0.999455		EEKSCTKPSPSKKRCSDNTEVEVSNLENKQP	4	1	1.06465	1.06465			1.28395	1.28395
O75475_pS206	PSIP1_pS206	O75475	PSIP1	PC4 and SFRS1-interacting protein	0.996135	0.99968	0.96124	PKPRGRPKMVKQPCPSESDIITEEDKSKKKG	1	1	1.06421	1.06421							1.35679	1.35679
A0A0S2Z4W1_pS429	SRRM1_pS429	A0A0S2Z4W1	SRRM1	Serine/arginine repetitive matrix 1 isoform 1 (Fragment)	0.999989	0.999984		SPTPQQSNRTRKSRVSVSPGRTSGKVTKHKG	2	1	1.0642		1.0642		1.02714		1.02714
A0A0S2Z4W1_pS431	SRRM1_pS431	A0A0S2Z4W1	SRRM1	Serine/arginine repetitive matrix 1 isoform 1 (Fragment)	1	1		TPQQSNRTRKSRVSVSPGRTSGKVTKHKGTE	2	1	1.0642		1.0642		1.02714		1.02714
C9J0I9_pS24	ZC3HC1_pS24	C9J0I9	ZC3HC1	Nuclear-interacting partner of ALK	1	1	1	AFAVGVEKNWGAVVRSPEGTPQKIRQLIDEG	1	1	1.06419	1.06419	0.961237						1.57511	1.57511	1.36328
E9PFU9_pS181	ZFAND2B_pS181	E9PFU9	ZFAND2B	AN1-type zinc finger protein 2B	0.803896	0.475276	0.333333	QTMPSCTSPSRATTRSPSWTAPPVIALQNGL	1	1	1.06396	1.06396
A0A024RD18_pS264	STK38_pS264	A0A024RD18	STK38	Serine/threonine kinase 38, isoform CRA_a	0.999993	1	1	LNHSLPSDFTFQNMNSKRKAETWKRNRRQLA	3	1	1.06383	1.06383			1.15683	1.15683			1.71984	1.71984
P23588_pS425	EIF4B_pS425	P23588	EIF4B	Eukaryotic translation initiation factor 4B	0.992084	0.990958	0.969654	EETQERERSRTGSESSQTGTSTTSSRNARRR	1	2	1.06335		1.06335		1.21432		1.21432	1.35735	1.51807		1.51807
B4DGM5_pS145	NA_pS145	B4DGM5	NA	cDNA FLJ53983, highly similar to IWS1 homolog	1	1	1	QVSDSESEEPPRHQASDSENEELPKPRISDS	2	1	1.06328		1.06328		1.28619		1.28619		1.04902		1.04902
B4DGM5_pS147	NA_pS147	B4DGM5	NA	cDNA FLJ53983, highly similar to IWS1 homolog	1	1	1	SDSESEEPPRHQASDSENEELPKPRISDSES	2	1	1.06328		1.06328		1.28619		1.28619		1.04902		1.04902
O43524_pS297	FOXO3_pS297	O43524	FOXO3	Forkhead box protein O3	0.950979		0.918693	DDSPSQLSKWPGSPTSRSSDELDAWTDFRSR	1	1	1.06313	1.06313							0.777937	0.777937
A0A024R4H4_pS1304	KIF1B_pS1304	A0A024R4H4	KIF1B	Kinesin family member 1B, isoform CRA_b	1	1	1	VRGEENLAGWRPRGDSLILEHQWELEKLELL	3	1	1.06301	1.06301			1.07103	1.07103			1.20284	1.20284
A0A024R2U6_pS621	RBM5_pS621	A0A024R2U6	RBM5	RNA binding motif protein 5, isoform CRA_a	0.89958	0.999999	0.88356	GDEENPLKRGLVAAYSGDSDNEEELVERLES	4	1	1.06277		1.06277		0.89538		0.89538		0.954192	0.954192	0.910138
Q9UKJ3-2_pS1003	GPATCH8_pS1003	Q9UKJ3-2	GPATCH8	Isoform 2 of G patch domain-containing protein 8	0.989676			QNSNIGTGRGSEGDCSPEDKNSVTAKLLLEK			1.06275		1.06275
B2RAH5_pS507	NA_pS507	B2RAH5	NA	cDNA, FLJ94919, highly similar to Homo sapiens protein phosphatase 1, regulatory (inhibitor) subunit 12A (PPP1R12A), mRNA	0.998773			TRLAYVAPTIPRRLASTSDIEEKENRDSSSL	2	1	1.06272	1.06272	1.6244
A0A0S2Z5J4_pS276	AP3B1_pS276	A0A0S2Z5J4	AP3B1	Adaptor-related protein complex 3 beta 1 subunit isoform 1 (Fragment)	1		1	KEGDELEDNGKNFYESDDDQKEKTDKKKKPY	2	1	1.06263	1.06263							1.0315	1.0315
H0YME5_pS36	EIF2AK4_pS36	H0YME5	EIF2AK4	eIF-2-alpha kinase GCN2 (Fragment)	0.999932	0.999871	0.999672	KDPGGHRTAAILHGGSPDFVGNGKHRANSSG	1	1	1.06246	1.06246			0.985078	0.985078			0.905697	0.905697
A0A024RD56_pS290	TJAP1_pS290	A0A024RD56	TJAP1	Tight junction associated protein 1 (Peripheral), isoform CRA_a	1	1	1	PQPNGECHSLGTARGSPEEELPLPAFEKLNP	4	1	1.06244	1.06244			1.03005	1.03005			1.05339	1.05339
Q9Y4H2_pY919	IRS2_pY919	Q9Y4H2	IRS2	Insulin receptor substrate 2	0.521012			MHEYPLPPEPKSPGEYINIDFGEPGARLSPP	1	2	1.06229	1.06229
Q16181_pS334	SEPT7_pS334	Q16181	SEPT7	Septin-7	1	1	1	YNGVDNNKNKGQLTKSPLAQMEEERREHVAK	1	2	1.0622	1.0622			1.24742	1.24742			1.33789	1.33789
B3KP06_pS181	NA_pS181	B3KP06	NA	cDNA FLJ30880 fis, clone FEBRA2004767, highly similar to Breast cancer anti-estrogen resistance protein 3	0.501677		0.608348	NLVQRDGDFLVRDSLSSPGNFVLTCQWKNLA	2	1	1.06212	1.06212							1.39442	1.39442
A0A024R3F4_pS470	PHLDB1_pS470	A0A024R3F4	PHLDB1	Pleckstrin homology-like domain, family B, member 1, isoform CRA_c	0.999862	0.999854	0.999955	RELPPLSPSLSRRALSPLPTRTTPDPKLNRE	4	1	1.06187	1.06187			0.890226	0.890226			0.747768	0.747768
P53814-5_pT373	SMTN_pT373	P53814-5	SMTN	Isoform B2 of Smoothelin	0.974686	0.293504		PLTPARLLGPSLTSTTPASSSSGSSSRGPSD			1.06186	1.06186
Q96II8_pT329	LRCH3_pT329	Q96II8	LRCH3	Leucine-rich repeat and calponin homology domain-containing protein 3	0.905027			NSVDSGDKRWSGNEPTDEFSDLPLRVAEITK	1	2	1.06174	1.06174
Q14289_pY579	PTK2B_pY579	Q14289	PTK2B	Protein-tyrosine kinase 2-beta	0.999999		0.997797	KLGDFGLSRYIEDEDYYKASVTRLPIKWMSP	1	2	1.06172		1.06172						0.923711		0.923711
Q14289_pY580	PTK2B_pY580	Q14289	PTK2B	Protein-tyrosine kinase 2-beta	0.999998		0.946745	LGDFGLSRYIEDEDYYKASVTRLPIKWMSPE	1	2	1.06172		1.06172						0.705756	0.705756	0.923711
O14737_pS119	PDCD5_pS119	O14737	PDCD5	Programmed cell death protein 5	1	1	1	EKTTTVKFNRRKVMDSDEDDDY_________	1	3	1.06168	1.06168			1.06299	1.06299			1.13663	1.13663
A0A024R2U6_pS59	RBM5_pS59	A0A024R2U6	RBM5	RNA binding motif protein 5, isoform CRA_a	0.999972	1	1	DDRRGDRYDDYRDYDSPERERERRNSDRSED	4	1	1.06137	1.06137			0.888195	0.888195			0.951052	0.951052
Q6ZMY0_pS999	NA_pS999	Q6ZMY0	NA	cDNA FLJ16598 fis, clone TESTI4006473, weakly similar to ATP-dependent RNA helicase A	0.531391			LQEPSSFRVDGIPNDSSDSEMEDKTTANLAA	2	1	1.06133	1.06133
E9PEI0_pT397	CDCA2_pT397	E9PEI0	CDCA2	Cell division cycle-associated protein 2	0.997106	0.994109		EDLSPEVFDESLPANTPLRKGGTPVCKKDFS	1	1	1.0613		1.0613		0.695921		0.695921
E9PEI0_pS392	CDCA2_pS392	E9PEI0	CDCA2	Cell division cycle-associated protein 2	0.621834			RVTFGEDLSPEVFDESLPANTPLRKGGTPVC	1	1	1.0613		1.0613
Q549U1_pT204	HSU53209_pT204	Q549U1	HSU53209	Putative MAPK activating protein	0.867356		0.903699	RIRVDYSITKRAHTPTPGIYMGRPTHSGGGG	2	1	1.06102	1.06102							1.00656	1.00656
Q9NR30_pS173	DDX21_pS173	Q9NR30	DDX21	Nucleolar RNA helicase 2	0.987354	0.709287		EPDCNPSEAASEESNSEIEQEIPVEQKEGAF	1	5	1.06092		1.06092	0.856649	0.835701		0.835701
Q9NR30_pS171	DDX21_pS171	Q9NR30	DDX21	Nucleolar RNA helicase 2	0.989395	0.810518	0.737686	HPEPDCNPSEAASEESNSEIEQEIPVEQKEG	1	5	1.06092		1.06092	0.856649	0.784522		0.784522		0.820366		0.820366
Q01804_pS1006	OTUD4_pS1006	Q01804	OTUD4	OTU domain-containing protein 4	0.999961		0.998269	KTEKVKDPKTAADVVSPGANSVDSRVQRPKE	1	4	1.06081	1.06081							1.12342	1.12342
Q06210-2_pS243	GFPT1_pS243	Q06210-2	GFPT1	Isoform 2 of Glutamine--fructose-6-phosphate aminotransferase [isomerizing] 1	0.945457	0.840662	0.776884	TGKDKKGSCNLSRVDSTTCLFPVEEKAVEYY			1.0606	1.0606			0.865406	0.865406			0.745274	0.745274
P53814-5_pS341	SMTN_pS341	P53814-5	SMTN	Isoform B2 of Smoothelin	0.999126	0.999126	0.998716	RAGSVRDRVHKFTSDSPMAARLQDGTPQAAL			1.06058	1.06058			0.927217	0.927217			0.908754	0.908754
A8K818_pS172	NA_pS172	A8K818	NA	cDNA FLJ75784, highly similar to Homo sapiens CD3E antigen, epsilon polypeptide associated protein (CD3EAP), mRNA	0.759034			PVTGPRSALAPNLLTSGKKKKEMQVTEAPVT	2	1	1.0605	1.0605
Q8TDD1_pS75	DDX54_pS75	Q8TDD1	DDX54	ATP-dependent RNA helicase DDX54	0.499988	0.91961	0.815037	GPGRPLPTFPTSECTSDVEPDTREMVRAQNK	1	2	1.06044	1.06044			0.833371	0.833371			0.888803	0.888803
A0A1W2PQJ7_pS1075	RAI1_pS1075	A0A1W2PQJ7	RAI1	Retinoic acid-induced protein 1	0.583675	0.626319		SSPSNPAALPVASDSSPMGSKTKETDSPSTP	1	1	1.06042		1.06042		1.00314		1.00314
D6W625_pT722	CHAF1A_pT722	D6W625	CHAF1A	Chromatin assembly factor 1, subunit A (P150), isoform CRA_a	1		1	FAACFLETLPAQEEQTPKASKRERRDEQILA	4	1	1.05991	1.05991							1.11004	1.11004
A0A0S2Z4W1_pS743	SRRM1_pS743	A0A0S2Z4W1	SRRM1	Serine/arginine repetitive matrix 1 isoform 1 (Fragment)	1	1		PEPKKIKKAASPSPQSVRRVSSSRSVSGSPE	2	1	1.05964			1.05964	1.06312			1.06312
O95394_pS64	PGM3_pS64	O95394	PGM3	Phosphoacetylglucosamine mutase	0.815736	0.993739	0.999829	RSKQTKSTIGVMVTASHNPEEDNGVKLVDPL	1	1	1.05954	1.05954			0.913174	0.913174			0.8475	0.8475
Q9H501_pS657	ESF1_pS657	Q9H501	ESF1	ESF1 homolog	0.999997	0.999995		KKRLKRKQKALAEEASEEELPSDVDLNDPYF	1	1	1.05945		1.05945		0.97393		0.97393
Q9H501_pS663	ESF1_pS663	Q9H501	ESF1	ESF1 homolog	0.999894	0.999964		KQKALAEEASEEELPSDVDLNDPYFAEEVKQ	1	1	1.05945		1.05945		0.97393		0.97393
A0A024R1J3_pS121	CDC42EP1_pS121	A0A024R1J3	CDC42EP1	CDC42 effector protein (Rho GTPase binding) 1, isoform CRA_a	0.999998	0.999958	1	SPAPPAISPIIKNAISLPQLNQAAYDSLVVG	4	1	1.05938	1.05938			0.881026	0.881026			0.726736	0.726736
A0A140VK53_pT384	NA_pT384	A0A140VK53	NA	Testicular secretory protein Li 53	0.644962	0.458399	0.563969	LLAERHGGSPQPLATTPLSQEPVNPPSEASP	2	1	1.05923			1.05923					0.647912			0.647912
A0A140VK53_pT383	NA_pT383	A0A140VK53	NA	Testicular secretory protein Li 53	0.620498	0.458375	0.805549	PLLAERHGGSPQPLATTPLSQEPVNPPSEAS	2	1	1.05923			1.05923					0.615193			0.615193
Q92614_pS2006	MYO18A_pS2006	Q92614	MYO18A	Unconventional myosin-XVIIIa	0.50743		0.771396	KGPSKAASDDGSLKSSSPTSYWKSLAPDRSD	1	3	1.05913			1.05913					1.10448			1.10448
Q92614_pS2002	MYO18A_pS2002	Q92614	MYO18A	Unconventional myosin-XVIIIa	0.999672	0.972316	0.99514	LSKNKGPSKAASDDGSLKSSSPTSYWKSLAP	1	3	1.05913			1.05913	0.929236			0.929236	1.11164			1.11164
Q92614_pS1998	MYO18A_pS1998	Q92614	MYO18A	Unconventional myosin-XVIIIa	1	0.999552	0.999751	VKSWLSKNKGPSKAASDDGSLKSSSPTSYWK	1	3	1.05913			1.05913	0.929236			0.929236	1.11164			1.11164
D6W625_pS772	CHAF1A_pS772	D6W625	CHAF1A	Chromatin assembly factor 1, subunit A (P150), isoform CRA_a	0.988723			FQEHCRRGLLSNHTGSPRSPSTTYLHTPTPS	4	1	1.05911	1.05911
H3BNT4_pT129	MPHOSPH6_pT129	H3BNT4	MPHOSPH6	M-phase phosphoprotein 6	1	1	1	KRDHANYEEDENGDITPIKAKKMFLKPQD__	1	1	1.05909	1.05909			0.944137	0.944137			1.35193	1.35193
Q5VZL5-2_pS122	ZMYM4_pS122	Q5VZL5-2	ZMYM4	Isoform 2 of Zinc finger MYM-type protein 4	0.999993			TDDSLEVERRVTQHESDNENEIQIQNKLKKD			1.05891	1.05891
Q6NZI2_pT302	CAVIN1_pT302	Q6NZI2	CAVIN1	Caveolae-associated protein 1	0.999788	1	0.999913	REKLKTSRDKLRKSFTPDHVVYARSKTAVYK	1	1	1.05873	1.05873			1.00263	1.00263	0.324225		1.0774	1.0774
Q92610_pS573	ZNF592_pS573	Q92610	ZNF592	Zinc finger protein 592	0.995547	0.999795		VLHSSNPVPLYAPNLSPPADSRIHVPASGYC	1	2	1.05838	1.05838
Q9BX95_pS112	SGPP1_pS112	Q9BX95	SGPP1	Sphingosine-1-phosphate phosphatase 1	1	0.999989	1	LGPASPRRAGALRRNSLTGEEGQLARVSNWP	1	2	1.05824	1.05824							0.887101	0.887101
Q14669_pS77	TRIP12_pS77	Q14669	TRIP12	E3 ubiquitin-protein ligase TRIP12	0.99991			QVPKKDNSRGVKRSASPDYNRTNSPSSAKKP	1	1	1.05823	1.05823
D3DS14_pS986	FLJ10357_pS986	D3DS14	FLJ10357	Uncharacterized protein	0.759492			DGASSGGAQWGPRSPSPSLSSLLLPSSPGPR	4	1	1.05813	1.05813
A0A024R8U1_pS436	SLC16A3_pS436	A0A024R8U1	SLC16A3	Solute carrier family 16 (Monocarboxylic acid transporters), member 3, isoform CRA_a	1	1	1	VAAAEEEKLHKPPADSGVDLREVEHFLKAEP	4	1	1.05795	1.05795			1.02586	1.02586			1.20382	1.20382
A0A024R542_pS1533	TNKS1BP1_pS1533	A0A024R542	TNKS1BP1	Tankyrase 1 binding protein 1, 182kDa, isoform CRA_a	1	1	0.999997	TEDVDGTWGSSAARWSDQGPAQTSRRPSQGP	2	1	1.05792	1.05792			1.01672	1.01672			1.08287	1.08287
O43159_pS176	RRP8_pS176	O43159	RRP8	Ribosomal RNA-processing protein 8	0.871721	0.79477	0.873707	GSTTNDPPKQSPGSTSPKPPHTLSRKQWRNR	1	2	1.05788	1.05788			1.20632	1.20632			1.22083	1.22083
A0A024RA49_pT75	ANLN_pT75	A0A024RA49	ANLN	Anillin, actin binding protein (Scraps homolog, Drosophila), isoform CRA_e	0.917253	0.899187	0.969683	SCTKPSPSKKRCSDNTEVEVSNLENKQPVES	4	1	1.0578	1.0578			1.04775	1.04775			1.04761	1.04761
O75367-3_pT129	H2AFY_pT129	O75367-3	H2AFY	Isoform 3 of Core histone macro-H2A.1	1	1	1	LAKKRGSKGKLEAIITPPPAKKAKSPSQKKP			1.05776	1.05776			0.969104	0.969104			1.08714	1.08714
Q12888_pS1430	TP53BP1_pS1430	Q12888	TP53BP1	TP53-binding protein 1	0.99233	0.996409	1	AVPGPLGIEDISPNLSPDDKSFSRVVPRVPD	1	2	1.05716		1.05716		0.974967	0.974967			1.00441	1.00441	1.01253
Q8N1H4_pT167	NA_pT167	Q8N1H4	NA	cDNA FLJ40872 fis, clone TUTER2000283, highly similar to Homo sapiens transformer-2-beta (SFRS10) gene	0.746423		0.925999	RIRVDFSITKRPHTPTPGIYMGRPTYGSSRR	2	1	1.05714	1.05714							0.922409	0.922409
Q9H0B6_pS582	KLC2_pS582	Q9H0B6	KLC2	Kinesin light chain 2	0.999601	0.98314	0.998198	GTPQEPPNPRMKRASSLNFLNKSVEEPTQPG	1	1	1.05708	1.05708			1.02244	1.02244	0.65212		1.01799	1.01799	0.770533
A0A0A0MRC4_pS524	GPSM1_pS524	A0A0A0MRC4	GPSM1	G-protein-signaling modulator 1	0.99717			DVRVHVPRTSIPRAPSSDEECFFDLLTKFQS	1	2	1.05707	1.05707
Q7Z6Z7-2_pS2595	HUWE1_pS2595	Q7Z6Z7-2	HUWE1	Isoform 2 of E3 ubiquitin-protein ligase HUWE1	0.926276	0.659042	0.783812	LLGPSAAADILQLSSSLPLQSRGRARLLVGN			1.05694	1.05694			0.974327	0.974327			1.16369	1.16369
H3BNT4_pS92	MPHOSPH6_pS92	H3BNT4	MPHOSPH6	M-phase phosphoprotein 6	1		1	HKAEEVEDETVELDVSDEEMARRYETLVGTI	1	1	1.05692	1.05692							1.1982	1.1982
Q16513_pS360	PKN2_pS360	Q16513	PKN2	Serine/threonine-protein kinase N2	0.784032	0.729182	0.724029	VPGRSKATSVALPGWSPSETRSSFMSRTSKS	1	1	1.05669	1.05669			0.64851	0.64851			1.09538	1.09538
D3DVC4_pS578	NES_pS578	D3DVC4	NES	Nestin, isoform CRA_c	1	1	1	QSHETLERENQECPRSLEEDLETLKSLEKEN	3	1	1.05658	1.05658			1.58359	1.58359			1.43441	1.43441
Q5U0Q1_pS230	G3BP_pS230	Q5U0Q1	G3BP	Ras-GTPase-activating protein SH3-domain-binding protein	0.671062	0.633144		PEPVLEETAPEDAQKSSSPAPADIAQTVQED	2	1	1.05597	1.05597			0.977363	0.977363
Q5JTV8-3_pS143	TOR1AIP1_pS143	Q5JTV8-3	TOR1AIP1	Isoform 3 of Torsin-1A-interacting protein 1	0.999554		0.986322	TRLQQQHSEQPPLQPSPVMTRRGLRDSHSSE			1.05563	1.05563							1.1479	1.1479
Q7Z333-3_pS1366	SETX_pS1366	Q7Z333-3	SETX	Isoform 3 of Probable helicase senataxin	0.999996	1	0.999999	QRQIRPKSQKNRRRLSDCESTDVKRAGSHTA			1.05559	1.05559			0.899025	0.899025
V9HW98_pS210	HEL2_pS210	V9HW98	HEL2	Epididymis luminal protein 2	0.974472	0.72644	0.999477	AKAAFDDAIAELDTLSEESYKDSTLIMQLLR	1	1	1.05557	1.05557			2.32235	2.32235			1.17202	1.17202
[truncated: 20,459 more rows]
